# Supplementary material for: Phylogenetic Properties of 50 Nuclear Loci in Medicago (Leguminosae) Generated Using Multiplexed Sequence Capture and Next-Generation Sequencing
Source: PLoS One. 2014 Oct 17;9(10):e109704. doi: 10.1371/journal.pone.0109704 (PMC4201463; doi:10.1371/journal.pone.0109704)
Supplement: S1 Alignments — (ZIP) [file pone.0109704.s001.zip]

Archive with 51 entries (50 files):
- alignments_50loci/
- alignments_50loci/gene1_Medtr1g046610.1.fasta
- alignments_50loci/gene49_Medtr3g113840.1.fasta
- alignments_50loci/gene50_Medtr3g113960.1.fasta
- alignments_50loci/gene45_Medtr2g046700.1.fasta
- alignments_50loci/gene47_Medtr4g080820.1.fasta
- alignments_50loci/gene46_Medtr2g046560.1.fasta
- alignments_50loci/gene48_Medtr3g113790.1.fasta
- alignments_50loci/gene43_Medtr8g025650.1.fasta
- alignments_50loci/gene42_Medtr8g025590.1.fasta
- alignments_50loci/gene39_Medtr2g122350.1.fasta
- alignments_50loci/gene41_Medtr7g005790.1.fasta
- alignments_50loci/gene44_Medtr2g046770.1.fasta
- alignments_50loci/gene33_Medtr7g088950.1.fasta
- alignments_50loci/gene40_Medtr7g005780.1.fasta
- alignments_50loci/gene37_Medtr2g122490.1.fasta
- alignments_50loci/gene35_Medtr1g120720.1.fasta
- alignments_50loci/gene34_Medtr1g120740.1.fasta
- alignments_50loci/gene36_Medtr1g120640.1.fasta
- alignments_50loci/gene32_Medtr7g088910.1.fasta
- alignments_50loci/gene31_Medtr7g088900.1.fasta
- alignments_50loci/gene25Medtr5g091210.1.fasta
- alignments_50loci/gene28_Medtr6g083950.1.fasta
- alignments_50loci/gene30_Medtr4g114500.1.fasta
- alignments_50loci/gene22_Medtr3g010000.1.fasta
- alignments_50loci/gene27_Medtr6g083920.1.fasta
- alignments_50loci/gene29_Medtr4g114440.1.fasta
- alignments_50loci/gene18_Medtr7g064580.1.fasta
- alignments_50loci/gene26_Medtr5g091250.1.fasta
- alignments_50loci/gene24_Medtr5g091180.1.fasta
- alignments_50loci/gene20_Medtr8g084020.1.fasta
- alignments_50loci/gene19_Medtr8g083970.1.fasta
- alignments_50loci/gene9_Medtr3g079830.1.fasta
- alignments_50loci/gene21Medtr8g084050.1.fasta
- alignments_50loci/gene11_Medtr4g092600.1.fasta
- alignments_50loci/gene15_Medtr6g017950.1.fasta
- alignments_50loci/gene23_Medtr3g009920.1.fasta
- alignments_50loci/gene5_Medtr2g038160.1.fasta
- alignments_50loci/gene17_Medtr7g064560.1.fasta
- alignments_50loci/gene16_Medtr6g017970.1.fasta
- alignments_50loci/gene38_Medtr2g122410.1.fasta
- alignments_50loci/gene12_Medtr4g092630.3.fasta
- alignments_50loci/gene13_Medtr4g092670.1.fasta
- alignments_50loci/gene8_Medtr3g079820.1.fasta
- alignments_50loci/gene6_Medtr2g038230.1.fasta
- alignments_50loci/gene4_Medtr1g046580.1.fasta
- alignments_50loci/gene7_Medtr2g038270.1.fasta
- alignments_50loci/gene10_Medtr3g079840.1.fasta
- alignments_50loci/gene14_Medtr5g033490.1.fasta
- alignments_50loci/gene3_Medtr1g046550.2.fasta
- alignments_50loci/gene2_Medtr1g046590.1.fasta
