# Supplementary material for: Phylogenetic Properties of 50 Nuclear Loci in Medicago (Leguminosae) Generated Using Multiplexed Sequence Capture and Next-Generation Sequencing
Source: PLoS One. 2014 Oct 17;9(10):e109704. doi: 10.1371/journal.pone.0109704 (PMC4201463; doi:10.1371/journal.pone.0109704)
Supplement: S1 Alignments — (ZIP) [file pone.0109704.s001.zip › alignments_50loci/gene1_Medtr1g046610.1.fasta]

>truncatula 
TTCAGAGAGAATGTTGCTGCTTGGGTTTGCTTCCATGATAGGAAAGACGTTTTCAAAGAATTTCTCGAGAGGGTTATTCGCTTAAAGGAGGTATTTATCT--CTCTATCTT-----------------------------------TATGCATTATTATTTTCTATGTAGTGCGACACTTACAATTGAAGAAGTGTTGG--TGTCTGACACGCACTGCATTGAAACTTGTGATTACATACAATGACTTCTATTTTATCAAATAATTACCAGTGTTTTTATGTCAGTGT-TTATCTAGC--TCTATATG-CATTATTGTTTCCTATGTAGCACTTTTAGTGAAGGCATGTTTGACTACTGTCAATCAAATTATTACCGGTGTCTATGTGTAGCTGTGTGTCTGATGTTCATGGTTGCGTCATA---------------------------TGTTTGTTTCTCTCTGTTTGAGTTTGAGAT-GATAT-TTCACATATTTCGACAATGATGGATGTTTTGTGGTTATTACACAG--CATATCTCGAGACGTTATGATTTCGTTTATTATGGATTGCTAGATTTTAGGATTTCACTATTTTGTTACGTTAACATTTGTTATTTTGATTATTT-AGTCGGGCTTTCAAGTGTTTGGTAGTTTTTCTTTCTCTTTCC----ATTTATTTGGCGACGTGATAAGCTGGTATTTGATGGTTGA-------ATCATATATTTATTGTGACATGTTGCTGAATCTTAGGTTAAAATCTTACTGTAGGGAAGGGAACTGAATATTGCAGAGAAGACAAATTACCTTGTTTTCATGATAAATGCCTTTCAGGTATGCTGTCACTGTACTAAATCCTCTAGGCCTTAAGTCATAATGTTGTTGGTTTTAATCATGCATGTTTATGTAGTTGGTGTACAGGTTTATTTTATCAGTT-TTTGTTGAACAACGAGCTTACATTATTGTAGAATTGCCATATTTTTGCATAATCATTATGGTTTCAGCAAAT-TTTCCATTCTTTTGTTTT-TTATTATGCCAGAGATTCCAAAAGTGAGACGGATAAGGGATCTTTTTTCATTTTGTAGAAAACTGCATCATCGTAGAATGTTACTGTATTCAATTCAAAAAATTA-GGTCAGTATTTCTTGGTAAATGGAAGAAAGACTGATTGATGAAGAAAGAATTTGTAAATTCTAAAGTCACATTCTTGTGTCTGAATATGTACTACGCTGGTCCATTGTCCCACCCCAAGCATGTTCATTCGGAAATTAGGATTTATCTTTTCGCTAATGATTGCCTGTTGGTCCTGCTT-GAAAAATTGACAAGGCAAGTCCAATAAAAGAATGAAATGGAATTGTTATTCAATTATCCTACAAGACTTTTGGAACGGTCATTTTATTGCAT-CCATTTCCTTTCTCATTCTCATCAAAATAATTA---ATTATCCAACTAGACTTTTAGAATTGTCATTGTTTACTGTAGCTGAACTAATAATCTTGCATTGCAGAGTTTAGAAGATGAGGTTGTTAACGAGGCAGTGTTAAGACTAGCAGATTTGAAGTCCTGGTTCAGTTTGTCTTATGGTCGTTTTCAGGTAAGA-CACTTTCTTTTGAAGATGAATTATTATTACCACAGTTAAACTTATTATTT--------TTTTAAGATTTTGTGATGAATGTTAAATATTATTGTT-TGTATGCTAACTGCAT-TTTGGGTCTTCGGTCTTCTTACATGCAGATGGAGCTTTGTCTTAATCCAGGCTTGGTCAAGAAATGGAAAAATATGTTAAAGAAGGAACCTGTGAAAGGGGGAAAGCATTTGGATCCTTCAACTACAGTTGAAGTGACGTTTTTGAGAAATCTTATAGAAGAATTTCTGGAGGTTGTAACTTGTTAAGCACTTTGAATCTATAGACAGCAATCATTTTTATTTTATTTTATGAAGATCATGATATTCACAACCATTTGAACATACTATTTA-------GACACACATATGTACTTAAA----CACAATATATATACTTGAAAAATGATAAGAGAAAAAAATAATAATATACGTTTTTAAAATATTAATTAATATATAT-TTTTTGTGTGAACAACCGAATGTTTTGTCCATTAAAAAAAAAAGCCAAATAATTTAACTTGGAAGCAGTAGTCTGAATTTCTTGATTTTTTTCTTTCTATTTAGATACTGGATTCACAGGTATTTTACCAGAGACAGCTGTCTGGCGAGGATGATGAACTAATTAATGAGACTGGTTCGTGGCTAATTAATGATGCTTGTGTCCTCTATTGTGAGAGGTTTATGGAATTTCTTATTGACCTCTTGAGTCAATTGGCAACAAGAAG
>italica 
TTCAGAGAGAATGTTGCTGCTTGGGTTTGCTTCCATGATAGGAAAGACGTTTTCAAAGAATTTCTCGAGAGGGTTATTCGCTTAAAGGAGGTATTTATCT--CTCTATCTT-----------------------------------TATGCATTATTATTTTCTATGTAGTGCGACACTTACAATTGAAGAAGTGTTGG--TGTCTGACACGCACTGCATTGAAACTTGTGATTACATACAATGACTTCTATTTTATCAAATAATTACCAGTGTTTTTATGTCAGTAT-TTATCTAGC--TCTATATG-CATTATTGTTTCCTATGTAGCACTTTTAGTGAAGGCATGTTTGACTACTGTCAATCAAATTATTACCGGTGTCTATGTGTAGCTGTGTGTCTGATGTTCATGGTTGCATCATA---------------------------TGTTTGTTTCTCTCTGTTTGAGTTTGAGAT-GATAT-TTCACATATTTCGACAACGATGGATGTTTTGTGGTTATTACACAG--CATATCTCGAGACGTTATGATTTCGTTTATTATGGATTGCTAGATTTTAGGATTTCACTATTTTGTTACGTTAACATTTGTTATTTTGATTATTT-AGTCGGGCTTTCAAGTGTTTGGTAGTTTTTCTTTCTCTTTTC----ATTTATTTGGCGACGTGATAAGCTGGTATTTGATGGCTGA-------ATCATATATTTATTGTGACATGTTGCTGAATCTTATGTTAAAATCTTACTGTAGGGAAGGGAACTGAATATTGCAGAGAAGACAAATTACCTTGTTTTCATGATAAATGCCTTTCAGGTATGCTGTCACTGTACTAAATCCTCTAGGCCTTAAGTCATAATGTTGTTGGTTTTAATCATGCATGTTTATGTAGTTGGTGTACAGGTTTATTTTATCAGTT-TTTGTTGAACAACGAGCTTACATTATTGTAGAATTGCCATATTTTTGCATAATCATTATGGTTTCAGCAAAT-TTTCCATTCTTTTGTTTT-TTATTATGCCAGAGATTCCAAAAGTGAGACGGATAAGGGATCTTTTTTCATTTTGTAGAAAACTGCATCATCGTAGAATGTTACTGTATTCAATTCAAAAAATTA-TGTCAGTATTTCTTGGTAAATGGAAGAAAGACTGATTGATGAAGAAAGAATTTGTAAATTCTAAAGTCACATTCTTGTGTCTGAATATGTACTACGCTGGTCCATTGTCCCACCCCAAGCATGTTCATTCGGAAATTAGGATTTATCTTTTGGCTAATGATTGCCTGTTGGTCCTGCTT-GAAAAATTGACAAGGCAAGTCCAATAAAAGAATGAAATGGAATTGTTATTCAATTATCCTACAAGACTTTTGGAATGGTCATTTTATTGCAT-CCATTTCCTTTCTCATTCTCATCAAAATAATTA---ATTATCCAACTAGACTTTTAGAATTGTCATTGTTTACTGTAGCTGAACTAATAATCTTGCATTGCAGAGTTTAGAAGATGAGGTTGTTAACGAGGCAGTGTTAAGACTAGCAGATTTGAAGTCCTGGTTCAGTTTGTCTTATGGTCGTTTTCAGGTAAGA-CACTTTCTTTTGAAGATGAATTATTATTACCACAGTTAAACTTATTATTT--------TTTTAAGATTTTGTGATGAATGTTAAATATTATTGTT-TGTATGCTAACTGCAT-TTTGGGTCTTCGGTCTTCTTACATGCAGATGGAGCTTTGTCTTAATCCAGGCTTGGTCAAGAAATGGAAAAATATGTTAAAGAAGGAACCTGTGAAAGGGGGAAAGCATTTGGATCCTTCAACTACAGTTGAAGTGACGTTTTTGAGAAATCTTATAGAAGAATTTCTGGAGGTTGTAACTTGTTAAGCACTTTGAATCTATAGACAGCAATCATTTTTATTTTATTTTATGAAGATCATGATATTCACAACCATTTGAACATACTATTTA-------GACACACATATGTACTTAAA----CACAATATATATACTTGAAAAATGATAAGAGAAAAAAATAATAATATACGTTTTTAAAATATTAATTAATATATATTTTTTTGTGTGAACAACCGAATGTTTTGTCCATTAAAAAAAAAAGCCAAATAATTTAACTTGGAAGCAGTAGTCTGAATTTCTTGATTTTTTTCTTTCTATTTAGATACTGGATTCACAGGTATTTTACCAGAGACAGCTGTCTGGCGAGGATGATGAACTAATTAATGAGACTGGTTCGTGGCTAATTAATGATGCTTGTGTCCTCTATTGTGAGAGGTTTATGGAATTTCTTATTGACCTCTTGAGTCAATTGGCAACAAGAAG
>sativa 
--------------------------------------------------TTTCAAAGAATTTCTTGAGAGGGTTATTCGCTTAAAGGAGGTATTTATCT--CTCTATCTT-----------------------------------TATGCATTATTATTTCCTATGTAGTGCAACACTTACGATTGAAGACGTGTTGG--TGTCTGACACGCACGGCATCGAAACTTGTGATTACATACAATGACTTCTATTTTATCAAATAATTACCAGTGTTTTTGTGTCAGTAT-TTATCTAGC--TCTATATG-CATTATTGTTTCCTATGTAGCACTTTTAGTGAAGGCATGTTTGAGTACTGTCAATCAAATTATTACTGGTGTCTATGTGTAGCTGTGTGTCTGGTGTTCATGGTTGCGTCATAGGGTATTTGTCTTTTGTTTCTATAATATGTTTGTTTCTCTCTGTTTGAGTTTGAGAT-GATAT-TTCACATATTTCAATAATGATGGATGTTTTGTGGTTATTACATAG--CATATCTCCAGACGTTATGATTTCGTTTATTATGGATTGCTAGATTTTAGGATTTCACTATTTTGTTAAGTTTACATTTGTTATTTTGATTATTTTAGTCGGGCTTTCAAGTGTTTGGTAGTTTTTCTTACTCTTTTC----ATTTATTTGGTGACGTGAGAAGCTGGTATTTGATGGTTGA-------ATCATATATGTATTGTGACATGTTGCTGAATCTTATGTTAAAATCTTACTGTAGGGAAGGGAACTGAATATTGCAGAGAAGACAAATTACCTTGTTTTCATGATAAATGCCTTTCAGGTATGCTGTCACTGTA-TAAATCCTCTAGGGCTTAAGTCATAATGTTGTTGGTTTTAATCATTCATGTTTATGTAGTTGGTGTACAGGTTTATTTTATCAGTT-TTTGTTGAACAACAAGCTTACATTATTGTAGAATTGCCCTATTTTTGCATAATCATTATGGTTTCAGCAAAT-TTTCCATTCTTTTGTTTT-TTATTTTGCCAGAGATTCTAAAAGTGAGACGAATAAGGGATCTTTTTTCATTTTGGAGAAAACTGCATCATCGTAGAATGTTACTGTATTTAGTTCAAAAAATTA-TGTCAGTATTTCTTGGTAAATGGAAAAAAGACTGATTGATAAAGAAAGAATTTGTAAATTCTAAAGTCACATTCTTGTGTCTGAATATGTACTACACTGGTCCATTGTCCCACCCCAAGCATGTTCATTCGGAAATTAGGATTTATCTTTTGGCTAATGATTGCCTGTTGGTCCTGCTT-GAAAAATTGACAAGGCAACTCCAATAAAGGAATGAAATGGAATTGTTATTCAATTATCCAACAAGACTTTTGGAATGGTCATTTTATTGCAT-CCATATCCTTTATCATTCTCATCAAAATAATTAATTATCCAACAACTAGACTTTTAGAATTGTCATTGTTTACTGTAGCTGAACTAATAATCTTGCATTGCAGAGTTTAGAAGATGAGGTTGTTAACGAGGCAGTGTTAAGACTAGCAGATTTGAAGTCCTGGTTCAGTTTGTCTTATGGTCGTTTTCAGGTAAGA-CACTTTCTTTTGAATATGAATTATTATTACCACAGTTGAACTTATTATTT--------TTATAAGATTTTGTAATGAATGATAAATAT-ATTGTT-CGTATGCTAACTGCAA-TTTGGGTGATCGGTCTTCTTACATGCAGATGGAGCTTTGTCTTAACCCAGGCTTGGTCAAGAAATGGAAAAATATGTTAAAGAAGGAATCTGTGAAAGGGGGAAATCATTTGGATCCTTCAACTTCAGTTGAAGTGACGTTCTTGAGAAATCTTATAGAAGAATTTCTGGAGGTTGTAACTTGTTAAGCACTTTGAATCTATAGACAACAATCATTTTTTTTTT---TTATGAAGATCATGATATTCACAACCATTTGAACATACTATTTA-------GACACGCATATGTACTTAAAAAAACACTATATA--TACTTGAAAAATGGTAATAGAAAAAATTAATAATATATGTTTTTAAAATATTAAATAATATATAT-TTTTTGTGTGAACAACCGAATGATTTGTCCATT--AAAAAAAAGCCAAATAATTTTACTTGGAAGCAGCATTCTGAATTTTTTGATTTTTTTCTTTCTTTTTAGATACTGGATTCACAGGTATTTTACCAGAGACAGCTGTCTGGCGAGGATGATGAACTAATGAATGAAACTGGTTCGTGGCTAATTAATGATGCTTGTGTCCTCTATTGCGAGAGGTTTATGGAATTTCTTATTGACCTCTTGAGTCAGTTGGCAACAAGAAG
>medicaginoides 
TTCAGAGAGAATGTTGCTGCTTGGGTTTGCTTTCATGATAGGAAAGATGTTTTCAAAAAATTTCTTGAGAGGGTTATTCGCTTAAAGGAGGTATTTATCT--CTCTATGT------------------------------------TATGCATTA-TATTTCCTATGTAGTGCGACACTTACGATTGAAGACGTGTTGG--TGTCTGACACGCACGGCATTGAAACTTGTGATTACATACAATGACTTCTATTTTATCAAATAATTACCAGTGTTCTTAT--CAGTAT-TTATCTAGC--TCTATATG-CATTATTGTTTCCTATGTAGCACTTTTAGTGAAGGTATGTTTGAGTACTGTCAATCAAATTATTACTGGTGTCTATGTGTAGCTGTGTGTCTGGTGTTCATGGTTGCGTCATAGGGTATTTCTCTTTTGTTTCTATAGTATGTTTTTTTCTCTCTGTTTGAGTTTGAGAT-GATAT-TTCACATATTTCGA---CAATGGATGTTTTGCGGTTATTACATATATCATATCTCGAGACGTTATGATTTCGTTTATTATGGATTGCTAGATTTTAGGATTTCACTA-TTTTGCAAGTGTACATTTGTTATTTTGATTATTT-AGTGGGGCTTTCAAGTGTTTGGTAGTTTTTCTTTCTCTTTTCATTTATTTATTTGGTGACGTGAGAAGCTGGTATTTGATGGTTGA-------ATCATATATGTATTGTGACATGTTGCTGAATCTTATGTTAAAATCTTACTGTAGGGAAGGGAACTGAATATTGCAGAGAAGACAAATTACGTTGTTTTCATGATAAATGCCTTTCAGGTATGCTGTCACTGTACTAAATCCTCTAGGGCTTAAGTTATAATGTTGTTGGTTTTAATCATGCATGTTTATGTAGTTGGCGTACAAGTTTATTTTATCAGTT-TTTGTTGAACAATGAGCGTACATTATTGCAGAATTGCCATATTTTTGCATAATCATTATGGTTTCAGCAAAT-TTTCCATTCTTTTTGTTTTTTATTTTGCCAAAGATTCTAAAAGTGAGACGAATAAGGGATCTTTTTTCATTTTGGAGAAAACTGCATCATCGTAGAATGTTACTGTATTCAATTCAAAAAATTAATGTCAATATTTCTTGGTAAATGGAAGAAAGACTGATTGATAAAGAAAGAATTTGTAAATTCTAAAGTCACATTCTTGTCTCTGAATATGTACTATACTGGTCCATTGTCCCACCCCAAGCATGTTCATTCGGAAATTAGGATTTAACTTTTGGCTAATGATTGCCTGTTGGTCCTGCTTTGAAAAATTGACAAGGCAAGTCTAGTAAAGGAATGAAATGGAATTGTTATTCAATTATCCAACAAGACTTTTGGAATGGTCATTTTATTGCAT-CCATTTCCTTTCTCATTCTCATCAAAATAATTA---ATTATCCAACTAGACTTTTAGAATTGTCATTGTTTACTGTAGCTGAACTAATAATCTTGCATTGCAGAGTTTAGAAGATGAGGTTGTTAACGAGGTAGTGTTAAGACTAGCAGGTTTGGAGTCGTGGTTCAGTTTATCTTATGGTCGTTTTCAGGTAAGA-CACTTTCTTTTGAAGATGAATTATTATTACCACTGTTAAACTTATTATTTATTTATTCTTTTAAGATTTTGTGATGAATGTTAAATATTATTGTTTTGTATGCTAACTGCAT-TTTGGGTCATCGGTCTTCTTACATGCAGATGGAGCTTTGTCTTAATCCAGGCTTGGTCAAGCAATGGAAAAAGACGTTAAAGAAGGAACCTGTGAAAGGGGGAAAACATTTGGATCCTTCAACTACGGTTGAAGTGACGTTCTTGAGAAATCTTATAGAAGAATTTCTGGAGGTTGTAACTTGTTAAGCACTTTGAATCTATAGACAACAATCATTTTTTTT------TATGAAGATCATGATATTCACAACCATTTGGACATACTATTTACTATTTAGACACACATATGTACTTAAAAAAACACTATTTA--TACTTGAAAAATGATAAGAGAAAAAAATAATAATATATGTTTTTGAAATATTAAATAATATATACTTTTTTGTGTGTACAACGGAATTATTTGTCCATT-AAAAAAAAAGCCAAATAATTTTACTTGGAAGCAGTTGTCTGAATTTCTTGATTTTTT---TTCTTTTCAGATACTGGATTCACAGGTATTTTACCAGAGACAGCTGTCTGGCGAGGATGATGAACTAATTAATGAAACTGGTTCGCGGCTAATTAATGATGCTTGTGTCCTCTATTGCGAGAGGTTTATGGAATTTCTTATTGACATCTTGAGTCAATTGGCAACAAGAAG
>Msulcatus 
TTTAGAGAGAATGTTGCTGCTTGGGTTTGCTTCCATGATAGGAAAGATGTTTTCAAAGAATTTCTTGAGAGGGTTATTCGCTTAAAGGAGGTATTTATCTATCTCTATCTTTATGCATTTTTTTTTTACAGAATATCTTT-------ATGCATTATTATTTCCTATGTAGTGCGGCACTGTAGATTGAAAGCGTGTCCGAGTGTTTGACACGCACGACATTGAAACTTGTGATTACGTACAATCACTTATATTTTCTCTAATTGTTACCAGTGTTTGTGTGTCGGTATCATGTCCGGTTGTTTGTGTGTCGGT------------------------------------------------------ATTGTGTCCGGTGT--------------------------------------------------------------------------------------------------------------------------------------------------------------------------------------------------------------------TTTTGTTAAGTCGACATTTGTCATTT-GATTATTC-AGTTGGATTTTCAAGTGTT----CGTTTTTCTTTCTCTTTCC-----TTTATCTGGTGAAGTGAGAGGCTCGTATTTGATGGGGGAAAAATTTATCATATATGTATTATGACATTTTGCTGAATTATATGTTCAAATCTTACTGTAGGGAAGAGAACTGAATATTGCAGAGAAGACAAATTACCTTGTTTTCATGATAAATGCCTTTCAGGTATGCTGTCAATGTACTTCATCCTTTACGGCTTGAGTCATGTTGTTATTGGCTTTAATCGTTCATGTTTAAGTAGTTGGTGTACATGTTTAATTTATCAATTTTTTGTTGAACAATGAGCTTACACTATTGTAGAATTGCCACAATTTTGCATAATCATTATGCTTTCAGCAAATTTTTCCATTATTTTGTTTTTTTACTTTGCCAAAGTTCCTAAAAGTTTGA----------------------------------------------------------------------------------------------------------------------------------------------------------------------------------------------------------------GAAATTGAAATTTAACTTTTGGCCAATGATTGTCAGTTGGTCCTGCTT-GAAAAATTCACAAGGCAAGTC---TACAGGATTGAAATGGGATTGTCAATGAATTATCCAAAAAGACTTTTGAAATGGTCATTTTGTTGCATTCCATTTCCTTTCTCATTCTCATCAAAATAATTTCCGGAGAACCAAATAGGCCCGTAG-----TCATTGTAAACTGTAGCTGAGCTAATAACCTTGCATTGCAGAGTTTGGAAGATGAGGTTGTTAGCCAGACAGTGTTGAGACTAGCAAGTTTGAAGTCCGGGTACAGTTTGTCTTATGGTCGTTTTCAGGTAAGATCACTTT-TTATGATGATGAATTATTATTGCCATTGTTCAACTTCATCTTT---------TTTAAATTTTTGTGATGAATGTCAAATATTAT-----TGTATACTAAATGTATTTTTGGGTCATTGGTCTTCATCCACGCAGATGGAGCTTTGTCTTAATCCAGGCTTGGTCAAGAAATGGAAAAGGATGTTAAAGAAGGAACCTGTTAAAGGAGGA---CATTTAGATCCTTCAACTTCAGTTGAAGTGACGTTCTTGAGAAATCTCATAGAAGAATTTCTGGAGGTAGTAACTTGTTAAGTACTTTGAATCTATAGACAACAATCTGTATTGTTTTT--------AGATCA----------------------------------------------------------------------------------------------------------------------------------------------------------------------------------------ACATATATTTTTACCTGGAAGAAGTAGTCTCAATTTCTTGATAT--------------AGATACTGGATTCACAGGTATTTTACCAGAGGCAGTTGTCTGGTGAGGATGATGAACTAGTCGATGAAACTGGTTTGTGGCTAATTAACGATGCTTGTGTCCTCTATTGTGAGAGGTTTATGGAATTTCTTATTGACCTCTTGAGTCAATTACCAACAAGAAG
>Mneapolitanus 
TTTAGAGAGAATGTTGCTGCTTGGGTTTGCTTCCACGATAGGAAAGATGTTTTCAAAGAATTTCTTGAGAGGGTTATTCGCTTAAAGGAGGTATTTATCTATCTCTATTTTTATGCATTTTTTTTT-ACAGAATATCTTTATGCAATATGCATTATTATTTCCTATGTAGCATGACACTGTAGATTGAAGCCGTGTCCGAGTGTTTGACATGCACGTCATTGAAACTTGTGATTACATACAATCACTTATATTGTCTCAAATTGTTACCAGTGTTTGTGTGTCGGT---------------------------------------------------------------------------------ATTGTGTCCGGTGTCCATGTCTATGTTAGTG-----------------CTTTTTAGATTATTTCTCTTTTGTTTCTATGATATGCTTGTAT--CTCAGTT-GAGTTTGAGAGGGACTTTTTCACATTTTTTTATAAGAATGGATGTTTTGTG---ATCACATAG---CTATATCGGGATGTCATGATAAAATTTGTTATCGATTGCTAGATTTCAGTATTTCATTATTTTGTTAAGTGTACATTTGTCATTT-GATTATTG-AGTTGGATTTTCAAGTGTC----CATTTTATTTTCTCTTTCC-----TTTATTTGGTGAAGTAAGAGGCTCATATTTGATGGGGGGATCATTTATCATTTATGTATTATGACATTTTGCTGAATTATATGTTCAAATCTTACTGCAGGGAAGAGAACTGAATATTGCAGAGAAGACAAATTACCTTGTTTTCATGATAAATGCCTTTCAGGTATGCTGTCAATGTACTTCATCCTTTACGGCTTGAGTCA---TGTTATTGGCTTTAATCGTGCATGTTTAAGTAGTTGGTGTACATGTTTAATTTATCAATTTTTTGTTGAACAACGAGCTTACATTATCGTAGAATTGCCACAATTTTGCATAATCATTATGCTTTGAGC-AATCTTTCTGTTATTTTGTTTTATTATTTTGGCAGAGTTCCTAAATGTTTGA---------------------------------------------------------------------------------------------------------------------------------------------------------------------------------------------------------------------------------------------------------------------------------------------------------------------------------------------------------------------------CATTCTCATCAAAATAATTTCCGGAGAACCAAATAAGCCCGTAG-----TCATTGTA-ACTGTAGCTGAGCTAATAACCTTGCATTGCAGAGTTTGGAAGATGAGGTTGTTAGCCAGACAGTGTTGAGACTAGCAAGTTTGAAGTCCTGGTATAGTTTATCTTATGGTCGTTTTCAGGTAAGATCACTTT-TTACGAAGATGAATTATTATTACCATTGTTTCACTTTGTCTTT---------TTTAATTTTTTGTGATGAATGTCAAATATTAT-----TGTATGCTAAATGCAT-TTTGGGTCATTTGTCTTCATCCACGCAGATGGAGCTTTGTCTTAATCCAGGGTTGGTCAAGAAATGGAAAAGGATGTTAAAGAAGGAACCTGTGAAAGGAGGACAGCATTTAGATCCTTCAACTTCAGTTGAAGTGACGTTCTTGAGAAATCTCATAGAAGAATTTCTGGAGGTTGTAACTTGTTAAGTACTTTGAATCTATAGACAACAATCTGTATTGTTTTC--------AGATCA----------------------------------------------------------------------------------------------------------------------------------------------------------------------------------------ACAAATATTTTTACCTGGAAGCAGTAGTCTGAATTTCTTGATAT--------------AGATACTGGACTCACAGGTATTTTACCAGAGACAGTTGTCTGGTGAGGATGATGAAATAATTGATGAAACTGGTTTATGGCTAATTAACGATGCTTGTGTTCTCTATTGTGAGAGGTTTATGGAATTTCTTATTGACCTCTTGAGTCAATTGCCAACAAGAAG
