# Supplementary material for: Phylogenetic Properties of 50 Nuclear Loci in Medicago (Leguminosae) Generated Using Multiplexed Sequence Capture and Next-Generation Sequencing
Source: PLoS One. 2014 Oct 17;9(10):e109704. doi: 10.1371/journal.pone.0109704 (PMC4201463; doi:10.1371/journal.pone.0109704)
Supplement: S1 Alignments — (ZIP) [file pone.0109704.s001.zip › alignments_50loci/gene49_Medtr3g113840.1.fasta]

>truncatula 
GGCCTCTTGGTTTGGTCATGCAAAACCACATGACCTGCTCTCACTTCGTGCCGCCTTTTGTGATTCTGATTGGGACAGTGATAGGTTTTAGCTTTTTACTGTTAATTTATCTCCTTTGTATTTTCCTTAGTC----GTAGCAGATTGGTTGTTTTTACCTGATCCC--------TATGTATATATATATGTCTTTATGCATAGATATATGCTATTTGCCAACCTGTCCAGTGTCCATTTGATCCATATCTTGCA----CAATTATCAAATTTGAAGTTTTGATCTGTTTCTTTCTCATTTACTTTTTCTTAAAT--TGAGTGAATGCAGTTATCTTTTCAACTTGATTGGACCATTGATTGGATATCCTGCTTTACAAGACCAATGCTGTCGTATACTTTCTGCATTGTTGCTATCTTTTAAGAAGCACCTATCAGCAGATATCACTAGTATGCTTGGGGAACAGCTCCAGGTTTATATTGTTTCATTTTTACAACATTATCAATTCATTTGAT-------TTTTTTATTCCATTATTTACTACATTGTGTTCTGCTCAGTTTCTTGTTTCAAAGTTAGTGGCATGTTGCACTCCTTCGCAAAGGAAAGAATCATGTGATAGCGTTGTATCAGGAGCTTTATCTCTCCTCCATATGTTTACTTTGGATTCTGATCCATCCATGCATGATTACGTCAAAGTGAGTTTCTTCTACTCAACTTCTCTCTGTTGTTTTAAGGATTTGGTCTTGTTATGCTTTATGGATGCATAAAAAATAT-TCTTGCAGGAATTGGAGCCTTTTCCCGAATTAAAAATATTCGACAAGATACGGAAGTTTCATGAAGAATTATGCCACACTTACTCTATTCGTGACCACATATTGAAGGTAATGAATTATAATCTATTTTCATATTTATGAACTTGTTAGGGTCCATGACA-CATGATTACC----ACTCCATTAAAGCCTGTTATCAAACCTCCTTTAAAAGCCGGTTATCAATGGGAAGCACAAAGCCACTTAAATACTTTATCGAGCATCCCATACCACTTAATGTAAGACTTGGGGGCACTTCCGTGTGAGTGTTGATGTTCTGGCGGTTGCACTATACGACATTTTACTTGGCCTTTCCTTTTCAGTCCCTCCTCATTAGGTAGCT-TTTTTGAGCTACCGACAGCCAGACTTATATACAAATTGATAAGTATCCTGAGACTCGGAGAACCCTCCCTTAAAAGCTAGCTATCAA-GGGGAAGAACTAAGCTACATCAATACTCCACCAGGCATCCTATACTACCTGATGTAGGACTTGGGCACCCTATAATACCCTTGTCCCTATCATCTATTTTTTACATGTTTTATGTAAAGCGGAAACTATTTTCCAATTGTTCCTGCCGGTTAAAGCAAAAATCTTGATCATGAGGTTTGCTAATTCTCTTTTAACTTGTTATCTGTTACATTGTTCATTCTCAGTTTGCAAAGAGGTCTTGCTACCTTCCACCGCGGTTACTTTCGTCAAGGTGATTTCCTTTATTAATGGTCTTTCCTATTTTTTATCTTTCATATTATTTAAATAACTAAATTTTAAGTCAAAATCTCGTGAAAATATTACTTATACTGTGTGCATGAGTTTTTCTAGAGAGAAAGAGAGAGCGAGAGATAGAGAATTGGAGGACAAGTATTTACATATTAAATATTAGACAAACAGCATTATAACTCACAATTTG-----GTTGTGTTGTGTTGAAGTTTCTGTGATTTGTGATTTTTAAATACAGTTTTTCTTCAGTCTCCAGGCATTGCACAAGAAGTTACTGATTGAAGAATCCTTTCAAATAAGAGGCAGAGAAGAAGGTCAATTTAAAGACAAGTATTGGCATGGTGACCATGAAATTGCGCATGCAGTTTGGACACTTGTTCACATGGGTGGCTCGGATGATGCAAGTGGTGTCAGAGAATTGGTTTCAGATTTCATTTCTAGG
>italica 
GGCCTCTTGGTTTGGTCATGCAAAACCACATGGCCTGCTCTCACTTCGTGCCTCCTTTTGTGATTCTGATTGGGACAGTGATTGGTTTTAGCTTTTTACTGTTAATTTATCTCCTTTGTGTTTTCCTTAGTC----GTAGCAGATTGGTTGTTTTTACCTGATCCC----------TATGTATATATATGTCTTTATGTATAGATATATGCTATTTGCCAACCTGTCCAGTGTCCATTTGATCCATATCTTGCA----TCATTATCAAATTTGAAGTTTTGATCTGTTTATTTCTCATTTACGTTTTCTTAAAT--TGAGTGAATGCAGTTATCTTTTCAACTTGATTGGACCATTGATTGGATATCCTGCTTTACAAGACCAATGCTGTCGTATGCTTTCTGCATTGTTGCTATCTTTTAAGAAGCACCTATCAGCAGATATCACTAGTATGCTTGGGGAACAGCTCCAGGTTTATATTGTTTCATTTTTACAACATTATCAATTCATTTGAT-------TTTTTTATTCCATTATTTACTACATTGTGTTCTGCTCAGTTTCTTGTTTCAAAGTTAGTGGCATGTTGCACTCCTTCGCAAAGGAAAGAATCATGTGATAGCGTTGTATCAGGAGCTTTATCTCTCCTCCATATGTTGACTTTGGATTCTGATCCATCCATGCATGATTACATCAAAGTGAGTTTCTTCTACTCAACTTCTCTCTGTTGTTTTAAGGATTTGGTCTTGTTATGCTTTATGGATGCATAAAAAATAT-TCTTGCAGGAATTGGAGCCTTTTCCCGAATTAAAAATATTCGACAAGATACGGAAGTTTCATGAAGAATTATGCCACACTTACTCTATTCGTGACCACATATTGAAGGTAATGAATTATAATCTATTTTCATATTTATGAACTTGTTAGGGTCCATGACA-CATGATTACC----ACTCCATTAAAGCCTGTTATTAAACCTCCTTTAAAA-CCGGTTATCAATGGGAAGCACAAAGCCACTTAAATACTTTATCGAGCATCCCATACCACTTAATGCAAGACTTGGGGGCACTTCCGTGTGAGCGTTGATGTTCTGGCGGCTGCACTATACGACATTTTACTTGGCCTTTCTTTTTCAGCCCCTCCTCATTAGGTAGCT-TTTTTGAGCTACCGACAGCCAGACTTATATACAAATTGATAAGTATCCTGAGACTCGGAGAACCCTCCCTTAAAATCTAGCTATCAA-GGGGAAGAACTAAGCTACATCAATACTCCACCAGGCATCCTATACTACCTGATGTAGGACTTGGGCACCCTATAATACCCTTGTCCCTATAATCTATTTTTTACATGTTTTATGTAAAGCGGAAACTATTTTCCAATTGTTCCTGCCGGTTAAAGCAAAAATCTTGATCATGAGGTTTGCTAATTCTCTTTTAACTTGTTATTTGTTACATTGTTCATTCTCAGTTTGCAAAGAGGTCTTGCTACCTTCCACCGCGGTTACTTTCATCAAGGTGATTTCCTTTCTTAATGGTCTTTCCTATTTTTTATCTTTCATATTATTTAAATAACTAAATTTTAAGTCAAAATCTCGTGAAAATATTACTTATACTGTGTGCATGAGTTTTTCTAGAGAGAAAGAGAGAGCGAGAGATAGAGAATTGGAGGACAAGTATTTACATATTAAATATTAGACAAACAGCATTATAACTCACAATTTG-----GTTGTGTTGTGTTGAAGTTTCTGTGATTTGTGATTTTTAAATACAGTTTTTCTTCAGTCTCCAGGCATTGCACAAGAAGTTACTGATTGAAGAATCCTTTCAAATAAGAGGCAGAGCAGAAGGTCACTTTAAAGACAAGTATTGGCATGGTGACCATGAAATTGCGCATGCAGTTTGGACACTTGTTCACATGGGTGGCTCGGATGATGCAAGTGGTGTCAGAGAATTGGTTTCAGATTTTATTTCTAGG
>sativa 
GGCCTCTTGGTTTGGTCATGCAAAACCACATGACCTGCTCTCACTTCGT---GTCTTTTGTGATTCTGATTGGGCCAGTGATAGGTTTTAGCTTTTTACCGTTAATTTTTCTCCTTTGTATTTTCCTTAGTC----GTAGCAGATTGGTTGTTTTTACCTGCTCCC----------TATGTATATATATGTCTTTATGTATAGATATATGCTATTTGTCAACCTGTCCAGTGTCCATTTGATCCATATCTTGCA----TAATTATCAAATTTGAAGTTTTGATCTGTTTATTTCTCATTTACTTTTTCTTAAATTTTGAGTGAATGCAGTTATCTTTTCAACTTGATTGGACCATTGATTGGATATCCTGCTTTACAAGACCAATGCTGTCGTATACTTTCTGCATTGTTGCTATCTTTTAAGAAGCACCTATCAGCAGATATCACTAGTATGCTTGGGGAACAACTCCAGGTTTATATTGTTTCATTTTTACAACGTTATCAATTCATTTGATT------TTTTTTATTCCATTATTTACTACATTGTGTTCTGCTCAGTTTCTTGTTTCAAAGTTAGTGGCATGTTGCACTCCTTCGCAAAAGAAAGAATCATGTGATAGCGTTGTATC------------TCTCCTCCATATGTTTACTTTGGATTCTGATCCATCTATGCATGATTACGTCAAAGTGAGTTTCTTCTACTCAACTTCTCT--GTTGTTTTAAGGATTTGGTCTTGTTATGCTTTATGGATGCATGAAAAATAT-TCTTGTAGGAATTGGAGCCTTTTCCTGAATTAAAAGTATTTGACAAGATACGGAAGTTTCATGAAGAATTATGCCACACTTACTCTATTCGTGACCACATATTGAAGGTAATGAATTATAATCTATTTTC-----------------------------------------------------------------------------------------TCAATGGGAAGCACAAAGCCACTTAAATACTTTATTGAGCATCCCATACTACTTAATGTAAGACTTGGGGGCATTTCCGTGTGAGTGTTGATGTTCTGGCGGCTGCACTCTACGACGTTTTACTTGGGCTTTCCTTGTCAGCCCCTCCTCATTAGGTAGCT-TTTTTGAGCT--------------TTATATACAAATTGATAAGTATCCTGAGACTCGGAGAACCCTCCCTTAAAAGCTAGCTATCAA-GGGGAAGAACTAAGCCACATCAATACTCCACCAGGCATCCTATACTACTCAACGTAGGACTTGGGCACCCTAAAATACCCATGTCCCTATCATATATTTTTTACATGTTTTATGTAAAGCGGAAACTATTTTTTAATTGTTCCTGCCGGTTAAAGCAAAAATCTTGATCATGAGGTTTGCTAATTCTCTTTTAACTTGTTATCTGTTACATTGTTCATTCTCAGTTTGCAAAGAGGTCTTGCTACCTTCCACCGCGGTTACTTTCGTCAAGGTGATTTCCTTTCTTAATGGTCTTTCCTATTTTTTATCTTTCATGTTATTTAAATAACTAAATTTTAAGTCA-AATCTCGTGAAAATATTAATTATACTGTGTGCATGAGTTTTTCTAGAGAGAAAGAGAGAGCGAGAGATAGAGAATTGGAGGACAAGTATTTACATAATAAATATTAGACAAACAGCATTATAACTCACAATTTGGTTGTGTTGTGTTGTGTTGAAGTTTCTGTGATTTGTGATTTTTAAATACAGTGTTTCTTCAGTCTCCAGGCATTGCACAAGAAGTTACTGATTGAAGAATCCTTTCAAATAAGAGGCAGAGCAGAAGGTCACTTTAAAGACAAGTATTGGCATGGTGACCATGAAATTGCGCATGCAGTTTGGACACTTGTTCACATGGGTGGCTCGGATGATGCAAGTGGTGTCAGAGAATTGGTTTCAGATTTCATTTCTAGG
>medicaginoides 
GGCCTCTTGGTTTGGTCGTGCAAAACCACATGACCTGCTCTCACTTCGT---GCCTTTTGTGATTCTGATTGGGCCAGTGATAGGTTTTAGCTTTTTACTGTTAATT-GTCTCCTTTGTATTTTCCTTAGTC----GTAGCAGATTGGTTGTTTTTACCTGATCCC--------TATATATATATATATGTCTTTATGTATAGATATATGCTATTTGCCAACCTGTCCAGTGTCCATTTGATCCATATCTTGCA----TCATTATCAAATTTGAAGTTTTGATCTGTTTATTTCTCATTTACTTTTTCTTCAATTTTGAGTGAATGCAGTTATCTTTTCAACTTGATTGGACCATTGATTGGATATCCTGCTTTACAAGACCAATGCTGTCGTATACTTTCTGCATTGTTGCTATCTTTTAAGAAGCACCTATCAGCAGATATCACTAGTATGCTTGGGGAACAGCTCCAGGTTTATATTGTTTCATTTTTACAACGTTTTCAATTTATTTGAT-------TTTTTTATTCCATTATTCACTACATTGTGTTCTGCTCAGTTTCTTGTTTCAAAGTTAGTGGCATGTTGCACTCCTTCACAAAGGAAAGAATCATGTGATAGCGTTGTATCAAGAGCTTTATCTCTCCTCCATATGTTTACTTTGGATTCTGATCCATCCATGCATGATTACGTCAAAGTGAGTTTCTTCTACTCAACTTCTCTCTTTTGTTTTAAGGATCTGGTCTTGTTATGCTTTATGGATGCATAAAAAATAT-TCCTGCAGGAATTGGAGCCATTTCCTGAATTAAAAATATTTGACAAGATACGGAAGTTTCATGAAGAATTATGCCACACTTACTCTATTCATGACCACATATTGAAGGTAATGAATTATAATCTATTTTCGTATTTATGAACTTGTTAGGGTCCATGACA-CATGATTACC----ACTCCATTAAAGCCTGTTATCAAACCTCCTTTAAAAGCCGGTTATCAATGGGAAGCACAAAGCCACTTAAATACTTTATCGAGTATCCCATACTGCTTAATGTAAGACTTGGGGGAACTTCCGTGTGAGTGTTGATGTTCCGGCGGCTGCACTCTACGATGCTTTACTTAGCCTTTCCTTGTCAGCCCCTTCTCATTAGGTAGCT-TTTTTGAGCTACCGACAGCCAGGCTTATATATAAATTGATAAGTATCCTGAGACTTGGAGAACCCTCCCTTAAAAGCTAGCTATCAA-GGGGACGAACTAAGCCACATCAATACTCCACCAGGCATCCTATACTACCTGATGTAGGACTTGGGCATCCTATATTACCCAAGTCCCTATCATCTATTTTTTACATGTTTTATGTAAAGCGGAAACTATTTTCCAATTGTTCCTGCCGGTTA-----------------------------------------------------------------------------------------------------------------------------------------------------TTTTTATCTTTGATGTTATTTAAATAACTAAATTTTAAGTCAAAATTTCATGAAAATATTACTTATACTGTGTGCATGAGTTTTTCTAGAGAGAAAGAGAGAGTGAGAGATACAGAATTGGAGGACAAGTATTTACATAATAAATTTTAGACAAACAGCATTACAACTCACAATTTG-----GTTGTATTGTGTTGAAGTTTCCGTGATTTGTGATTTTTAAATACAGTTTTTCTTCAGTCTCCAGGCATTGCACAAGAAGTTACTGATTGAAGAATCCTTTCAAATAAGAGGCAGAGCAGAAGGTCACTTTAAAGACAAGTATTGGCATGGTGACCATGAAATTGTGCATGCAGTTTGGACACTTGTTCACATGGGTGGCTCGGATGATGCAAGTGGTGTCAGAGAATTGGTTTCAGATTTCATTTCTAGG
>Msulcatus 
---------------------------------------------------------------------------------TAGGTTTTAGCTTTTCACCGTTAAC-TGTCTCCTTTGTATTTTCCTTAGTTGTATGTAGCAGATTGGTTGCTTTCAC-TGATCCCTGTCTGTGTGTCTGTGTGTGTGTGTATATCTGTGTGTGTTTGTGT------------------GTGTCCATATGATCCATATATCACACACGTCATTATGAAATTTGAAGTTTTGATATGTTTACTTCTCATTTACTTTTTCTTAAATTTTGAGTGAATGCAGTTATCTTTTCAACTTGATTGGACCGTTGATTGGATGTCCTGCTTTACAAGACCAATGCTGTCGTATACTTTCTTCATTGTTGCTATCTTTTAAGAAGCATTTATCAGCAGATATCACTATTATGCTTGGGGAACAGCTCCAGGTTTATATCGTTTCATTTTTACAATTTTTTCAATTAATTTGTTTT-----TATTTTATTCCGATTTTTACAACTTCGTGTTCTGCTCAGTTTCTTGTTTCAAAGCTAGTGGCATGTTGCATTCCTTCCGAAAGGAAAGAATCATGTGATAGCTTTGTATCAAAAGCTTTATCCCTGCTCCAAATGTTTACATTGGATTCTGATCCATCTATGCATGATTACGTCAAAGTGAGTTTCTTCTATTCAACTTCTCTCTGTTGTTTTAAGGATCTGGTTTTGTCATACTATATGGATAAATAAAAAATATTTCTTGCAGGAATTGGAGCCATTTCCTGAATTAAAGATATTTGACGAGATACGAAAGTTTCATGAAGAATTATGCCACACTTACTCCATTCGTGACCACATATTGAAGGTAAATAATTATAATCTACTTGCATATTTATGAACTTGCAAGGGCCCATGATATCAAGCCAACCTTATAATCTACTAGAGCACTTGGAGAAACCTCCATTAAAAGCCTGTTATC-AGGGGAAGCACCAAGCCACTTAAATACTTTCTAGAGCTTCCCATACTACTTAATGTAAGACTTG--GGCACT-CC-TGTGAGAGTTGACGTTCCGGCGGCTGCACTCTACGGCGCTTTACTTGGCCTTTCCT-GTCAGCCCCT---CATTAGGTAGCCCTTTCTGAGCTATCGACAACGATGCTCATATACAAATTGAAAAGTATCCTGACACTTGGACAACCCTCCCTTAAAAGCTAGCTATCAA-GGGGAAGAACTAAGCCACTTAAATATTCCTTCAAGCATCCTATACTACTCGGTGTGGCACTTGGGCACCCCATAATACCCTAGTACCTATCATATATTT---ACATATTTTATGTATAGCAAAAACTATTT-TCATTTGATCCTGCCGGCTA-----------------------------------------------------------------------------------------------------------------------------------------------------------------------------------------------------------------------------------------------------------------------------------------------------------------------------------------------------------------------------------------------------------------------------------------------------------------------------------------------------------------------------------------------------------------------------------------------------
>Mneapolitanus 
---------------------------------------------------------------------------------TAGTTTTTAGCTTTTTACCTTTAAT-TGTCTCCTTTGTATTTTCCTTATTTGTATGTAGCAGATTGGTTGTTTTCAC-TGATCC--------------GTTAATTGTCTCCTTTATATATATATATAT--------------------------------------------------------------------------------------CATTTACTTTTTCTTAAATTTTGAGTGAATGCAGTTATCTTTTCAACTTGATTGGACCGTTGATTGGACGTCCTGCTTTACAAGACCAATGCTGTCGTATACTTTCTTCATTGTTGCTATCTTTTAAGAAGCATTTATCAGCAGATATCACTATTATGCTTGGGGAACAGCTCCAGGTTTATATCGTTTCATTTTTACAATTTTTTCAATTCATTTGTTTTTATTTTATTTTATTCCATTTTTTTTAACTTCGTGTTCTGCTCAGTTTCTTGTTTCAAAGCTAGTGGCATGTTGCATTCCTTCCGAAAGGAAAGAATCATGTGATAGCTTTGTATCAAGAGCTTTATCTCTGCTCCAAATGTTTACATTGGATTCTGATCCATCTATGCATGATTACGTCAAAGTGAGTTTCTTCTATTCAACTTCTCTCTGTTGGTTTAAGGATCTGGTTTTGTTATGCTGTATGGATAAATAAAAAATATTTCTTGCAGGAATTGGAGCCATTTCCTGAATTAAAGATATTTGACGAGATACGGAAGTTTCATGAAGAATTATGCCACACTTACTCCATTCGTGACCACATATTGAAGGTAAATAATTATAATCTACTTGCATATTTATGAACTTGCAAGGGCCCATGATAGCAAGCCAATCTTATAATCTACTAGAGCACTTGGAGAAACCTCCTTTAAAAGCCTGTTATCAAGGGGAAGCACCAAGCCCCTTAAATACTTTCTAGAGCTTCCCATACTACTTAATGTAAGACTTG--GGCACT-CC-TGTGAGAGTTGACGTTCCGGCGGCTGCACTCTACGACGCTTTACTTGGCCTTTCTT-GTCAGCCCCT---CATTAGGTAGCCCTTTCTGAGCTACCAACAACGAGGCTCATATACAAATTGATAAGTATCCTGACACTTGGACAACCCTCCCTTAAAAGCTAGCTATCAAGGGGGAAGAACC--------------------------------------------------------------------------------------------------------------------------------------------------------------------------------------------------------------------------------------------------------------------------------------------------------------------------------------------------------------------------------------------------------------------------------------------------------------------------------------------------------------------------------------------------------------------------------------------------------------------------------------------------------------------------------------------------------------------------------------------------
