# Supplementary material for: Phylogenetic Properties of 50 Nuclear Loci in Medicago (Leguminosae) Generated Using Multiplexed Sequence Capture and Next-Generation Sequencing
Source: PLoS One. 2014 Oct 17;9(10):e109704. doi: 10.1371/journal.pone.0109704 (PMC4201463; doi:10.1371/journal.pone.0109704)
Supplement: S1 Alignments — (ZIP) [file pone.0109704.s001.zip › alignments_50loci/gene50_Medtr3g113960.1.fasta]

>truncatula 
GCTACTGGAGGTGGAGCATACAAGTTTACCGACCTTTTCAAAGAAAAACTTGGTGTTAGTCTTGACAAAGAAGATGAAATGAATTGTCTTGTGGCAGGAGCAAATTTCTTGCTTAAGGTGGACGCCTGTT-ATAAATTATCATTTTCGCCTGCATTTTGTTTAAGTCAGCTTGATAGGGAGGATGTATTGTTTCTTTGAATAGGTACAATACACCTTACTTATTGAGATGAGTAATCAGAAATAAATAATTAAAAAAAGAAAAAACAGTTGTTCCGCTGACTTTGCTTCTTTTTGAGTCATATTATTGTGTTTTTCCCTTGT----AAGGTAAAGAGCATTTGTTCGGC-------TAAACTTGACTACCTTATGTTTACACTTTGGTTCAAGCAATAAGCTTAAAATTTAAATATGCAGGAAT--TTTTTTTACAGCTATAGCTGAATATTGCTGATTACTGTATTTTCCTT---AACTTTTAATGTTTGGGGCTACTAGCCAAGATCGAATTGAAAACTACGTTGGTCCTT-TACTATTATCATAAAACAAGTTGTCATTTAATT-GGAATTTGTGATCAAACTGTGATATGGTACTAATTCAT-TTTTTTAACTGATCTGTACTCTATAGTTTTCTTCTTCTCTTGATATCTCTGATTAGAAGTTCTAACACTTCTTAGTAGGCAATTCGCCATGAAGCTTTCACGCACATGGAAGGCCAGAAAGAGTTTGTGCAAATTGACCAAAATGATTTGTTCCCTTATCTTCTCGTTAATGTCGGTTCCGGTGTTAGTATGATCAAGGTATATTTTTCTTGGATCCTAACTTCATTACACTTTTGATCTCTTTGGACAATGTACGATAAAAGCTAACATGCTATGATGCTTTCTTTTTATTTGTCATAGGTTGATGGGGATGGGAAGTTTGAGAGGGTTAGTGGGACAAATGTTGGTGGTGGTACTTATTGGGGACTGGGAAGACTGTTAACAAAGTGCAAGAGGTCATTTTGATGAGACTTTTTATCATTTTGATCTACTGCTATGTTTAAACTATTGACAAGGTGTTCTGTTGAAATGAATTCCAGCTTTGATGAGTTGCTTGAGCTGAGCCAGAAAGGAGATAATAGAGCTATTGACATGCTTGTTGGGGACATTTATGGTGGTTTGGATTATTCTAAGGTA-ATTTTGCAATTGATCTTATTATTATATATAAATGTCCATCATATAGAGAAGGGAAAAAAA--TTCCAAATTAA---------------------------------------------------TATGGCTGAGTATTATCTGGTCTTAAATAATTCTAGATTGGCCTATCAGCTTCCACTATTGCTTCAAGTTTTGGAAAAACTATATCAGAAAAAAAGGAACTTCAAGACTACAGACCTGAAGACATATCACTCTCTCTTCTACGGATGATTTCATACAATATTGGTCAGGTGAGTTGGCAAATATAATTTTATCCAT-TTAGTTCATAAATATAGGCAG----CCAAAACTGTTATTCTGCC-------TCATCTAATCTATTATTT--AAAATCTCAATGTCAAGTTTTGTAAATTAGACATGTAAAAAAACAAAGTTCTTTGTATTTAGTTTATGTATTGAATATAAATCCAAGTACACGTGTTACAAGGAATTC-CTTTCAGCAATTCCAATATTATATTCCATTACCTTCCGTTCTTTCAGCAAATACCTGACAATCCTGTGTTCTTTTCATCTCTCTGTAGATAGCTTACTTAAATGCATTGCGATTTAAGTTGAAGAGAATATTTTTCGGAGGATTTTTTATCAGGGGTCATGCTTATACCATGGACACTCTTTCATTTGCTGTTCAATACTG
>italica 
GCTACTGGAGGTGGAGCATACAAGTTTACCGACCTTTTCAAAGAAAAACTTGGTGTTAGTCTTGACAAAGAAGATGAAATGAATTGTCTTGTGGCAGGAGCAAATTTCTTGCTTAAGGTGGACGCCTGTT-ATAAATTATCATTTTCGCCTGCATTTTGTTTAAGTCAGCTTGATAGGGAGGATGTATTGTTTCTTTGAATAGGTACAATACACCTTACTTATTGAGATGAGTAATCAGAAATAAATAATTAAAAAAAGAAAAAACAGTTGTTCCGCTGACTTTGCTTCTTTTTGAGTCATATTATTGTGTTTTTCCCTTGT----AAGGTAAAGAGCATTTGTTCGGC-------TAAACTTGACTACCTTATGTTTACACTTTGGTTCAAGCAATAAGCTTAAAATTTAAATATGCAGGAAT--TTTTTTTACAGCTATAGCTGAATATTGCTGATTACTGTATTTTCCTT---AACTTTTAATGTTTGGGGCTACTAGCCAAGATCGAATTGAAAACTACGTTGGTCCTT-TACTATTATCATAAAACAAGTTGTCATTTAATT-GGAATTTGTGATCAAACTGTGCTATGGTACTAATTCATTTTTTTTAACTGATCTGTACTCTATAGTTTTCTTCTTCTCTTGATATCTCTGATTAGAAGTTCTAACACTTCTTAGTAGGCAATTCGCCATGAAGCTTTCACGCACATGGAAGGCCAGAAAGAGTTTGTGCAAATTGACCAAAATGATTTGTTCCCTTATCTTCTCGTTAATGTCGGTTCCGGTGTTAGTATGATCAAGGTATATTTTTCTTGGATCCTAACTTCATTACACTTTTGATCTCTTTGGACAATGTACGATAAAAGCTAACATGCTATGATGCTTTCTTTTTATCTGTCATAGGTTGATGGGGATGGGAAGTTTGAGAGGGTTAGTGGGACAAATGTTGGTGGTGGTACTTATTGGGGACTGGGAAGACTGTTAACAAAGTGCAAGAGGTCATTTTCATGAGACTTCTTATCATTTTGATCTACTGCTATGTTTAAACTATTGACAAGGTGTTCTGTTGAAATGAATTCCAGCTTTGATGAGTTGCTTGAGCTGAGCCAGAAAGGAGATAATAGAGCTATTGACATGCTTGTTGGGGACATTTATGGTGGTTTGGATTATTCTAAGGTA-ATTTTGCAATTGATCTTATTATTATATATAAATGTCCATCATATAGAGAAGGGAAAAAAA--TTCCAAATTAA---------------------------------------------------TATGGCTGAGTATTATCTGGTCTTAAATAATTCTAGATTGGCCTATCAGCTTCCACTATTGCTTCAAGTTTTGGAAAAACTATATCAGAAAAAAAGGAACTTCAAGACTACAGACCTGAAGACATATCACTCTCCCTTCTACGGATGATTTCATACAATATTGGTCAGGTGAGTTGGCAAATATAATTTTATCCAT-TTAGTTCATAAATATAGCCAG----CCAAAACTGTTATTCTGCC-------TCATCTAATCTATTATTT--AAAATCTCAATGTCAAGTTTTGTAAATTAGACATGTAAAAAAACAAAGTTCTTTGTATTTAGTTTATGTATTGAATATAAATCCAAGTACACGTGTTACAAGGAATTG-CTTTCAGCAATTCCAATATTATATTCCATTACCTTCCGTTCTTTCAGCAAATACCTGACAATTCTGTGTTCTTTTCATCTCTCTGTAGATAGCTTACTTAAATGCATTGCGATTTAAGTTGAAGAGAATATTTTTTGGAGGATTTTTTATCAGGGGTCATGCTTATACCATGGACACTCTTTCATTTGCTGTTCAATACTG
>sativa 
GCTACTGGAGGTGGAGCATACAAGTTTACCGACCTTTTCAAAGAAAGACTTGGTGTTAGTCTTGACAAAGAAGATGAAATGAATTGTCTTGTGGCAGGAGCAAATTTCTTGCTTAAGGTGGACGCCTGTT-ATTAATTATCATTTTCGCCTACATTTTGTTTAAGTCAGCTTGATAGGGAGGATGTATTGTTTCTTTGAATAGGTACAATACACCTTACTTATTGAGATGAGTAATCAGCGATAAATAATTAAAAAAAGAAAAAACAGTTGTTCCTCTGACCTTGCTTCTTTTTGAGTCATATTATT-TTTTTTTCCCTTGT----AAGGTAAAGAGCATTTGTTTGGA-------TAAACTTGACTACCTTATGTTAACACTTTGGTTCAAGCAATAAGCTTAAAATTTAAATATGTAGGAATTTTTTTTTTACAGCTATAGCTGAATATTGCTGATTACTGTATTTTCCTTCTTAGCTTTTCATGTTTGGGGCTACTAGCCAAGATCTTATTGAAAACTACATCGGTCCTT-TACTATTATCATAAAACAAGCTGTCATTTAGTTTGGAATTTGGGATCAATCTGTGCTATGCTACTAATTCAT-TTTTTTAACTGACCTGTCTTCTATAGTTTTCTTCTTCTCTTGACATCTCTGATCAGAAGTTCTAACACTTCTTAGTAGGCAATTCGCCATGAAGCTTTCACACACATGGAGGGCCAGAAAGAGTTTGTTCAAATTGACCAAAATGATTTGTTCCCTTATCTTCTAGTTAATGTTGGTTCCGGTGTTAGTATGATCAAGGTGCATTTTTCTTGGATCCTAACTTCATTACACTTTTGATCTCTTTGGACAATGTATGACAAAAGCTAACAGGTTATGATGCTTTCTTTTTATTTGTCATAGGTTGATGGGGATGGGAAGTTTGAGAGGGTTAGTGGGACAAATGTTGGTGGTGGTACTTATTGGGGACTGGGAAGACTGTTAACAAAGTGCAAGAGGTCATTTTCATGAGACTTCTTATCATTTTGATCTATTGCTATGTTTAAACTATTGACAAGGTGTTCTGTTGAAATGATTTCCAGCTTTGATGAGTTGCTTGAGCTGAGCCAGAAAGGAGATAATAGAGCTATCGACATGCTTGTTGGGGACATTTATGGTGGTTTGGATTATTCTAAGGTAAATTTTGCAGTTGATCTTATTATTATATATAAATGTCCATCATATAGAGAAGGGAAAAAAAAATTCCAAATTAA---TATGGAGTA-GATGAATATGAAGCTATTGATATTTTTTTATCAATCAACATGGCTGAGTATTATCTGGTCTTAAATAATTCTAGATTGGCCTATCAGCTTCCACTATTGCTTCAAGTTTTGGAAAAACTATATCAGAAAAAAAGGAACTTGAAGACTATAGACCTGAAGACATATCACTCTCTCTTCTACGGATGATTTCATACAACATCGGTCAGGTGAGTTGGCAAATATAATTTTATCCAT-TTAGTTCATAAATATAAGCAG----CCAAAACTGTTATTCTGCC-------TCATCTAATCTATTATTT--AAAATCTCAATGTCAAGTTTTGTAAATTAGACATGTAAAAAAACAAAGTTCTTTGTATTTAGTTTATTTATTGAATATAAATCCAAGTACATGTGTTAAAAGGAATTCACTTT-AGCAAATCCAATGTTCTATTCCATTACCTGCCGTTCTTTCAACAAATACCTGACAATCCTGTGTTCTTTTCATCTCTCTGTAGATAGCTTACTTAAATGCATTGCGATTTAAGTTGAAGAGAATATTTTTTGGAGGATTTTTTATCAGGGGTCATGCTTATACCATGGACACTCTTTCATTTGCTGTTCAATACTG
>medicaginoides 
GCTACTGGAGGTGGAGCATACAAGTATACCGACCTTTTCAAAGAAAGACTTGGTGTTAGTCTTGACAAAGAAGATGAAATGAATTGTCTTGTGGCAGGAGCAAATTTCTTGCTTAAGGTGGACGCCTGTT-ATAAATTATCAT----------ATTT-------GT-AGCTTGATAGGGAGGATGTATTGTTTCTTTGAATAGGTACAATACACCTTACTTATTGAGATGAGTAATCAGAAATAAATAATTATAAACAGAAAAAACAGTTGTCCTTCTGACTTTGCTTCTATTTGAGTCA---TATTGTGTTTTTCCCTTGTTTTAAAGGTAAAGAGCATTTGTTCGGC-------TAAACTTGACTACCTTATGTTTACACTTTGGTTCAAGCAATAAGCTTAAAATTTAAATATACAGGAA---TTTTTGTATAGCTATAGCTGAATATTGCCGATTACTGTATTTTCCTTCGTAACTTTTCATGTTTGCGGATACTAGCCAAGATCTAATTGAAAATTACATTGGTCCTT-TTCTATTATCATAAAACAAGCTGTCATTTAGTTTGGAATTTGTGATCAAACTGTGCTATGCTACCAATTCATTTTTTTTAACTGATCTGTACTCTACAGTTTTCTTCTTCTCTTGATATCTCTGATTAGAAGTTCTAACACTTCTTAGTAGGCAATTCGCCATGAAGCTTTCACGCACATGGAGGGCCAGAAAGAGTTTGTTCAAATTGACCAAAATGATTTGTTCCCTTATCTTCTAGTTAATGTCGGTTCCGGTGTTAGTATGATCAAGGTACATTTTTCTTGGATCCTAACTTCATTACACTTTTGATCTCTTTGGACAACTTATGATTAAAGCTAACAGGTTACATTGCTTTCTTTTTATTTGTCATAGGTTGATGGGGATGGGAAGTTTGAGAGGGTTAGTGGGACAAATGTTGGTGGTGGTACTTATTGGGGACTGGGAAGACTGTTAACAAAGTGCAAGAGGTCATTTTCATGAGAC---TTATCATTTTGATCTATTGCTATGATTAAACTATTGACAAGGTGTTCTGTTGAAATTAATTCCAGCTTTGATGAGTTGCTTGAGCTGAGCCAGAAAGGAGATAATAGAGCTATTGACATGCTTGTTGGGGACATTTATGGTGGTTTGGATTATTCTAAGGTAAATTTTGCAGTTGATCTTATTATTATATATAAATGTCCATCGTATAGAGAAGGGAAAAAA---TTCCAAATTAA---TATGGAGTG-GATAAATATGAAGCTATTGATATTTTTTTATCAATCAACATGGCTGAGTATTATCTGGTCTTAAATAATTCTAGATCGGCCTATCAGCTTCAACTATTGCTTCAAGTTTTGGAAAAACTATATCAGAAAAAAAGGAACTTGAAGACTACAGACCTGAAGACATATCACTCTCTCTGCTACGGATGATTTCATACAATATTGGTCAGGTGAGCTGGCAGTTATAATTTTATCCAT-TTAGTTCATAAATATAGGCAG----CCAAAACTGTTATTCTGTC-------TCATCTAATCTATTATTT--AAAATCTCAATGTCAAGTTTTGTAAATTA--------AAAAAACAAAGTTCTTTGTATTTAGTTTATTTATTGAATATAAATCCAAATACATGTGTTAAAAGGAATTCACTTTCAGCAATTCCAACATTCTATTCCATTATCTTCCGTACTTTCAGCAAATACCTGACAATCCTGTGTTCTTTTCATCTCTCTGTAGATAGCTTACTTAAATGCATTGCGATTTAAGCTGAAGAGAATATTTTTTGGAGGATTTTTTATCAGGGGTCATGCTTATACCATGGACACTCTTTCATTTGCTGTTCAATACTG
>Msulcatus 
GCTACTGGAGGTGGAGCATACAAGTATACTGACCTTTTCAAAGAAAGACTTGGGGTTAGTCTTGACAAAGAAGATGAAATGAATTGTCTTGTGGCTGGAGCAAATTTCTTGCTTAAGGTGGATGCCTGTTCATAAATTATCATTTTCGCCTGCATTTTGTTTAAGTCAGCTTGATAGGGAGGATGTATTGTTTCTTTGAATAGGTACAATACACCTTAGTTATTGAGATGAGTAAT--------------------------------------------------------------CACATTATTGTGTTTTTCCCTTGTTTTAAAGGTAAAGAGCATTTGTTTGGC-------TAAATTTGACTACCTTATGTTTACAATTTGGTTCGAGCAATAAGCTTAAAATTTTAATATGTAGGTT---------------------------------ATTACTGTATTTTCCTTCTTAACTTTTCATGTTCGGTGCTACTAGCCCAGATCTAATTGATAATTACATTGGTCCTT-TTCTATTATCATAAAACAAGCTGTTATTTAGTTTGGAATTTGTGATCAAAGTGTGCTATGCTATTAATTCAT-TTTTTTAACTGATCTGTACTGTATAGTTTTCTTCTTCTTTTGATATCTCTGATTGGAAGTTCTACCACTTCTTAGTAGGCAATTCGTCATGAAGCTTTCACACACATGGAAGGCCAGAAAGAGTTTGTTCAAATTGACCAGAATGATTTGTTCCCGTATCTTCTAGTTAATGTCGGTTCTGGTGTTAGTATGATCAAGGTAGATTTTTCTTGTATCCTAATTTTATTACGCTTTTGATCTCTTTGGACAATGTATGATAAAAGCTAACAGGTTATGATGCTTTCTTTTTATTTCTCATAGGTTGATGGGGATGGAAAGTTTGAGAGGGTTAGTGGGACAAATGTTGGTGGTGGTACTTATTGGGGACTGGGAAGACTGTTAACAAAGTGCAAGAGGTCATTTTCACGAGACTTCTTATCATTTTGATCTATTGCTATGTTTAAACTATTGACAAGGTATTCTGTTGAAATGAATTCCAGCTTTGATGAGTTGCTTGAGCTGAGTCAGAAAGGAGATAATAGAGCTATTGACATGCTTGTTGGGGACATTTATGGTGGTTTGGATTATTCTAAGGTAAATTTTGCCGTTGATCTTATTATTATATATTAAT-TCCATCATATAGAGAGGG-AAAAA----ATCCAAATTAACTTCATGGAGTAAGATAAATATGAAGTATTTGATATTTTTTTATCAATCAACATGGCTGAGTATTATCTGTTCATAAATGATTCTAGATTGGCCTATCAGCTTCCACTATTGCTTCAAGTTTTGGGAAAACTATATCTGAAAAAAAGGAACTGGAAGACTACAGACCTGAAGACATATCACTCTCGCTTCTACGGATGATTTCATACAATATTGGTCAGGTGAGCTGGCAATTATAATTTTTTCCATTTTAGTTCATAAATATAGGCAGCCAACCAAAACTGTTATTCTGCTTATCTAATCATCTAATCCATTATATACACAATCTCAAT-------TTTGTTAATTAGACATGTAAAAAAACAAAGTTCGTTGTATTTAGTTTATTAATTTTATATA-ATCTAAGTACATATGTTAAAAGGAATCCACTTTCAGCAATTCCAACGTTCTATATCATTACCCGCCGTTCTTTCAGCAAATACCTGACAATCCTGTGCTCTTTTCATCTCTCTGTAGATAGCTTACTTAAATGCATTGCGATTTAAGTTGAAGAGAATCTTTTTTGGAGGATTTTTTATCAGGGGTCATGCGTATACCATGGACACTCTTTCATTTGCTGTTCAATACTG
>Mneapolitanus 
GCTACTGGAGGTGGAGCATACAAGTATACTGACCTTTTTAAAGAAAGACTTGGGGTTAGTCTTGACAAAGAAGATGAAATGAATTGTCTTGTGGCAGGAGCGAATTTCTTGCTTAAGGTGGATGCCTGTT-ATAAATTATCATTTTCGCCTGCATTTTGTTTAAGTCAGCTTGATAGGGAGGATGTATTGTTTCTTTGAATAGGTACAATACACCTTTCTTATTGAGATGAGTAATCAGAAATAAATAATTAAAAAAAGGAAAAACAGTTGTCCCTCTGATTTTGCTTCTTTTTGAGTCATATTATTGTGTTTTACCCTTGTTTTAAAGGTGAAGAACAATTGTTTGGCCAAAGCCTAAACTTGACTACCTTATGTTTACAATTTGGTTCAAGCAATAAGCTTAAAATTTTAATTTGTAGGTT---------------------------------ATTACTGTATTTTGCTTCTTAACTTTTCATGTTAGGTGCTAATAGCCCAGATCTAATTGATAATTACATTGGTCCTTTTTCTATTATCATAAAACAAGCTGTCATTTAGTTTGGAATTTGTGATCAAAGTGTGCTATGCTACTAATTCAT-TTTTTTAACTGATCTGCACTCTATAGCTTTCTTCTTCTCTTGATATCTCTGATTAGAAGTTCTACCACTTCTTAGTAGGCAATTCGTCATGAAGCTTTCACACACATGGAGGGCCAGAAAGAGTTTGTTCAAATTGACCAGAATGATTTGTTCCCTTATCTTCTAGTTAATGTCGGTTCCGGTGTTAGTATGATCAAGGTACATTTTTCTTGTATCCTAATTTTATCACACTTTTGATCTCTTTGGACAATGTATGATAAAAGCTAACAGGTTATGATGCTTTCTTTTTATTTCTCATAGGTTGATGGGGATGGAAAGTTTGAGAGGGTTAGTGGGACAAATGTTGGTGGTGGTACTTATTGGGGACTGGGAAGACTGTTAACAAAGTGCAAGAGGTCATTTTCACGAGACTTCTTATCATTTTGATCTATTGCTATGTTTAAAATATTGACAAGGTATTATGTTGAAATGAATTTCAGCTTTGATGAGTTGCTTGAGCTGAGCCAGAAAGGAGATAATAGAGCTATTGACATGCTTGTTGGGGACATTTATGGTGGTTTGGATTATTCTAAGGTAAATTTTGTAGTTGATCTTATTATTATATATTAATATCCATCATATAGAGAGG--AAAAAAA--AAACAAATTAACTTTATGGAGT-AGATTAATATGAAGCATTTGATATTTTTTTATCAATCAACATGGCTGAGTATTGTCTGGTCTTAAATGATTCTAGATTGGCCTATCAGCTTCCACTATTGCTTCAAGTTTTGGGAAAACTATATCAGAAAAAAAGGAACTTGAAGACTACAGACCTGAAGACATATCACTCTCGCTCCTACGAATGATTTCATACAATATTGGTCAGGTGAGCTGGCAATTATAATTTTATCCATTTTAGTTCATAAATATAGGCAG----CCAAAACTGTTAATCTGCTTATCTAATCATCTAATCCATTATTTACACAATCTCAATGTCAAGTTTTGTAAATTAGACATTTAAAAAAACAAAGTTCGTTGTATTTAGTTTATTTATTAAATATA-ATCTAAGTACATGTGTTAAAAGGAATCCACTTTCAGCAATTCCAACGTTCTATATCATTACCCGCCGTTCTTTCAGCAAATACCTGACAATCCTGTGCTCTTTTCATCTCTCTGTAGATAGCTTACTTAAATGCATTGCGATTTAAGTTGAAGAGAATCTTTTTTGGAGGATTTTTTATCAGGGGTCATGCTTATACCATGGACACTCTTTCATTTGCTGTTCAATACTG
