# Supplementary material for: Phylogenetic Properties of 50 Nuclear Loci in Medicago (Leguminosae) Generated Using Multiplexed Sequence Capture and Next-Generation Sequencing
Source: PLoS One. 2014 Oct 17;9(10):e109704. doi: 10.1371/journal.pone.0109704 (PMC4201463; doi:10.1371/journal.pone.0109704)
Supplement: S1 Alignments — (ZIP) [file pone.0109704.s001.zip › alignments_50loci/gene45_Medtr2g046700.1.fasta]

>truncatula 
TTGCCACCTATCTGTGTTGGAGATGGTATACTAGATCTAGTTGTTATTGGTTGTGGTCCTGCTGGTCTTGCTCTAGCTGCTGAATCTGGCAAGTTAGGATTAAAAGTTGGACTTATTGGTCCGGATCTCCCTTTCACAAACAACTATGGTGTGTGGGAGGACGAATTTAAAGGTATCCTTCTTGCTGCATCTTT--------CTGATTACATTATCTTTATATTTTAATATA----------------CTATTCATTACAACATTATAAAACATGTTAGGCAATTTTTGCAAAGCATATTTGTGAGATTTTGATAGATTTTCCCTTATGATTTCATTTTTGCCCA--------TCTTTTTATGAATCATAGAAACTATGATCTTAGAACTTT-TCATTTTCACTCTACTTGTGTTAGTACT---GCCTAACAGATTTCATTTAAAGAAATTTCTGTTTGCTTCTTTATTCTGATGATCCC---------TGATATTTTGATATTTTTCATTCACCAGCTTGGATATTTATGTCCTGAAAAACAGTATATATTTTCTTGCTGGACAAGAGCATATACTTTGCTTTCTTAGTTGATATT---AAGCCTTACCAAGTGCACTTCATTATAATTTCAGGTCTTGGACTTGAAGGTTGTATTGAGCATGTTTGGAAGGATACCGTTGTATATATTGATAATAAAAATCCCATTTCAATTGGACGTTCTTATGGCCGTGTCAGTCGGCATTTGCTTCACGAGGAATTGTTAAGAAGGTATAACTGCTGATGATATCTATAGTATCACTATTATTTCTGAATTAACTTCTTGGTTATAAATGCTTTATTTCCTTCTGTAGATTTGTAATTCATATTAATTTTCCCTAGGTGTGTCGAGTCAGGTGTCTCATATCTTGGCTCAAAAGTAGAAAGGATTGTTGAGGCTAGCAATGGTCATAATCATGTTGTCTGTGAATATGATACTGTAGTGCCTTGCAGGTACGATTTGCATGCTTTTATAATTTTT-ATCATCTCATCTATCTATAATATATTGAAACTTCCCTAAGCCTTGCTATGGAGGTAGTTTTGTAGCACCAGGTTTCCCTTATTATATATTGAAACTTCTGACCTGTTATTATAGGCTTGCTACTGTTGCATCAGGAGCAGCTTCAGGGAAACTATTGCAGTATGAGGTTGGGGGTCCAAAGGTGTGTGTACAAACAGCTTATGGTGTGGAAGTTGAGGTAGGGGGTTGGCTCTTGCA-TTCTAGTATTTTTATT-ACACTGTTGGTATGATATCATGTA----GCATTACTCCTGTCCTACAAAA-------------------------------------------------------------------------------------------------------------------------------TATGATTTTGATGAATAAGTCAGGTAAATTGTACCAAGTCCGGGAAGTTCCCAAGTATTGGTCTAACCATGCTTCCTTCCTTGTCTTTAACAACATAA-------CATGTATACTC-TTCTAATTGAAAAATATTGAATGTATAAAATGTGATGT--ATAGTAATAATGAGTAATGACTTTTTTTGTTTTGTTATAATTTTAGGTTGAAAACAGTCCTTATGATCCAAACGTGATGGTTTTCATGGATTACAGAGACTATATGAAGAACAATGTTCAAAGTCTAGAAGCTAAATATCCAACATTTCTTTATGCAATGCCCATGTCCCGTTCAAAAGTGTTCTTTGAGGTCTGCTCAATGTTTT----TTCAGTGT------AGTGTTTTCCATTA---AGTATTGCAGTTCTGTTAGTATTTATAGAGAAATTCCAATCGCAGGAAACATGTTTGGCGTCTAAAGATGCCATGCCTTTTGATTTATTAAAGAAAAAGCTCTTATCAAGATTAAAGACAATGGGGATCAAAGTTACAAAAACTTATGAAGAGGTAAGGGCTTTGGCAA-----------------------------------------------CACGCTC-------------------CCTCCTATTGGCTGAAAATTGAATGGTTCCCAG-ACTTTGGAAATGGTTCTTTCTAAATTATATGGGTTCCACATAAATTTAGCAAGG---------------------------------------------------------------------------------------GCTCATC---TTGTCAAAAATAGGAC-GCATCCATTTTCCATATAGGATAATACTTTGTTGCGCATAAGTATTGTTAAATGACCACTCTGTCCTATCGTACTATTGCATATCTAACTCT-GAAAAAAATACAATTTCTGATATTTGCTGTGATCATTGGTCAT---CAATTTTTT-----TATTTGGTTCTTTTTCCGCCGAAAGCATG--TATTATACTGGAAAACAT-TAACGGG-TGAAAAACAGCTCTTCCCTTGATAACAGTCTTTTACCCTAGCTTTCCAATTGTCCTTTGAGCTGTTACATAATAGTTGGGAAATTATAAT--GAGATATACAAGTTATTTTAGTGCATTTGGACATATTTAGCATCTGATGTTGAATTCTGAGTGTTCTTATCTACAAATTTGTGTAGGAATGGTCTTATATCCCAGTTGGTGGATCCTTACCAAACACAGAGCAGAAGAACCTTGCGTTTGGTGCAGCTGCCAGCATGGTGCATCCAGCCACAGGCATGACATC
>italica 
TTGCCACCTATCTCTGTTGGAGATGGTATACTAGATTTAGTTGTTATTGGTTGTGGTCCTGCTGGTCTTGCTCTAGCTGCTGAATCTGGCAAGTTAGGATTAAAAGTTGGACTTATTGGCCCGGATCTCCCTTTCACAAACAACTATGGTGTGTGGGAGGACGAATTTAAAGGTATCCTTCTTGCTGCATCTTT--------CTGATTACATTATCTTTATATTTTAATATA----------------CTATTCATTACAACATTATAAAACATGTTAGACAATCTTTGCAAAGCATATTTGTGAGATTTTGATAGATTTTCTCTTATGATTTCAGTTTTGCCCA--------TCTTTTTATGAACCATAGAAACTATGATCTTAGAACTTT-TCATTTTCACTCTACTTGTGTTAGTCCT---GCCTAACAGATTTCATTTAAAGAAATTTCTGTTTGCTTCTTTATTCTGATGATCCC---------TGATATTTTGATATTTTTCATTCACCAGCTTGGATATTTATGTCCTGAAAAACAGTATATATTTTCTTGCTGGACAAGAGCATATACTTTGCTTTCTTAGTTGATATTAATAAGCCTTACCAAGTGCACTTCATTATAATTTCAGGTCTTGGACTTGAAGGTTGTATTGAGCATGTTTGGAAGGATACCGTTGTATATATTGATAATAAAAATCCCATTTCAATTGGACGTTCTTATGGCCGTGTCAGTCGGCATTTGCTTCACGAGGAATTGTTAAGAAGGTATAACTGCTGATGATATCTATAGTATCACTACTATTTCTGAATTAACTTCTTGGTTATAAATGCTTTATTTCCTTCTGTAGATTTGAAATTCATATTAATTTTCCCTAGGTGTGTCGAGTCAGGTGTCTCATATCTTGGCTCAAAAGTAGAAAGGATTGTTGAGGCTAGCAATGGTCATAATCATGTTGTCTGTGAATATGATACTGTAGTGCCTTGCAGGTACGATTTGCATGCTTTTATAATTTTT-ATCATCTCATCTATCTATAATATATTGAAACTTCCCTAAGCCTTGCTATGGAGGTAGTTTTGTAGCACCAGGTTTCCCTTATTATATATTGAAACTTCTGACCTGTTATTATAGGCTTGCTACTGTTGCATCAGGAGCAGCTTCAGGGAAACTATTGCAGTATGAGGTTGGGGGTCCAAAGGTGTGTGTACAAACAGCTTATGGTGTGGAAGTTGAGGTAGGGGGCTGGCTCTTGCG-TTCTAGTATTTTTATT-AGACTGTTGGTATGATATCATGTA----GCATTACTCCTGTCCTACAAAA-------------------------------------------------------------------------------------------------------------------------------TATGATTTTGATGAATAAGTCAGGTAAATTGTACCAAGTCCGGGAAGTTCCCAAGTATTGGTCTAACCATGCTTCCTTCCTTGTCTTTAACAACATAA-------CATGTATACTC-TTCTAATTGAAAAATATTGAATGTATAGAATGTGATGG--ATAGTAATAATGAGTAATGACTTTTTTT---TTGTTATAATTTTAGGTTGAAAACAGTCCTTATGATCCAAACGTGATGGTTTTCATGGATTACAGAGACTATATGAAGAACAATGTTCAAAGTCTAGAAGCTAAATATCCAACATTTCTTTATGCAATGCCCATGTCCCGTTCAAAAGTGTTCTTTGAGGTCTGCTCAATGTTTT----TTCAGTGT------AGTGTTTTCCATTA---AGTATTGCAGTTCTGTTAGTATTTATAGAGAAATTCCAATCGCAGGAAACATGTTTGGCGTCTAAAGATGCCATGCCTTTTGATTTATTAAAGAAAAAGCTCTTATCAAGATTAAAGACGATGGGGATCAAATTTACAAAAACTTATGAAGAGGTAAGGGCTTTGGCAA-----------------------------------------------CACGCTC-------------------CCTCCTATTGGCTGAAAATTGAATGGTTCCCAG-ACTTTGGAAATGGTTCTTTCTAAATTATATGGGTTCCACATAAATTTAGCAAGG---------------------------------------------------------------------------------------GCTCATC---TTGTCAAAAAAAGGAC-GCATCCATTTTCCATATAGGATAATACTTTGTTGCGCATATGTATTGTTAAATGACCACTCTGTCCTATCATACTATTGCATATCTTACTCT-GAAAAAAATACAATTTCTGATATTTGCTGCGATCATTGGTCAT---CAATTTTTT-----TATTCAGTTCTTTTTCCGCCGAAAGCATG--TATTATACTGGAAAACAT-TAACGGG-TGAAAAACAGCTCTTCCCTTGAAAACAGTCTTTTACCCTAGCTTTCCAATTGTCCTTTGAGCTGTTACATAATAGTTGGGAAATTATAAT--GAGATATACAAGTTATTTTAGTGCATTTGGACATATTTAGCATCTGATGTTGAATTCTGAGTGTTCTTATCTACAAATTTGTGTAGGAATGGTCTTATATCCCAGTTGGTGGATCCTTACCAAACACAGAGCAGAAGAACCTTGCGTTTGGTGCAGCTGCCAGCATGGTGCATCCAGCCACAGGCATGACATC
>sativa 
TTGCCACCTATCTCTATTGGAGATGGAGTACTAGATCTAGTCGTTATTGGTTGTGGTCCTGCTGGTCTTGCTCTAGCTGCTGAATCTGGCAAGTTAGGATTAAAAGTTGGACTTATTGGTCCGGATCTCCCTTTCACAAACAACTATGGTGTGTGGGAGGACGAATTTAAAGGTATCCTTCTTGCTATATCTTT--------CTAATTACGTTATCTTTATA--------------------------------------------------------GACAATGTTTGC-ACGCATGTTTATGAGATTTTGATAGTTTTACCCTTACGATTTCAGTTTTGCCCT--------TCTTTTTATGAACCATAGAAACAGTGATCTTAGAGCTTT-TCATTTTCACTCTACTTGTGTTAGTACT---GCCTAACAGATTTCATTTAATGGAATTTCTGTTTGCTTCTTTATTCTGATAATCTCTT-------TGATATTTTGATAGTTTTCATTCACCAGTTTG-ATATTTATGTCCTTGAAAACAGTATATATTTTCTTGCTGGGCAAGAGCATATACTTTGCTTTCTTAGTTGATATT---ACGCCTTACCAAGTGCACTTCATTATAATTTCAGGTCTTGGACTTGAAGGTTGTATTGAGCATGTTTGGAAGGATACCGTTGTATATATTGATAATAAAAATCCGATTTCAATTGGACGTTCTTATGGCCGTGTCAGTCGGCATTTGCTTCACGAAGAATTGTTAAGAAGGTATAACTGCTGATGATATCTATAGTATCACTATTATTTCTGAATTAACTTCTTGGTTATAAATACTTTATTTCCTTTTGTAGATTTGTAATTCATATTAATTTTCCCTAGGTGTGTCGAGTCAGGTGTCTCGTATCTTGGCTCAAAAGTAGAAAGGATTGTTGAGGCTAGCAATGGTCATAATCATGTTGTCTGTGAATATGATACTGTAGTGCCCTGCAGGTATGATTTGCATGCTTTTATAATTTTT-ATCATCTCATCTATCCATAATATATTGAAACTTCCCTAAACCTTGCTATGGAGGTAGTTTTGTAGCACCAGGTTTCCCTTATTATATATTGAAACTTCTGTCCTGTTATTATAGGCTTGTTACTGTTGCATCAGGAGCAGCTTCAGGGAAACTATTGCAGTATGAGGTTGGGGGTCCAAAGGTGTGTGTGCAAACAGCTTATGGGGTGGAAGTTGAGGTAGGGGGCTGGCTCTTGGGTTTCTAGTGTTTTTATT-------------------------------------------CAGGAAAATATGATTTAATTGTTGTACTGTACAGTGGAAACAGTGTGCTGACAAGCTTAGGTACCGTTTACTTTGTGAAAATATTTTCTATATAGAAATGT-TTTCAAAAAGTGGAAGGGGCCTTATATTTTTACTATCTTTTTGATGAATAAGTCAGATAAATGTTACCAAGTCCGGGAAGTCTCTGAGTATTGGTCTATCCATGCTTCCTTCCTTGTCTTTAACAACATAA-------CATGTCTACTCTTTTCAATTGAAAAATATTAAATGTATAAAATGTGATGGATATAGTAATAATGAGTAATGATTTTTTTT-TTTTGTTATAATTTTAGGTTGAAAACAGTCCTTATGATCCAAACGTGATGGTTTTCATGGATTACAGAGATTATATGAAGAACAATGTTCAAACTCTAGAAGCTAAATATCCAACATTTCTTTATGCAATGCCCATGTCTCATACAAAAGTGTTCTTTGAGGTTTGCTCAATGTTTT----TTCAGTGT------AGTGTTTTCCATTA---AGTATTGCAGTTCTGTTTGTATTTATAGAGAAATTCCAATCGCAGGAAACGTGTTTGGCGTCTAAAGATGCCATGCCTTTTGATTTATTAAAGAAAAAGCTCTTATCAAGATTAAATACGATGGGGATCAAAGTTACAAAAACTTATGAAGAGGTAAGGGCTTTGGCAATGCTAGCTGTATTATATTTTGAGGAGTACTAGCAATACACTTTCTAACAGGCTTTTCTCGACACACT-----CCCTCCTATTGGCTGAAAATTGAATGGTTCTCGG-ACTTTGGAAATGGTTCTTTCTAAATTATATGGGTTCCACATAAATTTAGCAAGG---------------------------------------------------------------------------------------GCTCATC---TTGTCAAAAAAAGGAT-GCATCCATTTTCCATATAGGATAATACTTAGTTGTGCATATGTATTGTTAAATGACCACTCTGTCCTATCGTACTATTACATATCTTT-----GAAAAAAATACATTTTCTGATATTTGCCGCGGTCATTGGTCAT---CAATTTTAT----TTATTCAGTTCTTTTTCTGCTGAAAGCATG--TATTATACTGGAGAACAT-TGACGGGCTGAAAAACAGTGCTTCCCTTGATAGCAGTCTTTTACCCTCGATTTCCAATTGTCCTTTGAGCTGTTACATAATAGATGGGAAATTATAATATGAGATGTACAAGTTCTTTTAGTACATTTTTACATATTTAGCATTTGATGTTGAATTCTGAGTGTTTTTATCTTCAAATTTGTGTAGGAATGGTCTTATATCCCAGTTGGTGGATCCTTACCAAACACAGAACAGAAGAACCTTGCATTTGGTGCAGCTGCCAGCATGGTGCATCCAGCCACAGGCATGACATT
>medicaginoides 
TTGCCACCTATCTCTGTTGGAGATGGTATACTAGATCTAGTTGTTATTGGTTGTGGTCCTGCTGGTCTTGCTCTAGCTGCTGAATCTGGCAAGTTAGGATTAAAAGTTGGACTTATTGGTCCGGATCTCCCTTTCACAAATAACTATGGTGTGTGGGAGGACGAATTTAAAGGTATCCTTCTTGCTGCATCTTT--------CTGATTACACTATCTTTATATCAATATACTATTCGTTTAGATCCGTATCTTGGATACAACATTATAAAACATGTTAGACAATCTTTGC-AAGCATATTTGTGAGATTTTGATAGTGTTTCCCTTATGATTTCAGTTTTGCCCA--------TCTTTTTATGAACCATATAAACTATGATCTTAGAACTTT-TCATTTTAATTCTACTTGTGTTGGCACT---GCCTCACAGATTTCATTTAAAGGAATTTCTCTTTGCTTCTTTATTCTGATGATCTCTT-------TGCTATTTTAATAGTTTTCATTCACCCGTTTGGATATTTATGTCCTGAAAAAGAGTATATATCTTCTTGCTGGACAAGATCATATACTTTGCTTTCTTAGTTGATATT---ACACCTTACCAAGTGCACTTCATTATAATTTCAGGTCTTGGACTTGAAGGTTGTATTGAGCATGTTTGGAAGGATACTGTTGTATATATTGATAATAAAAATCCCATTTCAGTTGGACGTTCTTATGGCCGTGTCAGTCGGCATTTGCTTCATGAGGAATTGTTAAGAAGGTATAACTGCTGATGATATCTATAGTATCCCTATTATTTCTGAATTAACTTATTGGTTATAAATACTTTATTTCCTTTTGTAGATTTGTAATTCATATTAATTTTCCCTAGGTGTGTCGAGTCAGGTGTCTCGTATCTTGGCTCAAAAGTAGAAAGGATTGTTGAGGCTAGCAATGGTCATAATCATGTTGTATGTGAATATGATACTGTAGTGCCCTGCAGGTACGATTCGCATACTTTTATAATTTTT-ATCATCTCATCT----ATA-----TTGAAACTTCCCTAAACCTTGCTATGGCGGTAG-TTTGTAGCACCAGGTTGCCCTTATTATATATTGAAACTTCTGACCTGTTATTATAGGCTTGCTACTGTTGCATCAGGAGCAGCTTCAGGGAAACTATTGCAGTATGAGGTTGGGGGTCCAAAGGTGTGTGTACAAACAGCTTATGGTGTGGAAGTTGAGGTAGGGGGTTGGCTCTTTGG-TTCTAGTGTTTTTATT-AGACTGTTGGTATGATATCATGTATGTAGTATTACTCCTGTCCTGCAAAATATGATTGGATTGTTGTACTTTACAGTGGAAACAGTGTGCTGACAAGCTTAGGTACCATTTACTTTGTGAAAATATTTTCTACATAGAAAATGTTATCAAAAAGTGGACGGGGCATTATATTT----TCTCTCTTTGATGAATAAGTCGGACAAATTGTACCAACTCCGGGAAGTCCCTAAGTATTGGTGTATCCATGCTTCCTTCCTTGTCTTTAACAATATAACATGTTACATGTATTCTCTTTTTAATTGAAAAATATTAAATGTATAAAATGTGATGG--ATAGTAATAATGAGTAATGACTTCCTTT-TTTTGTTATAATTTTAGGTTGAAAACAGTCCTTATGATCCAAACGTGATGGTTTTCATGGACTACAGAGACTATATGAAGAAAAATGTTCAAAGTCTAGAAGCTAAATATCCAACATTTCTTTATGCAATGCCCATGTCTCGTACAAAAGTGTTCTTTGAGGTTTGCTCAATGTTTT----TTCAGTGT------AGTGTTTTCCATTA---AGTATTGCGGTTCTGTTTGTATTTACAGAGAAATTCCAATCGCAGGAAACATGTTTGGCGTCTAAAGATGCCATGCCTTTTGATTTATTAAAGAAAAAACTCTTGTCAAGATTAAATACAATGGGGATCAAAGTTACAAAAACTTATGAAGAGGTAAGGGCTTTGGCAATGCTAGCTGTATTACAT------------------------------------------------------------------------------------------------------------------TTTTAGGAGTAC----------TAGCAGGC-----------------------------------------------------TTTT-------------------------------CTC--------------AATA-CACTCCCTCC-TATTCCATATAGGATAATACTTGGTTGCGCATATGTATTGTTAAATGACCACTCTGTCCTATCATACTATTACATATCT-------GAAAAAAATACATTTTCTGATATTTGTCACGGTCATTTGTCAT---CAATTTTAT----TTATTCAGTTCTTTTTCCGCTGAAAGCATG--TATTATATTGGAGAACAT-TGACGGGATGAAAAACAGTGCTTCCCTTGATAACAG--TTTTACCCTCAATTTCCAGTTGTCCTTTGAGCTGTTACATAATAGTTGGGAAATTATAATATGAGATGTACAAGTTCTTTTAGTGCATTTGGACATATTTAGAATCTGATGTTGAATTCTGAGTGTTTTTATCTACAAATTTGTGCAGGAATGGTCTTATATCCCAGTTGGTGGATCCTTACCAAACACAGAGCAGAAGAACCTTGCATTTGGTGCAGCTGCCAGCATGGTGCATCCAGCCACAGGCATGACATC
>Msulcatus 
TTACCACCTATCTCTATTGAAGATGGAATACTGGATCTAGTCGTGATTGGTTGTGGTCCTGCTGGTCTTGCTCTAGCTGCTGAATCTGGCAAGTTAGGATTAAAAGTTGGGCTTATTGGTCCGGATCTCCCTTTTACAAACAATTATGGTGTGTGGGAGGACGAATTTAAAGGTATCATTCCTGCTGCATCATTCTGATAATCTGATTATATTAACTTTGTATTGGTATCCTATTCGTTTAGATC-TTATCTTGGACAAAATGTTATATAGCATGTTAAATGATGTTTGC-ATGCTTGTTTGTGAACTT----GAATTTTTCAATCATCAKKTCWGCCTTGCCCTTCTACAGTTCTACTTATGAACCATAGAAAGAGTGATCTTTAAATTTTCTCACTTTCACGGAACTTGTACTAGTAAT---GCCTAACAAATTTCATTTAAAGGAGTTTCTGTCTGCTTGTTTATTCTGATGATCAATGAACTATGTGACATTTTGATAGTTTTCAGTCT--AGTTTGGATATTTATTCTCTGAAAATCAATATAT-----------------------TTACTTTGCTTCCTTAGGTTATATT---GCGCATTACCAAGTGCACTTCATTATAATT-CAGGTATTGGACTTGAAGGTTGTATTGAGCATGTTTGGAAGGAGACCGTTGTATATATTGATAATAAGGATCCCATTTTAATGGGACGTTCTTATGGCCGTGTCAGTCGGCACTTGCTTCACGAGGAATTGTTAAGAAGGTAATACTGTTGATGATATCTTTACTGTCACTATTATTTCTAAGTTAACTTCTTGGTAATAAATACTTTATTTACTTCTGTAGATTTGTGATTCATATTAGTTTTCCCTAGGTGTGTCGAGTCAGGTGTCTCGTATCTTGGCTCAAAAGTAGAAAGGATTGTTGAGGCTAGCAATGGTCATAATCATGTTGTCTGTGAATATGATACTGTAGTGCCCTGCAGGTATGAATTGCATGCTTTTATAATTT---ATCATCTCATCT----ATAATATATTGCACCTTCCCTAAACCTTGCTATGGCGGTAGTTTTGTAGCACCAGGTTGCCCTTATTATATATTGAAACTTTTGACCTGTTATTATAGGCTTGCTACTGTTGCATCAGGAGCAGCTTCAGGGAAACTGTTGCAGTATGAAGTTGGGGGTCCAAAGGTGTGTGTACAAACAGCTTATGGTGTGGAAGTTGAGGTAGGAGGCTGGCTCTGTAG-TTCTAGTGTTTTTTGT-------------------------------------------------------------------------------------GTMWRYTGACAAGCTTRGGTAYKRTWTMMTKYRKKAWMAYWWTTYCTATATA----TGTATATGAAAAGTTCAGAATGGCAATA---TTAGAAAATGTTTTTGATGAATAAATCGGATAAATTGTACCAAGTCTGGGAAGTCCCTATATATTGGTCTATCTATGTTTCCTTCCTTGTCTTTAACAATATAA-------CATGTTTACTCTTTTTAATTGAAAAATATTAAATGTATAAAATATGAAGG--ATAGTAATAATGAGTAATGACTTATTTT--TTTGTTATAATTTTAGGTGGAAAACAGTCCTTATGATCCAAAAGTGATGGTTTTCATGGATTACAGAGACTATATGAAGAAAAATGTTCAAGGTCTAGAAGCTAACTATCCAACATTTCTTTATGCAATGCCCATGTCTCCTACAAAAGTGTTCTTTGAGGTTTGCTCAATGTTTT----TTCAGTGTAGTACTAGTGTTTT---AGATTAAGTATTACAGTTTTACTTGTATTAATTTAATAATTCCAATCGTAGGAAACATGTTTGGCGTCAAAAGATGCCATGCCTTTTGATTTATTAAAGAAAAAGCTCTTATCAAGATTAAATACGATGGGGATCAAAATTACAAAAACTTATGAAGAGGTAAGGGCTTTGGCAATGCTAGCTGTATTATATTTT---GAGTACTAGCAATACACTTTCTAACAGTCTTTTCTCAACACACT-----CCCTCCTATTGGCTGAAAATTGAATGGTTCCCACTATTTTGGAAATGGTTCTTTCTTAATTTTATGGGTTCCACATAAATTTAGCAATGCACGTATGATTTCAACCGATAGAAGAGTGCGTGTTGCTAGCATTTCTCTTATATTTTTTAATTTAATATGTATAGTGTTCAAGAAGGGCTCATCTTCTTGTCAAAAAAAGTAC-GCATCCATTTTCCATATAGGATAATACTTAGTTGCTCATATCTATTGTTAAATGACCACTCTATGATATCCTACCATTACATATCTTTCTCTCAAAAAAAATATAATTTCTGATATTTTCTGCAATCATTGGTCATCATCAATTTTATTTACTTATTCAGTTCTTTTTCCGCTGAAAGCATGTATATTATATTGGAGAGCATTTGATGGGCTGAAGAACAGTGCTTCCCTTGATA------------------------------------------ACATAATAGTTGCAAAATTATAATATGAGATATTCAAGTTCTTTTAGTGCATTTGGACATATT---CATCTGATATTGAATTTTGAGTGTTTTTATCTACAAATTTGTGTAGGAATGGTCTTATATCCCAGTTGGTGGATCCTTACCAAACACAGAGCAGAAGAACCTTGCATTTGGTGCAGCTGCCAGCATGGTGCATCCAGCCACAGGCATGACATT
>Mneapolitanus 
TTACCACCTATCTCTATTGAAGATGGAATACTGGATCTAGTCGTGATTGGTTGTGGTCCTGCTGGTCTTGCTCTAGCTGCTGAATCTGGCAAGTTAGGATTAAAAGTTGGGCTAATTGGTCCGGATCTCCCTTTTACAAACAATTATGGTGTGTGGGAGGACGAATTTAAAGGTATCATTCTTGCTGCATCATTCTGATAATCTGATTATATTAACTTTGTATCGGTATCCTATTTGTTTGGATC-TTATTTTGGATAAAATGTTATAAAGCATGTTAGATAATGTTTGC-ATGCTTGTTTGTGAACTT----GAATTTTTCAATCAT-----CAGGCCAGCCCT--------TCTACTTATGAATCATAGAAAGAGTGATCCTAAAATGTTCTCACTTTCACAGAACTTGTACTAGTACTACTGCCTAACAAATTCCATTTAAAGGAGTTTCTCTCTGCTTCTTTATTCTGAT---CAATGAACT--CTGACATTTTGATAGTTTTCACTCTCTAGTTTGGATATTCATTCCCTAAAAATCAATATATATTTTCCTTTTTGTCAAGAGCATATACTTTGCTTCCTTAGGTTATATT---GTGCATTACCATGTGCACTTCATTATAATTTCAGGTCTTGGACTTGAAGGTTGTATTGAGCATGTTTGGAAGGATACCGTTGTATATATTGATAATAAAGATCCCATTTCAATTGGACGTTCTTATGGCCGTGTCAGTCGGCATTTGCTTCACGAGGAATTGTTGAGAAGGTAAAAATGCTGATGATAACTTAAGTATCACTACTATTTCTGATTTAACTTATTGGTAATAAATACTTTATTTACTTTTGTAGATTTGTGATTCATATTAATTTTCCCTAGGTGTGTCGAGTCAGGTGTCTCGTATCTTGGCTCAAAAGTAGAAAGGATTGTTGAGGCTAGCAATGGTCATAATCATGTTGTCTGTGAATATGATACTGTAGTGCCCTGCAGGTACGAATTGCATGCTTTTATAATTTTTTATCATCTAATCT----ATAATATGTTCTACCTTCCCTAAACCTTGCTATGGCGGTAGTTTTGTAGCACCAGGTTGCCCTTATTATATATTGAAACTTTTGACCTGTTATTATAGGCTTGCTACTGTTGCATCAGGAGCAGCTTCAGGTAAACTATTGCAGTATGAAGTTGGGGGTCCAAAGGTGTGTGTACAAACAGCTTATGGTGTGGAAGTTGAGGTAGGAGGCTGGTTCTGTAG-TTCTAGTGTTTTTTGTTAGCTTGAGGGTATGGTATCATGTAG----TATCACTTAT-TCAT-CAAAA------------------------------------------------------ACAATTTATCT---------GACTTATTCAT------------CAAAAACATTTT--------------------------------------------------------------------CTA-ATATTGC-CATTCT--------------------AACAAAAA---------CAT-----------------------------------AAAATATGATGG--ATAGTAATAATGAGTAATGACTTCTTTT--TTTGTTATAATTTTAGGTGGAAAACAGTCCTTATGATCCAAACGTGATGGTTTTCATGGATTACAGAGACTATATGAAGAAAAATGTTCAAGGTCTAGAAGCTAACTATCCAACATTTCTTTATGCAATGCCCATGTCTCCTACAAAAGTGTTCTTTGAGGTTTGCTCAATGTTTTTTTTTTCAGTGT------AGTGTTTTCCATGAAATACTATTACAGTTTTACTTTTATTCATATAAATTATCCAATCGCAGGAAACATGTTTGGCGTCAAAAGATGCCATGCCTTTTGATTTATTAAAGAAAAAGCTCTTATCAAGATTAAATACGATGGGGATCAAAATTTCAAAAACTTATGAAGAGGTAAGGGTTTTGGCAATGCTAGCTGTATGATATT-----GAGTACTAACAATACACTTTCTAACAGTCTTTTCTCAACACAATACATGCCCTTCTATTGGCTGAAAATTGAATGGTTCCTGC---TTTGGAAATGGTTTTTTCTTAATTTTATGGGTTCCACATAAATTTAGCAATGGCCGTATGATTTCAACTTATAGAAGAGTGCGTGTTGCTAGCATTTCTCTTATATTTTTTAATTTA-------------------------------CTTGTCAAAAAAAGTAC-GCATCCATTTTCCATATAGGATAATACTTAGTTGCTCATTTCTATTGTTAAATGATTACTCTATCATATCC--CCATTACATATCTTTCTCT-GAAAAAAATATAATTTCTGATATTTTCTGCAATCATTGGTCAT---CAATTTTATTTACTTATTCAGTTCTTTTTCCGCTGAAAGCATGTATATTATATTGGACAGCATTTGATGGGCTGAAAAACAGTGCTTCCCTTGATA------------------------------------------ACATAATAGTTGCGAAATTATAATATGGGATATACAAGTTCTTTTAGTGCATTTGGACATATT---CATCTGATATTGAATTTTGAGTATTTTTATCTACAAATTTGTGTAGGAATGGTCTTATATCCCAGTTGGTGGATCCTTACCAAACACAGAGCAGAAGAACCTTGCATTTGGTGCAGCTGCCAGCATGGTGCATCCAGCCACAGGCATGACATT
