# Supplementary material for: Phylogenetic Properties of 50 Nuclear Loci in Medicago (Leguminosae) Generated Using Multiplexed Sequence Capture and Next-Generation Sequencing
Source: PLoS One. 2014 Oct 17;9(10):e109704. doi: 10.1371/journal.pone.0109704 (PMC4201463; doi:10.1371/journal.pone.0109704)
Supplement: S1 Alignments — (ZIP) [file pone.0109704.s001.zip › alignments_50loci/gene47_Medtr4g080820.1.fasta]

>truncatula 
GGATGTCTCCAGGCTCCCAAAAGTTTAAGACTCCCCCTAAGAAGGGAGAAGGTGGTGACCTTCCTCCACCTATGTCCATGGAAGAAGCAGTTGAAGCTTTTGACCATTTGGGTGTCTATCCTCAAATTGAGCAGTGGTGTGATGGACTAAGACAATGGTTCTCTTCAGTTTTGCTTAATCCTTTGCTTCACAAGATTGAAACAAGTCATGTTCAGGTTCATTTACATCCTAATCATTTT-TTGTTTTATGGTCAAAGTAATGTT-TTTTAGGATACATGGTCAAAGTAATGTTGCTTGCA---TATTTCTAAGAT---------TGCACCACACCCTTCCCTGGCAAA--AGGAATGTCAAGCAAACCAAGAAAATATTGACAGTGTGTTGTTAAAATTGAATTACTGCTTAGCAAT-TTTAAT----TCCTTGAAAAGCGATGTTATTTTCAGTTATCTTTATTTGTGTGTAT-----AGATAACTGAAATAAGATTGTGTTTGAAGGAATTATTTTTGGGTTTAGTTATTTTTTAGAGAATGACTTTTACATTTGGATGTGTTAATCCAA-AAGTATTACAAGAATGAGTCTTATTTGGTTACT-TGGAAAAATTACTCTAGGTATGGTGTGCAGT-ACCAAAAAGAAGAGTATGAAATATACTTTATGTTATTATTTGGTTGTTATGATTATGAATCTATGATTGGTCATGATAATGGTTAATACTACCCCAAAAGGCTGAACATTGAAAAGTATGTTTTACTTCTGTTGAATCTTCAGCTCACAAAGGCTTAAAGAACCCAAAGTTAGGTTTTGGATGACCACCCAAACTAAGAAAACCAGTA--AAAAAACCTCATTTTGGTTGTTTCCAATCAAGCTTGTGCTTGTTTTACAATGCTGAAGCTTGTGCTCCATTATTACGGTTGAAGTTCTATGGTATTTATAGAGGTCCAG---------------------------------ATAGCTCAAGTTAGATACATAAAGCATCATATATGATTGAG-------CACCAACTAATAAAATTTTTGTATTCATAGGTTATGAACACAGCTGCCAAACTTGGTATATCAATTACAGTCAATCAAGTGGGCAATGATACGCTGTCTACAGGAACCCCCTCTACAAGTTCATCCATTGATAAGACTCAAGACTGGCAACCATCAGTTACCCTTAGCGAAGATGGATTGCTTCATCAGTTGCATTCTACTCTTGTGCAGGCCATAGAGGCTTCCAAATGTATGTTGATTCATTTTCATA--TGCATATTGGTCAATTAAACGTAATATTATGTTTCCCAGTTTGATTATATTTGCTGATAGCTTCTGATTTCTGATATTCTTCTACTGGTTCATGTTTGCATGCAGCCAACTCGTTTGTACCTAATATGCAACAGTCCCCACAGCAGGGTCCTTTAGTTCCTGTCATGCAGGACTGTGTCGATGCTATCATTGAACACCAAAGACTTCAGGCCTTGGTTAAAGGGGAGTGGGTCAAAGGTTTGCTACCTCAAAGCAGTGTTCGAGCTGATTACACTGTGCAAAGGATCCGAGGTAGGCATATAATT----------ATGGAATTTTGTTCCTATTAGTCATTAGA--TTCATCAGATTTTCTGCAG-CAGGAGTTCATTTTTCTGATATTGGTTTTAATGCTTGCAT-TTACCTTGTCTAAATTTTCAGAGCTTGCAGAAGGAACCTGCTTGAAGAATTATGAGTATCTTGGTAGCGGGGAAGTTTATGATAAAAAGAATAAGAAGTGGACACTTGAGCTGCCATCAGATTCTCACTTGCTCTTGTATCTGTTTTGTGCTTTCCTAGAACATCCAAAGTGGATGCTACATGTGGATGCAACGTCTTATGCTGGAGCTCAGTCTAGCAAAAACCCCTTATTCTTGGGAGTCCTTCCTCCAAAGGATAGGTTTCCAGAGAAATACATCTCCGTAGTGTCTTCAGTCCCTTCTGTGCTGCATCCAGGAGCATGTATACTAGTTGTTGGAAAGCAGGGTCCCCCAATTTTTGCCTTGTACTGGGATAAGAAGCTGCAGCTTTCTCTTCAGGTGGGTGAAGCCTCTGTAGCCCCAATGTTACTATATGAACCAACAACCTATTTACTATGAACCGACAACCT------ATTAAACCTTTCAATACTGTTTTTTACCAATA--CCTATTTTATGTATTTATAATTTATTATCTTGGTTTGCTAACAGCTCTGAGAATTATTTTTCAGGGAAGAACAGCACTTTGGGATTCCATCTTGATTCTGTGTCATAAGATTAAAGTTGGGTATGGAGGTATCGTTAGGGGTATGCATCTAGGTGCTTCAGCTTTAAGCATTCTACCTGTTATGGAGACAGAATCTGAAGATTGA
>italica 
GGATGTCTCCAGGCTCCCAAAAGTTTAAGACTCCCCCTAAGAAGGGAGAAGGTGGTGACCTTCCTCCACCTATGTCCATGGAAGAAGCAGTTGAAGCTTTTGACCATTTGGGTGTCTATCCTCAAATTGAGCAGTGGTGTGATGGACTCAGACAATGGTTCTCTTCAGTTTTGCTTAATCCTTTGCTTCACAAGATTGAAACAAGTCATGTTCAGGTTCATTTACATCCTAATCATTTT-TTGTTTTATGGTCAAAGTAATGTT-TTTTAGGATACATGGTCAAAGTAATGTTGCTTGCA---TATTTCTAAGAT---------TGCACCACACCCTTCCCTGGCAAA--AGGAATGTCAAGCAAACCAAGAAAATATTGACAGTGTGTTGTTAAAATTGAATTACTGCTTAGCAAT-TTTAAT----TCCTTGAAAAGCGATTTTATTTTCAGTTATCTTTATTTGTGTGTAT-----AGATAACTGAAATAAGATTGTGTTTGAAGGAATTATTTTTGGGTTTAGTTATTTTTTAGAGAATGAGTTTTACATTTGGATGTGTTAATCCAA-AAGTATTACAAGAATGAGTCTTATTTGGTTACT-TGGAAAAATTACTCTAGGTATGGTGTGCAGTTACCAAAAAGAAGAGTCTGAAATATACTTTATGTTATTATTTGGTTGTTATGATTATGAATCTATGATTGGTCATGATAATGGTTAATACTACCCCAAAAGGCTGAACATTGAAAAGTATGTTTTACTTCTGTTGAATCTTCAGCTCACAAAGGCTTAAAGAACCCAAAGTTAGGTTTTGGATGACCACCCAAACTAAGAAAACCAGTAAAAAAAAACCTCATTTTGGTTGTTTCCAATCAAACTTGGGCTTGTTTTACAATGCTGAAGCTTGTGCTCCATTATTACGGTTGAAGTTCTATGGTATTTATAGAGGTCCAG---------------------------------ATAGCTCAAGTTAGATACATAAAGCATCATATATGATTGAG-------CACCAACTAATAAAATTTTTGTATTCATAGGTTATGAACACAGCTGCCAAACTTGGTATATCAATTACAGTCAATCAAGTGGGCAATGATACGCTGTCTACAGGAACCCCCTCTACAAGTTCATCCATTGATAAGACTCAAGACTGGCAACCATCAGTTACCCTTAGCGAAGATGGATTGCTTCATCAGTTGCATTCTACTCTTGTGCAGGCCATAGAGGCTTCCAAATGTATGTTGATTCATTTTCATA--TGCATATTGGTCAATTAAACGTAATATTATGTTTCCCAGTTTGATTATATTTGCTGATAGCTTCTGATTTCTGATATTCTCCTACTGGTTCATGTTTGCATGCAGCCAACTCGTTTGTACCTAATATGCAACAGTCCCCACAGCAGGGTCCTTTAGTTCCTGTCATGCAGGACTGTGTCGATGCTATCATTGAACACCAAAGACTTCAGGCCTTGGTTAAAGGGGAGTGGGTCAAAGGTTTGCTACCTCAAAGCAGTGTTCGAGCTGATTACACTGTGCAAAGGATCCGAGGTAGGCATATAATT----------ATGGAATTTTGTTCCTATTAGTCATTAGA--TTCATCAGATTTTCTGCAG-CAGGAGTTCATTTTTCTGATATTGGTTTTAATGCTTGCATTTTACCTTGTCTAAATTTTCAGAGCTTGCAGAAGGAACCTGCTTGAAGAATTATGAGTATCTTGGTAGCGGGGAAGTTTATGATAAAAAGAATAAGAAGTGGACACTTGAGCTGCCATCAGATTCTCACTTGCTCTTGTATCTGTTTTGTGCTTTCCTAGAACATCCAAAGTGGATGCTACATGTGGATGCAATGTCTTATGCTGGAGCTCAGTCTAGCAAAAACCCCTTATTCTTGGGAGTCCTTCCTCCAAAGGATAGGTTTCCAGAGAAATACATCTCCGTAGTGTCTTCAGTCCCTTCTGTGCTGCATCCAGGAGCATGTATACTAGTTGTTGGAAAGCAGGGTCCCCCAATTTTTGCCTTGTACTGGGATAAGAAGCTGCAGCTTTCTCTTCAGGTGGGTGAAGCCTCTGTAGCCCCAATGTTACTATATGAACCAACAACCTATTTACTATGAACCGACAACCTATTTCTATTAAACCTTTCAATACTGTTTTGTACCAATA--CCTATTTTATGTATTTATAATTTATTATCTTGGTTTGCTAACAGCTCTGAGAATTATTTTTCAGGGAAGAACAGCACTTTGGGATTCCATCTTGATTCTGTGTCATAAGATTAAAGTTGGGTATGGAGGTATCGTTAGGGGTATGCATCTAGGTGCTTCAGCTTTAGGCATTCTACCTGTTATGGAGACAGAATCTGAAGATTGA
>sativa 
GGATGTCTCCAGGCTCCCAAAAGTTTAAGACTCCCCCTAAGAAGGGAGAAGGTGGTGACCTTCCTCCACCTATGTCCATGGAAGAAGCGGTTGAAGCTTTTGACCATTTGGGTGTCTATCCTCAAATTGAGCAGTGGCGTGATGGACTCAGACAATGGTTCTCTTCGGTTTTGCTTAATCCTTTGCTTCACAAGATTGAGACAAGTCATGTTCAGGTTCATTTACATCCTAATCATTTC-TTGTTTTATGGTCAAAGTAATGTT-TTTTAGGATACATGGTCAAAGTAATGTTGCTTGCATAGTATTTCTAAGATTCTTCCATTTGTACCACACCCTTCCTTGGCAAA--AGGGATGTCGAGCAAACCAAGAAAATATTGACAGTGTGTTGTTCAAATTGAATTACTGCTTGGCAAT-TTTAAT----TACTTGAAAAGCGATTTTATTTTCAGTTATGTTTATTTGTGTGTATATAATAGATAACTGAAATAAGATTGTGTTTGAAG-AATTATTTTTGGATTTAGTTATTTTTTAGAGAATGAGTTTTACATTTGGATGTGTTTATCCAAAAAGTATTACAAGAACGAGACTTATTTGGTTACT-AGGAAAAATTACTCAAGGTATGGTGTGCAGTTACCAAAAAGAAGAGTATGAAATATACTTTATGTTATTATTTAGTTGTTATGAATCT-ATGATATGATTGGTCATGGTAATGGTTAA---TACCCCAAAAGGCTGAACATTGAGAAAAATGTTTTACTTCTCTTGAATCTTCAGCTCACAAAGGCTTAAAGAACCCAAAGTTAGGTTTTGGATGACCACCCAAACTAAGAAAACCAGTA----AAAACCTCATTTTGGTTGTTTCCAATCAAGCTTGTGCTTGTTTTACAATGCTGAAGCTTGTGCTCCATTATTACGGTTGAAGTTCTATGGTATTTATAGAGGTCCGT---------------------------------ATAGTTCAAGTTAGATACACAAAGCATCAAATATGATCGAG-------CACCAACTAATAAAATTTTCGTATTCATAGGTTATGAACACAGCTGCCAAACTTGGTATATCAATTACAGTCAATCAAGTGGGCAATGATACACTGTATACAGGAACCCCCTCTACAAGTTCATCCATTGATAAGACTCAAGACTGGCAACCAGCAGTTACCCTTAGTGAAGATGGATTGCTTCATCAGCTGCATTCTACTCTTGTGCAGGCCATAGAGGCTTCCAAATGTATGTTGATTCATATTCATA--TGCATATTGGTCAATAAAATGTGATATTATGTTTCCCAGTTTGATTATATTTGCTGATAACTTCTGATTTCTGATATTCTCCTACTGGTTCATGTTTGCATGCAGCCAATTCGTTTGTACCTAATATGCAACAGTCCCCACAGCAGGGTCCTTTGGTTCCTCTCATGCAGGACTGTGTCGATGCTGTCATTGAACACCAAAGACTTCAGTCCTTAGTTAAAGGGGAGTGGGTCAAAGGTTTGCTACCTCAAAGCAGTGTTCGAGCTGATTACACTGTGCAAAGAATCCGAGGTAGGCACGTAATC----------ATGGAATTTTTTTCCTATTAGTCATTAGA--TTCATCAGATTTTCTGCAG-CAGGAGTTCATTTTTCTGATATTGGTTTTAATGCTGGCAT-TTACCTTGTCTAAATTTTCAGAGCTTGCTGAAGGAACCTGCTTGAAGAATTATGAGTATCTTGGTAGCGGGGAAGTTTATGATAAAAAGAATAAGAAGTGGACACTTGAGCTACCATCCGATTCTCACTTGCTCTTGTATCTGTTTTGTGCTTTCCTAGAACATCCAAAGTGGATGCTACATGTGGATGCAACGTCTTATGCTGGAGCTCAGTCTAGCAAAAACCCCTTATTCTTGGGAGTCCTTCCTCCAAAGGATAGGTTTCCAGAGAAATACATCTCCGTAGTGTCTTCAGTCCCTTCTGTGCTGCATCCAGGAGCATGTATACTAGTAGTTGGAAAGCAGGGTCCCCCAATTTTTGCCTTGTACTGGGATAAGAAGCTGCAACTTTCTCTTCAGGTGGGTGAAGCCTCTGTAGCCCCAATGTTACTATATGAACCAACAACCTATTTACTATGAACCGACAACCT------ATTAAACCTTTCAATATTGTTTTAAACCAATA--CCTATTCTATGTACTTATAATTTATTATCTTGGTTTGCTAACAGCTCTGAGATTTATTTTTCAGGGAAGAACAGCACTTTGGGATTCCATCTTGATTCTGTGTCATAAGATTAAAGTTGGGTATGGAGGTATCGTTAGGGGTATGCATCTAGGTGCTTCAGCTTTAAGCATTCTACCTGTTATGGAGACAGAATCTGAAGATTGA
>medicaginoides 
GGATGTCTCCAGGCTCACAAAAGTTTAAGACTCCCCCTAAGAAAGGAGAAGGTGGTGACCTTCCTCCACCTATGTCCATGGAAGAAGCAGTTGAAGCTTTTGACCATTTGGGTGTCTATCCTCAAATTGAGCAGTGGCGTGATGGACTCAGACAATGGTTCTCTTCAGTTTTGCTTAATCCTTTGCTTCACAAGATTGAGACAAGTCATGTTCAGGTTCATTTACATCCTAATCATTTC-TTGTTTTATGATCAAAGTAATGTTTTTTTAGGATACATGGTCAAAGTAATGTTGCTTGCATAGTATTTCTAAGATTCTTCCACTTGCACCACACCCTTCCCAGGCAAA--AGCAGCGTCAAGCAAACGAAGAAAATATTGACATTGTGTTGTTAAAATTGAATTACTGCTTGGCAAT-TTTAAT----TCCTTGAAAAGTGATTTTGTTTTCGGTTATCTATATTTGTGTGTGTA---TAGATAGCTGAAATAAAATTGCATTTGAAGGAATTATTTTTGGATTTATTTATTTTTTAGAGAATGAGTTTTACATTTGGATGTGTTTATCCAA-AAGCATTACTGGAATGAGTCTTATTTGGTTACT-AGGAAAAATTATTCAAGGTATGG----CAGTTACCAAAAAGAAGAGTGTGAAATATACTTTATGTTATTATTTGGTTGTTATG------AATCTATGATTGGTCATGGCAATAGTTAGTACTACCCCAAAAGGCTGAACATTCAAAAGAATGTTTTACTTCTGTTGAATCTTCAGCTCACAAAGGCTTAAGGAACCCAAAGTTAGGTTTTGGATGACCACCCAAACTATGAAAACCAGTA----AAAACCTCATTTTGGTTGTTTCCAATCAAGCTTGTGCTTGTTTTACAGTGCTGAAGCTTGTGCTCCATTATTGCGGTTGAAATTCTATGGTATTTATAGAGGTCCAC---------------------------------ATAGCTCAAGTTAGATACGTTGAGCATCAAATATGATTGAGCACCAGCCACCAACTAACAAAGTTTTCGTATTCATAGATTATGAACACAGCTGCCAAACTTGGTATATCAATTACAGTCAATCAAGTGGGCAATGATACGCTGTCTACAGGAACCCCCTCTACAAGTTCATCCATTGATAAGACTCAAGACTGGCAGCCAGCAGTTACCCTTAATGAAGATGGATTGCTTCATCAGTTGCATTCTACTCTTGTGCAGGCCATAGAGGCTTCCAAATGTATGTTGATTCATATTCATA--TGCATATTGGTCA------------ATTATGTTTTCCAGTTTGATTATATTTGCTGATAGCTTCTGATTTCTGATATTCTCCTACCTGTTCATGTTTGCATGCAGCCAACTCGTTTGTACCTAATATGCAACAGTCCCCACAGCAGGGTCTTTTGGTTCCTGTCATGCAGGACTGTGTCGATGCTATCATTGACCACCAAAGACTTCAGGCCTTGGTTAAAGGGGAGTGGGTCAAAGGTTTGCTACCTCAAAGCAGTGTTCGAGCTGATTACACTGTGCAGAGGATCCGAGGTAGGCACATAATT----------ATGGAATTTTGTTCCTATTAGTCATTAGA--TTCATCAGATTTTCTGCAG-CAGGAGTTCATTTTTCTGATATTCGTTTTAATGCTTGCAT-TTACCTTGTCTAAATTTTCAGAGCTTGCAGAAGGAACCTGCTTGAAGAATTATGAGTATCTTGGTAGCGGGGAAGTTTATGATAAAAAGAATAAGAAGTGGACGCTTGAGCTACCATCCGATTCTCACTTGCTCTTGTATCTGTTTTGTGCTTTCCTAGAACATCCAAAGTGGATGCTACATGTGGATGCAACGTCTTATGCTGGAGCTCAGTCTAGCAAAAACCCCTTATTCTTGGGAGTCCTTCCTCCAAAGGAAAGGTTTCCGGAGAAATACATCGCCGTAGTGTCTTCAGTCCCTTCTGTGCTGCATCCTGGAGCATGTATACTAGTAGTTGGAAAGCAGGGTCCCCCAATTTTTGCCTTGTACTGGGATAAGAAGCTGCAGCTTTCTCTTCAGGTGGGTGAAGCCTCTT--GCCCCAATGTTACTATATGAATCAACAACCTATTTACTATGAACCGACAACCT------ATTAAACCTTTCAATACTGTTTTT-ACCAATA--CCTATTCTATGTACTTATAATTTATTATCTTGATCTGCTAACAGCTCTGAGATTTATTTTTCAGGGAAGAACAGCACTTTGGGATTCCATCTTGATTCTGTGTCATAAGATTAAAGTTGGGTATGGAGGTATCGTTAGGGGTATGCATCTAGGTGCTTCAGCTTTAAGCATTCTACCTGTTATGGAGACAGAATCCGAAGATTGA
>Msulcatus 
GGATGTCTCCGGGCTCCCAAAAGTTTAAGACTCCCCCTAAGAAGGGAGAAAGTGGTGACCTTCCTCCACCTATGTCCATGGAAGAAGCAATTGAAGCTTTTGATCATTTGGGCGTCTATCCTCAAATTGAGCAGTGGCGTGATGGACTCAGACAATGGTTCTCTTCAGTTTTGCTTAATCCTTTGCTTCACAAGATTGAGACAAGTCATGTTCAGGTTCATTTACATCTTCATCATTTA-TTCTTTTATGTTC------------------------------TAGCAAAGTTACTTGCATCGTATTGCTAAGATTCTTCCACCTGAGTTGCCCTTTACCAAGAAAAATATTGATTGTGGAT--------GACAATAT-----GTGTGCTTTTAAAATTGAATTATAACATGGCAATGTTTGAAGTAATATTTTCATGGACGGTTTCATTTCATGTCCGCTAATTTGTGTGTATA-----GATAACTGATGTAGAATTGCTTT------AATTATCTCTGGATTACGTTACTTTTTAGAGAATGAGTTTTGTATTTGGCTGTATTCATCCAA-AAGTATAACAAGAATGAGTCT-ATTTGGTTAATTAGGATAAACTATTTAATGTATAGTGTCGAATTA----------------------------------------------------------------------------------------------------------------------------------------------------------CAAGGAACCCAAAGTTAAGTTTTGGATG-------------------------------AACCTCATTTTGGTTGTTTCCGATCAAGCTCTTGCTTGTTTTACAATGCTGAAGCATGTCCTCCATTATT--------------ATGGTATTTATAGAGGTCCACCGATGATTTTCATTAGTTGTTCACTTCACCAAAATAGCTCAAGTTAGATACACGAACCATCAAATATGATTGAG-------CACCAACTAATCAAATTTTAATGTTTGTAGGTTATGAACACAGCTGCCAAACTTGGTATTTCAATTACAGTCAATCAAGTGGGCAATGATATGCTGTCTACAGGAACCCCCTCTACCCTGCCATCGATTGATAAGACTCAAGACTGGCAACCGGCAGTTACCCTAAATGAAGATGGATTGCTTCATCAGTTGCATTCTACTCTTGTGCAGGCCATAGAGGCTTCCAAATGTATGTTGATTCATATT--------CATATTGGTCAATTAAATGTAATATTATGTTTCCCAGTTTGATTATATTTGCTGATAGCTTCTGATTTTTGATATTCTCCTACTGGTTCATGTTTGCATGTAGCCACGTCGTTTGTACCTAATATGCAACAATCCCCACAGCAGGGTCCTTTGGTTCCTGCCATGCGGGACTGTGTGGATGCTGTCACTGAACACCAAAGACTTCAAGCCTTGGTTAAAGGGGAGTGGGTCAAAGGTTTGCTACCTCAAAGCAGTGTTCGAGCTGATTACACTGTGCAAAGGATCCGAGGTAGACACAGAAATTTACAGAACTATCGAAATTTGTTCTTATTGATC--TTGACGTTCATCATATTTTCTACAGTCA-----TCATTTATCTGATATTGATTTTCTTGCCTGCGT-CTACCTTGTTTAAATTTTCAGAGCTTGCAGAAGGAACCTGTTTGAAGAATTATGAGTATCTTGGTAGCGGAGAAGTTTATGATAAAAAGAATAAGAAGTGGACACTTGAGCTACCATCTGATTCTCACTTGCTCTTGTATCTGTTTTGTGCTTTCCTAGAACATCCAAAGTGGATGCTACATGTTGATGCTACGTCTTATGCTGGAGCTCAGTCTAGCAAAAACCCCTTATTCTTGGGGGTCCTTCCTCCAAAGGAAAGGTTTCCTGAGAAATACATCTCTGTAGTTTCTTCAGTCCCTTCTGTGCTGCATCCAGGAGCATGTATACTAGTAGTTGGAAAGCAGGGTCCCCCAATTTTTGCCTTGTACTGGGATAAGAAGCTGCAACTTTCTCTTCAGGTGGGTGAAGCCTCTGTAGCCATAATGTTACTATA--AACCAGCAACCTATTTTCT-TTATGCTACTACTT----TTATTAAACCTTTCAATACTGTTTATAACCAAAA--CCTATTCTATGTACTCGTAATTTATTATCTTGGTTTGCTAACAGCTTGGAGGTATATTTTTCAGGGAAGAACAGCACTTTGGGATTCCATCTTGATTCTGTGTCATAAGATTAAAGTTGGGTATGGAGGTATCGTTAGGGGTATGCATCTAGGTGCTTCAGCTTTAAGCATTCTACCTGTTATGGAGACAGAATCTGAAGATTGA
>Mneapolitanus 
GGATGTCTCCGGGCTCCCAAAAGTTTAAGACTCCCCCTAAGAAGGGAGAAAGTGGTGACCTTCCTCCACCTATGTCCATGGAAGAAGCAATTGAAGCTTTTGACCATTTGGGCGTCTATCCTCAAATTGAGCAGTGGCGTGATGGACTCAGACAATGGTTCTCTTCAGTTTTGCTTAATCCTTTGCTTCACAAGATTGAGACAAGTCATGTTCAGGTTCATTTACATCTTCATCATTTTATTCTCTTATGTTC-----------------------------ATAGCAATGTTACCTACATAGTATTGCTAAGATTCTTCCACCCGAATCCCCCTCTACCAATAAAAATATTGATTGTGGAT--------GTTAATAT-----GTGTGCTGTTAAAATTGAGTTACAACATGGCAATGTTTGAAGTAATATTTTCATGGAGGGTTTCATTTCATGTCCGC--------------------------------------------------------------------------------------------------------------------------------------------------------------------------------------------------------------------------------------------------------------------------------------------------------------------------------------------CTCAAGGAACCCAAAGTTAAGTTTTGGATG-------------------------------AACCTCATTTTGGTTGTTTCCGATCAAGCTCTTGCTTGTTTTACAATGCTGAAGCATGTCCTCCATTATTATGGTTGAAGTTCTATGGTATTTATTGAGGTCCGCCAATGATTTTCATTAGTTGTTCACTTCACCAAAATAGCTCAAGTTAGATACACGAACCATCAAATATGATTGAG-------CACCAACTAATAAAATTTTCATGTTTGTAGGTTATGAACACAGCTGCCAAACTTGGTATTTCAATTACAGTCAATCAAGTGGGCAATGATATGCTGTCTACAGGAACCCCCTCTACACTGCCATCGATTGATAAGACTCAAGACTGGCAACCGGCAGTTACCCTAAATGAAGATGGATTGCTTCATCAGTTGCATTCTACTCTTGTGCAGGCCATAGAGGCTTCCAAATGTACGTTGATTCATATTCATATATTCATATTGGTCAATTAAATGTAATATTATTTTTCCCAGTTTGATTATATTTGCTGATAGCTTCTGATTTCTGATATTCTCCTACTGGTTCATGTTTGCATGCAGCCACGTCGTTTGTACCTAATATGCAGCAGTCCCCACAGCAGGGTCCTTTGGTTCCTGCTATGCAGGACTGTGTCGATGCTGTCACTGAACACCAAAGACTTCAAGCCTTGGTTAAAGGGGAGTGGGTCAAAGGTTTGCTACCTCAAAGCAGTGTTCGAGCTGATTACACTGTGCAAAGGATCCGAGGTAGACACAGAATT----------ATCGAAATTTGTTCTTATTGATCGTGTGACGTTCATCATATTTTCTACATTCA-----TTATTTATCTGATTTTGATTTTCTT---------TTACCTTGTTTAAATTTTCAGAGCTTGCAGAAGGAACCTGTTTGAAGAATTATGAGTATCTTGGTAGCGGAGAAGTTTATGATAAAAAGAATAAGAAGTGGACACTTGAGCTACCATCTGATTCTCACTTGCTCTTGTATCTGTTTTGTGCTTTCCTGGAACATCCAAAATGGATGCTACATGTGGATGCTATGTCTTATGCTGGAGCTCAGTCTAGCAAAAACCCTTTATTTTTGGGAGTCCTTCCTCCGAAGGAAAGGTTTCCGGAGAAATACATTTCCATAGTGTCTTCGGTCCCTTCTGTGCTGCATCCAGGAGCATGTATACTAGTGGTTGGAAAGCAGGGTCCCCCAATTTTTGCCTTGTACTGGGATAAGAAGCTGCAACTTTCTCTTCAGGTGGGTAAAGCCTCTGTAGCCCCAATGTTACTATG--AACCAACATCCTCTTTTCT-TTATGCTACTACTTTTATTTATTAAACCTTTCAATAATGTTTTTAACCAATACCCCTATTCTATGTACTCATAATTTATTATCTTGGTTTACTAACAGTTCGGAGGTTTATTTTTCAGGGAAGAACAGCACTTTGGGATTCCATCTTGATTCTGTGTCATAAGATTAAAGTTGGGTATGGAGGTATCGTTAGGGGTATGCATCTAGGTGCTTCAGCTTTAAGCATTCTACCTGTTATGGAGACAGAATCTGAAGATTGA
