# Supplementary material for: Phylogenetic Properties of 50 Nuclear Loci in Medicago (Leguminosae) Generated Using Multiplexed Sequence Capture and Next-Generation Sequencing
Source: PLoS One. 2014 Oct 17;9(10):e109704. doi: 10.1371/journal.pone.0109704 (PMC4201463; doi:10.1371/journal.pone.0109704)
Supplement: S1 Alignments — (ZIP) [file pone.0109704.s001.zip › alignments_50loci/gene46_Medtr2g046560.1.fasta]

>truncatula 
AGTCATGCAGGACTGTTCAATCTCTGTATTGTGGTGCTTGTTGCAGTGAATAGTAGGCTTATTATTGAAAATCTGATGAAGGTTTGTCCATCTATCTGCAAAATTTGAATTTCCAACTTGTAAAA-AAATGCATTTTT------ATCTGTTTAAGCAGTTTTGATTTTCTAAAATT--TTCATTTTTATATGTAATTATATGTTTTGCAGTATGGATGGTTGATTCGATCTGGCTTTTGGTTTAGTTCAAAATCGCTTAGAGATTGGCCCCTCTTCATGTGTTGGTAATGGGTTTGATGATCCTCTTTAATAGA--------TTTTTACTGTTATTTGACATTCTGTAACAACGTTTATGATTATTTCA--GTCTTAGTCTTGCAATATTTCCACTTGCTGCCTTTGTAGTCGAAAAGTTGGCCCAACAAAAACGTATTTCTGAACCAGTAAGTGA-TTTCCCAAGTAAGCTTTTATTATATTTCATTTCATGGGGAAAATAAGTGTCTTGTAATCACTTCTGTTCCTTGATTGTTGTGCAAGTAACAACAGTTTTAGAGCATAATTAATTGCGGTGTGATATTTTTAGTCATGTGATTTTCAATATTTGACATACATTGGAATATTGATTTGAATGTTGCAGGTTATTGTTCTCCTTCATATTGTAATTACAACTGTTGCGATCATCTATCCAGTTTTAGTTATCCTCTGGTCAGTATAGCCTTAAAAGTCGACTCCTCGACTTCTATCTAGACTAATTCAGACAA------TTATTCAT---TCACGTATCAT-----------------ATATAAGCTTCATTTGATGATTGTGTTTTAGTCATGAAATTATGTCATTATCTAGGAAGGAATGTTTGAACATTATTTTTGCATCATGTTAGAAAAGTTCCAAAGCTGTTTGAGGAACCTCATTTTAGTGTTTGGTTGGTATAATGTAGAAGTTAAATTATATTTGA----AATTAATATAATTAGAAACACAGAAGGTAATGTCTAGGGAACAAACAATTGGGAACAATTTTGTTACTTCTTCATAGATATTCATATCATGTGATGAAGGCATTTGACAGACATTCATGAAACACTTGCAAGCTCTTAACTGGTTATTTGATCAAAGTAAATAGA-GTGTTTCTTGAGCATAAAAGTTGACCACATCTGTGGCATTTATTTTAAACATTGATTTGCCTTATGATGGAT----ATAATATCTATAATAAAAGTTTCTTCTTGGTCATTTCATGGGAATTGGTATAGTGAAGATATCTTATGGATCCATGGCCTTGCTGTGCAGGTGCGATTCTGCTTTTTTATCTGGTTCCACGTTAATGCTATTGACTTGCATAGTGTGGTTAAAATTGGTGTCATATGCACATACAACCTATGATATGAGAGCGCTTGCTGTTTCAAATGA---------AAAGGTAGTGACTACTATTTTGGTAAATATAAGAGGTAAATATAAGAGGTTACGCTATACGTTCTATGTG---TTTAGTTTTTGAACAATAAAGTCCTGCATGATTACACTGTAGTCTGTGATTCTAGTATTCTAATTGTTATAGTAAAATCCATTCTGCTTCCACTTCCAATCCTCTGTTCATGGCTTCTTGCTGGATGGTGATATTAAGCTATAATCTGTTCAAACGAGTGTCTGATAAAAGTTATGTTTTTTCCCCTTATTCAATCATGTTACCTGTGGTATAGGGAGAAACAATGCCCGATACTTTCAATATGGAGGAGTACCCACACAATGTGAGCTTCCAGAGTTTAGCATACTTCATGGTTGCTCCTACATTATGCTACCAG
>italica 
AGTCATGCAGGACTGTTCAATCTCTGTATTGTGGTGCTTGTTGCAGTGAATAGTAGACTTATTATTGAAAATCTGATGAAGGTTTGTCCATCTATCTGCAAAATTTGAATTTCCAACTTGTAGAA-AAATGCATTTTT------ATCTGTTTAAGCAGTTTTGATTTTCTAAAATT--TTCATTTTTATATGTAATTATATGTTTTGCAGTATGGATGGTTGATTCGATCTGGCTTTTGGTTTAGTTCAAAATCGCTTAGAGATTGGCCCCTCTTCATGTGTTGGTAATGGGTTTGATGATCCTCTTTAATAAAAAATTTTTTTTTTACTGTTATTTGACATTCTGTAACAACGTTTATGATTATTTCACAGTCTTAGTCTTGCATTATTTCCACTTGCTGCCTTTGTAGTCGAAAAGTTGGCCCAACAAAAACGTATTTCTGAACCAGTAAGTGA-TTTCCCGAGTAAGCTTTTATTATATTTCATTTCATGGGGAAAATAAGTGTCTTGTAATCACTTCTGTTCCTTGATTGTTGTGCAAGTAACAACAGTTTTAGAGCATAATTAATTGCGGTGTGATATTTTTAGTCATGTGATTTTCA---TTTGACATACATCGGAATATTGATTTGAATGTTGCAGGTTATTGTTCTACTTCATATTGTAATTACAACTGTTGCGATCATCTATCCAGTTTTAGTTATCCTCTGGTCAGTATAGCCTTAAAAGTCGACTCCTCGACTTCTATCTAGACTAATTCAGACAA------TTGTTCAT---TCATGTATCAT-----------------ATATAAGCTTCATTTGATTATTGTGTTTTAGTCATGAAATCATGTCATTATCTAGGAAGGAATGTTTGAACATTATTTTTGCATCATGTTAGAAA-GTTTC----------------------------------------------------------------------------------------------------------------------------------TTCTTGG--------------TCATTTCATGGGA-----------------------------------------------------------------------------------------------------------------------------------------------------------------------------------------------ATTGGTATAGTGAAGATATCTTATGGATCCATGGCCTTGCTGTGCAGGTGCGATTCTGCTTTTTTATCTGGGTCCACGTTAATGCTATTGACTTGCATAGTGTGGTTAAAATTGGTGTCATATGCACATACAACCTATGATATGAGAGCGCTTGCTGTTTCAAATGA---------AAAGGTAGTGACTACTATTTTGGTAAA-------------TATAAGAGGTTACGCTATACGTTCTATCTGTTGTTTAGTTTTTGAACAATAAAGTCCTGCATGATTACACTGTAGTCTGTGATTCTAGTATTCTAATTGTTATAGTAAAATCCATTCTGCTTCCACTTCCAATCCTCTGTTCATGGCTTCTTGCTGGATGGTGATATTAAGTTATAATCTGTTCAAACGAGTGTCTGATAAAAGTTATGTTTTTTCCCCTTATTCAATCATGTTACCTGTGGTATAGGGAGAAACAATGCCCGATACTTTCAATATGGAGGAGTACCCACACAATGTGAGCTTCCAGAGTTTAGCATACTTCATGGTTGCTCCTACATTATGCTACCAG
>sativa 
AGTCATGCAGGACTGTTCAATCTCTGTATTGTGGTGCTTGTTGCGGTGAATAGTAGGCTTATTATTGAAAATCTGATGAAGGTTTGTCTATCTATCYGCAWAATTTGAATTTCCAACTTGTAAAACAAATGCTTTTTT----TTATCTGTTTAAKYRRTTTTAATTTTCTAARWTT--TTYATTTTTATATGTAATTWTATGTTTTGCAGTATGGATGGTTGATTCGATCTGGCTTTTGGTTTAGTTCAAAATCGCTGAGAGATTGGCCCCTCTTCATGTGTTGGTAATGGGTTTGATGATCCTCTTTAAGAATATA-----TTTATACTGTTATTTGACATTTTGT---AATGTTTATGATTATTTCACAGTCTTAGWCTTGCAATATTTCCACTTGCTGCCTTTGTAGTCGAAAAGTTGGCCCAACAAAAACGTATTTCTGAACCAGTAAGTGA-TTTCCCAAGTAAGCTTTTATTATATTTCATTTTATGGGGAAAATAAGTGTCTTGTAATCACTTATGTTCCTTGATTGTTGTGCAAGTAACAACAGTTTTAGAGCATAATTAATTGCGGTACGATATTTTTAGTCATGTGATTTTCAATATTTGACATACATTGGAATATTGATTTGAATGTTGCAGGTTRTTGTTCTACTTCATATTGTAATTACAACTGTTGCRATYATCTATCCAGTTTTAGTYATCCTCAGGTCAGTATAGACTTAAAAGTYGACTCCTCGACTTCTATCTRRACTAATTCAGACAATTGTTATYRTTCATGTATCATRTATCAW-TTTTGAAGATTTAAATATATAAGCTTCATTTGATGAWTGTGTTWTAGTCATGAAATTATGTCAWTATCTAGGAAGGRATGTTTGAACATTATTTTTGCATCATATTARAAAAGTTTCAAAGCTGTTTGAGGAACCTCATTTTAGTGTTTGGTTCGTATAAWGTAGAAGTTAAATTATATTTRA----AATTAATATWATTAGAAACACAGAAGGTAATKTCWAGGGARCARACAATTGGGAACAAYTTTGTKGCTTCTTCATAGATATTYATGTCATGTGATAAAGGCMTTTGACAGACATTCATGWAACACTTGCAAGCTCTTAAYTGAYTATTTGATCAAAGTAAATYCCTGTGTTTCTTGAGCATAAAAGTTGASCACATCTGTGGCATTTATTTTAAACATTGATTTGSCTTATGATGGATATGAATAATATCTATAATAAAAGKTTYTTCTTGGTCATTTCRTGGGMATTGGTATWGTGAAGATATCTTATGGATCCRTGGCCTTRCTGTGCAGGTGCGATTCTGCTTTTTTATCTGGTTCCACGTTRATGCTATTGACTTGCATAGTGTGGTTAAAATTGGTGTCATATGCACATACAACCTATGATATGAGAGCGCTTGCTGTTTCAAATGA---------MAAGGTAGTGATTASTATTTYGRTAAA-------------TATAAGAGGTTATGYTATAYGTTCTATGTGGTKTTTAGTTTTTGAACAAYAAAKTCCTGCRTGATTACACTGTAGTMTGTGRTTCTAGTATTCTAATTGTTATAGTAAAATCCATTCTGCTTCCAYTTCCAATCCTCTGTTCWTGGCTTCTTGCTGGATGGTGATATTATGYTATAATCTGTTCAAATGAGTGTSTGATAAAAGTTATGYTTTTYCCCCTTAYTCAATCATGTTACCTGTGGTATAGGGAGAAACAGTGCCYGATACTTTGAATATGGAGGAGTACCCACACAATGTGAACTTCAAGAGTTTAGCATACTTCATGGTTGCTCCTACATTATGCTACCAG
>medicaginoides 
AGTCATGCAGGACTGTTCAATCTCTGTATTGTGGTGCTTGTTGCGGTGAATAGTAGGCTTATTATTGAAAATCTGATGAAGGTTTGTCTATCTATCTGCAAAATTTGAATTTCCAATTTGTAAAA--AATGCATTTTTTTTTTCTTCTGTTTAAGTGGTTTCATTTTTCAAAATTT--TTTATTTTTATATGTAATTTTATGTTTTGTAGTATGGATGGTTGATTCGATCTGGCTTTTGGTTTAGTTCAAAATCATTGAGAGATTGGCCCCTCTTCATGTGTTGGTAATGAGTTTGTTGACCCCCTTTATGAATCGA-----TTTATACTGTT-TTTGACATTCTGTAACAATGTTTATGATTCTTTCACAGTCTTAGTCTTGCAATATTTCCACTTGCTGCCTTTGTAGTCGAAAAGTTAGCACAACAAAAGCATATTTCTGAACCAGTAAGTGATTTTCCCAAGTAAGCTTTTATCATATTTCATTTCATGGGGAAAAAAAGTGTCTTGTGCTCACTTCTGTTCCTTGATTGTTGTGCAAGTAACAACAGTTTTACAGCATAATTAATTGCGGTGTGATATTTTTAGTCACGTGATTTTCAATATTTAACATGCATTGAAATA------------TTGCAGGTTGTTGTTCTACTTCATATTGTAATTACAACTGTTGCAATTATCTATCCAGTTTTAGTTATCCTCAGGTCAGTGTAGACTCAAAAGTCGACTCCTCGACTTCTATCTAGACTAATTCAGACAATTGTTATCATTCATGTATCATATAACAATTTTTGAAGATTT-AATATATAAGCTTCTTTTGATGAATGTGTTATA------AAAGTT--TCAAAT-----GAAGGAATGGTTGAACATTATTTTTGCATCATATTATAAAAGTTTCAAAGCTGTTTGAGGAACCTCATTTTAGTGTTTGGTTCGTATAATGTAGAAGTTAAATTATATTTGAAATTAATTAATATAATTAGAAACACAGAAGGTAATGTCAAGGGAACAAACAATTGGGAACAATTTTGTTGCTTCTTCATAGATATTCATGTCATATGATAAAGGCATTTGACAGATATTCGTGTAACACTTGCAAGCTCTTAACTGACTATTTGATCAAAGTAAATCCCTGTGTTTCTTGAGCATTAAAGTTGACCATATCTGTGGCATTTATTTTAAACATTGATTTGCCTTATGATGGAT----ACAATATCTATAATAAAAGGT---TCTTGGTCATTTCATGGGCATTGGTATAGTGAAGATATCTTATGGATCCGTGGCCTTGCTGTGCAGGTGCGATTCTGCTTTTTTATCTGGTTCCACGTTGATGCTATTGACTTGCATAGTGTGGTTAAAATTGGTGTCATATGCACATACAACCTATGATATGAGAGCGCTTTCTGTTTCAAATGAAAAGGTAGCAAAGGTAGTGATTACTATTTTGATAAA-------------TATAAGAGGTTATGCTATATGTTCTATGTGGTGTTTAGTTTTTGAACAACAAAGTTCTGCATGATTACACTGTAGTCTGTGGTTCTAGTATTCTAATTGTCATAGTAAAATCCATTTTTCTTCCACTTCCAATCCTCTGCTCTTGGCTTCTTGCTGGATGGTGATATTATGCTATAATCTGTTCAAATGAGTGTCTGATGAAAGTTATGCATTTTCCCCGTATTCAATCATGTTACCTGTGTTATAGGGAGAAACAGTTCCCGATACTTTGAATAT---GGAGTACCCACAAAATGTGAGCTTCAAGAGTTTAGCATACTTCATGGTTGCTCCTACATTATGCTACCAG
>Msulcatus 
AGTCATGCAGGACTGTTTAATCTCTGTATTGTGGTGCTTGTTGCGGTGAATAGTAGGCTTATTATTGAAAATCTGATGAAGGTTTGTCTATTTATCTGCAAAATTTGAATTTCCAACTTGTAAAA-AAATGATTTTT-------ATCTGTTTAAGCGGTTTTAATTTTCTAATTTTATTTCATTTTTATATGTAATTATATGTTTTGCAGTATGGATGGTTGATTAAATCTGGATTTTGGTTTAGTTCAAAATCGTTGCGAGATTGGCCCCTCTTCATGTGTTGGTAATGAGTTTGATGATCCCCTTCAAGAATAAATAGCTTTTATGTTGTCATTTGACATTCTGTAACAATATTTATGATTCTTTCA--GTCTTAGTCTTGCAATATTTCCACTCGGTGCCTTTGTAGTCGAAAAGTTAGCACAACAAAAGCGTATTTCTGAACCAGTAAGTGATTTTCCCAAGTACGCTTTTAGTATATT-CATTTCATGGGGAAAATAAGTGTCTTGTAATCACTTCTGTTCCTTGATTGTTGTGCAAGTAACAACAGTTTTAGATCATAATTAATTGCGGTGTGATATTTTTAGTCACGTGATTTTCAATATTTAACATGCATTGGAATATTGATTTGAATGTTGCAGGTTGTTGTTCTACTTCATATTGTAATTACAACTGTTGCAATTATCTATCCAGTTTTAGTTATCCTCAGGTCAGTATAGACTTAAAAGTTGTCTCTTCGATATCTATCCAGAC-AATTGTGA------TCATCATTCATGTATTATTTATCAATTTTTGAAGATTTAAATATATAAGCTTCATTTGATGAATGTGTTATAGTCATGAAATTATGTCATTATCTAGGAAGGAATGTTTGAGCATTATTTTTGCATCATATGAGAAAAGTTTCAAAGCTGTTTGAGGAACCACATTTTAGTGTTTGGTTCATACAACGTAGAAGTTAAATTATATTTCA----AATTATTATAATTAGAAGCATAGTAGGTAATGCCAAGGGAACAAACAATTGGGAACAACTTTGTTGCTTCTTCATAGATATTCATGTCATGTGATAAAGGCATTTGACAGACATTCATGTAACACTTGCAATCTCTTTACTGACTATTTGATCAAAGTAAATCCCTGTGTT-CTTGAGCATAAAAGTTGACCACTTCTGTGGCATTTATTTTAAACATTGATTTGC------------------------------------------------------------------------------CTTATGGATCCATTGCTTTGCTGTGCAGGTGCGATTCTGCTTTTTTATCTGGTTCCACGTTGATGCTATTGACTTGCATAGTGTGGTTAAAATTGGTGTCATATGCACATACAACCTATGATATGAGAGCGCTTGCTGTTTCAAATGAAAAGGTAGCAAAGGTAGTGGTTACTATTTCAATGAA-------------TATAAGAGGTTATGCTATATGTTCTATGTGATGTTTAGATTTTGAACAACAAAGTCCTGCATGATTA----GTAGTCTGTGGCTCTAGTATTATTATTGT--------------------TTCCATTTCCAATCCTTGGTTCTTGGCTTCTTGCTGGATGGTGATATTATGCTATAATCTGTTCAAATGAGTGTCTTATAAAAGTTATGCTTTTTCCGCTTATTCAATCATGTTATCTGTGGTATAGGGAGAAACAGTGCCCGATACTTTGAATAT---GGAGTACCCACACAATGTGAGCTTCAAGAGTTTAGCATACTTCATGGTTGCTCCTACATTATGCTATCAG
>Mneapolitanus 
AGTCATGCAGGACTGTTTAATCTCTGTATTGTGGTGCTTGTTGCGGTGAATAGTAGGCTTATTATTGAAAATCTGATGAAGGTTTGTCTATTTATCTTCAAAATTTGAATTTCCAACTTGTAAAA-AAATGCTTTTT-------ATCTGTTTAAGCGGTTTTAATTTTCTAATTTTATTTCATTTTTATATGTAAATATATGTTTTGCAGTATGGATGGTTGATTAAATCTGGCTTTTGGTTTAGTTCAAAATCGTTGCGAGATTGGCCCCTCTTCATGTGTTGGTAATGAGTTTGATGATCCCCTTCAAGAATAAATAGCTTTTATATTGTCATTTGACATTCTGTAACAATATTTATGATTCTTTCACAGTCTTAGTCTTGCAATATTTCCACTCGGTGCCTTTGTAGTCGAAAAGTTAGCACAACAAAAGCGTATTTCTGAACCAGTAAGTGATTTTCCCAAGTACGCTTTTATTATATT-CATTTCATGGGGAAAATAAGTATCTTGTGATCACTTCTGTTCCTTGATTGTTGTGCAAGTATTAACAGTTTTAGATCATAATTAATTGCGGTGTGATATTTTTAGTCACGTGATTTTCAATATTTAACATGCATTGGAATATTGATTTGAATGTTGCAGGTTGTTGTTCTACTTCATATTGTAATTACAACTGTTGCAATTATCTATCCAGTTTTAGTTATCCTCAGGTCAGTATAGACTTAAAAGTTGTCTCTTCGATATCTATCCAGAC-AATTGTGA---------TCATTCATGTATTATATATCAACTTTTGAAGATTTAAATATATAAGCTTCATTTGATGAATGTGTTATAGTCATGAAATTATGTCATTATCTAGGAAGGAATGTTTGAGCATTATTTTTGCATCATATGAGAAAAGTTTCAAAGCTGTTTGAGGAACCACATTTTAGTGTTTGGTTCATACGACGTAGAAGTTAAATTATATTTCA----AGTTATTATAATTAGAAGCACAGTAGGTAATGTCAAGG---CAAACAATTGGGAACAACTTTGTTGCTTCTTCATAGATATTCATGTCATGTGATAAGGGCATTTGACAGACATTCATGTAACACTTGCAAGCTCTTTACTGACTATTTGATCAAAGTAAATCCCTGTGTT-CTTGAGCATAAAAGTTGACCACTTCTGTAGCATTTATTTTAAACATTGATTTGCC------------------------------------------------------------------------------TTATGGATCCATTGCTTTGCTGTGCAGGTGCGATTCTGCTTTTTTATCTGGTTCCACGTTGATGCTATTGACTTGCATAGTGTGGTTAAAATTGGTGTCATATGCACATACAACCTATGATATGAGAGCGCTTGCTGTTTCAAATGAAAAGGTAGCAAAGGTAGTGGTTACTATTTCGATGAA-------------TATAAGAGGTTATGCTATATGTTCTATGTGATGTTTAGTTTTTGAACAACAAAGTCCTGCATGATTACACTGTAGTCTGTGGTTCTAGTATTATAACTGT--------------------TTCCACTTCCAATCCTCGGTTCTTGGCTTCTTGCTGGATGGTGATATTATGCTATAATCTGTTCAAATGAGTGTCTGATAAAAGTTATGCTTTTTCCCCTTATTCAATCATGTTATCTGTGGTATAGGGAGAAACAGTGCCCGATACTTTGAATAT---GGAGTACCCACACAACGTTAGCTTCAAAAGTTTAGCATACTTCATGGTTGCTCCTACATTATGCTATCAG
