# Supplementary material for: Phylogenetic Properties of 50 Nuclear Loci in Medicago (Leguminosae) Generated Using Multiplexed Sequence Capture and Next-Generation Sequencing
Source: PLoS One. 2014 Oct 17;9(10):e109704. doi: 10.1371/journal.pone.0109704 (PMC4201463; doi:10.1371/journal.pone.0109704)
Supplement: S1 Alignments — (ZIP) [file pone.0109704.s001.zip › alignments_50loci/gene48_Medtr3g113790.1.fasta]

>truncatula 
GAAAGGGACAAGCGCAAAGCATTTCAGGAAGTTTGCAGGAATTTCAGGTTTATTTCCTGTGAAGAGTTATTATAATTGGTCGTTAGGATTTAGTATTGAGTATATGGGCTCCAGGCAACATGTTTTACAATCTTCTCATGTCTCTTCTTCTCTATTCACTCTCTTTTAAAGGACTGTGAAGTCATAGTCAAGTTAGCTTGATCATATTGTCTTTTGCAGGCCTGTCATGCATTTCTTTTTCTTGGAGAGGTTTCTACACCCAGCTGAGTGGTTTGACAAGAGACTTGCGTATACCCGAAGTGTTGCTGCTAGTTCTATGGTAAGTGCCTTCTACTTTTCCATGCATGCTTATTTTTTCAGTAT-TGGATCCACCCTTGATCGAATTGAAGTGTCAGTGCTCTTTGTCCAAGTAAAG-TGTCCCATTCAACAACACTAACATGATTCAATTTAAGTCCTTTTCCAGTGCAC-TGGTTGAAGTTTTTATTTTCCCAATTTTTT-AAGCAAACATCTAGCCTTCATAGTGTAGCTAGGTTGC---ACTGAATACAGCTCTGACTTCTAAACTAACCCTTC---------------------------------------ATTAGTTCTATTTTCTTTCAGAAT-ATTTTCTAATTATTTTCTATCTGAAATATGATCAT--TCAGAATAATTATTTTCTAATTATTTTCTT-TCTGAATATATTCTAATTATATTTTTATCTAATTTCA-GAATATTTTCTAATTATTTTCTAT---------CAGAAATATCTCATTCTCAGGCCTTGGTATATTTATTCATTGATTGATATTCAGGTTGGTTATATTGTTGGCCTTGGAGATCGACATTCAATGAATATTTTAATTGATCAGACCACTGCAGAGGTTGTTCACATTGATCTTGGTGTTGCTTTTGAACAAGGCTTGATGCTTAAGACCCCAGAACGGGTATGTCTTTGATAATCCTTCATTAATGATCTAGAAAGCTTGCATGTATTATT----------------------------------------------------------ATAGAACTCATAAAATTATT-ATAGAATCAAAACAGAGACTAGGATGAACTAACAAAGAATATAGTTCACCACGAATCTTTAGTTGACACCACTGAATAGCA--ATGAACAATTGATCGTATGAGGTTTCTTATTGGCTACTGAAAGGAATATGTAATTTCAAATTTGCAAATTAGGTTAGTTTTCCATCTCCAGCCAGTGTTAATGAAACTAGTGAAAGAGAAACCCTAAAATGGGACACTGATCAGAAAGAGAAGTAGTTGTAACTAGAAATAGAGAACCCTAAATACTCCCAAATAT-GTTTGAGGCTTGTGCCTGTGCTCCATTACTGCAGATGACCTTGTG---ACCATGAGGGACTTTGCAACCTCTATCACAACTAGGATGTTAACTGTCCAATGTCAACTTTGCTGCCTCATTTACATTGTTGATATCTTCTCTATGTGCTG-CAGGTTCCATTTAGGCTCACAAGAGACATAATTGATGGAATGGGTGTAACTGGTGTAGAGGGGGTTTTCCGAAGATGTTGCGAGAAAACTCTCTCTGTTATGCGGACAAACAAAGAGGCATTACTGACAATTGTGGAAGTAATCATACTTCACTCAAATTTATATTGAACGAATTGAGCCTATTAATTTCTTTTTATTTTCATAATCAA--TGTGTCTTTTGTAGGTATTCATCCATGATCCTCTTTATAAGTGGGCTCTATCTCCTCTGAAAGCTTTGCAGCGTCAAAAGGTATTCTAAATCCTCAAAAGTTAGTTTCATTATTTAGCCTTTGAAACAAAAAGAATCCTTTTGTCCGGCATATCTTATGGAATTTGGTGGCATGGCAA-CCCCATTCGGCGAAGTTTGTTCATCTTGCATTATTTGATTTATCCCCATTGATCTTTTTCCTCTTTTCTCCACAGGAAATGGACGTTGATTTGGATACAGGTTTGGAGGAACCTCAAAACGAGTATGAAGGAAATAAGGATGCTGCACGTGCACTTTTACGTGTAAAGCAAAAGCTGGATGGGTATGAAGATGGTGAAATGCGAAGTATCCATGGACAG
>italica 
GAAAGGGACAAGCGCAAAGCATTTCAGGAAGTTTGCAGGAATTTCAGGTTTATTTCCTGTGAAGAGTTATTATAATTAGTCGTTAGGATTTAGTATTGAGTATCTGGGCTCCAGGCAACATGTTTTACAATCTTCTCATGTCTCTTCTTCTCTATTCACTCTCTTTTAAAGGACTGTGAAGACATAGTCAAGTTAGCTTGATCATATTGTCTTTTGCAGGCCTGTCATGCATTTCTTTTTCTTGGAGAGGTTTCTACACCCAGCTGAGTGGTTTGACAAGAGACTTGCGTATACCCGAAGTGTTGCTGCTAGTTCTATGGTAAGTGCCTTCTACTTTTCCATGCATGCTTATTTTTTCAGTAT-TGGATCCACCCTTGATCGAATTGAAGTGTCAGTGCTCTTTGTCCAAGTAAAGATGTCCCATTCAACAACACTAACATGATTCAATTTAAGTCCTTTTCCAGTGCAC-TGGTTGAAGTTTTTATTTTCCCAATTTTTT-AAGCAAACATCTAGCCTTCATATTGTAGCTAGGTTGC---ACTGAATACAGCTCTGACTTCTAAACTAACCCTTCATATTGCCCATTTTGTGATCCAAATCCATCACATCCTACATTAGTTCCATTTTCTTTCAGAAT-ATTTTCTAATTATTTTCTATCTGAAATATGATCAT--TCAGAATA-----------ATTATTTTCTT-TCTGAATATATTCTAATTAT-TTTTTATCTAATTTCA-GAATATTTTGTAATTATTTTCTAT---------CAGAAATATCTCATTCTCAGGCCTTGGTATATTTATTCGTTGATTGATATTCAGGTTGGTTATATTGTTGGCCTTGGAGATCGACATTCAATGAATATTTTAATTGATCAGACCACTGCAGAGGTTGTTCACATTGATCTTGGTGTTGCTTTTGAACAAGGCTTGATGCTTAAGACCCCAGAACGGGTATGTCTTTGATAATCCTTCATTAATGATCTAGAAAGCTTGCATGTATTATT--------------------------------------------------------------------TAAAATTATT-ATAGAATCAAAATAGAGACTAGGATGAACTAACAAAGAATATAGTTCACCACGAATCTTTAGTTGACACCACTGAATAGCA--ATGAACAATTGATCGTATGAGGTTTCTTATTGGCTACTGAAAGGAATATGTAATTTCAAATTTGCAAATTAGGTTAGTTTTCCATCTCCAGCCAGTGTTAATGAAACTAGTGAAAGAGAAACCCTAAAATGGGACACTACACTGAAAGAGAAGTAGTTGTAACTAGAAATAGAGAACCCTAAAGACTCCCAAATAT-GTTTGAGGCTTGTGCCTCTGCTCCATTATTGCAGATGACCTTGTG---ACCATGAGGGACTTTGCAACCTCTATCACAACTAGGATGTTAACTGTCCAATGTCAACTTTGCTGCCTCATTTACATTGTTGATATCTTCTCTATGTGCTG-CAGGTTCCATTTAGGCTCACAAGAGACATAATTGATGGAATGGGTGTAACTGGTGTAGAGGGGGTTTTCCGAAGATGTTGCGAGAAAACTCTCTCTGTTATGCGGACAAACAAAGAGGCATTACTGACAATTGTGGAAGTAATCATACTTCACTCA--TTTATATTGAATGAATTGAGCCTATTAATTTCTTTTTATTTTCATAATCATTGTGTGTCTTTTGTAGGTATTCATCCATGATCCTCTTTATAAGTGGGCTCTATCTCCTCTGAAAGCTTTGCAGCGTCAAAAGGTATTCTAAATCCTCAAAAGTTAGTTTCATTATTTAGCCTTTGAAACAAAAAGAATCCTTTTGTCCGGCATATCTTATGGAATTTGGTGGCATGGCAA-CCCCATTCGGCGAAGTTTGTTCATCTTGCATTATTTGATTTATCCCCATTGATCTTTTTCCTCTTTTCTCCACAGGAAATGGACGTTGATTTGGATACAGGTTTGGAGGAACCTCAAAACGAGTATGAAGGAAATAAGGATGCTGCACGTGCACTTTTACGTGTAAAGCAAAAGCTGGATGGGTATGAAGATGGTGAAATGCGAAGTATCCATGGACAG
>sativa 
GAAAGGGACAAGCGCAAAGCATTTCAGGAAGTTTGCAGGAATTTCAGGTTTATTTCCTGTGAAGAGTTATTACAATTAGTCGTTAGGATTTAGTATTGAGTATATGGGCTCCAGGCCACATGTTTTACAATCTTCCCATGTCTCTTCCTCTCTATTCACTCTCTTTTAAAGGACTGTGAAGTCATAGTCAAGTTAGCTTGATCATATTGTCTTTTGCAGGCCTGTCATGCATTTCTTTTTCTTGGAGAGGTTTCTACACCCAGCTGAGTGGTTTGACAAGAGACTTGCGTATACCCGAAGTGTTGCTGCTAGTTCTATGGTAAGTGCCTTCTACTTTTCCATGCATGCTTATTTTTTCAGTAT-TGGTTCCACCCTTGATCGAATTGAAGTGTCAGTGCTCTTTGTCCAAGTAAAGATGGCCCATTCAACAACACTAACATGATTCAATTTAAGTCCTTTTCCAGTGCAC-TGGTTGAAGTTTTTTTTTTCCCAATTTTTT-AAGCAAACATCTAGCCTTCATATTGTAGCTGGGTTGC---ACTGAATACAGCTCTGACTTCTAAACTAACCCTTCATATTGCCCATTTTGTGATCCAAATCCATCACATCCTACATTAGTTCTATTTTCTTTCAGAAT-ATTTTCTAATTATTTTCTATCTGAAATATGATCATT--CAGAATA-----------ATTATTTTCTT-TCAGAATATATTCTAATTAT-TTTTTATCTAATCTCA-GAATATTTTCTAATTATTTTCTATCAAAAATGTCAGAAATATCTCATTCTCAGGCCTTGGTATATTTATTCGTTGATTGATATTCAGGTTGGTTATATTGTTGGCCTTGGAGATCGACATTCAATGAATATTTTAATTGATCAGACCACTGCAGAGGTTGTTCACATTGATCTTGGTGTTGCTTTTGAACAAGGCTTGATGCTTAAGACCCCAGAACGGGTATGTCTTTGATAATCCTTCATTAATGATCTAGAAAGCTTGCATGTATCATT----------------------------------------------------------ATAGAACTCGTAAAATTATT-ATAGAATCAAAACATAGACTAGGATGAACCAACAAAGAATATAATTCACCACGAATCTCTAGTTGACACCACTGAATAGCA--ATGAACAATTGATCGTATGAGGTTTCTTATTGGCTACTGAAAGGAATATGTAATTTCAAATTTGCAAATTAGGTTAGTTTTCCATCTCCAGCCAATGTTAATGAAACTAGTGAAAGAGAAACCCTAAAATGGGACACTGATCAGAAAGAGAAGTAGTTGTAACTAGAAATAGAGAACCCTAAATACTCCCAAATAT-GTTTGAGGCTTGTGCCTCTGCTCCATTACTGTAGATGACCTTGTG---ACCATGAGGGAATTTGCAACCTCTATCACAACTAGGATGTTAACTGTCCAATGTCAACTTTGCCGCCTCATTTACATTGTTGATATCTTCTCTATGTGCTGGCAGGTTCCATTTAGGCTCACAAGAGACGTAATTGATGGAATGGGTATAACTGGTGTAGAGGGGGTTTTCAGAAGATGTTGTGAGAAAACTCTCTCTGTTATGCGGACAAACAAAGAGGCATTACTGACAATTGTGGAAGTAATCATACTTCACTCAAATTTATATTGAATGAATTGAGCCTATTAATTTCTTTTTATTTTCATAATCAAAATGTGTCTTTTGTAGGTGTTCATCCATGATCCTCTTTATAAGTGGGCTCTATCTCCTCTGAAAGCTTTGCAGCGTCAAAAGGTATTCTAAATCCTCAAAAGTTAGTTTCATTATTTAGCCTTTGAAACAAAAAGAATCCTTTTGTCCGGCATATCTTATGGAATTTGGTGGCATGGCAA-CCCCATTCGGCGAAGTTTGTTCATCTTGCATTATTTGATTTATCCCCATTGATCTTTTTCTTCTTTTCTCCACAGGAAATGGACGTTGATTTGGATACAGGTTTGGAGGAACCTCAAAACGAGTATGAAGGAAATAAGGATGCTGCACGTGCACTTTTACGTGTAAAGCAAAAGCTGGATGGGTATGAAGATGGTGAAATGCGAAGTATCCATGGACAG
>medicaginoides 
GAAAGGGACAAGCGCAAAGCATTTCAGGAAGTTTGCAGGAATTTCAGGTTTATTTCCTGTGAAGAGTTGTTATAATTAGTCGTTAGGATTTAGTATTGAGTATATGGGCA-CAACCCACATGTTTTAAAATCTTCTCATGTCTCTTCTTCTCTATTCACTCTCTTTTAAAGGACTGTGAAGTCATAGTCAAGTTAGCTTGATCATATTGTCTTTTGCAGGCCTGTCATGCATTTCTTTTTCTTGGAGAGGTTTCTACACCCAGCTGAGTGGTTTGACAAGAGACTTGCGTATACCCGAAGTGTTGCTGCTAGTTCTATGGTAAGTGCCTTCTACTTTTCCATGCATGCTTATTTTTTCAGTATCTGGATCCACCCTTGATCGAATTGAAGTGTCAGTGCTCTTTGTCCAAGTAAAGATGGCCCATTCAACAACACTAACATGATTCAATTTAAGTCCTTTTCCAGTGCAA-TGGTTGAAGTTTTTATTTTCCCAATTTTTT-AAGCAAACATCTAGCCTTCATATTGTAGTTGGGTTGCAGCACTGAATACAACTCTGACTTCTAAACTAACCCTTCATATTGCCCATTTTGTGATCCAAATCCATCACATCCTATATTAGTTCTATTTTCTTTCAGAAT-ATTTTCTAATTATTTTCTATATGAAATATGATCATTATCAGAAAT----------------------GTAAGAAA-TAT-CTCATTCT-------------------------------------------------------------------TAAGGCCTTGGTATATTTATTCGTTGATTGATATTCAGGTTGGTTATATTGTTGGCCTTGGAGATCGACATTCAATGAATATTTTAATTGATCAGACCACTGCTGAGGTTGTTCACATTGATCTTGGTGTTGCTTTTGAACAAGGCTTGATGCTTAAGACCCCAGAACGGGTATGTCTTTGATAATCCTTCATTAATGATCTAGAAAGCTTGCATGTGTCAAGACATATGTC-TGAGATTACTGCAGATTTTAAAAA-TTTGAGGACACAACATAGCTACAATACAACTCATAAAATTATT-ATAGAATCAAAACAGAGACTAGGATGAACTAACAAAGAACATGGTTCACCACGAACCTTTAGTTGACACCATTGAATAGCA--ATGAACAGTTGATCGTATGAGGTTTCTTATTGGCTACTGAAAGGAATATGTAATTTCAAATTTGCAAATTAGTTTAGTTTTCCATCTCCAACCAATGTTAATGAAACTAGTGAAAGAGAAACCCTAAAATGGAACACTGATGAGAAAGAGAAGTAGTTGTAACTAGAAATAGAGAACCCTAAATACTCCCGGATAT-GTTTGAGGCTTGTGCCTCTGCTTCATTACTGTAGACGACCTTGTGATGACCATGGGGGACTTTGCAACCTCT--CACAACTAGGATGTTAACTGTCCAATGTCAACTTTGCTGCCTCATTTACATTGTTGATATCTTCTCTATGTGCTGGCAGGTTCCATTTAGGCTCACAAGAGACATAATTGATGGAATGGGTGTAACTGGTGTAGAGGGGGTTTTCCGAAGATGTTGCGAGAAAACTCTCTCTGTTATGCGGACAAACAAAGAGGCATTACTGACAATTGTGGAAGTAATCATACTTCACTCAAATTTATATTGAATGAATTGAGCCTATTAATTTATTTTTATTTTCATAATCGATGTGTGTCTTCTGTAGGTTTTCATCCATGATCCTCTTTATAAGTGGGCTCTATCTCCTCTGAAAGCTTTGCAGCGTCAAAAGGTATTTTAAATACTCAAAAGTTAGTTTCATTATTTAGCCTTTGAAACAAAAAGAATCCTTTTGTCCGGCATATCTTATGGGATTTGGTGGCATGGCAAACCCCATTCGGCGAAGTTTGTTCATCTTGCATCATTTGATTTATCCCCATTGATCTTTTTCCTCTTTTCTCCACAGGAAATGGACGTTGATTTGGATACAGGTTTGGAGGAACCTCAAAACGAGTATGAAGGAAATAAGGATGCTGCACGTGCACTTTTACGTGTAAAGCAAAAGCTGGACGGGTATGAAGATGGTGAAATGCGAAGTATCCATGGACAG
>Msulcatus 
GAAAGGGACAAGCGCAAAGCATTTCAGGAAGTTTGCAGGAATTTCAGGTTTATTTCCTGTGAAGAGTTATTATAATTAGTAATTAGGATTTAGTGTTGAGTATATGGGCT-CAGCCCACATGGTTTTCAATCTTCTCATGTCTCTTCTTCTCTATTCACTCTCTTTTAAAGGACCATGAAGCCATAGTCAAGTTAGTTTGATCATATTGTTTTTTGCAGGCCGGTCATGCATTTCTTTTTCTTGGAAAGGTTTTTACACCCAGCTGAGTGGTTTGAAAAGAGACTTGCGTATACCCGAAGTGTTGCTGCTAGTTCTATGGTAAGTGCCTTCT---TTTCCATGCATGCTTATTTTTCCAGTAACTGGATTCACCCATGATCAAAGTGAAGTGTCGGTGGTCTTTGTCCAAGTAAAGATGGCCCGTTCAACAACACTAACATAATTCAATTTAAGTCCTTTTCCAGCGAACTTGCTTGAAGT-TTCATTTTCCCAATTTTGTAAAGCAAACATCGAGCCTTTATATTGTAGCTGAGTTG---TACTGAATACAGCTCTGACTTCTGAACTAACTCTTCATATTGCCCATTTTGTGATCCAAATCCATCACATTCTATATTAGTTCTATTTTCTTTCAAAATAGTTTTC-AAGTGTTTTCTATCTGAAATATGATCAT---CAGAAAT----------------------GTCAGAAA-TATC------------TCATCTA----CATCAATAT----------------------------------ATCTCATTCTCAGGCCTTGGTATATTTGTT----GATTGATATTCAGGTTGGTTATATTGTTGGCCTTGGAGATCGACATTCAATGAATATTTTAATTGATCAGACCACTGCAGAGGTTATACACATTGATCTTGGTGTTGCTTTTGAACAAGGCTTAATGCTTAAGACCCCAGAACGGGTATGCCTTTGATAATCCTTCATTAATTATCTAGAAAGCATGCATGT-TCAAGACACATATA-TGAGATTACCGCAGATTTTAAAAA-TTTGAGGACAGAACCTAGCT--AATACAACTCATAAAATTATT-ATAGAATTAAGACAGAGACTAGGATGAACTAACAAAGGAAATGGTC-ACCATGAACCTTTAGTTGACACCATTGGATAGAATAA-AAACAATTGAGCGTATGAGGTTTCTTATTGGTTACTGAAAGGAATATATAATTTCAAATTTGCAAATTAGTTTAGTTTTACATCTCCA-------------------------------------------------------------------------------TACAGAATCCTAAATACCCCCAAAT--------------------------------------------------------------------------------------------------------------TTGCGGCCTCATTTACGTTGTTGATATCTTCTCTATGTGCCGGCAGGTTCCATTTAGGCTCACAAGAGACGTAATTGATGGAATGGGTGTAACTGGTGTAGAGGGGGTTTTCCGAAGATGTTGCGAGAAAACTCTCTCTGTTATGCGGACAAACAAAGAGGCATTACTGACAATTGTGGAAGTAATCATATTTCATTCAAATTTATATTAAATG-ATTGAGCTTATTAATTTCTTTTTATTTTCATAGTCAATGTGTGTCTTCTGTAGGTGTTCATCCACGATCCTCTTTATAAGTGGGCTCTATCTCCTCTGAAAGCTTTGCAGCGTCAAAAGGTATTATAAATCCTCCAATGTCAATTTCTTTATTTA-CCCTTGAAACAAAAAGAATCCTTTTGTCCAGCATATTTTATGGGATTTGATGGCA--GCA----CCATTCGGTGATGTTTGTTCATCTTCCATAATTTGATTTATCCCCATTGATCTTTTTCCTCTTTTCTCCACAGGAAATGGACGTTGATTTAGATACAGGTTTGGAGGAACCTCAAAACGAGTATGAAGGAAATAAGGATGCTGCACGTGCACTTTTGCGTGTAAAGCAAAAGCTGGATGGGTATGAAGATGGTGAAATGCGAAGTGTCCATGGGCAG
>Mneapolitanus 
GAAAGGGACAAGCGCAAAGCATTTCAGGAAGTTTGCAGGAATTTCAGGTTTATTTCCTGTGAAGAGTTATTATAATTAGTCATTAGGATTTAGTGTTGAGTATATGGGCT-CAGCCCACATGGTTTTCAATCTTCTCATGTCTCT---TCTCTATTCACTCTCTTTTAAAGGACCATGAAGCCATAGTCAAGTTAGTTTGATCACATTGTTTTTTGCAGGCCTGCCATGCATTTCTTTTTCTTGGAAAGGTTTTTACACCCAGCTGAGTGGTTTGAAAAGAGACTTGCGTATACCCGAAGTGTTGCTGCTAGTTCTATGGTAAGTGCCTTCTTCTTTTCCATGCATGCTTATTTTTCCAGTAACTGGATTCACCCATGATCAAAGTGAAGTGTCGGTGGTCTTTGTCCAAGTAAAGATGGCCCGTTCAACAACACTAAGATAATTCAATTTAAGTC---------------------AA---TTTATTTTCCCAATTTTGT-AAGCAAACATCTAGCCTTTATATTGTAGCTGGGTTG---CACTGAATACAGCT--GACTTCTGAACTAACCCTTCATATTGCCCAGTTTGTGATCCAAATCCATCACATCCTATATTAGTTCTATTTTCTTTCAAAATAGTTTTG-AAGTGTTTTCTATCTGAAATATGATCAT---CAGAAAT----------------------GTCAGAAA-TATC------------TCATCTA----CATCAATAT----------------------------------ATCTCATTCTCAGGCCTTGGTATATTTGTT----GATTGATATTCAGGTTGGTTATATTGTTGGCCTTGGAGATCGACATTCAATGAATATTTTAATTGATCAGACCACTGCAGAGGTTATACACATTGATCTTGGTGTTGCTTTTGAACAAGGCTTAATGCTTAAGACCCCAGAACGGGTATGCCTTTGATAATCCTTCATTAATTATCTAGAAAGCATGCATGT-TCAAGACACATATA-TGAGATTACAGCAGATTTTAAAA--TTTGAGGACAGAACCTAGCT--AATACAACTCATAAAATTATT-ATAGAATTAAGACAGAGACTAGGATGAACTAACAAAGAATATGGTTCACCACGAACCTTTAGTTGACACCATTGGATAGAATAATAAACAATTGAGCGTGTGAGGTTTCTTATTGGTTACTGAAAGGAATATATAATTTCAAATTTGCAAATTAGTTTAGTTTTACATCTCCA-------------------------------------------------------------------------------TACAGAACCCTAAATACCCCCAAAT--------------------------------------------------------------------------------------------------------------TTGCGGCCTCATTTACATTGTTGATATCTTCTCTATGTGCCGGCAGGTTCCATTTAGGCTCACAAGAGACGTAATTGATGGAATGGGTGTAACTGGTGTAGAGGGGGTTTTCCGAAGATGTTGCGAGAAAACTCTCTCTGTTATGCGGACAAACAAAGAGGCATTACTGACAATTGTGGAAGTAATCATATTTCATTCAAATTTATATTAAATGAATTGAGCTTATTAAATTCTTTTTATTTTCATAGTCAATGTGTGTCTTCTGTAGGTGTTCATCCACGATCCTCTTTATAAGTGGGCTCTATCTCCTCTGAAAGCTTTGCAGCGTCAAAAGGTATTATAAATCCTCCAATGTCAATTTCTTTATTTA-CCCTTGAAACAAAAAGAATCCTTTTGTTCGGCATATCTTATGGGATTTGATGGCA--GCA----CCTTTCGGCAATGTTTGTTCATCTTGCATTATTTGATTTATCCCCATTGATCTTTTTCCTCTTTTCTCCACAGGAAATGGACGTTGATTTAGATACAGGCTTGGAGGAACCTCAAAACGAGTATGAAGGAAATAAGGATGCTGCACGTGCACTTTTGCGTGTAAAGCAAAAGCTGGATGGGTATGAAGATGGTGAAATGCGAAGTGTCCATGGGCAG
