# Supplementary material for: Phylogenetic Properties of 50 Nuclear Loci in Medicago (Leguminosae) Generated Using Multiplexed Sequence Capture and Next-Generation Sequencing
Source: PLoS One. 2014 Oct 17;9(10):e109704. doi: 10.1371/journal.pone.0109704 (PMC4201463; doi:10.1371/journal.pone.0109704)
Supplement: S1 Alignments — (ZIP) [file pone.0109704.s001.zip › alignments_50loci/gene43_Medtr8g025650.1.fasta]

>truncatula 
GTATGTGGGCAACGTCCATACACAAGTAACCGAGCCACTTCTGCAAGAAGTTTTTGCGGGTACTGGCCCAGTTGAAGGGTGTAAACTTTTTAGGAAAGAGAAGGTATGTTTTTGTATATACATAT---GTCTTTGTCTAATATATCGATTTAAAGTACTAGATAAAACTGTAGCTTTGTATTTGACATCTTATGTC--TCTCTTTTGCAGTCATCCTATGGATTCATTCATTACTTCGATCGCAGATCTGCTGCTCTGGCCATATTAACTCTCAATGGAAGGCATCTGTAAGTGCAGTTCTTCTATAATTGTGTTAGGTTGGTTTGGATTTAAACTC-AAAGTTCAATTCAATGGTTTGTAGATTCGGGCAACCTATCAAAGTTAACTGGGCATATGCCAGTGGTCAGAGAGAGGATACATCAGGTTGGTTC-------AGAGATAATTATAAGATAC-ATATGTTTTGAACAAACC---------------ATTTTGGTGAATATATTATATAATATGTTTCTTTGAATTTGCAGGCCATTACAACATATTTGTTGGTGACCTCAGTCCTGAGGTTACCGATGCTACACTTTTCGCATGCTTTTCTGTCTACCAAAGTTGTTCGTAAGCTTCATTCTCCTATGATTTCTTAGTAAAAATAGCATCCA-TTTTATATATTTGGGATTGGAGCAATCTTCATTTATTCAAAATGGGAAAAAATGTGTTTGTGCTTCCATATATGTGATAATGGTGCATTGCATACTAAACAACTTTGTTGGTGACTTGGCATGGCTCACTAACTTTATCTTTTTGATGGTTTTAGAGATGCAAGAGTTATGTGGGATCAGAAGACTGGGCGTTCAAGGGGATTTGGATTTGTTTCATTCCGTAGCCAGCAGGTCTATTTTTGTCTTAAAATCTTAATTTGCGT-TTTGGGGTAAGAA-ACTTTATGATGTTTTTGACTTATATTTTTTGTCATTTTGTAGGATGCTCAAAGTGCTATAAATGATTTGACCGGTAAGAAACTTGTCATTGACATAGCAACCTTATTTTATTTTAGCCGATTATAATTTGGAAAAGTCTCCATTGATTTTTCGTTAGTAAA-ACCAAAACAAAACCATCGTCTCAGTGCAAGGGAGTTGCACATTAGGTTCTTTTGTATGAATTGATTTTGACTTCCTATGTTTAATTATTTTAAAAGTTCATGACGATAAATTTGCTATATATTT--TTTTCAGCATATCGACTTCTGGTGATGCACTGTTTAATTGATTATAGTTCATATTATTTTCACTTATGATCGAGGAATAATGATGCCCTGTCTGTGCCTTTCAGGTAAGTGGCTTGGAAGTAGACAAATACGCTGCAACTGGGCAACAAAAGGTGCTGGCGGCATTGAAGAGAAGCAAAACTCAGACAGTAAAAGTGTGGTGGAACTAACAAATGGTTCATCTGGTGAGTAAATTATGCCGTAGTTCCTGAAACAATAATAGA-TGGTTGAATCAAGTACTTTCACATTTAACTTCTATATTTCTTGATTTAAAAATAGATCTGGGGCCTTACTAAAACTTTGGTGTCCTCTTTTTACCCTTGACCTAATGATTTTTAGGTGATTAAACTTTTAAAAAGTATTGTGTTCATAAATACATCTGTTTTCTTAGTTAACAGATGGAATACTAGACATGCAATTAACAAACATTTTTTTCATCCTACAGAGGATGGTAAAGAGATATCTAGCAATGATGTTCCTGAGAACAATCCTCAATATACAACTGTTTATGTCGGTAACCTTGGATCGGAG
>italica 
GTATGTGGGCAACGTCCATACACAAGTAACCGAGCCACTTCTGCAAGAAGTTTTTGCGGGTACTGGCCCAGTTGAAGGGTGTAAACTTTTTAGGAAAGAGAAGGTATGTTTTTGTATATACATAT---GTCTTTGTCTAATATATTGATTTCAAGTACTAGATAAAACTGTAGCTTTGTATTTGACATCTTATGTC--TCTCTTTTGCAGTCATCCTATGGATTCATTCATTACTTCGATCGCAGATCTGCTGCTCTGGCCATATTAACTCTCAATGGAAGGCATCTGTAAGTGCAGTTCTTCTATAATTGTGTTTGGTTGGTTTGGATTTAAACTCAAAAGTTCAATTCAATGGTTTGTAGATTCGGGCAACCTATCAAAGTTAACTGGGCATATGCCAGTGGTCAGAGAGAGGATACATCAGGTTGGTTC-------AGAGATAATTATAAGATAC-ATATGTTTTGAACAAACC---------------ATTTTGGTGAATATATTATATAATATGTTTCTTTGAATTTGCAGGCCATTACAACATATTTGTTGGTGACCTCAGTCCTGAGGTTACCGATGCTACACTTTTCGCATGCTTTTCTGTCTACCAAAGTTGTTCGTAAGCTTCATTCTCCTATGATTTCTTAGTAAAAATAGCATCCA-TTTTATATATTTGGAATTGGAGCAATCTTCATTTATTCAAAATGGGAAAAAATGTGTTTGTGTTTCCATATATGTGATAATGGTGCATTGCATACTAAACAACTTTGTTGGTGACTTGGCATGGCTCACTAACTTTATCTTTTTGATGGTTTTAGAGATGCAAGAGTTATGTGGGATCAGAAGACTGGGCGTTCAAGGGGATTTGGATTTGTTTCATTCCGTAGCCAGCAGGTCTATTTTTGTCTTAAAATCTTAATTTGCGT-TTTGGGGTAAGAA-ACTTTATGATGTTTTTGACTTATATTTTT-GTCATTTTGTAGGATGCTCAAAGTGCTATAAATGATTTGACTGGTAAGAAACTTGTCATTGACATAGCAACCTTATTTTGTTTTAGCCGATTATAATTTGGAAAAGTCTCCATTGATTTTTTGTTAGTAAA-ACCAAAACAAAACCATCGTCTCAGTGCAAGGGAGTTGCACATTAGGTTCTTTTGTATGAATTGATTTTGACTTCCTATGTTTAATTATTTTAAAAGTTCATGACGATAAATTTGCTATATATTT--TTTTCAGCATATCGACTTCTGGTGATGCACTGTTTAATTGATTATAGTTCGTATTATTTTCACTTATGATCGAGGAATAATGATGCCCTGTCTGTGCCTTTCAGGTAAGTGGCTTGGAAGTAGACAAATACGCTGCAACTGGGCAACAAAAGGTGCTGGCGGCATTGAAGAGAAGCAAAACTCAGACAGTAAAAGTGTGGTGGAACTAACAAATGGTTCATCTGGTGAGTAAATTATGCCGTAGTTCCTGAAACAATAATAGA-TGGTTGAATCAAGTACTTTAACATTTAACTTCTATATTTCTTGATTTAAAAATAGATCTGGGGACTTACTAAAACTTTGGTGTCCTCTTTTTACCCTTGACCTAATGATTTTTAGGTGATTAAACTTTTAAGAAGTATTGTGTTCATAAATACATCTGTTTTCTTAGTTAACAGATGGAATAGTAGACATGCAATTAACAAACATTTTTTTTATCCTACAGAGGATGGTAAAGAGATATCTAGCAATGATGTTCCTGAGAACAATCCTCAATATACAACTGTTTATGTGGGTAACCTTGGATCGGAG
>sativa 
GTATGTGGGCAACGTCCATACACAAGTAACTGAGCCACTTCTGCAAGAAGTTTTTGCGGGTACTGGTCCAGTTGAAGGGTGTAAACTTTTTAGGAAAGAGAAGGTATATTTTTGTATATGCATGT---GTCTTTGTCKAATATATTGATTTGAAGTACTAGATAAAACTGTGGATTTGTATTTGACATCTTATGTC--TCTCTTTTGCAGTCATCCTATGGATTCATTCATTACTTCGATCGCAGATCTGCTGCTCTGGCCATATTAACTCTCAATGGAAGGCATCTGTAAGTGCAGTTCTTCTATAATTGTGTTAGGTTGGTTTGGATTTACACTC---AGTTCAATTCAATGGTTTGTAGATTCGGGCAACCTATCAAAGTTAACTGGGCATATGCCAGTGGTCAAAGAGAGRATACATCAGGTTAGTTC-------AGAGATAATTATAAGATAC-ATATGTTTTGAACAAATT---------------ATTTTGGTGAATATATTATATAATATGTTTCTTTGAATTTGCAGGTCATTACAACATATTTGTTGGYGACCTYAGTCYTGAGGTTACCGATGCTACACTTTTCGCATGCTTTTCTGTCTACCAAAGTTGTTYGTAAGCTTCATTCTCCYATGATTTCTWAGTAAAAATAGCATCCA-TTTTATATATTTGGAATTGGAGCAATCTTCATTTATTCAAAATKKGAAAAAATGTGTTTGTKMTTCCATATATGTGATAATGGTGCATTGCATACTAAACAACTTTGTTGGTGACTTGRCATGGCKCACTAACTTTATCTTTTTGATGGTTTTAGAGATGCAAGAGTTATGTGGGATCAGAAGACTGGGCGATCAAGGGGATTTGGATTTGTTTCATTCCGTAGCCAGCAGGTCTATTTTTGTCTTAAAATCTTAATTTGTGT-TTTGGGGTAAGAA-ACTTTATGATGTTTTTGACTTATATTTTTTGTCATTTTGTAGGATGCTCAAAGTGCTATAAATGATTTGACCGGTAAGAAACTTGTCATTGACATAGCAACCTTATTTTATTTTAGCCAATTATAATTTGGAAAAGTCTCCATTGATTTTTCGTTAGTAAATGCCGAAACAAAACCATATTCTCAGTTCAAGGGAGTTGCACATTAGGTTCTTTTGTRTGAATTKATTWTGACTTCCTATGTTTAWTTATTTTAAAAGTTCATGATGATAAATGTCCTATATATTTGTTTTTCAGCATATTGACTTYTGGTGATGCACTGTTTAATTGATTATAGTTYATATTRTTTTCACTTATGATCGAGGAATAATGATKYCCTGTCTGTGCCTTTCAGGTAAGTGRCTTGGAAGTASACAAATACGCTGCAACTGGGCAACAAAAGGTGCTGGCGGTATTGAAGAGAAGCAAAACTCRGACAGTAAAAGTGTGGTGGAACTAACAAATGGTTCATCTGGTGAGTAAMTTATGYCGTAGTTYCYRWAACAATAATAGAATGGTTGAATCAAGTACTTTCACAWTTAAMTTCTATATTTCTTGATTTAAAAATAGAYMTGGGGGCTTACTAAAACTTTGGTGTCCTCWTTTTACCYTTGACCTAAWGATTTTTAGGTGATTAAACTTTTAAAAAGTATTGTSTTCATAAAKACATCTGTTKTCTTAGTTAACAGATGGAATACTAGATATTCAATTAACAAACAC--TTTTKATCCTAYAGAGGACRGTAAAGAGATATCTAGCAATGATGTTCCTGAGAACAATCCTCAATAYACAACTRTTTATGTGGGTAACCTTGGRTCGGAG
>medicaginoides 
GTATGTGGGCAACGTACATACACAGGTAACTGAGCCACTTCTGCAAGAAGTTTTTGCGGGTACTGGCCCAGTTGAAGGGTGTAAACTTTTTAGGAAAGAGAAGGTATGTTTTTGTATATACATAT---GTCTTTGTCTAATATATTGATTTAAAGTACTAGATGAAAC--------TGTATTTGACATCTTATGTCTCTCTCTTTTGCAGTCATCCTATGGATTCATTCATTACTTCGATCGCAGATCTGCTGCTCTGGCCATATTAACTCTCAATGGAAGGCATCTGTAAGTGCATTTCTTCTATAGTTGTGTTAGATTGGTTTGGATTTACGCTC-AAAGTTCAATTCAATGGTTTGTAGATTTGGGCAACCTATCAAAGTTAACTGGGCATATGCCAGTGGTCAGAGAGAGGATACATCAGGTTGGTTCAGACTTCAGAGATAATTATAAGATATTATATGTTTTGAACAAACC---------------ATTTTGGTGAAGATATTATATGATATGTTTCTTCGAATTTGCAGGCCATTACAACATATTTGTTGGTGACCTCAGTCCTGAGGTTACTGATGCTACCCTTTTTGCATGCTTTTCTGTCTACCAAAGTTGTTCGTAAGCTTCGTTCTCCTATGATTTCTTAGTAAAACT------CCTTTTTATACATACGGAATTGGAGCAATCTTCATTTATTCAAAAT-TGAAAAAATGTGTTTGTGCTATC--TTGTGTGATAATTGTGCATTGCATGCTAAACAATTTTGTTGGTGTCAT--AATAGCTCACTGATTTTATCTTTTTGATGGCTCTAGAGATGCAAGGGTTATGTGGGATCAGAAGACCGGGCGTTCAAGGGGATTTGGATTTGTTTCGTTCCGTAGTCAGCAGGTCTATTTCTGTCTGAAAATCTTAATTTTTTTATTTGGAGTACTAAAACTGTATGTTGTTTCTGACTTGTATATTTTGTCAATTTGTAGGATGCCCAAAGTGCTATAAATGATTTGACCGGTAAGAAATTTATCACTGTCTTAGCAACCTTCTTTTATTTGAGCCAATTGGAATTTGGAGAAGTCTCCAATGATTTTTCATTAGTAAATACCGAAACAAAACTAACG----------------------------------------------------------------------------------------------------------------------------------------------------------------------------------------------------TGCCCGTGACGTTCAGGTAAGTGGCTTGGAAGTAGACAAATACGCTGCAATTGGGCAACGAAAGGTGCTGGCGGAATTGAGGAGAAGCAAAACTCAGACAGCAAAAGTGTGGTGGAACTAACAAATGGTTCATCTGGTAAGTAAATTATGCTGTAGTTCCGGAAACAATAATGGAATCGTTGAATCAAGTACTTTCAT-GTTAACTTCTATATTTCTTGATTTAAAAATAGATCTGGGGGCCTACTAAAACTTTGGTGTCCTCTTTTTACCCTTGACCTAAAGATTTTTAGGTGATTAAACTTTTAAGAAGTATTGTGTTCATAAAGACATCTGTTTTCTTAGTTAACAGATGGAATACTAGACATGCAATTAACAAACATT--TTTTATCCCACAGAGGATGGTAAAGAGATATCTAGCAATGATGTTCCTGAGAACAATCCTCAATATACAACTGTTTATGTGGGTAACCTTGGATCGGAG
>Msulcatus 
GTATGTAGGCAATGTCCATACACAGGTAACCGAGCCACTTCTGCAAGAAGTTTTTGCGGGTACTGGCCCAGTTGAAGGGTGTAAGCTTTTTAGAAAAGAGAAGGTATATTTATTGATGTTGTTATTACGTCTTTGTCTAATATATTGATTTAAAGTACTAGATACAAATTTGGCATTGTATTTGACATCTTATGTC--TCTCTGTTACAGTCATCCTATGGATTCATTCATTACTTCGATCGCAGATCTGCTGCTCTGGCCATATTAACTCTCAATGGAAGGCATCTGTAAGTGCAATTCATTTATAGTTCTGTTAGATTGGTTTGGATTTACACTC-AAACTTCAATTCAATGGTTTGTAGATTTGGGCAACCTATCAAAGTTAACTGGGCATATGCTAGTGGTCAGAGAGAGGATACATCAGGTTGGTTC-------AGAGATAATTATAAGAGAT-ATATGTTTCAAACAAACTGCAACCCTTATGAAACTTTTGGTGAAGATATTATATAATATGCTTGTTCAAATTTGCAGGTCATTACAACATATTTGTTGGTGACCTTAGTCCTGAGGTTACTGATGCTACACTTTTCGCATGCTTTTCTGTCTACCAAAGTTGTTCGTAAGCTTCGTTCTCCTATGATTTCTTAGTAAAACAGCCATCTATTTTTCTACATTTGAAATTGGAGCAATATTTATTTATTCAAAATGAAAAAAATT--------------------GTGATAATTGTACATT-----CTAAATAATTTTTGTTGTGACC----------CA---GCTTTATATTTTTTATGGTTCTAGAGATGCAAGGGTTATGTGGGATCAGAAGACTGGGCGTTCAAGGGGATTTGGATTTGTTTCATTCCGTACTCAGCAGGTCTATTTCTGTCTTAAAATCTTCATTTTATT-TTTGGAGTAAGAAAACTTTATGGGGTTTTTGACTTGTAT--TTTGTCTCTTTGTAGGATGCTCAAAGTGCTATAAATGATTTGACTGGTAAGAAATTTATCATTGGCTTAGCAACCT---TTTATTTGAGCCAATTATTATTTGGAGAAGTCTTTATTCAT-------TAGTAAATACCGAAACAAAACTAACG----------------------------------------------------------------------------------------------------------------------------------------------------------------------------------------------------TGCCTGTGCCTTTCAGGTAAGTGGCTTGGAAGTAGACAAATACGCTGCAATTGGGCAACGAAAGGTGCTGGTGGCATGGAGGAGAAGCAAAGCTCAGACAACAAAAGTGTGGTGGAACTAACAAATGGTTCATCTGGTATGTAAATTATGTTGTAGTTCCTGAAACAATAATGGAATTGTTGAATCAAGTATTTTCACATTTAACTGCTATATTATTCGA-TTAAAGATAGATCCAAGGGCTTACTAATACTTTGCTGTCCTCATTTTACCCTTAACCTAAA-AAATTTAGGTGTTTGAACTTTTTAAAATGGGATTGTTCATAAAGACTTCTGTTTTCTTAGTTAAAAGTTGGCATACTAGGCATGCAATTAACAAACATT--TTTTATCCTACAGAGGACGGTAAAGAGATATCTAGCAATGATGCTCCTGAGAACAATCCTCAATATACAACTGTTTACGTGGGTAACCTGGGTTCGGAG
>Mneapolitanus 
GTATGTAGGCAATGTCCATACACAGGTAACCGAGCCACTTCTGCAAGAAGTTTTTGCGGGTACTGGCCCAGTCGAAGGGTGTAAGCTTTTTAGAAAAGAGAAGGTATGTTTATTGATGTTGTTATTACGTCTTTGTCTAATATATTGATTTAAAGTACTAGATACAAATTTGGCATTGTATTTGACATCTTATGTC--TCTCTGTTGCAGTCATCCTATGGATTCATTCATTACTTCGATCGCAGATCTGCTGCTCTGGCCATATTAACTCTCAATGGAAGGCATCTGTAAGTGCAATTCATTTATAGTCCTGTTAGATTGGTTTGGATTTACACTC-AAACTTCAACTCAATGGTTTGTAGATTTGGGCAACCTATCAAAGTTAACTGGGCATATGCTAGTGGTCAGAGAGAGGATACATCAGGTTGGTTC-------AGAGATAATTATAAGAGAT-ATATGTTTCGAACAAACTGCAACCCTTATGAAACTTTTGGTGAAGATATTATATAATATGCCTGTTCGAATTTGCAGGCCATTTCAACATATTTGTTGGTGACCTCAGTCCTGAGGTTACTGATGCTACACTTTTCGCATGCTTTTCTGTCTACCAAAGTTGTTCGTAAGCTTCGTTCTCCTATGATTTCTTAGTAAAACAGCCATCTATTTTTCTACATTTGAAATTGGAGCAATATTTATTTATTCAAAAT---AAAAAAT-------------------TGTGATAATTGTACATG-----CTAAACAATTTTGGTTGTGACTTCACATGGCTCACTAGCTTTATATTTTTTATGGTTCTAGAGATGCAAGGGTTATGTGGGATCAGAAGACTGGGCGTTCAAGGGGATTTGGATTTGTTTCATTCCGTACTCAGCAGGTATATTTCTGTCTTAAAATCTTCATTTTATT-TTTGGAGTAAGAAAACTTTATGGGGTTTTTGACTTGTAT--TTTGACATTTTGTAGGATGCTCAAAGTGCTATAAATGATTTGACTGGTAAGAAATTTATCATTGACTTAGCAACCT---TTTATTTGAGCCAATTATTATTTGGAGAAGTCTTTATTCAT-------TAGTAAATACCGAAACAAAACTAATG----------------------------------------------------------------------------------------------------------------------------------------------------------------------------------------------------TGCCTGTGCCTTTCAGGTAAGTGGCTTGGAAGTAGACAAATACGCTGCAATTGGGCAACGAAAGGTGCTGGTGGCATGGAGGAGAAGCAAAGCTCAGACAGCAAAAGTGTGGTGGAACTAACAAATGGTTCATCTGGTAAGTAAATTATGTTGTAGTTCCTGAAACAATAATGGAATCGTTGAATCAAGTATTTTCACATTTAACTGCTATATTATTTGATTTAAAGATAGATCCAAGGGCTTACTAATACTTTGCTGTCCTCATT-TACCCTTAACCTAAAAAAATTTAGGTGGTTGAACTTTTTAAAATGAGAGTGTTCATAAAGACTTCTGTTTTCTTAGTTAAAAGTTGGCATACTAGGCATGCAATTAACAAACATT--TTTTATCCTACAGAGGACGGTAAAGAGATATCTAGCAATGATGCTCCTGACAACAATCCTCAATATACAACTGTTTACGTGGGTAACCTTGGTTCGGAG
