# Supplementary material for: Phylogenetic Properties of 50 Nuclear Loci in Medicago (Leguminosae) Generated Using Multiplexed Sequence Capture and Next-Generation Sequencing
Source: PLoS One. 2014 Oct 17;9(10):e109704. doi: 10.1371/journal.pone.0109704 (PMC4201463; doi:10.1371/journal.pone.0109704)
Supplement: S1 Alignments — (ZIP) [file pone.0109704.s001.zip › alignments_50loci/gene42_Medtr8g025590.1.fasta]

>truncatula 
AAACAAGATGAATCTCTTCTAGAGGATGTATGGACTCTTCTAAGGGCTGGAAGGCTAGAAGAGGCGTGTGGACTTTGCCGTTCTGCTGGACAGGTGAGCATTACTTTGAGAGACATGTCAAGTTTATGGACT-------TCATAGTTCAGCAATTAACAGCTTAATATTTTCTTGTAGCCATGGAGAGCTTCCTCTCTGTGTCCTTTTGGAGGTTTGAACCTGTTTCCTTCTGTTGAAGCTCTGGCGAAGAATGGTAAAAACAGGACTTTGCAAGCTGTTGAATTTGAAAGTGGCATTGGTCATCAGTGGCATCTTTGGAAATGGGCTTCCTATTGCGCATCAGAGGTAGTGGCAATATGTTACTCTGATTGAA---TGCTC---TTGCTGTTCCATTCATGTTTGTGCCGTTAACTTCTTTATTAACTAATACCCTTGTCTCCAGATTTTTCGTGTTTTCAAAGTTATTTTTT-ATTTATAAAAATTAAAAACTTCTATTTTGCCCTTTATTTTGCAGAAAATATCAGAGCTAGGTGGGAAATATGAAGCAGCTGTGTATGCAGCCCAATGCAGCAATCTAAGACAGATGCTTCCACTCTGCACAGATTGGGAGGTAT--TTTTTCTTCTATTAATTTATTGCAGAAGTTATCATTCATTCATGCAAAAACCCTTGAGAAAATGCCCTTGAGATTCATAGTTATACTTT---TTGTGTCTGATTGGCAAGCTTTAGAAC-------AGAGTGATAGTTAAACTAAATAAAGAAGACTGTCTTTATGGTTGAGGCTGTTAAGCTTCATTGTCAGATTCTTATTTC-TATAACTACTATA-AAAGTCAGTAAATCTAGTATTCTTTTTATCATCCCACATTCCTTGTTGGAAACTTGAACATGATTTACAGAATAGCATTTAACATTTGCAGTCAGCATGCTGGGCAATGGCGAAGTCTTGGCTAGATGTGCAGATAGACTTGGAAGTCACTCGTTCACTGCCAGGAGG---AGGAGTCAATCAACTTGGAACTTTCGGAGATGTAATGGACCGAAGTCCTGGACAAGTTGATGGCTCCTTTGATCCTTCTAATGGACCTGAAAATTGGCCAATTCAAGTTTTGAATCAACAGCCACGGCAACTTTCATCTCTTCTGCAAAAACTTCATTCGGGGTATCTGTACAATTCTTTTCACAT--GTGGCCCTCGTTTTGTTGTTTCCTATTACATATCTGTTTCGTTTCTGTTTTAGGGAAATGATCCATGAAACTGTTACACGGCAATGCAAGGAGCAACAACGACAAATTCAGGTATTTCTGTAAAAGATGTTCTTTTTTCTTTTTTGGAGTTTCTTATCA-------------------TCATATTTCAACATTTTAGATTATTTTGTCTACAATAATAAG-AAAAAGGTGATAAGTAATGAGTTGTTGGGTCCTTCAATTCCAAATATGATGTAAACACGCAACAGTTCATTATAAGACAG--CCCTTTACTCAAATTATGTGATCTTCAGCTACTCTGTTTCCAATAAT--ATTTTATGTAGAAAAAGAAAAGAAACGGTGCTACCACTTTGGGTACAGACTACAGAGATAATATTAATCAACTCTTTTTTGTTCTCTTT----ATCTTTCTATATTTATATATGTTTCTGACGTCTTAAGTTGTACATTGCCTGACAGATGACCTTAATGCTAGCGGACATACCACGTGTACTAGACCTTATATGGTCATGGATAGCACCTGTGGAAGACGACCAGAATGTATTTAGGTAAGTTTTATTACTAGTTCTCTTTCCCGTAACTGGCCAAATAGGGTCTTGCAATACCACATTTAGA-------------------------------------------------------------------------------------------------------------------------------------------------------------------------------------------
>italica 
AAACAAGATGAATCTCTTCTAGAGGATGTATGGACTCTTCTAAGGGCTGGAAGGCTAGAAGAGGCGTGTGGACTTTGCCGTTCTGCTGGACAGGTGAGCATTACTTTGAGGGACATGTCAAGTTTATGGACT-------TCATAGTTCAGCAATTAACAGCTTAATATTTTCTTGTAGCCATGGAGAGCTTCCTCTCTGTGTCCTTTTGGAGGTTTGAACCTGTTTCCTTCTGTTGAAGCTCTGGCGAAGAATGGTAAAAACAGGACTTTGCAAGCTGTTGAATTTGAAAGTGGCATTGGTCATCAGTGGCATCTTTGGAAATGGGCTTCCTATTGCGCATCAGAGGTAGTGGCAATATGTTACTCTGATTGAA---TGCTC---TTGTTGTTCCATTCATGTTTGTGCCGTTAACTTCTTTATTAACTAATACCCTCGTCTCCAGATTTTTCGTGTTTTCAAAGTTATTTTTT-ATTTATAAAAATTAAAAACTTCTATTTTGCCCTTTATTTTGCAGAAAATAGCAGAGCTAGGTGGGAAATATGAAGCAGCTGTGTATGCAGCCCAATGCAGCAATCTAAGACGGATGCTTCCACTCTGCACAGATTGGGAGGTAT--TTTTTCTTCTATTAATTTACTGCAGAAGTTATCATTCATTCATGCAAAAACCCTTGAGAAAATGCCCTTGAGATTCATACTTATACTTT---TTGTGTCTGATTGGCAAGCTTTAGAAC-------AGAGTGATAGTTAAACTAAATAAAGAAGACTGTCTTTATGGTTGAGGCTGTTAAGCTTCATTGTCAGATTCTTATTTC-TATAACTACTATA-AAAGTCAGTAAATCTAGTATTCTTTTTATCATCCCACATTCCTTGTTGGAAACTTGAACATGATTTACAGAATAGCATTTAACATTTGCAGTCAGCATGCTGGGCAATGGCGAAGTCTTGGCTAGATGTGCAGATAGACTTGGAAGTCACTCGTTCACTGCCAGGAGG---AGGAGTCAATCAACTTGGAACTTTCGGAGATGTAATGGACCGAAGTCCTGGACAAGTTGATGGCTCCTTTGATCCTTCTAATGGACCTGAAAATTGGCCAATTCAAGTTTTGAATCAACAGCCACGACAACTTTCATCTCTTCTGCAAAAACTTCATTCGGGGTATCTGTACAATTCTTTTGACAT--GTGGCCCTCGTTTTGTTGTTTCCTATTACATATCTGTTTCGTTTCTGTTTTAGGGAAATGATCCATGAAACTGTTACACGGCAATGCAAGGAGCAACAACGACAAATTCAGGTATTTCTGTAAAAGATGTTTTTTTT--TTTTTTGGAGTTTCTTATCA-------------------TCATATTTCAACATTTTAGATTATTTTGTCTATAATAATAAG-AAAAAGGTGATAAGTAATGAGTTGTTGGGTCCTTCAATTCCAAATATGATGTGAACATGCAACAGTTCATTATAAGACAG--CCCTTTACTCAAATTATGTGATCTTCAGCTACTCTGTTTCCAATAAT--ATTTTATGTAGAAAAAGAAAAGAAACGGTGCTACCACTTTGGGTACAGACTACAGAGAGAATATTAATCAACTCTTTTTTGTTCTCTTTATTTATCTTTCTATATTTATATATGTTTCTGATGTCTTAAGTTGTACATTGCCTGACAGATGACCTTAATGCTAGCGGACATACCACGTGTACTAGACCTTATATGGTCATGGATAGCACCTGTGGAAGACGACCAGAATGTATTTAGGTAAGTTTTATTACTAGTTCTCTTTCCCGTAACTGGCCAAATAGGGTCTTGCAATACCACATTTAGAAGTTTTTGTTGTAACAAATTTT--GAATTTCATTCAATAACTGCCCAAATAGGGTCTTGCAATGCCACATTTAGAGA--CACTTGACATCAAATTTTTTCTTTAACAAAATTAGCCTTACTGTAAATTTTAGCTGAGTGTTCTTAGTAGTTATTTTTTTACTATTATTTCTGGTTATAGTAGTATGA
>sativa 
AAACAAGATGAATCTCTTCTAGAGGATGTATGGACTCTTCTAAGGGCTGGAAGGCTAGAAGAGGCGTGTGGACTTTGCCGGTCTGCTGGACAGGTGAGCATTACTTTGAGGGACATGTCAAGTTTATGGACT-------TCATAGTTCAGCAATTAACAGCTTAATATTTTCTTGTAGCCATGGAGAGCTTCCTCTCTGTGTCCTTTTGGAGGTTTGAACCTGTTTCCTTCTGTTGAAGCTCTGTCGAAGAATGGTAAAAACAGGACTTTGCAAGCTGTTGAATTTGAAAGTGGCATTGGTCATCAGTGGCATCTTTGGAAATGGGCTTCCTATTGCGCATCAGAGGTAGTGGCAATATGTTACTCTGATTGAA---TGCTCTTCTTGTTGTTCCATTCATGTTTGTGCCGTTAACTTCTTTATTAACTAATACCCTCGACTCCAGATTTTTCGTGTTTTCAAAGTTATTTTTT-ATTTATAAAAATTCAAAACTTCTATTTTGCCCTTTATTTTGCAGAAAATAGCAGAGCTAGGTGGGAAATATGAAGCAGCTGTATATGCAGCCCAATGCAGCAATCTAAGACGGATGCTTCCACTCTGCACAGATTGGGAGGTAT--TTTTTCTTCTATTAATTTATTGCAGAAGTTATCATTCATTCATGCAAAAACCCTTGAGAAAATGCCCTTGAGATTCATACTTATACTTT---TTGTGTCTGATTGGCAAGCTTTAGAAC-------AGAGTGATAGTTAAACTAAATAAAGAAGACTGTCTTTATGGTTGAGGCTGTTGAGCTTCATTGTCAGATTCTTATTT-----------------------------CTAGTATTCTTTTTATCATCCCACATTTCTTGTTGGAAACTTGAACTTGATTTACAGAATAGCATTTAACATTTGCAGTCAGCATGCTGGGCAATGGCGAAGTCTTGGCTAGATGTGCAGATAGACTTGGAAGTCACTCGTTCACTGCCAGCAGGAGGAGGAGTTGACCAACTTGGAACTTTCGGAGATGTAATGGACCGAAGTCCTGGACAAGTTGATGGCTCCTTTGATCCTTCTAATGGACCTGAAAATTGGCCAATTCAAGTTTTGAATCAACAGCCACGACAACTTTCATCTCTTCTGCAAAAACTTCATTCGGGGTATCTGTACAATTCTTATCACAT--GTAGCCCTCGTTTTGTTGTTTCCTATTACATATCTGTTTCGTTTCTATTTTAGGGAAATGATCCATGAAACTGTTACACGGCAATGCAAGGAGCAACAACGACAAATTCAGGTATTTCTGTAAAAGATATT-------CTTTTTTGGAGTTTCTTATCA-------------------TCATGTTTCAACATTTTAGA--------------------------------------------------------------------------------------------------------------------------------------------------------------------------------------------------------------------------------------TTTTGTTCTCTTT----ATCTTTCTATATTTATATATGTTACTGACGTCTTAAGTTGTACATTGCCTGACAGATGACCTTAATGCTAGCGGACATACCACGTGTACTAGACCTTATATGGTCATGGATAGCACCTGTGGAAGACGACCAGAATGTATTTAGGTAAGTTTTATTACTAGTTCTCTTTCCCGTAACTGGCCAAATAGGGTCTTACAATACCACATTTAGAAGTTTTTGTTGTAACAAATT-----------------------------------------------------------------------------------------------------------------------------------------------------------------------
>medicaginoides 
AAACAAGATGAATCTCTTTTAGAGGATGTATGGACTCTTCTAAGGGCTGGAAGGCTAGAAGAGGCGTGTGGACTTTGCCGGTCTGCTGGACAGGTGAGCATTACTTTGAGTGACATGACAAGTTTACGGACT-------TCATAGTTCAACAATTAACAGCTTAATATTTTCTTGCAGCCATGGAGAGCTTCCTCTCTGTGTCCTTTTGGAGGTTTGAACTTGTTTCCTTCTGTTGAAGCTCTGGCGAAGAATGGTAATAATAGGACTTTGCAAGCTGTTGAATTTGAAAGTGGCATTGGTCATCAGTGGCATCTTTGGAAATGGGCTTCCTATTGCGCATCAGAGGTAGTGGCAATATGTTACTCTGATTGAA---TGCTCTTGTTGTTGTTCCATTCATGTTTGTGCCGTTAACTTCTTTATTAACTAATACCCTCCTCTCCAGATTTTCCGTGTTTTCAAAGTTATTTTTTTATTTATAAAAATTGAAAACTTCTATGTTGCCCTTTATTTTGCAGAAAATAGCAGAGCTAGGTGGGAAATATGAAGCAGCTGTGTATGCAGCCCAATGCAGCAATCTAAAACGGATGCTTCCACTCTGCACAGATTGGGAGGTAT--TTTTTCTTATATTAATTTATTGCAGAAGTTATCATTTGTTCATGCAAAAACCCTTGAGAAACTGCCTTTGAGATTCATACTTATACTTT---TTGTGTCTGATTGGCAAACTTTAGAAC-------AGAGCGATAGTTAAACTAAATGAAGAAGACTGTCTTTATGGTTGAGGCTGTTAAGCTTCATTGTCAGATTCTTATTAG-TATAACTACTATA-TAAGTCAGTAAATCTAGTATTCKTTTTATCATCCCGCATTCCTTGTTGGAAACTTGAACTTGATTTACAGAATAGCATTTAACATTTGCAGTCAGCATGCTGGGCAATGGCAAAGTCTTGGCTAGATGTGCAGATAGACTTGGAAGTCACTCGTTCACTGCCAGGAAG---AGGAGTTGATCAACTTGGAACTTTTGGAGATGTAATGGACCGAAGTCCTGGACAAGTTGATGGCTCCTTTGATCCTTCTAATGGACCTGAAAATTGGCCAATTCAAGTTTTGAATCAACAGCCACGACAACTTTCATCTCTTCTGCAAAAACTTCATTCGGGGTATCTGTACAATTATTATCACATTTGTAGCCCTCGTTTTGTTGTTTCCTATTACATATCTGTTTCGTTTCTATTTTAGGGAAATGATCCATGAATCTGTTACACGGCAATGCAAGGAGCAACAACGTCAAATTCAGGTATTTCTATAAAAGATATTATTTTTTCTTTTTTGGAGTTTCTTATCATCATATTTGAAAGT--TTTTCATATTTCAACATTTTAGACTATTTTGTCTACAATAATAAG-AAAAAGGTGATAAGGAATGAACTGTTGGGTCCTTCAACTCCAAATATGACATAAACATGCAACAGTTCATGATAAGACAG--CCCTTTACTCAAATTATGTGATCTTCAGCTACTCTGTTTCCAATGAT--AATTAATGTAGAAAAAGAAAACAAATGGTGCTACCACTTTGGGTACAG-----AGAGA--ATATTAATAAACTCTTTTTTGTTCTCTTT----ATCTTTCTATATTTATATATGTTACTGATGTCTTAAGTTGTACATTGCGTGACAGATGACCTTAATGCTAGCGGACATACCACGTGTACTAGACCTTATATGGTCATGGATAGCACCTGTGGAAGACGACCAGAATGTATTTAGGTAAGTTTTATTACTAGTTCTCTTTCCTGTAACTGCCCAATTAGTGTCTTGCAATGCCACATTTAAAAGTTTTTGTTGTAACAAATTTT--GAAGTTCATTCAATAACTGCCCAAATAGGGTCTTGCAATGCCACATTCAGAGA--CACTTGGCATCAATTTTTTTCTTTAACAAAATTAGCCTTACTGTAAATTTTAGTTGAGTTTTCTTAGTAGTTATTTTTTTACTATTATTTCTGGCTATGGTATAAACA
>Msulcatus 
AAACAAGATGAATCTCTTCTAGAGGATGTATGGACTCTTCTAAGGGCTGGAAGGCTAGAAGAGGCATGTGGACTTTGCCGGTCGGCTGGACAGGTGAGCGTAGCTTT----GAAATGACAACTTTATGGATTTCATAGTTCATAGTTCAACTATTGACATCTTAATATTTTCTTGTAGCCATGGAGAGCTTCCTCTCTGTGTCCTTTTGGAGGTTTGAACCTGTTTCCTTCTGTTGAAGCTCTGGCGAAGAATGGTAAAAATAGGACTTTGCAAGCTGTTGAATTTGAAAGTGGCATTGGTCATCAGTGGCATCTTTGGAAATGGGCTTCCTATTGCGCATCAGAGGTAGTGGCAATATGTTACACTGGTTGAACAATGCTCTTCTTGTTGTTCGATTCATGTTTGTACCGCTAACTTCTTTATTAACTAATACCCTCCTCTCCAGATTTTCCTTGTTTATAAAGTTATTTTTTTATTTATAAAAATAAAAAACTTCTATTTGGTCTTTTATTTTGCAGAAAATAGCAGAGCTAGGTGGGAAATATGAAGCAGCTGTGTATGCATCCCAATGCAGTAACCTCAAACGGATGCTTCCACTCTGCACAGACTGGGAGGTAT-TTTTTTCTTATATTAATTTATTGCAAAAGTTATCATTCATTCATGCAAAAACCCTTGAGAAAAAGCCCTTGAGATTCATACTTATATTT---TGTGTGTTTGATAGGCAAGCTTTAGAAGTTAGAACAGAAAGATAGTTAAACTAAATGAACAAGACTGTCTTTATGTTAGAGGCTGTTAAGCTTCATTGTCAGATTCTTATTT-GTATAACTACTAAATAAAATCTGCAAATCTAGTATTCTTTTTATTATCCCACATTTCTTGTTGGAAACTTGAACTTGATTTACAGTATAGCATTTAACATTTGCAGTCAGCATGCTGGGCAATGGCAAAGTCATGGCTAGATGTGCAGGTAGACTTGGAAGTCACTCATTCACTGCCAGG------AGGAGTTGATCAACATAGAACTTTTGGAGATATAATTGACCGAAGTCCTGGACAAGTTGATGGTTCCTTTGATCCTTCAAATGGACCTGAAAATTGGCCAATTCAAGTTTTGAATCAACAACCTCGACAACTTTCATCTCTTCTGCAAAAACTTCATTCAGGGTACTTGTACAATTCTTATCACATTTGTAGTCTTTGTTTTGTTGTTTCCTATTACATATCTGTTTTGTTTCTATTTTAGGGAAATGATCCATGAAAATGTTACACGGCAATGCAAGGAGCAACAACGGCAAATTCAGGTATTTCTATACAAGATATTCTTTTTCCTTTTTTGGAGTTTCTTATCATCATTCTTTTAAATAGTTTTCATATTCCAATATTTTAGACCGTTTTGTCTACAATAATAAGAAAAAAAGAGATAAGGAATGAATTGTTGGGTCTTTCAATTCCAAATATGATGTAAACATGAAGCAGTTCATGATAAGACAGAGCCCTTTACTCAAATGATGTGATCTTTAGCTATTTTGTTTCCAATTTTTAAGGTAAAAGAAAAAAAGAAAAGAAATAGTGCAACCACTTTGGGTTCAG-----AGAGA--ATCTTAATCAACTCTTATTTGTTCTCTTC----ATCTTTCTATATTTATATATGTTACTGATGTCCTAAGTTGTACGTTGCCTGACAGATGACCTTAATGCTAGCGGACATACCACGTGTACTAGACCTTATATGGTCATGGATAGCACCTTTGGAAGACGATCAAAATGTAATTAGGTAAGCTTT-TTACTAGTTCTCTTTCCCATA-TTCATAATTTTGTGACTTCTGATGG-ACATGTAAATTTTTTTGTTGTAACAAATTTTTGAAGCTCATTCCATTAAC-------------------AA-GCCACATTTAGAGACACACTTGACATCA---TTTTTCTTTAACAAAATTAGCCTTACTGTAAATTTTAGTTAAGTTTTCTTTGTAGTTATTTTTTGACTATGATTTCTCGTTATAGTATGAACA
>Mneapolitanus 
AAACAAGATGAATCTCTTCTAGAGGATGTATGGACTCTTCTAAGGGCTGGAAGGCTAGAAGAGGCGTGTGGACTTTGCCGGTCTGCTGGACAGGTGAGCATAGCTTT----GGAATGACAACTTTATGGATTTCATAGTTCATAGTTCAACTATTAACATCTTAA---TTTCTTGTAGCCATGGAGAGCTTCCTCTCTGTGTCCTTTTGGAGGTTTGAACCTGTTTCCTTCTGTTGAAGCTCTGGTGAAGAATGGTAAAAATAGGACTTTGCAAGCTGTTGAATTTGAAAGTGGCATTGGTCATCAGTGGCATCTTTGGAAATGGGCTTCCTATTGCGCATCAGAGGTAGTGCCAATATGTCACACGGATTGAACAATACTC---TTGTTGTTCGATTCATGTTTGCACCGTTAACTTCTTTATTAACTAACACCCTCCTCTCCAGATGTTCCTTGTTTTCGAAGTTATTTTTTTATTTATAAAAATAAAAAACTTCTATTTGGTCTTTTATTTTGCAGAAAATAGCAGAGCTAGGTGGGAAATATGAAGCAGCTGTGTATGCAGCCCAGTGCAGCAACCTCAAACGGATGCTTCCACTCTGCACAGATTGGGAGGTATATTTTTTCTTATATTAATTAATTGCAAAAGTTATTATTCATTCATGCAAAAACCCTTGAGAAAATGCCCTCGTGATTCATACTTATATTTTATCGTGTGTTTGATTGGCAAGCTTTAGAAGTTAG---------------AACAGAAAGAAACAAGACTGTTTTTATGGTTGAGGCTGTTAAGCTTGATTGTCAGATTCTTATTTTGTATAACTACTAAATAAAATCTGCAAATCTAGTATTGTTTTTATCATCCCACATTCCTTGTTAGAAACTTGAACTTGATTTACAGTATAGCATTTAACATTTGCAGTCAGCATGCTGGGCAATGGCAAAGTCTTGGCTAGATGTGCAGGTAGACTTGGAAGTCACTCGTTCACTGCCAGG------AGGAGTTGATCAACATAGAACTTTTGGAGATATAATTGACCGAAGTCCTGGACAAATTGATGGTTCCTTTGATCCTTCAAATGGACCTGACAATTGGCCAATTCAAGTTTTGAATCAACAGCCACGACAACTTTCATCTCTTCTGCAAAAACTTCATTCGGGGTATTTGTACAATTCTTATCACATCTGTAGCCTTTGTTTTGTTGTTTCCTATTACATATCTGTTTTGTTTCAATTTTAGTGAAATGATCCATGAAAATGTTACACGGCAATGCAAGGAGCAGCAACGGCAAATTCAGGTATTTCTATACAAGATATTCTTTTTTCTTTTTTGAAGTTTCTTATCATCATTTTTTGAAATAGTTTTCATATTCCAATATTTTAGACCGTTTTGTCTACAATAATAAGAAAAAAAGAGATAAGGAATGAGTTGTTGGGTCTTTAAATTCCAAATATGATGTAAACATGAAACAGTTCATGATAAGACAGAGCCCTTTACTCAAATGATGTGATCTTTAGCTGTTCTGTTTCCAATTTTTAATGTAAAAGAAAAAAAGAAAAGA--------------------------------------------------------------------------------ATTTATATATGTTACTGATGTCCTAAGTTGTACGTTGCCTGACAGATGACCTTAATGCTAGCGGACATACCACGTGTACTAGACCTTATATGGTCATGGATAGCACCTTTGGACAACGATCAAAATGTATTTAGGTACGTTTT-TTACTAGCTCTCTTTTCCATA-TTCATAATTTTGTGTCTTCTGATGG-ACATGTAAATTTTTTTGTTGTAACAAATTTTTGAAGCTCATTCCATTAACTGCCCAAACAGGGTCTTACAA-GGCACATTTAGAGACACACTTGACATCA---TTTTTCTTTAACAAAATTAGCCTTACTGTAAATTTTAGTTAAGTTTTCTTTGTAGTTATTTGTTGACTATTATTTCTCGTTATAGTATGAACA
