# Supplementary material for: Phylogenetic Properties of 50 Nuclear Loci in Medicago (Leguminosae) Generated Using Multiplexed Sequence Capture and Next-Generation Sequencing
Source: PLoS One. 2014 Oct 17;9(10):e109704. doi: 10.1371/journal.pone.0109704 (PMC4201463; doi:10.1371/journal.pone.0109704)
Supplement: S1 Alignments — (ZIP) [file pone.0109704.s001.zip › alignments_50loci/gene39_Medtr2g122350.1.fasta]

>truncatula 
GTTAGCACCGATGACTTATTACAAGCTGCTCAAATGGAAGAGAGAGGAATGCTAGATAGAAAGGAGCGAAGCAAAGAGAAATGGGAACAAGTAGCTATAAATGAAGCAGCAATGGCTGTTGCTGCTATGAACTTGCCTAATTTCGACAATATCGAATATGTATGGACACCACATGCATTTGAAATAAATTGTTATTGGGTTTATTAATTTTCTGTTTACTTTGTCCTCTTAATATTCATCATCTGACTGCTATTGGCAAGGAACTAAAACATTTTAGCATTTTATTGCTTTGTTGTAGATCACAATTGCTCCTAGAGCTGGTAGGGAATTGGGATATGTTCGGACGATGCTGGAGTCCATAAATTTTAACGATGGAATGCTCACGTATGGATTCTTTAATTAAACCTTTGCACCTTTATT--TTAAATAAATATAAGCTGTTGGTTAATGCCCTCTGAATGAAATGTTTGTCTGC--ATTTTTAGCATTAGTCAAGGATAATGTTTGCAAAGGTTCTATGTT-GCCTTCATATTCATCTGATTTAAATTA---CTGCTTAATCAAATTGCATTACAAACTATGTTTAGTGTCTACCATATTATTTTCTTGTAA-------CTACTAATATCATGCAGTCGGCAATCCCTTTTTGATCATATTACTGTTCAACTCGCACCCCGTGCAGCTGATGAAATGTGGTTTGGGAAAGATCAGGTAAGAGAATCTTTCTACTTGTTAACTATAAATTCCCGACTCTAGTTCCT------------------------AAATACAGTTGCAGAACATACACGTAATGCAGTGAGCAAAACTCAATTTTAACACTGT-------TTAAGATATTTGTTAACTAGCTTTGATGAATGTCAAGAATATGGTATTTCTAGGGACATT-TTATATTAAAATAAGTGGGATTGCAATTGCATGTCTGGGAAATCTGTTATGAAAAAGAATGAAAATACAGCATAGTTATGAACTGGCCAGAGGAATGGCTTTCTAAGTTCTTT---GATTTTCTTGTTACCATTTATCACACCTTTTTTTTTT--TCCATTGTAAATTACAATTTTTATGTCAATGTCATTGTGTACACAAGTTATGAGCACCGCGTCTTTGATTATATATGTATATATAGTTTATGGTTACGTTAAAATG-TTTTTTAACTTGATTTGCAATATTGCAGTTGAGTACGATATGGGCTGAAACTGCAGACAATGCTAGGGTTGCAGCGAGAATGTATATGATTGGCGGGCTTTCTGATAAGTATCGTGGAGTATCCAATTTCTGGGTTACAGACCGAATTAATGTACCTACTCTGTCTCAAGTTTTATTTTCTCATCTTGTTTCTTGTTTCAGCTTCAGCCTAAGTTA--CACTTGCATCTAAAATGCCAAAACTAGAACGCCTT----GCAGTATATCTCGAAAAAACAAGTTAAACTAATGTAGACCCATAGGAGACAATGTAAAATCCTCTATAACATGGAGAGACAGAATAATAAATAATACTTATATATGGCAATATTGGATAACATGTG-CAAA------ATTGCATTGTAT-TGTCAGGAAATTGATTTGGAAGCAATGAAGATTCTCAACCTTTGCTATGAACGCGCAAAAGAGGTATGTATGTTATATAGTTCAGTTTCAGTGAAGGATTAAAAAACTTGATGACGACTCTTGATTGGATTCAATGTCACAGCCTTGTTTCACGTGAATGATGATTATTGATTAAAATTTGATCACTTTGTTTTGCATGTTATCAGATCCTGCAGCAAAATAAAACACTGATGGATACATTGGTGAATGAACTTGTTGTGAAGAAAACCTTAACCAAAGAAGACATTGTTCGTCTTGTACAATTGCATGGCCACGCAAAACCAATTCCTATTAGCGTACTTGACATAAGGGATGCCAAACATAAAGAACTACAAGAAATAGCTAGTAATGGAAAGGAAATAAACGAATCATAA
>italica 
GTTAGCACCGATGACTTATTACAAGCTGCTCAAATGGAAGAGAGAGGAATGCTAGATAGAAAGGAGCGAAGCAAAGAGAAATGGGAACAAGTAGCTATAAATGAAGCAGCAATGGCTGTTGCTGCTATGAACTTGCCTAATTTCGACAATATCGAATATGTATGGACACCACATGCATTTGAAATAAATTGTTATTGGGTTTATTAATTTTCTGTTTACTTTGTCCTCTTAATATTCATCATCTGACTGCTATTGGCAAGGAACTAAAACATTTTAGCATTTTATTGCTTTGTTGTAGATCACAATTGCTCCTAGAGCTGGTAGGGAATTGGGATATGTTCGGACGATGCTGGAGTCCATAAAATTTAATGATGGAATGCTCACGTATGGATTCTTTAATTAAACCTTTGCACCTTTATT--TTAAATAAATATAAGCTGTTGGTTAATGCCCTCTGAATGAAATGTTTGTCTGC--ATTTTTAGCATTAGTCAAGGATAATGTTTGCAAAGGTTCTATGTT-GCCTTCATATTCATCTGATTTAAATTA---CTGCTTAATCAAATTGCATTACAAACTATGTTTAGTGTCTACCATATTATTTTCTTGTAA-------CTACTAATATCATGCAGTCGGCAATCCCTCTTTGATCATATTACTGTTCAACTCGCACCCCGTGCAGCTGATGAAATGTGGTTTGGGAAAGATCAGGTAAGAGAATCTTTCTACTTGTTAACTATAAATTCCCGACTCTAGTTTCT------------------------GAATACAGTTGCAGAACATACACGTAATGCAGTGAGCATAACTCAATTTTAACACTGT-------TTGAGATATTTGTTAACTAGCTTTGATGAATGTCAAGAATATGGTATTTCTAGGGACATT-TTATATTAAAATAAGTGGGATTGCAATTGCATGTCTGGGAAATCTGTTATAAAAAAGAATGAAAATACAGCATAGTTATGAACTGGCCAGAGGAATGGCTTTCTAAGTTCTTT---GATTTTCTTGTTACCATTTATTACACCTTTTTTTTTT---CCATTGTAAATTACAATTTTTATGTCAATGTCATTGTGTACACAAGTTATGAGCACCGCGTCTTTGATTATATATGTATATATAGTTTATGGCTACGTTAAAATGTTTTTTTAACTTGATTTGCAATATTTCAGTTGAGTACGATATGGGCTGAAACTGCAGACAATGCTAGGGTTGCAGCGAGAATGTATATGATTGGCGGGCTTTCTGATAAGTATCGTGGAGTATCCAATTTCTGGGTTACAGACCGAATTAATGTACCTACTCTGTCTCAAGTTTTATTTTA--------------GTTTCAGCTTCAGCCTAAGTTA--CACTTGCATCTAAAATGCCAAAACTAGAACGCCTT----GCAGTATGTCTCGAAAAAGCAAGTTAAACTAATGTAGACCCATAGGAGACAATGTAAAATCCTCTATAACATGGAGAGACAGAATAATAAATAATACTTATATATGGCAATATTGGATAACATGTG-CAAA------ATTGCATTGTAT-TGTCAGGAAATTGATTTGGAAGCAATGAAGATTCTCAACCTTTGCTATGAACGCGCAAAAGAGGTATGTATGTTATATAGTTCAGTTTCAGTGAAGGATTAAAAAACTTGACGACGACTCTTGATTT-----------------------------------------------------GATCACTTTGTTTTGCATGTTATCAGATCCTGCAGCAAAATAAAACACTGATGGATACATTGGTGAATGAACTTGTTGAGAAGAAAACCTTAACCAAAGAAGACATTGTTCGTCTTGTACAATTGCATGGCCACGCAAAACCAATTCCTATTAGCGTACTTGACATAAGGGATGCCAAACATAAAGAACTACAAGAAATAGCTAGTAATGGAAAGGAAATAAACGAATCATAA
>sativa 
GTTACCACCGATGACTTATTACAGGCTGCTCAAATGGAAGAGAGAGGAATGCTAGATAGAAAGGAGCGAAGCAAAGAGAAATGGGAACAAGTAGCTATAAATGAAGCTGCAATGGCCGTTGCGGCTATGAACTTGCCTAATTTTGACAATATCGAATATGTATGGACACCACAAGCATTTTAAATAAATTGTTATTGGGTTTATTAATTTTCTCTTAACTTTACCTTCTTAATATTCATCATCTGACTGCTACTGGCAAGGAACTAAAACATTTTAGCCTTTTATTGCTTTGTTGTAGATCACAATTGCTCCTAGAGCTGGTAGGGAATTGGGATATGTTCGGACGATGCTGGAGTCCATAAAATTTAATGATGGAATGCTCACGTATGGATTCTTTAATTAAACCTTTGCACCTTTATT--TTAAATAAATATAAGCTGTTGGTTATTGCCCTCTGAATGAAATATTTGTCTGT--ATTTTTAGCATTAGTCGAGGATAATGTTTGCAAAGGTTCTATGTT-GCCTTCATATTCATCTGATTTAAATTA---CTGCTTAATCAAATTGCATTACAAACTATGTTTAGTGTCTAACATATTATTTTCTTGTAA-------CTACTAATATCATGCAGTCGGCAATCCCTCTTTGATCATATTACTGTTCAACTCGCACCCCGTGCAGCTGATGAAATGTGGTTTGGGAAAGATCAGGTAAGAGAATCTTTCTACTTGTTAACTATAATTTCCCGACTCTAGTTCCT------------------------GAATACAGTTGCAGAATATACACGTAATGCAGTGAGCAAAACTCAATTTTAACACTGTGTTT---TTAAGATATTTGTTAACTAGCTTTGATGAATGGCAAGAATATGGTATTTCTAGTGACATTTTTATC-TAAAATAAGTGGGATTGCAATTACATGTCTGGGAAATCTGTTATAAAAAAGAATTAAAATACAGCATAGTTATGAACTGGCCATAGGAATGGCTTTCTAAGTTCTTCATTGATTTTCGCATTACCATTTATCACACCTATTTTTTTTTTTCCATTGTAAATTACAATTTTTATGTCAATATAATTGTGTACACAAGTTATGAGCACCGTATCTTCGATTATATATGTATATATAGTTTATGGTTACGTTAAAATG-TTTTTTAACTTGATTTGCATTATTTCAGTTGAGTACGATATGGGCTGAAACTGCAGACAATGCTAGGGTTGCAGCAAGAATGTATATGATTGGCGGGCTTTCTGATAAGTATCGCGGAGTATCCAATTTCTGGGTTACAGACCGAATTAATGTACGTGCTCTGTCTCAAGTTTTGTTTTCTCATCTTGTTTCTTGTTTCAGCTTCAGCCTAAGTTA--CACTTGCATTTAAAACGCCGAAACTAGAATTCCAT----GCAGCATATCTCATAAAAACCCGTTAAACTAATGTAGACCCATAGAAGACAATGTAAAATCCTCTATAACATGGAAAGACAGAATAA----TAATACTTATATATGGCAATATTGGATAACATGTG-CAAA------ATTGCATTGTAT-TGTCAGGAAATTGATTTGGAAGCAATGAAGATTCTCAACCTTTGCTATGAACGCGCAAAAGAGGTATGTATGTTATATAGTTCAGTTTCAGTGAATGATTAAAAAACTTGATGACGACTCTTGATTGGATTCAATGTCACAACCATGTTTCACATGAATGAT-ATTATTGATTAAAATTTGATCACTTTGTTTTGCTTGTTATCAGATCCTGCAGCAAAATAAAACACTGATGGATACATTGGTGAATGAACTTGTTGAGAAGAAAACCTTAACCAAAGAAGACATTGTTCGTCTTGTACAATTGCATGGCCACGCAAAACCAATTCCTATTAGCGTACTTGACATAAGGGATGCCAAACGTAAAGAACTACAAGAAATAGCTAGTAATGGAAAGGAAATAGAAGGATCATAA
>medicaginoides 
GTTACCACCGATGACTTATTACAAGCTGCTCAAATGGAAGAGAGAGGAATGCTAGATAGAAAGGAGCGAAGCAAAGAGAAATGGGAACAAGTAGCTATAAATGAAGCTGCAATGGCCGTTGCGGCTATGAACTTGCCTAATTTTGACAATATCGAATATGTATGGAGACCACATGCATTTGAAATAAATTGTTATTGGGTTTATTAATTTTCTCTTTACTTTGTCCTCTTAATATTCATCATCTGACTGCTAATGACAAGGAACTAAAACATTTTACCTTTTTATTGCTTTGTTGTAGATCACAATTGCTCCTAGAGCTGGTAGGGAATTGGGATATGTTCGAACGATGCTGGAGTCTATAAAATTTAATGATGGAATGCTCACGTATGGATTCTTTAATTAAACCTTTGCACCTTTATT--TTAAATAAATATAAGCTGTTGGTGAATGCCCTCTGAATGAAATGTTTGTCTGTTTATTTTTAGCAGTAGTCGAGGATAATGTTTGCAAAGGCTCTATGTTGCCATCAATATTCATTTGATTTAAAT----------------------------------------------------TATTCTCTTGTAAC---TAACTACGAATATCATGCAGTCGACAATCCCTCTTTGATCATATTACTGTTCAACTCGCACCCCGTGCAGCTGATGAAATGTGGTTTGGGAAAGATCAGGTAAGAGAATCTTTCTACTCGCTAACTATAAATTCCCGACTCTAGTTCCT------------------------GAATACAGTTGGTGAACATACACGTAATGCAGTGAGCAAAACTCAATTTTAACATTATGTGTGTTTTAAGGTATTTGTTAACTAGCTTTGATGAATAGCAAGAATATGATATTTCTAGGGACATT-TTATATTAAAATAAGTGGGATTACAATTACATGTCTGGGAAATCTGTTATAAATAAGAACGAAAATACATCATAGTTATGAACTGGCCAGAGGAATGGCTTTCTAAGTTCTTCATTGATTTTCTTATTACCATTTATCACACCTTTTTTTTTTTTTCCATTGTAAATTACAATTTTTATGTCAATATCATTGTGTACACAAGTTATGAGCACCGAGTCTTTGATTATATATGTATATATAGTTTATGGTTACATTAAAATG-TTTTTTAACTTGATTTGCAATGTTTCAGTTGAGTACGATATGGGCTGAAACTGCAGACAATGCTAGGGTTGCAGCAAGAATGTATATGATTGGCGGGCTTTCTGATAAGTATCGTGGAGTATCCGATTTCTGGGTTACAGACCGAATTAATGTACGTGCTCTGTCTAAAGTTTTGTTTTCTCATCTTGTTTCTTGTTTCAGCTTCGGCCTAAGTTA--CACTTGCATCTAAAATGTCGAAACTAGAACTCC---------GTATATCTCGAAAAAATAAGTTAAACTAATGTAGACCAATAGGAGACAATGTAAAATCCTCTATAACATGGAGAGACAGAATAA----TAATACTTATATATAGCAT-----GACAACATGTG-CAAAC-----ATTGCATTGTAT-TGTCAGGAAATTGATTTGGAAGCAATGAAGATTCTCAACCTTTGCTATGAACGCGCAAAAGAGGTATGTATGTTATATAGTTTAGTTTCAGTGAAGGATTAAAAAACTTGATGATGACTCTTGATTGGATTCAATGTCACAACCTTGTTTCACATGAATGATTATTATTTATTAAAATTTGATCACTTTATTTTGCATGTTATCAGATCCTGCAGCAAAATAAAACACTGATGGATACATTGGTGAATGAACTTGTTGAGAAGAAAACCTTAACCAAAGAAGACATTGTTCGTATTGTACAATTGCATGGCCACACAAAACCAATGCCTATTAGCATACTTGACATAAGGGATGCCAAACGTAGAGAACTACAAGAAATAGCTAGTAATGGAGAGGAAATAGACAAGTCATAA
>Msulcatus 
GTTACCACGGATGACTTATTACAAGCTGCTCAAATGGAAGAGAGAGGAATGCTAGATAGAAAGGAGCGAAGCAAAGAGAAATGGGAACAAGTAGCTATAAATGAAGCTGCAATGGTCGTTGCGGCTATGAACTTGCCTAATTTTGATGATATTGAATATGTATGGACACTACATGCATTTGAAATAAACCGTTATTGGGTTTATTAATTTTCTCTTAACTTTGTCCTCTTCATATTCATCATCTGACTGCTAATGACAAGGAACTAAAACATTTTAGCTTTTTATTGCTTTGTTGTAGATCACAATTGCTCCTAGAGCTGGTAGGGAATTGGGATATGTTCGGACGATGCTGGAGTCCATCAAATTTAATGATGGAATGCTCACGTATGGATTCTTTAATTAAACCTTTGCACCTTTATTTCTTAAATAAATATAA-CTGTTGG--------CTGCAAATGAAATGTTTGT--GTTTATTTCTATCATTACTCGAAGATGATGTTTGCAAAGGCTCTATGTCAGTCTTTAAATTCATTTGAATTAAATTGTAACTGTTTGATCAAATTGCATTACAAACTATGTTTAGTGCCTCCCATA-TATTTTCTTGTAAGCTGTAACTGCTAATATCATGCAGTCGACAATCCCTCATGGATCATATTACTGTTCAACTAGCACCGCGTGCAGCTGATGAAATGTGGTTTGGGAAAGATCAGGTAAGAGAATCATTCTACTTGCTAACTACAAATTCCCGATTCTAGTTTTTATTTATAGTTGTGAAGCTAGAGGTGAATACAGGTACAGAACATAAAAGTAATGCAGTGAACAAAACTCAATTT-------------------------------------------------------------------------------------------------------TT-----TCTG--------------------------------------------------------------------------------------------------------------------------TTGTATATTACAGTTTTGATATTAATATCATTGTGCACACAAGTTATCAGCGTCGTATCTTTGATTAT------AAATATAGTTTATGGTTATGTTCAAATA-TTTTTTAACTTGATTTACAACATTTCAGTTGAGTACGATATGGGCTGAAACTGCCGACAATGCTAGGGTTGCAGCAAGAATGTATATGGTTGGTGGGCTTTCTGATAAGTATCACGGAGTATCCAATTTCCGGGTTACCGACCGAATTAATGTACGTGCTCTGTCTCAACTTTTGTTTTCTCATCTTGCTTCTTGTTTCAGCTTCAGCCTAAGTTACACACTTGCATCTAAAATGCGAAAACTAGAATTCCTT-GTTGCAATATATCTCAAAAAAACAAGTTAAACTAATGTAGATCCATAGGAAACAATGTAAAATCTTATATAACACGGAGAAACAGAATCA----CAATACTTATATATGGCAAT----GATAACATGTGACAAACTTTTTATTGCATGGTATTTGTCAGGAAATTGATTTGGAAGCAATGAAGATTCTCAACTTGTGCTATGAACGCGCAAAAGAGGTATGTATGATATATAGATCAGTTTCAG------------------------------TGATTGGATTCAGAGTCACAACTTTGTTTCACATGAATGG---TTATCGAGTAAAAAGTCACCAATTTGTTTTGTA---TATCAGATTCTGCAGCAAAATAAAACGCTGATGGATGCTCTGGTGAATGAACTTGTTGAAAAGAAGACATTGATCAAAGAAGACATTGTTCGTATTGTACAGTTGCATGGCCACAGAAAACCAATGCGTATTAGCATAATTGACATAAGGGATGCCAAACGTAGAGAACTACAAGAAATAGCTAGTAATGGAAAGGAAACAGACAAATCATAA
>Mneapolitanus 
GTTACCACCGATGACTTATTACAAGCTGCTCAAATGGAAGAGAGAGGAATGCTAGATAGAAAGGAGCGAAGCAAAGAGAAATGGGAACAAGTAGCTATAAATGAAGCTGCAATGGTCGTTGCGGCTATGAACTTGCCTAATTTTGATGATATTGAATATGTATGGACACTGCATGCATTTGAAATAAACCGTTATTGGGTTTATTAATTTTCTCTTTAATTTGTCCTCTTAATATTCATCATCTGACTGGTAATGACAAGGAACTAAAACATTTTAGCTTTTTATTGCTTTGTTGTAGATCACAATTGCTCCTAGAGCTGGCAGGGAATTGGGATATGTTCGGACGATGCTGGAGTCCATCAAATTTAATGATGGAATGCTCACGTATGGATTCTTTAATTAAACCTTTGCACCTTTATTTCTTAAATAAATATAA-CTGTTGG--------CTGCGAATGAAATGTTTGT--GTTTATTTCTATCATTAGTCGAAGATGATGTTTGCAAAGGCTCTATGTCAGTCTTAAAATTCATTTGAATTAAATTTTAACTGTTTGATCAAATTGCATTACAAACTATCTTTAGTGCCTCCCATA-TATTTTCTTGTAAGCTGTAACTGCTAATATCATGCAGTCGACAATCCCTCATGGATCATATTACTGTTCAACTAGCACCGCGTGCAGCTGACGAAATGTGGTTTGGGAAAGATCAGGTTAGAGAATCATTCTACTTGCTAACTACAAATTCCCGACTCTAGTTTTTATTTATAGTTGTAAAGCTAGAGGTGAATACAGGGACAGAACATACAAGTAATGCAGTGAACAAAACTCAATTTGAACATTATGTGTGTTTTAAGGTATTTGTTAACTAGCTTTGATGAATAGCAAGAATA---TATTTGTAGGACCATTTTTATATTTCTATAATTGGGATTACAATTACATGTCTGGAAAATCTGTTAGAAAAAAGAATGAAATTACAGCATATTT-----------------------------------------------------------------CTATTTTTT-----CTGTTGTATATTACAGTTTTGATATTAATATCATTGTGCACACAAGTTATAAGCGTCGTATCTTTGATTAT------AAATATATTTTATGGTTATGTTCAAGTA-TTTTTTAACTTGATTTGCAACATTTCAGTTGAGTACGATATGGGCTGAAACTGCCGACAATGCTAGGGTTGCAGCAAGAATGTATATGGTTGGCGGGCTTTCTGATAAGTATCACGGAGTATCCAATTTCCGGGTTACCGACCGAATTAATGTACGTGCTCTGTCTCAACTTTTGTTTTCTCATCTTGCTTCTTGTTTCAGCTTCGGCCTAAGTTA--CACTTGCATCTAAAATGCCATAACTAGAATTCCTTTGTTGTAATATATCTTGAAAAAACAAGTTAAACTAATGTAGATCCATAGGAAATAATGTGAAATCTTATATAACACGGAGAAACAGAATCA----CAATACTTATATATGGCAAT-----------TGTGACAAACTTTTTATTGCATGGTTTTTGTCAGGAAATTGATTTGGAAGCAATGAAGATTCTCAACTTGTGCTATGAACGCGCAAAAGAGGTATGTATGTTATATAGATCAGTTTCAG------------------------------TGATTGGATTCAGAGTCACAACTTTGTTTCACATGAATGG---TTATTGAGTAAAAAGTCACCACTTTGTTTTGTA---TATCAGATTCTGCAGCAAAATAAAAAGCTGATGGATGCTCTGGTGAATGAACTTGTTGAGAAGAAAACCTTAATCAAAGAAGACATTGTTCGTCTTGTACAGTTTCATGGCCACACAAAACCAATGCGTATTAGCATACTTGACATAAGAGATGCCAAACGTAGAGAATTTCAAGAAATAGCTAGTAATGGAAATGAAACAGACAAATCATAA
