# Supplementary material for: Phylogenetic Properties of 50 Nuclear Loci in Medicago (Leguminosae) Generated Using Multiplexed Sequence Capture and Next-Generation Sequencing
Source: PLoS One. 2014 Oct 17;9(10):e109704. doi: 10.1371/journal.pone.0109704 (PMC4201463; doi:10.1371/journal.pone.0109704)
Supplement: S1 Alignments — (ZIP) [file pone.0109704.s001.zip › alignments_50loci/gene41_Medtr7g005790.1.fasta]

>truncatula 
GTGGAAGTAATCCTCGTTTAGGAGACGTTCTTGTTATCGCTGGCGCTACCTTGTATGCATTCAGTAATGTCAGTGAGGTAAGCTGATTGAACTTGTGCTTTTATGCATTTTGCAACACTTTAACAATCAACAATGCAGAAAAACAACACAATAAATACATAT----ACTCACTAATTATTAGTATTGAAAAGGTTGGTTACTAAAAAAAGATTGCACTTTTCTGTCATCTTAATGTTCATTTTCATTTGGCAGTATGTTTTGAAACGACGTTTAAACTCACTGCAAGTGTTTCGGGAATCAGGAGTCATCTTTTTATGTAACAGGGCGCTTAGTTCAACCATGCTCATTATTATCTTCAGAATAAACTTTTTAATTATTAAAATGTTAGTAGTAATTGAAAGTTTGATTAATCTAAAACAATACACAGATCTTT--CCATGATTACCTGTGCCCTACTTATGGGCTTTCATTTACTGTCCATAGTTTCTTTCTTGTCAAACTGAATTTCATTCAAAAGGAAAAATTTGTTATGTTGAATTTGGGGGAAATATTTAGGTGCTTTC-----ACACCTTTCATGCACTTGCG-----TCATATTATTGTTTCATTGTGTATAATCTCTCTCGTGTTATTGTTATTCTGTTTCCATGGCAGGAGTTTTTAGTAAAAAATGCTGATAGAGAAGAGCTCATGGCAATGTTAGGTCTCTTTGGTGGTATCATCAGTGCCATTCAAATGTATCCTTGAAAGTTGATTATATATTGAGGACTATTGGTGTTTTTTGTTACTTTT-ATTTTCATTTTGAAGCCTTAACTATCA-TTACAGAGCTATACTTGAGCGCAATGAGCTTAAATCTATTCACTGGTCGGCTGGGGCAGTAAGCTCTCTCTCTCTCTCTCACTCACTA----------------------------------------TAATTTAGTAATTTATAGAATTTCTCTTTAATTAAGATGCCTGCAAAGCAATACAAGGTTGTGAATTCAAAAGTTTATGATTTTATTAGAAA-GATGAGAAGAATCTAATGAAGTTTAAACTCAGAATAAGTCTCTTGGATTGAT--AGAGTAAACATCAAAGAATTATAGTGGAAATAGTTTAGAGGATTCTGTTTATCTTCATTTCATGTTTATTTTCTCCAACCTAAAGTTTTTTATGT-CTGACCTTTTATTACTCTCTTTATATTCATAATATGAAGTTGAATTTT-TTGTCACAATATGCCAATTAGTTTGATATATGAACTGTATGTATTGTTATTTATGTTAATATCTTCCAATGTTTCTTGCAGGCATTTCCTTTTTTTGGATTTTCTGTGGCTATGTTTTTGTTTTATTCTCTAGTCCCTGTTCTGCTTAAGGTACGGATTTAAAC-ATAACGATTCTAAAGATTTTGGTTTAGCGTAGA-ATTTTTTTGTCTCTGTTATAAATATCTAGCTTTTCACTGGAAACTAATATTTTTTAAATGTGCTCTGTTATTTTGTCGCACAGCTCAATGGTTCTACTATGCTAAATCTGTCTCTTCTGACCTCAGACATGTGGTCTGTCTTAATTCGCATCTTCGCTTACCATGAGAAGGTCTGTCAGTAAC----CTTCCTTCCTTTTTATTTCTCTTACTGAAAAATTCCTACTAATTATGAGTCACAAATTTTAGTTTGCTAACATCACTAGAACTA-TTATGCTTTCCAGGTTGATTGGATGTACTACTTGGCGTTTGGTGCTGTTGTCATCGGCATTGTTATCTACTCTATGTACGTATTGTTGCACTTTCATTTCATGAACTTCTTGT-TCTGTTTGGAGTCTTTTTTTCTGGTATTTTTTCAAAATGAATGATTTCAAAATTGAT----------------------------------TTAGCTAGTTCTTCAATGTTATTACGTAAGTTAATGTCTGCAATAAATAACAATGATCAACTAAAAGCACAGTCTTAGCATTGTCAATCGTGTTGGGGATTTATGT------------TTATTATCAAAGTGTGGCTTTTGCT-AAAATCACGGTGGTCTCACCGTGATTCCACCAAACTCATCGTCAATTCAGACATGCATGAAACTATGATTGTGTGTGTGTGAGAGAGAGAGAGAGAGAGAGAGATATCCTT---AGTCTGTAATAGACCAAATATTTTTTTTCTTATGATGTTTCGTCGTATTGCAGAGGTTTTGGAGACGAGGATCAAAACCCTGCTAATGCTGTTGAAGAACCTGTTGCAATCAGACAGGATGAGGAAGCCAGTTCAGCAACTCATAGCAAAGGAAATGTGTCTGGGAGTTCAAAAACCTGGGTAGCTTAA
>italica 
GTGGAAGTAATCCTCGTTTAGGAGACGTTCTTGTTATCGCTGGCGCTACCTTGTATGCATTCAGTAACGTCAGTGAGGTAAGCTGATTGCACTTGTGCTTTAATGCATTTTGCAAAACTCTTGTAATCAACAATGCCGCACAACAACACAATAAATACATAC----GCTCGCTATTTAATATTATTGAAAATGTTGATTACTATACAAAGATTTCACTCTTCTGTCATCTTAATGTACATTTTTATTAGGCAGTGTGTTTTAAAATATCACTTAAACTTACTGCAAGTGTTAT-------AGGAGCCATCTTTTTAT--AACAGGGCACTTGGTTCAACCATGCTCATTATTATATTCAGAATGAACTTGTTAATTATTATAATGTTAGTAGTAATGGAAAATCTGATTAATCTAAAACAATACACACAGATCTTTCCATAATTACACATGGCCTACTTATGGGCTTGCATTTACTGTCCACAC-----TTTTTGGCAAGCTGATTTTCATTCTAATTGAAGATATTGTTATGTTGAGTTTGGGGAAAATATTTAGGTGCTTTC-----ACACCTTTCATGCACTTGCGTCACTTCATACTATTGTTTCATTGTGTATAATCTCCCTCGTGTTATTGTTATTTTGTTTCCACTGCAGGAGTTTTTAGTAAAAAATGCTGATAGAGAAGAGCTCATGGCAATGTTAGGTCTCTTTGGTGGCATCATCAGTGCCATTCAAATGTATCCTTGAAAGTTGATTATATATTCAGGACTATTGGCGCTTTTTTTTACTTTT-ATTTTCATATTGAAGCCTTAATGATCA-TTACAGAGCTATACTTGAGCGCAATGAGCTTAAATCTATTCACTGGTCGGCTGGGGCAGTAAGCTCTCTTCATCTCTCTCTCTCTGTC--------------------------TCTCTCTCT--ATATAATTTAGTGA-TTACAGAATTTCTCTTTAATTAAGATGCCTGCAAAGCAATACAAGGATGTGAATTCAAAAGTTTATGATTTTATAAGAAAGGATGAGAAGAAGCTAAGGAAGTTTAAACTCAGGATAAGCTTCTTGGATTGATAAAGAGTAAACATCAAAGAATTATAGCGGAAATAGTTTAGAGGATTTTGTTTATCTTCATTTCATGTTTATTTTCTCTAACCTAAAGTTTTTTATGT-AAGACCTTTTATTAGTCTCTTTATATTCATAATATGAAGTTGCA-TTTTTTGTCACAATATGCCAATTAGTTTGATATATAAACTGTAAGTATTGTTATTTATGTTAATATCTTCCAATGTTTGTTACAGGCATTTCCTTTTTTTGGATTTTCTGTGGCTATGTTTTTGTTTTACTCTCTAGTCCCTGTTCTGCTTAAGGTACGGATTTAAAC-ATAATGATTCTAAAGATTTTGGTTTAGCTTAGAAAAAATATTGTCTCTGTTATAAATATCAAGCTTTTTACTGGAAACTAATATTTTTTAAATGTGCTCTGTTATTTTGTCTCACAGCTCAACGGTTCTACTATGCTAAATCTGTCTCTTCTGACCTCAGACATGTGGTCTGTCTTAATTCGCATCTTCGCTTACCATGAGAAGGTCTTTCAGTAACCTTCCTTCCTTCCTTTATATTTCTCTCACTGAAAAATTCCTACTAATTATGAGTCACAAATTTTAGTTTGCTAACATCTCTAGAACTAATTATGCTTTCCAGGTTGATTGGATGTACTACTTGGCGTTTGGTGCCGTTGTCATCGGCATTGTTATTTACTCTATGTATGTATTGTTGCACTTTCATTTCATGAACTKCTTGT-TCTGTTGGGAGTKTTTTTT-CTGGTATTYTKKYAMAATRAATGRTTTCAAAACYKATTTAGCTAGTTCTACAATGTTATTACAAAACTGATTTRGCTRGTTCTTCGATGTTATTACRTAAGWTAATCTCTGCARTAAATAACAATRATCAACTAAAAGCACAGTCTTARCATTGTCAATCGTGTTRGGRATTTATGTTGATTTAGATGTTGATTATCAAAGTGYAGCTTYTRCTAAAAATCATGGTGKTCTCACCGTGATTCCACTAAACTCATCRTCAATTYAGACMTGCACGAAACTTATTTMAGGAATTAGAGA-CKCGTGTGTGTGAGASA----TATCCTT---AGTCTGTAATAGACCAAGTATTTTTKTTCTGATGATGTTTCGTCGTATTGCAGAGGTTTCGGAGACGAGGATCAACACCCTGCTAATGCTGTTGAAGAACCTVTTGCAATCAGACAGGATGAGGAAGCCAGTTCAGCAAATCATAGCAAAGGAAATGTGTCTGGGAGCTCAAAAACHTGGGTAGCTTAA
>sativa 
GTGGAAGTAATCCTCGTTTAGGAGACGTTCTTGTTATCGCTGGCGCTACCTTGTATGCATTCAGTAATGTCAGTGAGGTAAGCTGATTGCACTTGTGCTTTTATGCATTTTGCAACACTTTGGCAATCAACAATGCAGAAAAACAACACAATAAATACATAT----ACTCACTAGTTATTAGTATTGAAAAGGTTGGTTACTAAAAAAAGATTGCACTTTTCTGTCATCTTAATGTTCGTTTTCATTAAGCGGTTTGTTTTGAAACGTCGTTTAAACTCACTGCAAGTGTTTC-------AGGAGCCATCTTTTTATGTATCAGGGCACTTAGTTCAACCATGCTCATTATTATATTCAGAATAAACTTTTTAATTATTAAAATGTTAGTAGTAATAGAAAATTTGATTAATCTAAAACAACACACATGTCTTT--CCATGATTGCCTGTGGCCTACTTATGGGCTTGCATTTACTGTCCATAG----TTTCTTGTCAAACTGAATTTCATTCAAACGGAAAAAATTGTTATGTTGAATTTGGGGAAAATATTTAAGTTCTTTCACATCACACCTTTTATGCACTTGCGTCACTTCATATTATTGTTTCATTGTGTATAATCTCTCCCGTGTTATTGTTATTTTGTTTCCATTGCAGGAGTTTTTAGTAAAAAATGCTGATAGAGAAGAGCTCATGGCAATGTTAGGTCTCTTTGGTGGCATCATCAGTGCCATTCAAATGTATCCTTGAAAGTTGATTATATATTGAGGACTATTGGCGCTTTTTGTTACTTTT-GTTTTCATTTTGAAGCCTTAATGGTCATTTACAGAGCTATACTTGAGCGCAATGAGCTTAAATCTATTCACTGGTCGGCTGGGGCAGTAAG------------------------------------------------------------------------------------------------------------------------------TGAATTCAAAAGTTTATGATTTTATAACAAAAGATGAGAAGAAGCTAAGGAAGTTTAAACTCAGGATAAGCCTCTTGGATTGATGAAGAGTAAACATCAACAAATTATAGCGGAAATAGTTTAGAGGATTCTGTTTATCTTCATTTCATGTTTATTTTCTCTAACCTAAAGTTTTTTATGT-GAGACCTTTTATTACTCT----ATATTCATAATATGAAGTTGCA-TTTTTTGTCACAATATGCCAATTAGTTTGATATATGAACTGTAAGTATTGTTATTTATGTTAATATCTTCCAATGTTTGTTACAGGCATTTCCTTTTTTTGGATTTTCTGTGGCTATGTTTTTGTTTTACTCTCTAGTCCCTGTTCTGCTTAAGGTACGAATTTAAAC-ATAAGGATTCTAAAGATTTTGGTTTAGCTTAGAAAAAATATTGTCTCTGTTATAAATATTGAGCTTTTTACGGGAAACTGATATTTTT-AAATGTGCTCTGTTATTTCGTCTCACAGCTCAACGGTTCTACTATGCTAAATCTGTCTCTTCTGACCTCAGACATGTGGTCTGTCTTAATTCGCATCTTCGCTTACCATGAGAAGGTCTGTCAGTAAC----CTTACTTCCTTTTTATCTATCTCACAGAAAAATTCCTACTAATTATGAGTCACAAATTTTAGTTTGCTAACATCTCTAGAACTAATTATGCTTTCCAGGTTGATTGGATGTACTACTTGGCGTTTGGTGCTGTTGTCATTGGCATTGTTATCTACTCTATGTACGTATTGTTGCACTTTCATTTCTTG----------TTCTGTTGGGATTCTTTTTTTCTGGTATTTTTTCAAAATGAATGATTTCAAAACTGATTTAGCTAGTTCTTCAATGTTATTACAAAACTGATTTAGCTAGTTCTTCAATGTTATTATGTAAGTTAATGTCTGCAATAAATAACAATGATCAACTAAAAGCACAGTCTCAGCATTGTCAATCGTGTTGGGGATTTATGT------------TTATTATCAAAGTGTGGCTTTTGCTA-AAATCACGGTGGTCTCACTGTGATTCCACCAAACTCATCGTCTATTCAGACATGCATGAAACTTATTTAGGGAATTAGAGA-CGTGTGTGTGTGTGAGA----TATCCTT---AGTCTGTAATGGACCAAATAT-TTTTTTCTTATGATGTTTCGTCGTATTGCAGAGGTTTTGGAGACGAGGATCAACACCCTGCTAATGCTGTTGAAGAACCTGTTGCAATCAGACAGGATGAGGAAGCCAGTTCAGCAACTCATAGCAAAGGAAATGTGTCTGGGAGCTCAAAAACCTGGGTAGCTTAA
>medicaginoides 
GTGGAAGTAATCCTCGTTTAGGAGACGTTCTTGTTATCGCTGGCGCTACCTTGTATGCATTCAGTAATGTCAGTGAGGTAAGCTGATTGCACTTGTGCTTTTATGCATTTTGCAACACTTTGTCAATCAACAATGCAGAAAAACAACACAATAAATACATAT----ACTCACTAATTATTAGTATTGAAAAGGTTGGTTACTATAAAAAGATTGCACTTTTCTGTCATCTTAATGTTCATTTTCATTAGGCAGTATGTTTTGAAACGTCGTTTAAACTCACTGCAAGTGTTAC-------AGGAGCCATCTTTTTATGTAACAGGGCACTTAGTTCAACCATGCTCATTATTATATTCAGAATAAACTTTTTAATTATTAAAATGTTAGTAGTAATTGAAAGTTTGATTAATCTAAAACAATACAAAGATCTTT--CCA---TTACCTATGGCCTACTT---GGCTTGCATTTACTGTCCATAG----TTTCTTGTCAAACTGAATTTCATTCAAACGGAAAAAATTGTTATGTTGAATTTGGGGAAAATATTCAGGTGCTTTC-----ACACCTTTCATGCACTTGCGTCACTTCATATTATTGTTTCATTGTCTATAATCTCTCTCGTGTTATT---ATTTTGTTTCCATTGCAGGAGTTTTTAGTAAAAAATGCTGATAGAGAAGAGCTCATGGCAATGTTAGGTCTCTTTGGTGGCATCATCAGTGCCATTCAAATGTATCCTTGAAAGTTGATTATATATTGAGGACTGTTGGCGCTTTTTGTTACTTTT-ATTTTCTTTTTGAAGCCTTAATGATCA-TTACAGAGCTATACTTGAGCGCAATGAGCTTAAATCTATTCACTGGTCGGCTGGGGCAGTAAGCTCTCTTCATCTCTCTCTCTCTCTCTCTCTCTCTCTCTCTCTCTCTCTATATCTCTCTCTTTCTTTAATTTAGTAATTTATATAATTTCTCTTCAACTAAGATGCCTGCAAAGCAATACAAGGCCGTGAATTCAAAAGTTTATGATTTTATAAGAAAGGATGAGAAGAAGCTAAGGAAGTTTAAACTCAGGATAAGCTTCTTCGATTGATAAAGAGTAAACATCAAAGAATTATAGCAGAAATAGTTTAGAGGATTCTGTTTATCTTCATTTCATGTTTATTTTCTCTAACCTAAAGTTTTTTATGT-CAGACCTTTTATTACTCTCTTTATATGCATAATATGAAGTTGCA-TTTTTTGTCACAATATGCCAATTAGTTTGATTTATGAACTGTAAGTATTGTTATTTATGTTAATATCTTCCAATGTTTGTTACAGGCATTTCCTTTTTTTGGATTTTCTGTGGCTATGTTTTTGTTTTACTCTCTAGTCCCTGTTCTGCTTAAGGTACAGATTTAAAC-ATAACGATTCTAAAGATTTTGGTTTAGCGTAGAAAAAATATTGTCTCTGTTATAAATATCGAGCTTTTTACTCGAAACTAATATTTTTTAAATGTGTTCTGTTATTTTGTCTCACAGCTCAACGGTTCTACTATGCTAAATCTGTCTCTTCTGACCTCAGACATGTGGTCTGTCTTAATACGCATCTTCGCTTACCATGAGAAGGTCTGTCAGTAAC----CTTCCTTCCTTTTTATTTCTCTTACTGAAAACTTCCTACTAATTACGAGTCACAAATTTTAGTTTGCTAACATCTCTAGAACTAATTATGCTTTCCAGGTTGATTGGATGTACTACTTGGCGTTTGGTGTTGTTGTCATCGGCATTGTTATCTACTCTATGTATGTATTGTTGAACTTTCATTTCATGAACTTCTTGT-TCGGTTGTGAGTGTTTTTTTCTAGTATTTTTTCAA-ATGAATGATTTGGATACTGATTTTGCTAGTTCTTCGATGTTATTACAAAACTGATTTAGCTAGTTCTTCGATGTTATTTCGTAAGTTAATCTCTGCAATATATAACAATGATCAACTAAAAGCACAGTCTTAGCATTGT-AATCGTGTTGGGGATTTATGTTGATTTAGATGTTGGTTATCAAAGTGTAGCTTTTGCT-AAAATCACAGTGGTCTCACTGTGATTCCACTAAACTCAT----AATTCAGACATGCACAAAACTTATTTCAGGAATTATAGA-CGTGTGT--GAGTGAGA----TATCCTT---AGTCTGTAATAGACCAAGTATTTTTTTTTTCTTAATGTTTCGTCGTATTGCAGAGGTTTCGGAGACGAGGATCAACACCCTGCTAATGCTGTTGAAGAACCTGTTGCAATCAGACAGGATGAGGAAGCCAGTTCAGCAAATCATAGCAAAGGAAATGTGTCTGGGAGCTCAAAAACATGGGTAGCTTAA
>Msulcatus 
GCGGAAGTAATCCTCGTTTAGGAGACGTTCTTGTTATCGCTGGCGCTACCTTGTATGCATTCAGTAATGTCAGTGAGGTAAGCTGATTGCACTTGTGCTTTAATGCATTTTGGAATACTCTTGCAATCAACAATGCAGCACAACAACACAATAAATGCATAT----ACTGACTGATTGTTAGTGTTGAAAATGTTGATTACTATAAAAAAATTGCACTTTTT----ATCTTAATGTACGTTTTTATTAGGTGGGTGTTTTT-------------------------------------------------------------------------------------------------------------------------------------------------------------------------------------------------------------------------------------------------------------------------------------------------------------------------------------------------------------------------------GTTTTATTGTTATTTCGTTTCCATTGCAGGAATTTTTAGTAAAAAATGCTGATAGAGAAGAGCTCATGGCAATGTTAGGTCTCTTTGGTGGCATCATCAGTGCCATTCAAATGTATCCTTGAAAGTTGAT-ATATAATGAGGACTATATGTGCTTTTTGTTACTTTTCTTTTTCCTATTGTAGCCTTAATGATTA-TTACAGAGCTATACTTGAGCGCAATGAGCTTAAATCTATCCACTGGTCGGCTGGGGCAGTAAGTTCTCTTCATCWCTCTCTCTCTCWCTC------------------------ACACACACACACAATAATTGAGTAATTTACAGAATTTCTCTTCAACTAAGATGCCTGCAATGCAATACAAGGCTGTGAATTCAAAC-TTTATGATTTTATT-----------------------------------------------------------------------------------GTGGAACTGGTTTAAAGTATTATTATTGTCTTCATTTCATGCTTATTTTCTCTTGCCTACACTTTTTTATGCG-AGACCTCTTATTACTGTCTATATATTCATTATATCAAGTTGCA-TTTTTTGTCACAATATGCCAATTAGCGTGTTATATGAACAGTTAGCATT--TATCTATGTTAATTTCTTCCAATGTTGGTTGCAGGCATTTCCTTTTTTTGGATTTTCTGTGGCTATGTTTTTGTTTTACTCTCTAGTCCCTGTTCTGCTTAAGGTACGGATTCAAAC-ATAACGATTCTAAAGATTTTGGTTTAGTGTAGAGAAAATATAA-GTGTTATATAATTATCGAGCATTTTACTTGGAACTAATAT-TTTTGAATGTGCTCTGTTCTTTTGTC--ACAGCTCAATGGTTCTACCATGTTAAATCTGTCTCTTCTGACTTCAGACATGTGGTCTGTCTTTATTCGCATTTTCGCTTACCATGAGAAGGTTTGAAGCTAAC----CTTACTTCCTTTTTATCTCTTACACTGAAAAGTTTCTACTAATTATGAGTAACA-ATTTTTGTTTGCTAACATCTCTAGAGCTATTTGTGCTTTTCAGGTTGATTGGTTGTACTATTTGGCGTTCGGTGCTGTTGTCATCGGCATTGTTATCTACTCTATGTATGTATTGTTGCACTTTCATTTCATGAACTTCTTGT-TCTGCTGGGAGTGTTTTTT-CTGGTATTTTTTCAAAATGAATGATTTCAAAACTG----------------------------------ATTTAGCTAGTTCTTCGATGTTATTATGCAAGTTAATCTCTGCAATGAATAACAATGATAAACTAAAAGCATACTCTTAGCATTGTCAAATTTGTCGGGGATTTATGTTGA------------TTATCAAAGTGTAGCTTTTGCT-AAAATCACGGTGGGCTCACCGTGATTCCACCAAACTCATTGCCAATTCAAACATGCACGAAACTTGTTTCGGGAATCAGAGACA---TGTGTGT--GAGA----TATCCTT---AATCTGTAATAGACAAA-TAT-TTTTTTCTTATGATGTTTCGTCGTTTTGCAGAGGTTTCGGCGATGAGGATCAGCACCCTTCTAATGCTATTGAAGAACCTCTCGCAATCAGACAGGACGAGGAAGCCAGTTCAGCAAATCATAGCAAGGGAAATGTGGCTGGAAGCTCAAAAACCTGGGTAGCTTAA
>Mneapolitanus 
GTGGGAGTAATCCTCGTCTAGGAGACGTTCTTGTTATCGCTGGAGCTACCTTGTATGCATTCAGTAATGTCAGTGAGGTAAGCTGACTGCACTTGTGCTGTAATGCATTTTGCAACACTCTTACAATCAACAATGCAGCACAACAACACAATTAATGCATATTCTGACTGACTGATTGTTAGTGTTGAAAATGTTGATTACTATAAAAAAATTGCACTTTTT----ATCTCAATGTACGTTTTTATTATGTGGGTGTTTTT------------------------------------------------------------------------------------------------------------------------------------------------------------------------------------------------------------------------------------------------------------AACAGAAAAACATTATTATGTTGAATTTGAGCTAACTTTTGAGGTGCACTC-----GCATTTTGCATGCATGTGCGACACTTCATATTTTTGTTTCATTGTGTATAATTTCTCTCGTTTTATTGTTATTTCGTTTCCATTGCAGGAATTTTTAGTAAAAAATGCTGATAGAGAAGAGCTCATGGCAATGTTAGGTCTCTTTGGTGGCATCATCAGTGCCATTCAAATGTATCCTTGAAAGTTGAT-ATATAATGATGACTATATGCGCTTTTTGTTACTTTTATTTTTCCTATTGTAGCCTTAATGATTA-TTACAGAGCTATACTTGAGCGCAATGAGCTTAAATCTATGCACTGGTCGGCTGGGGCAGTAAGCTCTCTCTCTCTCTCTC--------------------------------------------------------------------------------------------------------------------------------------------------------------------------------------------------------------------------------------------------------------------TTATTTTCTCTTACCTAAAGGTTTTTATGTGCAGACCTCTTACTACTTTTATATTCATAATAATATCAAATTGAATTTTTTTGTCACAATATGCCAATTAGTGTGATATATGAACTGTAAGCATT--TATTTATGTATATTTCTTCCAATGTTGGTTGCAGGCATTTCCTTTTTTTGGATTTTCAGTGGCCATGTTTTTGTTTTACTCTCTAGTCCCTGTTCTACTTAAGGTATGGATTCAAACTATAACGATTCTAAAGATTTTGGTTAAGCATAGAAAAAATATAA-GTGTTATATAAATATTGAGCTTTTTACTGAGAACTAATATTTTT-AAATGTGCTCTGTTCTTTTGTC--ACAGCTCAATGGTTCTACCATGCTAAATCTGTCTCTTTTGACCTCAGACATGTGGTCTGTCTTAATTCGCATTTTCGCTTACCATGAGAAGGTCTGACAGTAAC----CTTACATCCTTTTTATATCTCCCGCTGAAAAATTTCTACTAATTATGAGTAACA-ATTTTTGTTTGCTAACATCTCTAGAGCTATTTATGCTTTTCAGGTTGATTGGATGTACTATTTGGCGTTTGGTGCTGTTGTCACCGGCATTGTTATATACTCTATGTATGTATTGTTGCACTTTCATTTCATAGACTTCTTGTTTCTGTTGGGAGTTTTTTTTCCAGGAATT-TTCCAAAATGAATGATTTCAAAACTG----------------------------------ATTTAGCTAATTCTTCCA--TTATTACATAAGTTAA----------GATT----ATGAT-----AAAA------------------------------------------------------------------------------------------------------------------------------------------AACTTGGCTCAGAAATTAGAGA-CGCGTGCACATATGAGT----TATCCTTTAATATTTGTAACAGA-TAAGTATTTTTGCTAACAT--TGTTTCGTCCTATTGCAGAAGTTGGGGGGATGAGGATCAGCACCCTCCTAATGCAGTTGAAGAACCTCTTGCAATCAGACGGGACGAGGAAGCCAGTTCAACAAATCATAGCAAAGGAAATGGGGCTGGAAGCTCAAAAACCTGGGTAGCTTAA
