# Supplementary material for: Phylogenetic Properties of 50 Nuclear Loci in Medicago (Leguminosae) Generated Using Multiplexed Sequence Capture and Next-Generation Sequencing
Source: PLoS One. 2014 Oct 17;9(10):e109704. doi: 10.1371/journal.pone.0109704 (PMC4201463; doi:10.1371/journal.pone.0109704)
Supplement: S1 Alignments — (ZIP) [file pone.0109704.s001.zip › alignments_50loci/gene44_Medtr2g046770.1.fasta]

>truncatula 
GCAGAAGTTGCGAATGACTGCATTGTGAAACTTTATTACTCATTTCAAGATCCTGAATTCTTATATCTTATAATGGAATATTTACCTGGTGGCGATATAATGACTTTGTTGATGAGGGAAGAAACTTTGACAGAAAGTGTGGCAAGATTTTACATCGCCCAAACCGTTTTGGCCATCGAGTCTATTCATAAACACAATTACGTTCATCGGTTGGTATTATTACATTTTAAAATCTACTTTCATCTAGTTT-TTGTAAACCATATTTTGCAGTTA---TAAGTTTCTTCACATTTCCTCGTTTCCTCAGGGATATAAAACCTGACAACCTTCTATTAGACATAAATGGTCATATGAAATTGTCGGATTTCGGTCTTTGCAAACCTCTTGAAGTCTCAAATCTATCACCTATAAGTGAAAAGGAAATATTGGATGATGATAACTTGAACGATACAATGGACGTTGATGGAAATTACCCGAATAGTAGAAATGGTAGGCGTTGGAAAAGTCCTCTCGAACAACTTCAACATTGGCAAATGAATAGGAGGAAGTTGGTAAGCATTTCATGATTTTGTATTT-TGTATTTGGTCCTTCTTTTCATTT-CACATCTTTTTCGGGTGCAATCATTTCAGCGCAGCTTGTGCTTCTCGACTTGTGTACCTTCTTTTTCAATTAGTATATGGTTTT--TTTTGCTTATAAAAGGAACAAGTCCATTTTGATAGCATTTTATCACTTCAAACATGCTTACATTTGCTCGCATGAAAGTCCTTCTCCAACTTGTCTATTCATTTCATGGCAGGCATTTTCCACTGTCGGAACTCCAGATTATATTGCTCCGGAAGTGTTACTGAAAAAGGGTTATGGCGTGGAGTGTGACTGGTTTGTTGATATTCTTTTTCATTTGCTAGAGTTGCATCTATTTATT----TACTGTTTTTGTAGTTTTCCCATTTTGACGTGA----------------TGCGATACTTTCATATATTCAGTTGTTAAGTGTAGTAAAAA-AATATCTTTGTTCTAAGTTATTGTTTCT-TTCTT-AAAGTTAAAACACTTCGAAGGAAACAA------ATTCTATCTAGTTTTAAGAATTCCTCATTATGAGTTCAGGATCATACAATTCCT------------------------------------------------------------------------------TATTATTCGTCATTAAGAATTCTCTGGGGGTTATTGAATT-TATT-CCTTTTTTAAATGAAATATCTTCCTTGTTTCCAACATGTATTCTGACTTGCTGCAGGTGGTCTCTTGGCGCTATAATGTATGAAATGCTTGTCGGTTATCCTCCATTTTACTCTGATGATCCTGTAACAACATGCCGAAAGGTTTTAAACTTTTTCCCTTATTCTTCTCTCCTTAAGCACTTCTTTTCAGCCTTATTATGAATATATGTT----------ATACAGACTTATACGCAATGATT-CC-CAATACACTTGACC--AAAATATTAAATTTTCATCATGTATGACTGATTCTCTTGTAAAATTTATAATTCCCTAATATTTCTCTATTTTTTCTAGCAACACTGACCGTAACGGTTAAATTTATGTTGTACTCATTTTGCCTGGTGACGAGTTTCTACAGATTGTCCACTGGAAAAACCACTTAAAATTTCCGGAGGAGGCAAGATTGACACCCGAAGCGAAAGATCTGATGCACAGGTTGCTTTCTGGTGTTCCACATAGGCTTGGAACCAGAGGAGCAAGAGAAATTAAAGTGAGTAAGATGTGGTTTTATTTCTCTCTTTTCCACCTTACTATGGATTAGTATTAAATCACGTTATTCCCTGATGACGTTAATCGTTCTTAATTGTCAGGATCATCCTTGGTTTAGGATGTTTTATGGGATAGGCTCTATGAAACCGAGGCTGCATTTAAACCACGAGTCGTAGGGGAACTTGACACTCAGAATTTTATGAAATTCGATGAGGTATAAGATATTAAGAAATAGGTGGATTATATGAAATTTTATGAGGTGTAC----TTA-TATGTGCGTGGATTTTCATATCTTTTGCTTTGACTTGGTTCGATTACGTT-------GA-AATTGTGATATTCATTGTAATTGTCTTAATAGGTTGAACAACCAGTGCCAGCTCGATCTGGGTCCGGACCCATCAGAAAGGTAAAACTCTATTTACCTGCATGAAGATTAAGATTTTT-CAGGAAAAACTAGTCAATCATCTTGTCTTAGC--TATTCACTTTTATTCATCATTCTATTCGGATTGCAAATTTCATTTCCTCTAGGATGTATAAACAGTTATAAT--------------------------------------------------------------------AGCTGCATGAATGAGTATGTCTCTGTTGAACTTACACATAACATTAATCATCATACAAAT-----------------------------------------------------------------------CAATAATCATTGGCTTT--------------------------------------------------------------------ATTTACCCTGATACAAAATTTCCAGGTTAAATATAAGTTGATTGATTTTGTAGTACATATAACAACTCTTATGTTTCTTGTATGCTTTTTGTCTACAGACGCTCTTAACTCCTCAAGATCTCAGTTTTGTTGGCTATACATATAAGAATTTTGCCGCTGTCAAGGGGAAGCGTCATTCTGTTG
>italica 
GCAGAAGTTGCGAATGACTGCATTGTGAAACTTTATTACTCATTTCAAGATCCTGAATTCTTATATCTTATAATGGAATATTTACCTGGTGGCGATATAATGACTTTGTTGATGAGGGAAGAAACTTTGACAGAAAGTGTGGCAAGATTTTACATCGCCCAAACCGTTTTGGCCATTGAGTCTATTCATAAACACAATTACGTTCATCGGTTGGTATTATTACATTTTAAAATCTACTTTCATCTAGTTTTT-GTAAACCATATTTTGCAGTTA---TAAGTTTCTTCACGTTTCCTCGTTTCCTCAGGGATATAAAACCTGACAACCTTCTCTTAGACATAAATGGTCATATGAAATTGTCGGATTTCGGTCTTTGCAAACCACTTGAAGTCTCAAATCTATCACCTATAAGTGAAAAGGAAATATTGGATGATGATAACTTGAACGATACAATGGACGTTGATGGAAATTACCCGAATAGTAGAAATGGTAGGCGTTGGAAAAGTCCTCTCGAACAACTTCAACATTGGCAAATGAATAGGAGGAAGTTGGTAAGCATTTCATGATTTTGTATTT-TGTATTTGGTCCTTCTTTTCATTT-CACATCTT---CGGGTGCAATCATTTCAGCGCAGCTTGTGCTTCTCAACTTGTGTACCTTCTTTTTCAATTAGTGTATGGTTTTTTTTTTGCTTATAAAAGGAACAAGTCCATTTTGATAGCATTTTATCACTTCAAACATGTTTTTATTTGCTCGTATGAAAATCCTTCTCCAGCATGTCTTTTCATTTCATGGCAGGCATTTTCCACCGTTGGAACTCCAGATTATATTGCTCCAGAAGTGTTACTGAAAAAGGGTTATGGCGTGGAGTGCGACTGGTTTGTTGATATTCTTTTTCATTTGCTAGAGTTGCATCTATTTATT----TACTGTTGTAGTAGTTTTCCCATTTTGACGTGA----------------TGCGATACTTTCATATATTCAGTTGTTAAGAGTAGTAAAAA-AATATTTTCATTCTAAGTTATTGTTTAT-TTCTT-AAAGTTAAAACACTTTGTAGGAAACAA------TTTATATCCATTTGTAAGAATTCCTCATTATTTGTTA-GGATCATACAATTTAGTAGGGTATAACATTTTGTTGTTTGT-AAAGATTCTATTCTTGACCTGAAAATAGTGATATTTGTGTCTTATGGAATTTATATATT-GA-TCTAAGAATAAA--------------ATT-AATTTTCTTTTGGAAATGAAATATCTTCCTTGTTTCCAACATGTGATCTGACTTGTTGCAGGTGGTCTCTTGGCGCTATAATGTATGAGATGCTTGTCGGTTATCCTCCATTTTACTCTGATGATCCTGTAACAACATGCAGAAAGGTTTTAAACATTTTCCCTTATTCTTCTCTCCTTAAGCACTTCTTTTCAGACTTTTTTAGAATCAGCAAATTTTATTCATATACA------TACACCAT-GGTGCCG-AAAACCCTTGAAC--AAAATATGAAATTTTCATTATGTAGGACTAATTATCTTGCAACATTTATAATTCCCTATTATTTCTCTATTTTTTCTAGTAGTACTGACCGTAACGGTTAAATTTATGTTGTACTCATTTTGCCTGGTGACGAGTGTCTACAGATTGTCCACTGGAAAAACCACTTAAAATTTCCGGAGGAGGCAAGATTGACACCCGAAGCGAAAGATCTGATGTACGGGTTGCTTTCTGGTGTTCCACATAGGCTTGGAACCAGAGGAGCAAGAGAAATTAAAGTGAGTAAGATGTGGTTTTATTTCTCTCTTTTCCACCTTACTATGGATTAGTATTAAATCACGTCATTCCCTGATGACGTTAATCGTTCTTAATTGTCAGGATCATCCTTGGTTTAGGATGTTTTATGGGATAGGCTCTATGAAACCGAGGCTGCATTTAAACCACGAGTCGTAGGGGAACTTGACACTCAGAATTTTATGAAATTCGATGAGGTATAAGATATTAAGAAATAGGTGGATTATATGAAATTTTATGAGGTGTAC----TTA-TATGTGCGTGGATTTTCATATCTTTTGCTTTGACTTGGTTCGATTACGTT-------GA-AATTGTGATATTCATTGTAATTGTCTTAATAGGTTGAACAACCAATGCCAGCTCGATCTGGRTCCRGACCCATCAGAAAGGTAAAAYTCTATTTACYTGCATGAAGATTAAGATTTTT-CAGGAAAAAMTAGTCAATCATCYTGTCTTAGC--TATTCRCTTTTWTKCATCATTCTRTTYRGATTGCAAWWTTCATTTCCTCTAGGATRTATAAACARTTATAAT--------------------------------------------------------------------AGCTGCATGAATGAGTATGTCTCYRYTGAACTTACACATAACATTAATCATCATACAAAT-----------------------------------------------------------------------CAATAATCATTGACTTT--------------------------------------------------------------------ATTTACCCTGATACAAAATTTCCAGGTTAAATATAAGTTGATTGATTTTGTCGTACATATAACAACTCTTATGTTTCTTGTATGCTTTTTGTCTACAGACGCTCTTAACTCCTCAAGATCTCAGTTTTGTTGGCTATACATATAAGAATTTTGCCGCTGT---GGGGAAGCGTCATTCTGTTG
>sativa 
GCAGAAGTTGCMAATGACTGCATTGTGAAACTTTATTACTCATTTCAAGATCCTGAATTCTTATATCTTATAATGGAATATTTACCTGGTGGAGATATAATGACTTTGTTGATGAGGGAAGAAACTTTGACMGAAAGTGTGGCTAGRTTTTACATTGCTCAAACCGTTTTGGCCATAGAATCGATTCATAAACACAATTACATTCATCGGTTGGTRTTATTACATWTTRAAATCTACTYTCATCTAGWTTTTTRTAAACCATATTTTGMAGTTA---TAAGTTTCTTCACATTTCCTCGTTTCCTCAGGGATATAAARCCTGACAACCTTCTCYTRGACATAAATGGTCATATGAAATTGTCRGATTTCGGTCTTTGCAAACCACTTGAAGTCTCAAATCTATCACCTATAAGTGAAAAGGAAATATTGGATGATGATAACTTGAATGATACAATGGACGTTGATGGAAATTACCCGCATAGCAGAAATGGTAGGCGTTGGAAAAGTCCTCTCGAACAACTTCAACATTGGCAAATGAATAGGAGGAAGTTGGTAAGTGCTTTATGATTTTGTATTT-CTTATTTAGTATTTCTTTTCTGTTTCACATCTTTT-CTGGTGGAATCATTTCAGTACAGCTTGTGCATCTCAACTTGTGTTCCTTCTTTTTCAATTAGTATATGGTTTTTTTTTT--------------------------------------------------------------------------------------------------------------------------------------------------------------------------------------------------------------------GCTAGAGTTGCATTTATTTATTTACTTACTGTTGTAGTAGTTTTCCCATTTTGACGTGA----------------TGTGATACTTTCATATATTCAGTTGTTAAGAGTAGTAAAAAAAATATCTTCGTTCTAAGTTATTGTTTAT-TTCTTAAAAGTTAAAACACTTCGAAGGAAACAA------ATTCTATCCAGTTTTAAGAATTCCTCATTATGAGTTCAGGATCATACAATTCCT------------------------------------------------------------------------------TATTATTCCTCATTAAGAAT-------------------------TCCTTTTTGAAATGAAATATCTTCCTTGTTTCCAACATGTGTTCTGACTTGCTGCAGGTGGTCTCTTGGCGCTATAATGTATGAAATGCTTGTCGGTTATCCTCCATTTTACTCTGATGATCCTGTAACAACATGCAGAAAGGTTTTAAACTTCTTACTTTATTCTTCTCTCCTTAAGCACTTCTTTTCAGCCTTATTATGAATGTATCTT----------ATACATAATGATTCTCAATAGG------------CTTGACC--AAAAAATGAAATTTTCATTATGCAGGACTAATTCTCTTGTAAAATTCATAATTTCCTAT-----------TTTTTCTAGTAGCACTGACCGTAACGGTTAAATTTATGTTGTACTCATTTTGCCTGGTGACGAGTGTCTACAGATTGTGCACTGGAAAAACCACTTAAAATTTCCGGAGGAGGCAAGATTGACACCTGAAGCGAAAGATCTGATGTACAGGTTGCTTTCTGGTGTTCCACATAGGCTTGGAACCAGAGGAGCAAAAGAAATTAAAGTGTGTAAGATGTGGTTTTATTTCTCTCTTTTCCACCTTACTATGGATTAGTATTAAATCACGTTATTCCCTGACGACGTTGATCGT---TAATTGTCAGGATCATCCTTGGTTTAGGATGTAGTATGGGAAAGGCTCTATGAAACTGAGGCAGCATTTAAACCACGAGTCGTAGGGGAACTTGACACTCAGAATTTTATGAAATTCGATGAGGTATAAGAT--------------GGATTATATGAAATTTTATGATACTTGACACTATAGATTGTGCATGGATTTTGATATCTTTTGCTTTGACTTGGTTCGATTACGTC-------AA-AATTGTGATATTCATTGTAATTGTCTTAATAGGTTGAACAACCAATGCCAGCTCGATCTGGATCCGGACCCATCAGAAAGGTAAAACTCTATTTACTTGCATGAAGATTAAGATTTTT-CAGGAAAAAATAGTCAATCATCTTCTCTTACC--TATTCGCTTTTTTGCATCATTCTATTCGGATTGCAAATTTCATTTCCRCTAGGATATMTAAACAATTATAAT--------------------------------------------------------------------AGCTGCATGAATGAGTATGTCTCWGTGGAACTTACACATAACATTAATCATCWTACAAAT-----------------------------------------------------------------------CWATAATCATTGRCTTTATGCATCTTTCGATTGATTCRTAAGTATCTATTTTTTTTCTCCACTGTTGAATTCACCAGTTCTAGTTATTTACCCTGATACAAAATTTCCAGGTTAAATATAAGTTGATTGATTTTGTAGTACATATAACAACTCTTGTGTTTCTTGTATGCGTTTTGTCTACAGACGCTCTTAACTCCTCAAGATCTCAGTTTTGTTGGCTATACATATAAGAATTTTGCTGCTGTCAAGGGGAAGCGTCATTCTATTG
>medicaginoides 
GCAGAAGTTGCCAATGACTGCATTGTGAAACTTTATTACTCATTTCAAGATCCTGAATTCTTATATCTTATAATGGAATATTTACCTGGTGGCGATATAATGACTTTGTTGATGAGGGAAGAAACTTTGACAGAAAGTGTGGCTAGATTTTACATTGCTCAAACCGTTTTGGCCATAGAGTCGATTCATAAACACAATTACATCCATCGGTTGGTATTATTACATTTGAAAATCTACTTTCATCTTGTT-CTTATAAACCATATTTTGCAGTTATAATAAGTTTCTTCACATTTCCTCGTTTCCTCAGGGATATAAAACCTGACAACCTTCTCTTAGACATAAATGGTCATATGAAATTATCGGATTTCGGTCTTTGCAAACCACTTGACTGCTCAAATCTATCACCTATAAGTGAAAAGGAAATATTGGATGATGATAACTTGAACGATACAATGGACGTTGATGGAAATTACCCGAATAGCAGAAATGGTAGGCGTTGGAAAAGTCCTCTCGAACAACTTCAACATTGGCAAATGAATAGGAGGAAGTTGGTAAGTGCTTTATGATTTTGTGTTT---------------CTTTTCTGTTTCACATCTTTT-CTGGTGCAATCATTTCAGCACAGCTTGTTCTTCTAAACTTGTGTACCTTCATTTTCAATTAGTATATGGTTTT--TTTTGCTTATAAAAGGAACAAGTTCGTTTTGATAGCATTTTATCACTTCAAACATGTTTTCATTTGCTCGCATGAAAATCCTTCTCCAGCTTGTCATTTCATTTCATGGCAGGCATTTTCCACTGTTGGAACTCCAGATTATATTGCTCCGGAAGTGTTACTGAAAATGGGTTATGGCGTGGAGTGCGACTGGTTTGTTGATATTCTTTTTCATTTGCTAGAGTTGCATCTATTTATT----TACTGTTATAGTAGTTTTCCCCTTTTGACGTGT----------------TGCGATACTTTCATATATTCAGTTGTTAAGAGTAGTAAAAAAAATATCTTCGTTCTAAGTTATTGTTTATATTTCTTAAAGTTAAAACACTTCGAAGGAAACAA------ATTCTATCCAGTTTTAAGAATTCCTCATTATGAGTTCAGGATCATACAATTCCT-------------------------------------------------------------------------------ATTATTCCTCATTAAGAATTCCCTGGGGATTATTGAATTTAA--TCCTTTCTGAAATGAAATATCTTCCTTGTTTCCAACATGTGTTCTGACTTGCTGCAGGTGGTCTCTTGGCGCTATAATGTATGAAATGCTTGTCGGTTATCCTCCATTTTACTCTGATGATCCTGTAACAACATGCAGAAAGGTTTTAAACTTTTT--------------TCCTTAAGCACTTCTTTTCAGTCTTAATATGAATATATGTTA---------ATACACAATGATTCCCAATAC------------CATTGACC--AAAATATGAAATTTTCATTATGTAGGACTAATTCTCTTGTAAAATTTATAACTTCCTA------------TTTTTCTAGTAGCACTAACCGTAACGGTTAAATTTATGTTGTACTCATTTTGCCTGGTGACGAGTGTCTACAGATTGTGCACTGGAAAAACCACTTAAAATTTCCGGACGAGGCAAGATTGACACCCGAAGCGAGAGATCTGATGTACAGGTTGCTTTCTGGTGTTCCACATAGGCTTGGAACCAGAGGAGCAAAAGAAATTAAAGTGTGTAAGATGTGGT-TTCTTTCTCTCTTTTCCCCCTTACTATGGATTAGTATTAAATCACGTTATTCACTGATGACGTTGAATGT---TAATTGTCAGGATCATCCTTGGTTTAGGATATCCTATGGGATAGGCTCTATGAAACCGAGGCAGCATTTAAACCACGAGTCGTAGGGGAACTTGACACTCAGAATTTTATGAAATTCGATGAGGTATAAGATGTTAAGAAATAGGTGGATTATATGAAATTTTACGAGGTGTAC----TTA-TATGTGCATGGATTTTCATATCTTTTGCTTTGACTTAGTTTAATTACGTT-------GAAATT-GTGATTTTCACTGTAATTGTCTTAATAGGTTGAACAACCAATGCCTGCTCGATCTGGATCCGGACCCATCAGAAAGGTAAAACTC-TATATACTTGCATGAAGATTAAGATTTTTCAGGAAAAAATAGTCAATCATCTTGTCTTAGCTATTCACTTTTTAGCATCATT--CTATTCCGATTGGAAATTTCATTTCCTCTAGGATATATATAT----------------------------------------------------------------------------------------------------------------------------------------------------------------------------------------------------------------CAAAAATCATTTGCTTTATGCGTCTTTCCATTAATTCATAAGCATCTA--TTTTTTCTCCACTGTTGAATTCATCAGTTCTAGTTGTTTACTCTGATACAAAATTTCCAGGCTAAATATAAGTTGATTGATTTTGTAGTATATACTAAAACTCTTATGTATCTTGTATGCTTTTTGTCTACAGACGCTCTTAACTCCTCAAGATCTCAGTTTTGTTGGCTACACATATAAGAATTTTGCTGCTGTCAAGGGGAAGCGTCATTCTATTG
>Msulcatus 
GCAGAAGTTGCCAATGACTGCATTGTGAAACTTTATTACTCATTTCAAGATCCTGAATTCTTATATCTTATAATGGAATATTTACCTGGCTGCGATATAATGACTTTGTTGATGAGGGAAGAAACTTTGACAGAAAGTGTGGCTAGATTTTACATCGCACAAACCGTTTTGGCCATAGAGTCAATTCATAAACACAATTACATTCATCGGTTGGTATTATTACATTTTAAAATCTATTTTCATCTTGTT-CTTATAAACCATATTTTGCGGTTA---AATGTTTCTTCACA--------TTTCCTCAGGGATATAAAACCTGACAACCTTCTGTTAGACATAAATGGTCATATGAAACTTTCGGATTTCGGTCTTTGCAAACCACTTGACTGCTCAAATCTATCATCTATAAGTGAAAATGAAATATTGGATGATGATAACTTGAACGATACAATGGACGTTGATGGAAATTACCCGAATAGCAAAAATGGTAGGCGTTGGAAAAGTCCTCTCGAACAACTTCAACATTGGCAAATGAATAGGAGGAAGTTGGTAAGTGCTTTATGATTTTGTATTTTTTTATTTGGTCTT----------------TCTTTT-CTGTTTCA--CAT----------CTTTTTTTT------TTGTGAACCGTCTTTT-CAGTTAACATAAG-----TTTTTCTCTTATAAAAGAAAAAAGTTGATTTTGATTGTATTTTACCACTTTGAACATGTTTTCATTTGCTTGCACAAAAATCCTTCTCCACCTTATCTATTTGTTTTATTGCAGGCATTTTCCACTGTTGGAACTCCAGACTATATTGCTCCGGAAGTGTTACTGAAAAAGGGCTATGGCGTGGAGTGTGACTGGTTTGTTGATATTCTTTTTCATTTGCTTGAGTTGCATCTATTTATT----TTCCATTTTAGTAGTTTTCTCATTTTGAAGTGAATACAGATGATAGTATTGCGATACTTTCATATATTCAGTTGTTAAGAGTAGTAAAACTA-TCTCTATGCTCTAAGCTATTGTTTAT--TTCTT-----------------ACGGAA----------TTTATATATTGTTTTAAGAAT-----------------------------------------------------------------------------------------------------------------------------------AAAA---------------TTAATTTCCTTTCCGAAATGAAAAATCATCGTTGTTTCCAACATGTGTTCTGACTTGCTGCAGGTGGTCTCTTGGCGCTATAATGTATGAGATGCTTATCGGTTATCCTCCATTTTACTCTGATGATCCTGTAACAACATGCAGAAAGGTTTTAATCTTTTTCTCCTTAATCTTCCTTTCTTATGCACTTATTTCAGCCCT---ATGAATATATG-TTTTAGA---------CAATGATTCCCAATACG-----CAATACCCATGACCGAAAAAAATGAAATTTTGATTATATAGGATTAATTATTATGTAAAATTCCTAATTCCCTAT----------TTTTGTCTAGTAGCACCGACCGTAACATTTTAATTTATGTTGTACTCATTTTTCCTAGTGACGAGTGTCTACAGATTGTGCACTGGAGAAACCACTTAAAATTTCCGGACGAGGCAAGATTGACACCTGAAGCTAAAGATCTGATGTGCAGGTTGCTTTCTGGTGTTCCACATAGGCTTGGTACAAGAGGAGCAAAGGAAATTAAAGTGTGTAACATGTGGTTTT-TCTCTCTTTTACTCCCCTTACAATGGATTAGTATTAAATCATGTTATTTCCTGATGACATTACTGGTTCGTAATTTACAGGCTCATCCGTGGTTTAGGATGTCATATGGGACAGGCTCTATGAAACCGAGGCAGCATTTAAACCGCGAGTCATTGGGGAGCTTGACACTCAGAATTTTATGAAATTTGATGAGGTATAAGATGTTGAGAAATTCGACGAAG--CAACGCAACTAC-ATTCAGTC----TTATTTAGTG-----------------------------------AATT--GTTCACCATAGAATT-------------TGTAATTGTCATAATAGGTTGAACAACCAATACCAGCTCGATCTGGATCCGGACCCATCAGAAAGGTAAAACTC-TATTTACTTGCCGGAAGATTAAGATTTTTCAGGAAA---TAGTCAATCATCTTGCCT-AGATTTT---------GTGTCATT--CAATTCGGAGTGGAAATTTCATCTCCATAAGGATATATAAACCATTATAATAACCGTTGTATCCTTCATCTTTAAATCTGTAAATACTTGAATCATAATGCAAGTGTGATGTAAGAAATAGCTGTATAAATGAGTATGCCTCTATTGAACTTACACACAACATTAATCATCGTAATGTTATTCGGATTTCTCAATAATTTTCTCTCTCTAATGATGCGGTACACTTTGAACTTGAAGATTGGTGGTGCCTAAGAAAATTGTATAAATTTGTGGCTTTCTATTAATTCATAAGCTTCTA--CTTTTTCTCCACTGTTGAATTCATCAGTTCTAGTTGTATACCCTGTCACAAATTTTTCAGGC-----ATAAGTTGATTGATTTTGTAGCATATACTAAAACTCTAAG-----TTGTATCATTTTTATCTACAGATGCTCTTAACTCCTCAAGATCTCAGTTTTGTTGGCTATACATATAAGAATTTTGCTGCTGTCAAGGGGAGGCGCCATTCTATCG
>Mneapolitanus 
GCAGAAGTTGCGAATGACTGCATTGTGAAACTTTATTACTCATTTCAAGATCCTGAGTTCTTATATCTTATAATGGAATATTTACCTGGCGGCGATATAATGACTTTGTTGATGAGGGAAGAAACTTTGACAGAAAGTGTGGCTAGATTTTACATCGCCCAAACCGTTTTGGCCATAGAGTCAATTCATAAACACAATTACATTCATCGGTTGGTATTATTACATTTTAAAATCTACTTTCGTCTTGTTTCTCATAAACCTTATTTTGCAGTTA---TAAGTTTCTTCGCG--------TTTCCTCAGGGATATAAAACCTGACAACCTTCTGTTAGACATAAATGGTCATATGAAACTGTCGGATTTCGGTCTTTGCAAACCACTTGACTGCTCAAATCTATCATCTATAAGCGAAAATGAAATATTGGATGATGATAACTTGAACGATACAATGGACGTTGATGGAAATTACCCGAATAGCAAAAATGGTAGGCGTTGGAAAAGTCCTCTCGAACAACTTCAACATTGGCAAATGAATAGGAGGAAGTTGGTAAGTGCTTCATGATTTTGTATTT-TTTATTTGGTCTT----------------TCTTTT-CTGGTGCAGTCATTTCAGCACAGCTTGTGCTTCTAAACTTGTGAACCGTCTTTT-CAATTTACATAAG-----TTTTTGTCTTATAAAAGAAAAAAGTTGATTTTGATTGTATTTTACCACTTCGAACATGTTTTCATTTTCTTGCACAAAAATCCTTCTCCACCTTATCTATTTGTTTTATTGCAGGCATTTTCAACTGTTGGAACTCCAGACTATATTGCTCCGGAAGTGTTACTGAAAAAGGGTTATGGCGTGGAGTGTGACTGGTTTGTTGATATTCTTTTCTATTTTCTTGAGTTGCATCTATTTATT----TTCCGTTTAAGTAGTTTTCTCATTTTGAAGTGAATACAGATGATAGTATTGCGATACTTTCGTATATTCAGTTGTTAAGAGTAGTAAAACTA-TCTCTATGCTCTAAGCTGTT---TATTTCTTAAAGTTCAAACACTT--CGAAGGAAAAAAAAAAATATGCTATCCAGTTTTAAGAATTCTTCATTATGCGTTGATTCTCCAACAAA----TGTGGTACTTGCTTGG--ACAGAT-TATTATTATTATTCTTGACCTGAAAATGGTTATATTTGTGTCTTATGGAATT--------------AAAGAATAAAA---------------TTAATTTCCTTTCCGAAATGAAATATCTTCCTTGTTTCCAACAAGTGTTCTGACTTGCTGCAGGTGGTCTCTTGGCGCTATAATGTATGAGATGCTTGTCGGTTATCCTCCATTTTACTCTGATGATCCTGTAACAACATGCAGAAAGGTTTTAATCTTTTTTTCCTTAATCTTCCGTTCTTATGCACTTATTTCAGTCCT---ATGAATATATG-TTATAGA---------CAATGATTCCCGA-------------ACCCTTGACCGAAAAAAATGAAAAATTGATTATGTAGGATTAATTCTCTTGTAAAATTCCTAATTCCCTATCATTTCATTATTTTTT-TAGTAGCACCGACCGTAAGGGTTTAATTTATGTTGTACTTATTTTTCCTGGTGACGAGTGTCTACAGATTGTGCACTGGAAAAACCACTTAAAATTTCCGGACGAGGCAAGATTGACACCTGAAGCTAAAGATCTGATGTGCAGGTTGCTTTCTGGTGTTCCACATAGGCTTGGTACAAGAGGAGCAAATGAAATTAAAGTGTGTAACATGTGGATTT-TCTCTCTTTTGCTCCCCGTACGATGGATTAGTATTAAATCATGTTTTTTCCTAATGACATTACTGGTTCGTAATTTACAGGCTCATCCGTGGTTTAGGATGTCATATGGGACAAGCTCTATGAAACCGAGGCAGCATTTAAACCACGAGTCATTGGGGAGCTTGACACTCAGAATTTTATGAAATTTGATGAGGTATAAGATGTTGAGAAATTCGACGAAG--CAACACAACTAC-ATTCAGTC----TTGTTTAGTG-----------------------------------AATT--GTTCACCATAGAATT-------------------------------------------------------------------------------------------------------------------------------------------------------------------------------------------ATTTCATCTCCATAAGGATATATAAACAATTATAATAGCCGTTGTATCCTTCATCTTTAAATCTGTAAATACTTGAATCCCAATGCAAGTGTGATGTAAGAAATAGTTGTATAAATGAGTACGCATCCATTGAACTTACACACAACATTAATCATCGTAATGTTATTCGGATTTCTCAATAATTTTCTCTCTCGAATGGTGTGGTATACTTTGAACTTTAAGATTGATGGTGCCTAAAAAAATTGTATAAATTTGTGGCTTTCTATTAATTCATAAGCCTCTA--CTTTTTCTCCACTGTTGAATTCATCAATTCTAGTTGCATACCCTGTCACAAATTTTTCAGTC-----ATAAGTTGATTGATTTTGTAGTGTATACTAAAACTCTAAA-----TTGTATCATTTTTATCTACAGATGCTCTTAACTCCTCAAGATCTCAGTTTTGTTGGCTATACATATAAGAACTTTGCTGCTGTCAAGGGGAAGCGCCATTCTATCG
