# Supplementary material for: Phylogenetic Properties of 50 Nuclear Loci in Medicago (Leguminosae) Generated Using Multiplexed Sequence Capture and Next-Generation Sequencing
Source: PLoS One. 2014 Oct 17;9(10):e109704. doi: 10.1371/journal.pone.0109704 (PMC4201463; doi:10.1371/journal.pone.0109704)
Supplement: S1 Alignments — (ZIP) [file pone.0109704.s001.zip › alignments_50loci/gene33_Medtr7g088950.1.fasta]

>truncatula 
TTGAACAAAAAGCTTACAAACTGTATAAGCACAATAGATGCCAAAAATATTGAACTAATAAATCTGCAGACAGCTCTCGGACAGTATTATGCTGAAATTGAAGCTAAGGTTATTTTAAATTTTTTATTATTACAAGTTTGGTGAATTAAATT--GAGTTGTTAACACCTTAAAA-TCCCACTCACCTTTTTATTTTT--GTCATTATCTTT---TATGTATCTATGTTATATTATTACACAGAGTAAGCTTATATCGCTATTAATTTTATTTTCTGAAGGAACATTTAGAAGAAGAGTTGGCTCGTGCAAGGGAAGAAACGGCTAATCTTTCTCAACTGTTGAAAGTATGGATATATCTCACTTTTGCTAAATTAATAATATGCAGAAAACT------TCGTTTAAAATTTGAATTGAACAAAAATTGGATCCTTTA---TGATTATAGCACAAAAGCATATGATGATCTTTGCTAGTTGTTATAACACAAGTATTTGATTATTTGTATGATCTTGAACTATACGTTTTATAGTTACTCTGTCTTAATACTTAAAAAGCATAATGCATCTTGTATTATCTTATCCTCCATCATTCCTGAAAGTTTTGCT-----------------------------------------------------------------------------CAGCATGTAGATTAAATGGTT--GTTATTGCCAGGATGCAGATTCCAGAGTGGATATATTGAGTGGTGAAAAAGAAGAAATTTTAGCCAAGCTTTCTCAATCTGAGAAAGTACAGTCAGAATGGAGAAGTAGAGTAAGCAAGCTTGAGGAAGAAAATGCTAAATTGAGGCGAGCTCTTGAACAAAGTATGACACGGCTAAATAGAATGTCGGTGGATTCTGATTTTCTTGTTGACAGGTTGGCACGTTTTTCTTCTGAGTATAATTTCGAGAATAAAACATTATGGCATTATTTGACCCATGTAACCGACCCGGCCTAGTCTTGGAGAAAGCTGCAATTAAATTTTTTAAAAAATAAGCTAGGAGCTTTTCTGTC-ATGATAATTTTTT--------AGAATAAATTATCT-TACACGTTTTAATTGTACTTTGACAGGCGCATTGTGATAAAACTCCTTATTACTTATTTCCAGAGAAACCACAGCAAAGAGGTATCAAGTCTTTTAACTGTGGTTGCTTTATAT--GCA-TTTTTCAAGACTGAAACCCTTTCCTTTATTTCTTCTGTGAGAATAATTTGTGTGTATATATATGATGAGTATCTAAGAACTTGGCGAACCCACCCTCAAGAACTAACCATCAAGGGGGGAA---CCAAGCCACATAAATAGTCCACCGAGCCTCCC-ATACTACTCGACGTGGGACTTGTGCCCCCCATAATACCCAAGTCCCTATCAGTACACCCTTGTGTGTTGGGG-AGAGTCCGGGGAGAGAAATTTAAGGGCTCAGTTTTTATACTATTAGCCGAGTTAATTTATGGTTACCGGATTTT--CCAAGAAAATTAGTATATGGTCAGATTCATGAGGATG------CCCGCATCTATACCCTAGGATAGGGTTTTATGAAGTTGCAGTCTTGGTTGATA----TTTTAAGAACCATTGAACTTGTGA-AGGTTATAAAATTATGTTCTCCAGTTTCACATGTTTGCGTTTGGCTG--TATATTTTGGTTCCTTCCCTTAACATTTGCTCCCAATGCTGTGTTATTTTATCTGGTTTGCGTTACTATATTGTTCAACTGATATTTTTTCATGTGGTTTTTTATGTTGGGACAGGTTTTGGACTTGATGGTTCGCATGCTGGGATTTTCTAACGAGGACAAGCAAAGGATAGGCCTTGCTCAACAAGGTCCAGGGAAAGGTGTTGTCCGTGGTGTTCTTGGTTTGCCTGGCCGCCTGGTCGGAGGTATCTTAGGAGGAAGTTCAACTGAATCAGCTGTAAATGTTGGATCTGATAACCAGGTAATTTCTTCTCCTCTGGTATTAGTATATTTTCCGGATAATGATGTATGGTGTGAAATTGTCGCATTTTACACAACTTTGATATGGAGTTTACAATCAAAAATTCATATTTGAACAAGTATTTTCCCATTTCAG-TCCTTTGCAGATATGTGGGTTGATTTTCTTCTCAAGGAAACAG---------AAAAGAGAGAGTTGTCAGGAAGTACAGGT------GAATCTATGGGTGATTTACGTGATAATAGTACAAGTACTAATTCTGCTTCTTCACCACTTTCCAGTCAGAGGTTTAGTACTGGAGCTGCATCAATTAGCTCGCCTACTAATAATCAGAACACGAGTCCTATCTCACATGGATATTTTCAGCATTCTGAACAAATTGGTTCAGAATTCTCGACAGTTCCCCTTACATATTCAGATAGCAAAACAACTAGTTCAAAACTTTTTCCCAGACACTAA
>italica 
TTGAACAAAAAGCTTACAAACTGTATAAGCACAATAGATGCCAAAAATATTGAACTGATAAATTTGCAGACCGCTCTCGGACAGTATTATGCTGAAATTGAAGCTAAGGTTATTTTAAATTTTTTATTATTACAAGTTTGGTGAAATAAATT--GAGTTGTTAACACCTTAAAA-TCCCACTCACCTTATTATTT---------------------------------------TTACACAGAGTAAGCTTATATCGCTATTAATTTTATTTTCTGAAGGAACATTTAGAAGAAGAGTTGGCTCGTGCAAGGGAAGAAACAGCTAATCTTTCTCAACTGTTGAAAGTATGGATATATCTCACTTTTGCTAAATTAATAATATGCAGAAAACT------TCGTTTAAAATTTGAATTGGACAAAAATTGGATCCTTTA---TGATTATAGCACAAAAGCATATGATGATCTTTGCTAGTTGTTATAACACAAGTATTTGATTATTTGTATGATCTTGAACTCTACGTTTTATAGTTACTCTGTCTTAATACTTAAAAAGCATAATGCATCTTGTATTATCTTATCCTCCATCATTCCTGAAAGTTTTGCT-----------------------------------------------------------------------------CAGCATGTAGATTAAATGGTT--GTTATTGCCAGGATGCAGATTCCAGAGTGGATATATTGAGTGGTGAAAAAGAAGAAATTTTAGCCAAGCTTTCTCAATCTGAGAAAGTACAATCAGAATGGAGAAGTAGAGTAAGCAAGCTTGAGGAAGAAAATGCTAAATTGAGGCGAGCTCTTGAACAAAGTATGACACGGCTAAATAGAATGTCGGTGGATTCTGATTTTCTTGTTGACAGGTTGGCATGTTTTTCTTCTGAGTATAATTTCGAGAATAGAACATTATGGCATTATTTGACCCATGTAACCGACCCGGCCTAGTCTTGGAGAAAGCTGCAATTAAAATTTTTTTAAAATAAGCTAGGAGCTTTTCTGTC-ATGATAATTTTTT--------AGAATAAATTATCT-TACACGTTTTAATTGTACTTTGACAGGCGCATTGTGATAAAACTCCTTATTACTTATTTCCAGAGAAACCACAGCAAAGAGGTATCAAGTCTTTTAACTGTGGTTGCTTTATAT--GCA-TTTTTCAAGACTGAAACCCTTTCCTTTATTTCTTCTGTGAGAATAATTTGTGTGTATATATATGATGAGTGTCTAAGAACTTGGCGAACCCACCCTCAAGAACTAACCATCAAGGGGGGAA---CCAAGCCACATAAATAGTCCACCGAGCCTCCC-AAACTACTCGACGTGAGACTTGTGCCCCCCATAATACCCAAGTCCCTATCAGTACACCCTTGTGTGTTGGGG-AGAGACCGGGGAGAGAAATTTAAGGGCTCAGTTTTTATACTATTCGCCAAGTTAATTTATGGTTACCGAATTTT-TCCAAGAAAATTAGTATATGGTCGGATTCATGAGGATG------CCCGCATCTATACCCTAGGATAGGGTTTTAAGAAGTTGCAGTCTTGGTTGATA----TTTTAAGAACCATTGAACTTGTGA-AGGTTATAAAATTATGTTCTCCAGTTTCACATGTTTGCGTTTGGCTG--TATATTTTGGTTCCTTTCCTTAACATTTGCTCCCAATGCTGTGTTATTTTATCTGGTTTGCGATGCTATATTGTTCAAATGATATTTTTTCATGTGGTTTTTTATGTTGGGACAGGTTTTGGACTTGATGGTTCGCATGCTGGGATTTTCTAACGAGGACAAGCAAAGGATAGGCCTTGCTCAACAAGGTCCAGGGAAAGGTGTTGTCCGTGGTGTTCTTGGTTTGCCTGGCCGCCTGGTCGGAGGTATCTTAGGAGGAAGTTCAACTGAATCAGCTGTAAATGTTGGATCTGATAACCAGGTAATTTCTTCTCCTCTGGTATTAGTATATTTTCCGGATAATGATGTATGGTGCAAAATTGTCGCATTTTACACAACTTTGATATGGAGTTTACAATCATAAATTCATATTTGAACAAGTATTTTTCCATTTCAG-TCCTTTGCAGATATGTGGGTTGATTTTCTTCTCAAGGAAACAG---------AAAAGAGAGAGTTGTCAGGAAGTACAGGT------GAATCTATGGGTGATTTACGTGATAATAGTACAAGTACTAATTCTGCTTCTTCACCACTTTCCAGTCAGAGGTTTAGTACTGGAGCTGCATCAATTAGCTCGCCTACTAATAATCAGAACACGAGTCCTATCTCACATGGATATTTTCAGCATTCTGAACAAATTGGTTCAGAATTCTCGACAGTTCCCCTTACATATTCAGATAGCAAAACAACTAGTTCAAAACTTTTTCCCAGACACTAA
>sativa 
TTGAACAAAAAGCTTACAAACTGTATAAGCACAATAGATGCCAAAAATATTGAACTAATAAATTTGCAGACAGCTCTCGGACAGTATTATGCTGAGATCGAAGCTAAGGTTATTTTAAATTTTTTATTATTACAAGTTTGCTGACATAAATT--GAGCTGTTAACACCTTAATATTCCCACTCACCTTTTTATTTTTCTGTCATTATCTTT---TATGTATCTATGTTATATTGTTACACAGAGTAAGCTTATGTCGCTATTAATTTTATTTCCTGAAGGAACATTTAGAAGAAGAGTTGGCTCGTGCAAGGGAAGAAACAGCTAATCTTTCTCAACTGTTGAAAGTATGAATATATCTCACTTTTGCTAAATTAATAATATGCAGACAACT------TCGTTTAAAATATGAATTGAACAAAAATTGGATACTTTATGTTGATTATAGCACAAAAGCATATGATGATCTTTGGTAGTTGTTGTAACACAAGTATTTGATTATTTGTATCATGTTGAACTCTATGTTTTAAAGTTACTCTATCTTAATGCTTAAAAAGCATAATGCATCTTGTATTATCTTATCCTCCATCATTCCTGAAAATTTTGCTCAGTATATTGACATTGTATTGTGTTTTTTT--GACTCAAAAGGTTAAAAAGTCAATTT-TTGGTGTTCATGATTAAGCAGCGTATAGATTAAATGTTTATGTTATTGCCAGGATGCAGATTCCAGAGTGGATATATTGAGTGGTGAAAAAGAAGAAATTTTAGCCATGCTTTCTCAATCTGAGAAGGTACAATCAGAATGGAGAAGTAGAGTAAGCAAGCTTGAGGAAGAAAATGCTAAATTGCGGCGAGCTCTTGAACAGAGTATGACACGGTTAAATAGAATGTCGGTGGATTCTGATTTTCTTGTTGACAGGTTGGCATGTTTTTCTTCTGAGTATAATTTCGAGAATAGAACGTTATGGCATCATTTGACCCATGTAACCGACCCGGCTTAGTTTTGGAGAAAGCTGTAATTAAAATT--AAAAAAATAAGCTAGGACCTTT-CTGTC-ATGATTTTTTTTTTTT-----AGAATAAATTATCT-TACATGTTTTAATTGTACTTTGACAGGCGCATTGTGATAAAACTCCTTATTACTTATTTCCAGAGAAACCACAGCAAAGAGGTATCAAGTCTTCTAACTGTGGTTGCTTTATAT--GCATTTTTTCAAGACTGAAACCGTTTCCTTTATTTCTTC--TGAGAATAATTTTTGTG----TATATGATGAGTATCTAAGAACTTGGGGAACCCACCCTCAAGAACTAGCTTTTAAGGGGGGAAGAACCAAGCCGCATAAATAGTCCACTGAGCATCCCCATACTACTCGACGTGGGACTTGTGCCCCCCATAATACCCAAGTCTCCATCAGTACACCCTTGTGGGTTGGGG-AGAGACTGGGAAGAGAAATTTAAGGGCTCAGTTTTTATACTTTTAGCCGAGTTAATTTATGGTTACCAGATTTTGTCCAAGAAAATTAGTATATGGTCAGATTCATGAGGATG------CCCACATCTATACCCTAGGATAGGGTTTTAAGAAGTTGCAGTCTTGTTTGATA----TTTTAAGAACCATTGAACTTGTGA-AGGTTATAAAATTATGTTCTCCAGTTTCACATGTTTACATTTGGCTGTATATATTTTGGTTCCTTCCCTTAACATTTGCTCCCAATGCCGTGTTATTTTATCTGGTTTGCGT-GTTATATTGTTCAAATGATATTTTT-CATGTGGTTTTTTATGTTGGGACAGGTTTTGGATTTAATGGTTCGCATGCTGGGATTTTCTAATGAGGACAAGCAAAGGATAGGCCTTGCTCAACAAGGTCCAGGGAAAGGTGTTGTCCGCGGTGTTCTTGGTTTGCCTGGCCGCCTGGTCGGAGGTATCTTAGGAGGAAGTTCGACTGAATCAGCTGTAAATGTTGGATCTGATAACCAGGTAATTT---CTAATCTGGTATTAGTATATTTTCCGGATAATGATGTATGGTGCGAAATTGTTGCATCTTACACTACTTTGATATCGAGTTTACAATCATAAATTCATATTTGAACAAGTATTTTCCCATTTCAG-TCCTTTGCAGATATGTGGGTTGATTTTCTTCTCAAGGAAACAGAAGAAAGAGAAAAGAGAGAGTTGTCAGGAATTACAGGTGGATCAGAATCTATGGGTGATTCACGTGATAATAGTACAAATACTAATTCTGCCTCTTCACCACTTTCCAATCAAAGGTTTAGTACTGGAGCTGCATCAATTAGTTCACCTAT---TAATCAGAACACTAGTCCTCTCTCTCGTGGATATTTTCAGCATTCTGAACAAATTGGTTCAGAATTCTCGACAGTTCCCCTTACATATTCAGATAGCAAAACAACTAGTTCAAAACTTTTTACCAGACATTAA
>medicaginoides 
TTGAACAAAAAGCTTACAAACTGTATAAGCACAATAGATGCCAAAAATATTGAACTAATAAATTTGCAGACCGCTCTCGGACAGTATTATGCTGAAATCGAAGCTAAGGTTATTTTAAATTTTTTATTCTTACAAGTTTGCTGACATAAATT--GAGTTGTTAACACCTTAATATTTCCACTCACCTTTTTATTTTT--GTCATCATCTTT---TATCTATCTTTGTTATATTGTTACACAGAGTAAGCTTATATCGCTATTAATTTTATTTCCTGAAGGAACATTTAGAAGAAGAGTTGGCTCGTGCAAGAGAAGAAACAGCTAATCTTTCTCAACTGTTGAAAGTATGAATATATCTCACTTTTGCTAAATTATTAATATGCAGACAACT------TCGTTTAAAATTTGAATTGAACAAAAATTGGTTCCTTTATGTTGATTATAGCACAAAAGCATATGATGATCTTTGCTAGCTGTTGTAAC--AAGTATTTGATTATTTGTATCATGTTGAACTCTATGTTTTAAAGTTACTGTATTTTAATACTTAAAAAGCATAATGCATCTTGTATTATCTTATCCTCCATCATTCCTGAAAATTTTGCTCCGTATATTGACATTGTATTGCGTTTTTTTTTTACTCAAAAGGTTAAAAAGTCAATTTGCTGGTGTTCGTAATTAAGCAGCATGTAGATTAAATGGTTATATTATTGCCAGGATGCAGATTGCAGAGTGGATATATTGAGTGGTGAAAAAGAAGAAATTTTGGCCAAGCTTTCTCAATCTGAGAAGGTACAATCAGAATGGAGAAGTAGAGTAAGCAAGCTTGAGGAAGAAAATGCTAAATTGAGGCGAGCTCTTGAACAGAGTATGACACGGCTAAATAGAATGTCGGTGGATTCTGATTTTCTTGTTGACAGGTTGGCATTCTTTTCTTCTGAGTATTATTTCGAGGATAGAGCATTATGGCATCATTTGACCCATGTAACTGACCCGGCCTAGTCTTGGAGAAAGCTGTAATTAAAATT-AAAAAAAATAAGCTAGGAGCTTTTCTGTC-ATGATTATTTTTTT-------AGAATAAATTATCT-TACATGTTTTAATTGTACTATGACAGGCGCATTGTGATAAAACTCCTTATTACTTATTTCCAGAGAAACCACAGCAAAGAGGTATCAAGTCTTCTAACTGTGGTTGCTTTATATATGCA-TTTTTCAAGACTGAAACCATTTCCTTTATTTCTTCCGTGAGAATAATTTGTGTG----TATATC--GAGTATCTAAGAACTTGGGGAACCCACCCTCAAGAACTAGCTATCAAGGGGGGAAGAACCAAGCCACATAAATAGTCCACCGAGCATCCT-ATACTACTCGACGTGGGAATTGTGCCCCCCATAATACCCAAGTCCCTATCAGTACACCCTTGTGTGTTGGGGGAGAGACCGGGGAGAGAAATTTAAAGTCTCAGTTTTTATACTATTAGCTGAGTTAATTTATGGTTACTAGATTTTGTTCAAGAAAACTAGTATATGGTCAGATTCATGAGGATG--------GGCATCTATAACTTAGGATAGGGTTTTAAGAAGTTACAGTCTTGGTTGATA----TTTTAAGAACCATTGAACTTGTGA-AGGTTATAAAATTATGTTCTCCAGTTTCGCATGTTTACGTTTGGCTG--TATATTTTGGTTCCTTCCCTTAACATTTGTTCCCAATGCCGTGTTATTTTA-------------------TTGTTCAAATGATATTTTT-CATGTGGCTTTTTATGTTGGGACAGGTTTTAGACTTAATGGTTCGCATGCTGGGATTTTCTAATGAGGACAAGCAAAGGATAGGCCTTGCTCAACAAGGTCCAGGGAAAGGTGTTGTCCGTGGTGTTCTTGGTTTGCCTGGCCGCCTGGTCGGAGGTATCTTAGGAGGAAGTTCAACCGAATCAGCTGTAAATGTTGGATCTGATAACCAGGTAATTTCTTCTCCTCTGGTATTAGTATATTTTCCGGATAATGATGTATGGTGCAAAATCGTCGCATTTTACACTACTTTGATATCGAGTTGACAATCATAAATTCATATATGAACAAGTATTTCCCCATTTCAG-TCCTTTGCAGATATGTGGGTTGATTTTCTTCTCAAGGAAACAGAAGAAAGAGAAAAGAGAGAGTTGTCAGGAATTACAGGTGGATCAGAATCTATGGGTGATTCACGTGATAATAGTACAAATACTAATTCTGCTTCTTCACCACTTTCCAATCAAAGGTTTAGTACTGGAGCTGCATCAATTAGTTCACCTAC---TAATCAGAACACGAGTCCTCTCTCTCGTGGATATTTTCAGCATTCTGAACAAATTGGTTCAGAATTCTCGACAGTTCCCCTTACATATTCAGATAGCAAAACAACTAGTTCAAAACTTTTTCCCAGACACTAA
>Msulcatus 
TTGAACAAAAAGCTTACACACTGTATAAGCACAATAGATGCCAAAAATATTGAACTTATAAATTTGCAGACAGCTCTTGGACAGTATTATGCTGAAATTGAAGCTAAGGTTATTTAATATTTTTTATTATTACAAGTTTGCTGACATAAATTAA-----GTTAACAC------ATTCCCACTCACCTTTTTATTTTTCTGTCAATATCTTTATGTATGTGTCTCTGTTGCATTGTTACACAGAGTAAGCTAATATTGCTATTAATTTTATTTCCTGAAGGAACATTTAGAAGAAGAGTTGGCTCGTGCAAGGGACGAAACTGCTAATCTTTCTCAAATGTTGAAAGTATGAATCTATCTCACTTTTGCTAAATTA---ATATGCAGACAACTTATGCATTGTTTAAAATTTGAATTGAACAAATATTGGATCCTTTATGTTGATTATAGCACAAAAACATATGATGATCTTCGCTAGTCGT---AACACAAGTATTTGATTATTTGTATCATGCTGTACTCTACGTTTTAAAGTTACTTTATTTTAATACTTA-AAATCATAATGCATCTTGTA-----TTATCCTCCATCATTCCTGAAAATTTTGCTTAGTATATTGACATTGTATTGTGTTTTTTT---ACTCAAAAGGTTAAAAAGTCAATTTGTTAGTGTTCATAATTAAGCAGCATGTAGATTAAATGGTTATGTTATTGCCAGGATGCAGATTGCAGAGTGGATATATTGAGGGGTGAAAAAGAAGAAATTTTAGCCAAGCTTTCTCAATCTGAGAAGGTACAATCAGAATGGAGAAGTAGAGTAAGCAAGCTTGAGGAAGAAAATGCCAAATTGAGACGAGCTCTTGAACAGAGTATGACACGGCTAAATAGAATGTCGGTGGATTCTGATTTTCTTGTTGACAGGTTGGCATGTTTTTCTTCTGAGTATAATTTCTAGAGTAGAACATTATGGCATCATTTGACCCATGTAACCGACTCTGCCTAGTCTTGAAGAAAGTTGTATTTAAATTT---AAAAAAAAAACTAGGAACTTTTCTGTCTATGATT-TTTTTTTCTCTGTGAGAATTAATTATTAATACTGGTTTCAATTGTATTTTGACAGGCGCATTGTGATAAAACTCCTTATTACTTATTTCCAGAGAAACCACAGCAAAGAGGTATTAAGTCTTCTAACTGTGGTTGCTTTATAT--GCA-TTTTTCAAGACTGATACCCTTTCCTTTATTTCTTCTGTGAGAATAGTTTGTGTG----TATATGATGAGTATCTAAGAACTTGGGGAACCCACCCTCAAGAACTAGCTATTAAGGGGGGAAGCACTAAGCCACTTAAGTAGTCCACCGAGCATCCC-ATACTATCCGATGTGGGACTTGTGTCCAAGAAAATAGCCCAGTCCCTATCAGTCTACTCTTGT------------------------------------------------------------------------------------------------------------------------------------------------------------------------------------TAACCCTTTTAAGAAGCATTGAACTTGTGA-AGGTTATATAATTATGTTCTCCAGTTTCACATGATTACGTTTGGCTGTATAT-TTTTGGTTCCTTCCCTTAACATTTACTCCCAATGCCGTGCTATTTTATCTTGTTTGTGT-GCTATATTGTTCAAATGATATTTTT-CATGTGGTTTTGTATGTTGGGACAGGTTTTGGACTTAATGGTTCGCATGCTGGGATTTTCTAATGATGACAAGCAAAGGATAGGCCTTGCTCAACAAGGTCCAGGGAAAGGTGTTGTCCGTGGTGTTCTTGGTTTGCCTGGCCGCCTGGTCGGAGGTATCTTAGGAGGAAGTTCAACTGAATCAGCTGTAAATGTTGGATCTGATAACCAGGTAATTTCTTCTCCTCTGGTATAAGTATATTTTCCGGATAATGATGTATGGTGTGAAATTGTAGCATTTTACACTAA-----------------------------------------------------------------------------------------------------------------------------------------------------------------------------------------------------------------------------------------------------------------------------------------------------------------------------------------------------------------------------------------------------
>Mneapolitanus 
TTGAACAAAAAGCTTACACACTGTATAAGCACAATAGATGCCAAAAATATTGAACTAATAAATTTGCAGACAGCTCTTGGACAGTATTATGCTGAAATCGAAGCTAAGGTTATTTTATATTTTTTATTATTACAAGTTTGCTGACATAAATT--GAGTTGTTAACACCTTAATATTCCCACTCACCTTTTTATTTTTCTGTCAATATCTTTATGCATGTATCTCTGTTGCTTTGTTACACAGAGCAAGCTAATATTGCTATTAATTTTATTTCCTGAAGGAACATTTAGAAGAAGAGTTGGCTCGTGCAAGGGAAGAAACTGCTAATCTTTCTCAACTGTTGAAAGTATGAATCTATCTCACTTATGCTAAATTA---ATATGCAGACAACTTATGCATTGTTTAAAATTTGAATTGAACAAGTATTGGATCCTTTATGTTGATTATAGCACAAAAACATATGATGATCTTCGCTAGTTGT---AACACAAGTATTTGATTATTTGTATCATGTTGCACTCTATGTTTTAAAGTTACTTTATCTTAATACTTA-AAAGCATA-----------------TTATCCTCCACCATTCCTGAAATTTTTGCTCAGTATATTGACATTGTATTGTGTGTTTTTT--ACTCAAAAGGTTAAAAAGTCAATTTGTTGGTGTTCATAATTAAGCAGCATGTAGATTAAATGGTTATGTTATTGCCAGGATGCAGATTGCAGAGTGGATATATTGAGGGGTGAAAAAGAAGAAATTTTAGCCAAGCTTTCTCAATCTGAGAAGGTACAATCAGAATGGAGAAGTAGAGTAAGCAAGCTGGAGGAAGAAAATGCCAAATTGAGACGAGCTCTTGAACAGAGTATGACACGGCTAAATAGAATGTCGGTGGATTCTGATTTTCTTGTTGACAGGTTGGCATGTTTTTCTTCTGAGTATAACTTCTAGAGTAGAACATTATGGCATCATTTGACCCATGTAACCGACCCTGCCTAGTCTTGGAGAAAGCTGTATTTAA--TTTAAAATATAAAAACTAGGAACTTTCTTGTC-ATGATGTTTTTTTTTTTTGTGAGAAATAATTATTT-TACTGGTTTCAATTGTATTTTGACAGGCGCATTGTGATAAAACTCCTTATTACTTATTTCCAGAGAAACCACAGCAAAGAGGTATTAAGTCTTCTAACTGTGGTTGCTTTATAT--GCA-TTTTTCAAGACTGAAACCCTTTCCTTTATTTCTTTTGTGAGAATAAGTTGTGTG----TATATGATGAGTATCTAAGAACATGGGAAACCCACCCTCAAGAACTAGCTATTAAGGGGGGAAGAACGAAGCCACTTAAATAGTCCACCGAGCATCCC-ATACTA-TCGATGTGGGACTTGTGCCCATCATAATACCCAAATCCCTATCAGTACACCCTTGTGTGTTTGGA-AGAGACCGGGGAGAGAAATTTAAGGACTCAGTTTTTATACTATTTGCTGAGTTAATTTATGGTTGCTAGATTTTGTCCAAGAAAATTAGTATATGGTCAGATTCATGAGGATGCCCAGTCCCACATCTATAACCTATGATAGGATTTTAAGAAGTTGCAGTCTTGGTTAATA----TTTTAAGAACCATTGAACTTGTGAAAGGTTATAAAATTATGTTCTTCAGTTTCACATGTTTATGTTTGGCTG--CATATTTTTGTTCCTTCCCTTAACATTTGCTCCCAATGCCGTGCTATTTTATCTTGTTTGCGT-GCTATATTGTTCAAATGATATTTTT-CATGTGGTTTTTTATGTTGGGACAGGTTTTGGACTTAATGGTTCGCATGCTAGGATTTTCTAATGACGACAAGCAAAGGATAGGCCTTGCTCAACAAGGTCCAGGGAAAGGTGTTGTCCGTGGTGTTCTTGGTTTGCCTGGCCGCCTGGTCGGAGGTATCTTAGGAGGAGGTTCAACTGAATCAACTGTAAATGTTGGATCTGATAACCAGGTAATTTCTTCTCCTCTGGTATTAGTATATTTTCTGGATAATGATGTATGGTGCGAAATTGTCGCATTTTACACTAATTTGATATCGATTTTACAATCATAAATTCATGTTTGAACAAGTTTTTTCCCCTCTCCAGTCCTTTGCAGATATGTGGGTTGATTTTCTTCTCAAGGAAACAGAAGAAAGAGAAAAGAGAGAGTTGTCAGGAAGTACTACAGGTGATGAATGTATGGGTGATTCACTT------GATAAAAGTACTAATTCTGCTTCTTCACCACTTTCCAATCAGAGGTTTAGTACTGGAGCTACATCAATTACTTCACCTAC---TAATCAGAACACGAGTCCTCTCTCTCGTGGATATTTTCAGCATGCTGAACAAATTGGTTCAGAATTCTCAACAGTTCCCCTTACATATTCAGATAGCAAAACAACTAGTTCAAAACTTTTTACCAGACACTAA
