# Supplementary material for: Phylogenetic Properties of 50 Nuclear Loci in Medicago (Leguminosae) Generated Using Multiplexed Sequence Capture and Next-Generation Sequencing
Source: PLoS One. 2014 Oct 17;9(10):e109704. doi: 10.1371/journal.pone.0109704 (PMC4201463; doi:10.1371/journal.pone.0109704)
Supplement: S1 Alignments — (ZIP) [file pone.0109704.s001.zip › alignments_50loci/gene40_Medtr7g005780.1.fasta]

>truncatula 
GTTGCAAGCTTTGGAGCATCTCTAATGGACTATGATATATTGACAATGTCAATTGCACCGAGTGATGAACATGATGCTCAAGTGATGTTTGCTCTTGAAAGAGGACTTCCTGCAATGCTTGGAGTATTCAGCACTCATAGGCTAACATTCCCTTCAAAATCATTTGATGTGGCTCATTGCTCTAGATGCCTTGTCCCTTGGATTGCTAATGGTAAATTTTCAATCTTTTTGTTACTTAGATAATACCTAACTCTTATATATATTAT----TGTAC-------AAAATGTCTTTTAATGTTTCTGTTTCGTAGTTAACAACCACTAACACAGACA-----------TTGACATACCGATACTTGTAATAATTTAAGAAAATGAAATAATTAAATGTAACC--ATTTGTATCGGTGTTTGGTGTCAAATACCAACGCG---TGCTGGATACCA-GACACGCCTTCAACATGAAGCGTTGGTACCTATGCAGCACCTGATACGTCATACTGAAGGAAAGT-----GTCGGAAATGTGTCATTGTTCGACATTGAATACAACATTGAAACATATTGCATTCAATCGTTCTATTTTCTCAAATTATTACTGTTGTCAACGTATCAATGTCAGTATCATGTCTGGTATTTGTACCGCAGTGTAGATGCTACATATTACTAGTCATCTAGAATCAAGTTTTCATATGAGAAAT--------------TGAG-----AAG---CAATTAATGCTTAAACTTATATATCATATTTAATATAGAGAATTTGGTTTTTCAATTTATGATTCTACTATCTGATATTCTTCAATTTAATTTGTCAAAGATGGACTATACCTAAGAGAGATTGACAGGATTCTGCGTCCTGGTGGATTTTGGGTACTTTCTGGGCCACCAATAAATTGGAGGGTAAACTATAAAGCATGGCAAACAGAGCCAACAGTGTTGGAAAAGGAACAGAACAATTTAGAGGAACTTGCAATGCAAATGTGTTGGGAAAAAGTTGCTGAGGGAGGACAAATTGCTATATGGCAAAAACCAATAAATCATATAAAATGCATGCAAAAATTGAATACTTTGAGTTCTCCAAAGTTTTGCAATTCATCTGACTCTGATGCTGGATGGTAAGCTTAT-TTTTTAATTGATATTGTTGAG-TGACACTAGATCTAGATGTAAATCTAAAACCTGTATTTTACTATTATTTATGTTCTCTCCTTAAAAATCAGTTTGAGTTGACTTATCTAAACTTACCTAGTAACATAAA----CACTTGTGA------------------------------------------------------------------------------------------GAAAGAGCTTATACCTTATATGAGAAGAGTTTTATTTTATTTTATGATTTGATACAGAAATGGCTTATACATAAACGCTTGTAAAATAGGAGCTTATGCTATAAGCACTTAATTAAACTATTTATCCAAACAAAGACTCTGATGTAGAT--TGAAATCTCAAAACACTTGTATGACTGCATGCATTTTTCTATTCTGCTATGGTTTCTGTTAACTTAATTTTT-AGTAGTCTAGTTTATTTTCTAGATCATCATTTTCCAATGTTTTATATTCAAACTTTAAAGCTATGAACTATTGAACAGGTATACAAAAATGACTGCATGCATTTTTCCTCTTCCAGAAGTGAAAGACATCGATGAAATCGCCGGCGGTGTTCTTGAGAAATGGCCTATAAGATTGAATGATTCACCACCAAGGTTGAGAAAAGAGAATCAT---GATGTTTTCTCACTC---AAAACCTATAGTGAAGATAACATGATATGGAAAAAAAGAGTATCTTACTATGAAGTCATGCTCAAATCACTCTCATCTGGTAAATATAGAAATGTTATGGATATGAATGCTGGCTTTGGTGGATTTGCAGCTGCATTGGTGAAATATCCAGTTTGGGTTATGAATGTTGTTCCATTTGATGCAAAAAGCAACAATCTTGGCATTATCTATGAAAGAGGCCTCATAGGAACTTACATGGATTG
>italica 
GTTGCAAGCTTTGGAGCATCTCTAATGGACTATGATATATTGACAATGTCAATTGCACCGAGTGATGAACATGATGCTCAAGTGATGTTTGCTCTTGAAAGAGGACTTCCTGCAATGCTTGGAGTATTCAGCACTCATAGGCTAACATTCCCTTCAAAATCATTTGATATGGCTCATTGCTCTAGATGCCTTGTCCCTTGGACTGCTAATGGTAAATTTTCAATCTTTTTGTTACTTAGATAATACCTAACTCTTATATATATTAT----TGTAC-------AAAATGTCTTTTAATGTGTCTGTTTCGTAGTTAACAACCACTAACACAAACA-----------TTGACATACCAATACTTGTAATAATTTAAGAAAATGAAATAATTAAATGTAACC--ATTTGTATCGGTGTTTGTTGTCAAATACCAACACG---TGTTGGATACCA-GACACGCCTTCAACATGAAGCGTTGGTGCCTGTGCAGCACCTGATACGTCATACTGAAGGAAAGT-----GTCGGAAATGTGTCATTGTTCGACATTGAATACAACATTGAAACATATTGCATTCAATCGTTCTATTTTCTCAAATTATTACTGTTGTCAACGTATCAATGCCAGCATCGTGTCTGGTATTTGTACCGCAGTGTAGATGCTACATATTACTAGTCATCTAGAATCAAGTTTTCATATGAGAAAT--------------TGAG-----AAG---CAA----TGCTTAAATTTATATATCATATTTAATATAGAGAATTTGGTTTTTCAATTTATGATTCCACTATCTGATATTCTTCAATTTAATTTGTCAAAGATGGACTATACCTAAGAGAGATTGACAGGATTTTGCGTCCTGGTGGATTTTGGGTACTTTCTGGGCCACCAATAAATTGGAGGGTAAACTATAAAGCATGGCAAACAGAGCCAACAGTGTTGGAAAAGGAACAGAACAATTTAGAGGAACTTGCAATGCAAATGTGTTGGGAAAAAGTTGCTGAGGGAGGACAAATTGCTATATGGCAAAAACCAATAAATCATATAAAATGCATGCAAAAATTGAATACTTTGAGTTCTCCAAAGTTTTGCAATTCATCTGACTCTGATGCTGGATGGTAAGCTTAT-TTTTTAATTGATATTGTTTAG-TGACACTAGATCTAGATGTAAATCTAAAACCTGTATTTTACTATTATTTATGTTCTCTACTTAAAAATCAGTTTGAGTTGACTTATCTAAACTTACCCAGTAACATAAA----CACTTGTGA------------------------------------------------------------------------------------------GAAAGAGCTTATACCTTAT--------------------------GATTTGATACAGAAATGGCTTATACATAAACGCTTGTAAAATAGGAGCTTATGCTATAAGCACTTAATTAAACTATTTGTCCAAACAAAGACTCTGATGTAGAT--GGAAATCTCAAAACACTTGTATGACTGCATGCATTTTTCTATTCTGCTATGGTTTCTGTTAACATAATTTTT-AGTAGTCTACTTTATTTTCTAGATCATCATTTTCCAATGTTTTATATTCAAACTTTAAAGCTATGAACTATTGAACAGGTATACAAAAATGACTGCATGCATTTTTCCTCTTCCAGAAGTGAAAGACATCGATGAAATCGCCGGCGGTGTTCTTGAGAAATGGCCTATTAGATTGAATGATTCACCACCAAGGTTGAGAAAAGAGAATCAT---GATGTTTTCTCACTC---AAAACCTATAGTGAAGATAACATGATATGGAAAAAAAGAGTATCTTACTATGAAGTCATGCTCAAATCACTCTCATCTGGTAAATATAGAAATGTTATGGATATGAATGCTGGCTTTGGTGGATTTGCAGCTGCATTGGTGAAATATCCAGTTTGGGTTATGAATGTTGTTCCATTTGATGCAAAAAGCAACAATCTTGGCATTATCTATGAAAGAGGCCTCATAGGAACTTACATGGATTG
>sativa 
GTAGCAAGCTTTGGATCAGCTATGATGGACTATGATATATTGACAATGTCAATAGCACCAAGTGATGAACATGATGCTCAAGTGATGTTTGCACTTGAAAGAGGACTTCCTGCTATGCTTGGAGTATTCAGCACTCATAGGCTAACATTCCCTTCAAAATCATTTGATATGGCTCATTGCTCTAGATGCCTTGTCCCTTGGACTGCTAATGGTAATTTTTCAATCTTTTTGTTACTTAGATAACACTTAACTTTTATATATCTTATTCATTATTATTGTACAAAAATGTCTTTTAATGTTTCTGTTTCGTAGTTAACAACCACTAACACAGACGCAACACTGATATTGACATACCGACACACC-----------------------------TTCAACA-----TGTGTCGGTGTTTGGTGTCGAATACCAACATG---TGTCGGATACCA-GACACACCTTCAACATGAAGCATTGGCACCT--------CCAGATACGTCATATTGAAGGAATGTCCGAAGTCGGAAATATGTCATTGTTCGACATTG------------ACACATGTTGCATTCAATTGTTCTATTTTCTCAAATTATTACCGTTGTCGACATATC-GTGTCAGTATCGTGTCTGGTATTTGTACCACGGTGTAGATGCTACATATTACTAGTCATCTAGAATCAAGTTTTCAAATGAAAAATGTTCATATACCATATGAGAAATTAAGAATCAA----TGCTTAAAGTTATATATCATATTTAATGTAGAGAAATTGGTTTTTCAATTTATGATTCTACTATCTGATATTCTTCAATTTAATTTGTCAAAGATGGACTATACCTAAGAGAGATTGACAGGATATTGCGTCCTGGCGGATTTTGGGTACTTTCTGGACCACCTATAAACTGGAGGGTTAACTATAAAGCATGGCAAACAGAGCCAACAGTGTTGGAAAAGGAACAGAACAGTTTAGAGGAACTTGCAATGCAAATGTGTTGGGAAAAAGTTGCTGAGGGAGGACAAATTGCTATATGGCAAAAACCAATAAATCATATAAAATGCATGCAAAAATTGAATACTTTGAGTTCTCCAAAGTTTTGCAATTCATCTGACTCTGATGCTGGATGGTAAGCTTAT-TTTTTAATTGATATTGTTGAGATGACACTAGATCTAGATGTAAATCTAAAACCTATATTTTACTATTATTTATGTTCTCTACTTAAAAGTCAGTTTGAGTTGACTTATCTAAACTTACCTAGTAACATAAA----CACTTGTGA------------------------------------------------------------------------------------------GAAACAGCTTATACCTTATATGAGAAGAGTTTGATTTTATTTTATGATCTGATACATAAATGGCTTAAACATAAACACTTGTAAAATATGAGTTTATGCTATAGGCACTTAATTAAACTATTTATCCAAACAAAGACTCTGATGTAGAT--GAAAATTTCAAAAMACTTGTATGACTGCATGCATTTTTCTRTTCTGCTATGSTTTCTGTWAACATAATTTTY-AWTAGTYTAGTTTATTTTCTAGATCATCATTTTCCAATGTTTTATATTCAAACTTCAAAGCTATGAACYATTGAACAGGTATACAAAAATGACTGCATGCATTTTTCCTCTTCCAGAAGTKAAAGACATCGATGAAATYGCCRGCGGTGKTCTTGAGAAATGGCCTATAAGATTGAATGATTCACCACCAAGGTTGAGAAAAGAGAATSAT---GATGKTTTCACACTC---AAAACCTATAGYGAAGATAAYAKGATATGGAAAAARAGAKTATCTTACTATGAAGTCATGCTCAAATCACTCTCATMTGGTAAATATAGAAATGTTATGGATATGAATGCTGGCTTTGGTGGATYTGCAGCTRCAATGGTGAAATATCCAGTTTGGGTTATGAATGTTGTTCCRTTTGATKCAAAAAGCAACAATCTTGGCATTATYTATGAAAGAGGCCTCATAGGAACTTACATGGATTG
>medicaginoides 
GTTGCAAGCTTTGGAGCATCTCTAACGGACTATGATATATTGACAATGTCAATTGCACCAAGTGATGAACATGATGCTCAAGTGATGTTTGCACTTGAAAGAGGACTTCCTGCTATGCTTGGAGTATTCAGCACTCATAGGCTAACATTCCCTTCAAAATCATTTGATATGGCTCATTGCTCTAGATGCCTTGTCCCTTGGACTGCTAATGGTAACCTTTCAATCTTTT-GTTACTTAGATAATACTTAAC------ATATATTAT----TATAC------AAACATGTCTTTTAATGTTCCTGTTTCGTAGTTATCAACCACTCACACAGACACGACACTGACATTGACATATTGAC----------------------------------------------------------TTGTGTCGAATACCA---------------------GACACGCCTTCAACATGAAGCGTTGGTACATAT------------------------------------TGTCGGAAATGTGTCATTGTT------------CAACATTGACACATATTGCATTCAATCATTCTATTTTCTCAAATTATTACTGTTGTCGACGTATCAATGTCAGTATCGTGTCTGGTATTTGTACCGCAGTGTAGATGCTACATATTACTAGCCATCTAGAATCAAGTTTTCAAATGAAAAATGTTCACATTTCATATGCAAAATTGAGAAGCAA----TGGTTAAATTTATATATCATATTTAATGTAGAGAATTTGGTTTTTCAATGTATGATGCTACTACCTGATATTGTTTAATTTAATTTGTTAAAGATGGACTATACCTAAGAGAGATTGACAGGATATTGCGTCCTGGTGGATTTTGGGTACTTTCTGGACCACCTATAAATTGGAGGGTAAACTATAAAGCATGGCAAACAGAGTCAACAGTGTTGGAAAAGGAACAGAACAGTTTAGAGGAACTTGCAATGCAAATGTGTTGGGAAAAAGTTGCTGAGGGAGGACAAATTGCTATATGGCAAAAACCAATAAATCATATAAAATGCATGCAGAAATTGAATACTTTGAGTTCTCCAAAGTTTTGCAATTCATCTGACTCTGATGCTGGATGGTAAGCTTAT-TTTTTAATTGATATTGTTGAG-TGACACTAGATCTAGATGTAAATCTAAAACCTGTATTTTACTATTGTTTATGTTCTCTACTAAAAAGTCAGTTTGAGTTGACTTATCTAAACTTACCTAGTAACATAAATAAACACTTGTTAGAATGTATTAGAGAGCTTGTGAAAATAGCTTATAACATTTCCATAAGATGTCTTTAGCTTATTTCTGTAAGCTCTCCAAAATAGCTTATGGAAACAGCTTATACCTTATATGAAAAGAGTTTGATTTTATTTTATGAATTGATTTAGAAATAGCTTATACATAAACACTTGTAAAATAAGCGTTTATGCTATAAGCACTTAATTAAACCATTTATCCAAACAAAGACCCTGATGTAGATATGGAAATCTCAAAACACTTGTATGACTGCATGCATTTTTCTGTTCTGCTATGGTTTCTGTTAACATAATTTTC-AATATTCTAGTTTATTTTCTAGATCATCATTTTCCAATGTTTTATATTCAAACTTCAAAGCTATGAACTATTTAACAGGTATACAAAAATGACCGCATGCATTTTTCCTCTTCCAGAAGTGAAAGACATCGATGAAATCGCCGGCGGTGTTCTTGAGAAATGGCCTATAAGATTGAATGATTCACCACCAAGGTTGAGAAAAGAGAATCAT---GATGTTTTCACACTC---AAAACCTATAGTGAAGATAATAGGATATGGAAAAAGAGAGTATCTTACTATGAAGTTTCGCTCAAATCACTCTCATTTGGTAGATATAGAAATGTTATGGATATGAATGCTTGCTTTGGTGGATTTGCAGCTGCAATGGTGGAATATCCAGTTTGGGTTATGAATGTTGTTCCATTTGATGAAAAAAGTAACAATCTTGGCATCATCTATGAAAGAGGCCTCATAGGAACTTACATGGATTG
>Msulcatus 
GTTGCAAGCTTTGGAGCATCTCTAATGGACTATGATATATTGACAATGTCAATTGCACCAAGTGATGAACATGAGGCTCAAGTGTTGTTTGCACTTGAAAGAGGACTTCCTGCTATGCTTGGAGTATTCAGCACTCATAGGCTAACATTCCCTTCTAAATCATTTGATATGGCTCATTGCTCTAGATGCCTTGTCCCTTGGACTGCTAATGGTAACATTTCAATCTTTT-ATTACTTAGATAACACTTAATTTTTATATAT---------TATACAAAAAAAAAAAGGTCTTTTAATGTTCTTGTTTCCTAGTTATCAACCACTAACATAGACAC-ACACTCACATTGATATATTGAAACCGGTAATAATTTGAGAAACTGAAATAATTAAATACAACTACATATGTCTC--TGTATGGTGTCAAATACCAACACA---TGTCGGATACTGA-ACAAACCTTCAACATGAAGCGTTAGTACCTATGTAGCACCCAAAACTTCATATTGAAGTCGTGTCCGATGTCCAAAATGTGTTAGTGTTTGACGCTGA-CACAACATCAACACATGTTTCATTCAATTATTCTATTTTCTCAAATTATTACTGATGTTGACATATCAGTGTCACTATCTTGTCCGG--------------------TGCTGCATATTCCAAGTCATCTAGAATCAAGTTTTCAAATAAAAAATGTTCACATTCCATAT---------------------------------------------------GAGAATTTGGTTTTTCAATTTATGATGCTACTATCTGATATTGTTTAATTTAATTTTTGAAAGATGGACTATACCTAAAAGAGATTGATAGGATTTTGCGTCCTGGTGGATTTTGGATACTTTCTGGGCCACCAATAAATTGGAGGGTAAACTATAAAGCATGGCAAACAGAATCAACAGTGTTGGAAAAGGAACAGAACAATTTAGAAGAACTTGCAATGCAAATGTGTTGGGAAAAAGTTGCTGAGGGAGGACAAATTGCTGTTTGGCAAAAACCAATAAATCATATAAAATGTATGCAAAAGTTTAATACTTTGAGTTCTCCAAAGTTTTGCAATTCATCTGATCCTGATGCTGGATGGTAAGCTTAT-TTTTTAATTG-TATTGTTGAA-TGACACTAGATCTAGATGTAAATCTCAAATCTGTATTTTGCTATTGTTTATGTAATCTACTTAAATGTCTGTTTGAATTGACTTATTTGAACTTACCTACTCACATGAAT----ACTTGTGACTGTTTGCAAGAA--TTTGTGAAAATAGCTTATAACATTTCCATAAGATGTTTTTACCTTATTTTCATAAGCTCTCCATAATAGCTTACGAAAATAGCTTATACCTTATATGAAAAGAGT-----------------------------------------------------------------------------------------------------------------------------------------------------------TTTTCTGTTCTGCTAAGGTTTCTGGTAACATAATTTTCCAATTGTCTTGTTTATTTTTTAGATCATCATTTTTCAATGTTTTATATTCAAACTTCAAA-----------TTGAACAGGTATACAAAAATGACTGCATGCATTTTTCCTCTTCCAGAAGTGAAAGACATCGACGAAATCTCCAACGGTGTTCTTGAAAAATGGCCTATGAGATTGGATGCTTTACCACCAAGAATGAGAAATGAGAATGATATTGATGGTTCTACACTTCAAAAAATATATAGTGAAGATAATATGATATGGAAAAAGAGGGTATCTTATTATGAAGTCATGCTCAAATCACTCTCATCTGGTAGATATAGAAATGTTATGGATATGAATGCTGGCTTTGGTGGATTTGCAGCTGCAATGGTGAAATATCCTGTTTGGATTATGAATGTTGTTCCATTTGATGCAAAAAGCAACAATCTTGGTATTATCTATGAAAGAGGCCTCATAGGAACTTACATGGATTG
>Mneapolitanus 
GTTGCAAGCTTTGGAGCATCTCTAATGGACTATGAAATATTGACAATGTCAATTGCACCAAGTGATGAACATGAGGCTCAAGTGTTGTTTGCACTTGAAAGAGGACTTCCTGCTATGCTTGGAGTATTCAGCACTCATAGGCTAACATTCCCTTCAAAATCATTTGATATGGCTCATTGCTCTAGATGCCTTGTCCCTTGGACGGCTAATGGTAACATTTCAATCTTTT-GTTACTTAGATAACACTTAACTTTTATATAT---------TATACA--AAAAAAAAGGTCTTTTAATGTTTCTGTTTCCTACTTATCAACAACTAACACAGACACAACACTCA-----ACATATTGACACCGGTAATAATCTGAGAAAATGAAATAATTAAATGCAATCACATTTGTC--GGTGTACGGTGTTGAATACCAACACGACGTGTCGGATACCG-GACACACTTTCAACATGAAGCGTTGGTACCTATGTAGCACCCAAAACTTCATATTGAAGACGTGTCTAATGTCCAAAATGTGTCAATGTTTGACACTGA-CACAACTTCAACACATGTTACATTCAATTATTCTATTTTCTCAAATTATTACTGAGGTCAACATATCAATGTGAATATCTTGTCTAGTAT--------CCGTGTCGATGCTACATACTCCTAGTCATCTAGAATCAAGTTCTCAAATAAAAAATGTTAACATACCATATGAAAAATTAAGAAGCAA----TGCTTAAATTTATATATCATATCTATTGTAGAGAATTTGGTTTTTAAATTTATGATGCTACTATCTGATATTGTTTAATTTAATTTTTCAAAGATGGACTATACCTAAAAGAGATTGATAGGATTTTGCGTCCTGGTGGATTTTGGATACTTTCTGGACCACCTATAAATTGGAGGGTAAACTATAAAGCATGGGAAACAGAATCAACAGTGTTGGAAAAGGAACAGAACAATTTAGAAGAACTTGCAATGCAAATGTGTTGGGAAAAAGTTGCTGAGGGAGGACAAATTGCTATATGGCAAAAATCTATAAATCATATAAAATGCATGCAAAAATTGAATACTTTGAGTTCTCCAAAGTTTTGCAATTCATCTGATCCTGATGCTGGATGGTAAGTTTATTTTTTTAATTGATATTGTTGAA-TGACACTAGATCTAGATGTAAATCTCCAATCTGTATTTTGCTATTGTTTATGTAATCTACTTAAAAGTCAATTTGAATTGACTTATTTAAACTTACCTAGTAACATAAA----CACTTGTGAGAATATATGAGAGAGCTTGTGAAAATAGTTTACAACATTTCCATAAGATGTTTTTAGCTTATTTTCGTAAGCTCTCCAAAATAGCTTATGAAAATAACTTATATGA-------------------------------------------------------------------------------------------------------------------------------------------------------------------------TTTTCTGTTCTGCTAAGGTTTATGTTAACATAACTTTCCAATATTCTAGTTTATTTTGTAGATCATCATTTTTCAATGTTTTATATTCAAACTTCAAA-----------TTGAACAGGTATACAAAAATGACTGCATGCATTTTTCCTCTTCCAGAAGTGAAAGATATCGACGAAATCTCCGGCGGTGTTCTTGAAAAATGGCCTATGAGGTTGAATGCTTTACCACCAAGAATGAGAAAGGAGAATGATATTGATGGTTCTAAACTTCAAAAAATTTATAGTGAAGATAATAGGATATGGAAAAAGAGAGTATCTTATTATGAAGTCATGCTCAAATCACTTTCATCTGGTAAATATAGAAATGTTATGGATATGAATGCTGGCTTTGGTGGATTTGCAGCTGCAATGGTGAAATATCCAGTTTGGATTATGAATGTTGTTCCATTTGATGCAAAAATCAACAATCTTGGTATTATCTATGAAAGAGGCCTCATAGGAACTTACATGGATTG
