# Supplementary material for: Phylogenetic Properties of 50 Nuclear Loci in Medicago (Leguminosae) Generated Using Multiplexed Sequence Capture and Next-Generation Sequencing
Source: PLoS One. 2014 Oct 17;9(10):e109704. doi: 10.1371/journal.pone.0109704 (PMC4201463; doi:10.1371/journal.pone.0109704)
Supplement: S1 Alignments — (ZIP) [file pone.0109704.s001.zip › alignments_50loci/gene37_Medtr2g122490.1.fasta]

>truncatula 
GCCTACTTTTTTGTCAAGGATATCGCTTAGTGATACATGGAGACCTGCAACAAGGAAATACTGCAGAAATGATCCTTGGAAAATGTTAAAAACTTCCATTTCCATACTTTTCTCACGATCAGTCCTGCAGGTATTACCCATATTCTACAATTTCTTGTAGGGTTACACAGATATGTATTTAGGTGAGCCATTCTGACGGCATGTCTTATGTTTGTGACCTTCATTTCTACATGGGATTCCCTTCC------------------AAAAGGGGGAAGATAGATTATAAATCTTTTATTACGTATAAAAATATGGAACTCTCCTAATTTTACTAATAATGATTTAGAGAGGTTTTCAATTTTTCAGGCAAGGATTGAGTAAGTTCATAGTTGCAATAGTTGACAGAGTTCTTTACTGGCAATATTTTTCCAAGGACTG--ATAATTATGCTGGAATATTGATCCAAATTTTATACGTTTGCAAAATAGGAACCAGCCTTTGAAGAATTAATTCTACTATATACCAAGGAAGTT---GAAATAAATGGTAAAGATAAAGCTGAGGTTCCATCATTGCAATTAAAGATCTATGAGAAAATTCCTTTTCCAGATTTACCGGTAATTATTTTGATACTACAGGGTCTGTCATATGTCAGATAAGAAGACCCTTCTTAGTGTTGTTCCTGTTGTAACTTTGGATGTTTATATGTTTAAAATTCTTCAGATGGTATTCAATTTATTTGCAGGTAGTTTTTCCTCACAAAAAGCTATCATTCCGCATCATTGACACAGTAAGAAATCTTCTAGAACTCGCGCTTCTTGTTTTTGA----GTTTTAAACTCTTTTTAAAGTTGTCTGCTATGTCCCTAAGTGT---------------------------AAATCATGATATAGTTTGAGCTTT-------CTCTGCTCCTAAATTTT--CAGAGAAAAGCAAACT--TTTTTTTTTATCAGAACCTGGCCCAGTTTTACAAGCCAATACATTATACATGTCTGTGTATTTCAGATATATAAGTATGCATTCTTTCCCGTAATAATTGAATAAGAATGTAGCGATGAAATAACATTAGAATATTGGTTGTAAA-GTACCTTTAATTACCCTATTTGTTTAGTGTTGTAACTTTTAACTGCAAACTTACAGGTGCGCTTGGATGTTGCCTCAATTTTGGGACTCCTGGCATATTTTATAAACTACAAATTTGAGAATCTCTCAGATTCCCCGTATGTACATCTTAATTTCATATGATATTTATGATATTCCTAAACGATGTTTCTGCATCTAAATGATTTTTACTGATTTTAATTATGGTTCTAATTTCGTCTCTAGACTCAATTATCTTTGATGCTAGAAAGGAATTGCCTTT------GTTTTTTTCTTTCACAATGCTGGTAGCTACCTTAATCGTGTACTTTTTTCCTTCCTTTCCAAACA--TTTTTTCAGAATAATACTATCAACAAGGGGAGATTATGATGCAAACAATATAATAGGAATATATTTGGTTAATATATGTTACCTTAGTAATAGG-TTTTATTTTGTTTTGAACCTTACTCTATGCACATATTTTCTTGATGGACTAGTAGGAAACACCTCATTTCTACCTCCACCAATAATTTTCCTGCTTAGAAGTTACATCATCTGTGAAACTTTTGGAGTGCTTGTTTACAATATTTTACTTTCATTTTTATTTCAGATCAGCTATATTACTTGATGTAGTTGCCATAAGTGCCCTAATAATATTTGGGAGTCGTGTGGTTCTTGGTTACAAACAGACGTGGGATCGGTATCAGGTAGATTAACATGATATTTTCTTTTAGATGCTATTAATATTTGAAACTGTTGTTATACCAAAAGAATATAGTTCTACCTTCCACATTCTATGGAAATAAAACTATCTGAGATTCTGAGTTGTCAAAAA---TATTATATTGCAGCTATTAGTGAACAAGACGCTTTATGAAAAGACACTAGCAAGTGGCTTTGGCTCGGTGCATTTTCTTTTAGATGCTTCTGAACAGCAGCAA
>italica 
GCCTACTTTTTTGTCAAGGATATCGCTTAGTGATACATGGAGACCTGCAACAAGGAAATACTGCAGAAATGATCCTTGGAAAATGTTAAAAACTTCCATTTCCATACTTTTCTCACGATCAGTCCTGCAGGTATTACCCATATTCTACAATTTCTTGTAGGGTTACACAGATATGTATTTAGGTGAGCCATTCTGACGGCATGTCTTATGTTTGTGACCTTCATTTCTACATGGGATTCCCTTCC------------------AAAAGGGGGAAGATAGATTATAAATCTTTTATTACGTATAAAAATATGGAACTCTCCTAATTTTACTAATAATGATTCAGAGAGGTTTTCAATTTTTCAGGCAAGGATTAAGTAAGTTCATAGTTGCAATAGTTGACAGAGTTCTTTACTGGCAATATTTTTCCAAGGACTG--ATAATTATGCTGGAATATTGATCCAAATTTTATACGTTTGCAAAATAGGAACCAGCCTTTGAAGAATTAATTCTACTATATACCAAGGAAGTT---GAAATAAATGGTAAAGATAAAGCTGAGGTTCCATCATTGCAATTAAAGATCTATGAGAAAATTCCTTTTCCAGATTTACCGGTAATTATTTTGATACTACAGGGTCTGTCATATGTCAGATAAGAAGACCCTTCTTAGTGTTTTTCCTGTTGTAACTTTGGATGTTTATATGTTTAAAATTCTTCAGATGGTATTCAATTTATTTGCAGGTAGTTTTTCCTCACAAAAAGCTATCATTCCGCATCATTGACACAGTAAGAAATCTTCTAGAACTCGCGCTTCTTGTTTTTGA----GTTTTAAACTCTTTTTAAAGTTGTCTGCTATGTCCCTAAGTGT---------------------------AAATCATGATATAGTTTGAGCTTT-------CTCTGCTCCTAAATTTTCACAGAGAAAAGCAAACTTGTTTTTTTTTATCAGAACCTGGCCCAGTTTTACAAGCCAATACATTATACATGTCTGTGTATTTCAGATATATAAGTATGCATTCTTTCCCGTAATAATTGAATAAGAATGTAGCGATGAAATAACATTAGAATATTGGTTGTAAA-GTACCTTTAATTACCCTATTTGTTTAGTGTTGTAACTTTTAACTGCAAACTTACAGGTGCGCTTGGATGTTGCCTCAATTTTGGGACTCCTGGCATATTTTATAAACTACAAATTTGAGAATCTCTCAGATTCCCCGTATGTACATCTTAATTTCATATGATATTTATGATATTCCTAAACGATGTTTCTGCATCTAAATGATTTTTACTGATTTTAATTATGGTTCTAATTTCGTCTCTAGACTCAATTATCTTTGATGCTAGAAAGGAATTGCCTTT------GTTTTTTTCTTTCACAATGCGGGTAGCTACCTTAATCGTGTACTTTTTTCCTTCCTTTCCAAACA--TTTTTTCAGAATAATACTATCAACAAGGGGAGATTATGATGCAAACAATATAATAGGAATATATTTGGTTAATATATGTTACCTTAGTAATAGGGTTTTATTTTGTTTTGAACCTTACTCTATGCACATATTTTCTTGATGGACTAGTAGGAAACACCTCATTTCTACCTCCACCAATAATTTTCCTGCTTAGAAGTTACATCATCTGTGAAACTGTTGGAGTGCTTGTTTACAATATTTTACTTTCATTTTTATTTCAGATCAGCTATATTACTTGATGTAGTTGCCATAAGTGCCCTAATAATATTTGGGAGTCGTGTGGTTCTAGGTTACAAACAGACGTGGGATCGGTATCAGGTAGATTAACATGATATTTTCTTTTAGATGCTATTAATATTTGAAACTGTTGTTATACCAAAAGAATATAGTTCTACCTTCCACATTCTATGGAAATAAAACTATCTGAGATTCTGAGTTGTCAAAAA---TATTATATTGCAGCTATTAGTGAACAAGACGCTTTATGAAAAGACACTAGCAAGTGGCTTTGGCTCGGTGCATTTTCTTTTAGATGCTTCTGAACAGCAGCAA
>sativa 
GCCTACTTTTTTGTCAAGGATATCACTTAGTGATACATGGAGACCTGCAACAAGGAAATACTGCAGAAATGATCCTTGGAAAATGTTAAAAACWTCCWTTTCCATACTTTTCTCACGATCAGTCCTGCAGGTATTACCCATAWTCTACAATTTCTTGTAGGGTTACACAARTATGTATTTAGGTGWRCCATTCTGACGGCATGTCTTATGTTTGTGACCTTCATTTCTRCAYGGGATTCCCTTCC------------------AAAAGGGGGAAGATAGCTTATAAATCTTTTATTACGTATAAAAATATGGAACTCTCCTAAATTTACTAATAATGATTTAGAGAGGTTTCCAATTTTTCAGGCAAGGATTGAGTAAGTTCATAGTTGCAATAGTTGACAGAGTTCTTTACYGGCAATATTTTTTYGAGGACTG--ATAATTATGCTGGAATATTGATCCAAATTTTATATGTTTGCAAAATAGGAACCRGCCTTTGAAGAATTAATTCTACTATATACGAAGGAAGTT---GAAATAAATGGTAAAGATAAAGCTGAGGTTCCATCATTGCAATTAAAGATCTATGAGAAAATTCCTTTTCCAGATTTACCGGTAATTATTTTGWTACTACAGGGTCTGTCATATGTCAGATAAGAAGACTCTTCTTGGTGTTGTTCCWGTTGTAACTTTGGATGTTTATATGTTTAAAMTTCTTCAGATGGTATTCAATTTATTTGCAGGTAGTTTTTCCTCACAAAAAGCTATCATTCCGCATCATAGACACGGTAAGAAATCTTCTAGAAYTCGCGCTTCTTGTTTTTGA----GTTTTAAACTCTTTTTAAAGTTGTCTGCTATGTCTGTAAGTGT---------------------------AAATCATGATATAGTTTTAGCTTTTTATCCTCTCTRCTCCTAAATTTTMCCAGAGAAAAGCAAACT--TTTTTTTTTATCAGAACCTGGCCCAGTTTTACAAGCCAATACATTATACATGTCTGTTTAATCCAGATATATAAGTATGCATTCTTTCCCGTAATAATTTAATAAGAATGTAGTGATGAAATAACATTAGAATATTGGCTGTAAATGTACCTTTACTTACCCTATTTGTTCAGTGTTGTAACTTTTAACTGCAAACTTACAGGTGCGCTTGGATGTTGCCACAATTTTGGGACTCCTGGCATATTTTATAAACTACAAATTTCAAAATCTCTCAGATTCCCCGTAAGTATATCTTAATTTCATATGATATTGATGATATTCCTAAACGTTGTTTCTGCATCTAAATGATATTTACTAATTTTAATTACGGTTCTAATTTAGTCTCTAGGCTCGATTATCTCTGATGCTAGAAAGGAATTTCCTTTATATTTTTTTTTTTCTTTCACAATGCGGGTAGCTACCTTAATCGTGTACTTTTTTCCTTCCTTTTCAAACATTTTTTTTCAGAATAATACTATCAACAAGGGGAGATAATGATGCAAACCATATAATAGGAATATATTTGGTTAATATATGATACCTTAGTAATAGGGTTTTATTTTGTTTTGAACCTTATTCTATGCACACATTTTTTTGATTGACTAGAAGGAAACACCTCGTTTCGACCTCCACCAATAATTTTCTTGCTTAGAAGTTACAT-----------------------TTGTTTACAATATTTTACTTTCATTTTTATTTCAGGTCAGCTATATTACTTGATGTAGTTGCCATAAGTGCCCTAATAATATTTGGGAGTCGTGTGGTTCTAGGTTACAAACAGACGTGGGATCGGTATCAGGTAGATTAACATGATAATTTCTTTTAGATGCTATTAATATTTGAAACTGTTGTTATACCAAAAGAATATAGTTCTACCTTCCACGTTCTATGGAAATAAAACTATCTGAGATTCTGAGTTGTCAAAAATATTATTATATTGCAGCTATTAGTGAACAAGACGCTTTATGAAAAGACGTTAGCAAGTGGCTTTGGCTCGGTGCATTTTCTTTTAGATGCTTCTGAACAGCAGCAA
>medicaginoides 
GCCTACTTTTTTGTCAAGGATATCACTTAGTGATACATGGAGACCTGCAACAAGGAAATACTGCAGAAATGATCTTTGGAAAATGTTAAAAACTTCCATTTCCATACTTTTCTCACAATCAGTCCTGCAGGTATTACCCATAATCTACGATTTCTTATAGGGTTACACAAATATGTATCTAGGAGAGCCATTCTGACGACACGTCTTATGTTTATGACCTTCATTTCTACACGGGATTCCCTTCCTTTTTTAGCATTTTGGCCGAAAGGGGGAAGATAGATTATAAATCTATTATTACGTATAAAAATATGGCTCTCTCCTAATTTTACTAATAATGATTTATAGAGGTTTTCAAATTTTCAGGCAAGGATTGAGTATGTTCAAAGTTGCAATAGTTGACAGAATTCTTTACTGGCAATATTTCTTCGAGGACCGATATAATTATGCAGGAATATTGATCCAAATCTTATATGTTTGCAAAATAGGAACCAGCCTTTGAAGAATTAATTCTACTATATACGGAGGAAGTT---GAAATAAATGGTAAAGATAAAGCTGAGGTTCCATCATTGCAATTAAAGATCTATGAGAAAATTCCTTTTCCAGATTTACCGGTAATTATTTTGATACTACAGGGTCTGTCATATCTCAGATAAGAAGAC---TCTTGGTGTTGTTCCTGTTGTAGCTTCAGATGTTTATATGTTTAAAATTCTTCAGATGGTATTCAATTTATTTTCAGGTAGTTTTTCCTCACAAAAAGCTATCATTCCGCATCATAGACACGGTAAGAAATCTTCTAGAACTCACGCTTCTTGTTTTTGA----GTTTTCAACTCTTTTTAAAGTTGTCTGCTATGTCCGTAAGTGT---------------------------AAATCATGATATAGTTTGAGCTTTTTCTCCTCTCTGCTCCTAAATTTTCCCAGAGAAAAGCAAA-----TTTTTTTTATCAGAACCTGGCCCAGTTTTACAAGCCAATACATTATACATGTTTGTGTAATCCAGATATATAAGTATGCATTCTTTCCCGTAATAGTTTAATAAGAATGTAGTGATGAAATAACAATAGAATATTGGTTGTAAATGTACCTTTACTTACCCTATTTGTTTAGTGTTGTAACTTTTAACTGCAAACTTACAGGTGCGCTTGGATGTTGCCACAATTTTGGGACTCCTGGCATATTTTATAAACTACAAATTTGAGAATCTCTCAGATTCCCCGTATGTACATCTTAATTTCATATGATATTGATGATATTCCTAAATGTTGTTTCTGCATCTAAATGATATTTACTAATTTTAATTATGGTTCTAATTTCGTCTCTAGGCTCGATTATCTCCGATGCTAGAAAGGAATTGCCTTT-----GTTTTTTTTCTTTCACAATGTGGGTAGCTACCTTAATCGTGTACTTTTTTCCTTCCTTTTCAAACATTTTTTTTCAGAATAATACTATCAACAAGGGGAGATCATGATGCAAACGATATAATAGGAATATATTTGGTTAATATATGTTACCTTAGTAATAGGGTTTTATTTTGTTTTGAACCTTATTCTATGCACACATTTTTTCGATCGACTAGAAGGAAACACCTCGTTTCGACCTCCACCAATAATTTTCCTGCTTAGAAGTTACATCATCTGTGAAACTGTTGGAGTGCTTGTTTACAAAAT-TTACTTTCATTTTTATTTCAGATCAGCTATATTACTTGATGTAGTTGCTATAAGTGCCCTAATAATATTTGGGAGTCGTGTGGTTCTAGGTTACAAACAGACATCGGATCGATATCAGGTAGATTAACATGATATTTTCTTTTAGATGCTATTAATATTTGAAACTGTTGTTATACCAAAAGAATATAGTTCTACCTTCCACATTCTATGGAAATAAAGCTATCTGTGATTCTGAGTTGTCAAAGA---TATTATATTGCAGCTATTAGTGAACAAGACGCTTTATGAAAAGACATTAGCAAGTGGCTTTGGCTCAGTGCATTTTCTTTTAGATGCTTCTGAACAGCAGCAA
>Msulcatus 
GCCTACTTTTTTGTCGAGGATATCACTTAGTGATACATGGAGACCTGCAACAACGAAATACTGCAGAAATGATCCTTGGAAAATGTTAAAAACTTCCATTTCCATACTTTTCTCACAGTCAGTCCTGCAGGTATTACCCATAATCTACAATTTCTCGTATGCCTACACAAATATGTATTTAGGAGAGCCATTCTGACGACATATCTTATGTTTGG--CC--------------------------------------------AAAAGGTGGAAGATAGATTTTATATCTATT-TTACGTATAAAAATATGGAACTCTCCTAATTTTACTAATAATGATTTAGAGAGGTGTTCAATTTTTCAGACAAGGATTGAGTAAGTTC---------ATAGTTGATAGAGTTCTTTATTGGCAATATTTTTTCGAGGACTGGCATAATTGTGATGGAATGTTGATCCAAATCTTATATGTTTGCAAAATAGGAACCAGCCTTTGAAGAATTAATTCTACTATATACAAAGGAAGTTGATGAAGTAAATGGTAAAGATAAAGCTGAGGTTCCATCATTGCAATTAAAGATCTATGAGAGAATTCCTTTTCCAGATTTACCGGTAATTATTTTGCTACTGCAGGGGCTATAAGATGTTAGATAAGAAGACTCTTCTTGGTGCTGTTCCTGTTGTAACTTTGGATTTTTATATGTTTAAAATTCTTCAGATGGTATTCAATTTATTTGCAGGTAGTTTTTCCTCACAAAAAGCTATCATTCCGCATCATAGATACTGTAAGAAATCTTCTAGAACTAGCGCTTCTTGTTTTTGATTTAGTTTTTAACTTTTTTAAAAGTTGTCGGCTAT------AAGTGTTTCTAAATGTTTATTCTGTATTATGATAAATCATGATATAATTTGAGCTTTTTGTCCTCCCTACTACAACATTTTCCCAGAGCAAAGCAAACT--TTTTTTTTAATCAGAACCTGGCCCAGTTTTACAAGCTAATA-------TGTGTCTTTGTAATCTAGATATATAAGTATGCATGCTTTCCTGTAATAATTTAATAAGTATGTAATGATGAAATAATTTTAGAATGTT---TTTAAAGGTACCTTTAATTAACCTATTTGTTTAGTGTTGTAACTTTTAACTGCAAATTTACAGGTGCGCTTGGATGCTGCCACAATTTTGGGACTCCTGGCATATTTTATAAACTACAAATTTGAGAATCTTGCAGATTCCCCGTATGTACATCTTAATTTCATATCATATTGATGATATTCCTAAACGATGTTTCTGCATTCAAATGATATTTACCAAGTTTAATTATGGTTCTAGTTTCGTCTCTAGGCTCAATTATCTCCGATACTAGAAAGGAATTGACTTT----TTCTTTTTTTCTTTCACAGTGTGGGTAGCTACCTTAATTGTGTACTTTTTTCCTTCCTTGTCAAACATTT--------------------------------------------------------------------------------------------------------------------------------------------------------------------------------------------------------------GTGAAACTGTTGGAGCGCTTGTTTACAATATTTTAGTTTCATTTTTATTTCAGATCAGCTGTATTACTTGATGTAGTTGCCATAAGTGCCCTAATAATATTTGGGAGTCGTGTGGTTCTAGGTTACAAACAGACATGGGATCGATATCAGGTAGATTAACATGATATTTTCTT----GTGCTATTA-TAT--GAAA---------AAAAAAAAAAACATAGTTCTACCTTCCACATTCTATGGAAATGAAACTATCTGAA--------TTATCAAAAA---TGCTATATTGCAGCTATTAGTGAACAAGACGCTTTATGAAAAGACATTAGCAAGTGGCTTTGGCTCAGTGCATTTTCTTTTAGATGCTTCTGAACAGCAGCAA
>Mneapolitanus 
GCCTACTTTTTTGTCGAGGATATCACTTAGTGATACATGGAGACCTGCAACAGCGAAATACTGCAGAAATGATCCTTGGAAAATGTTAAAAACTTCCATTTCCATACTTTTCTCACAATCAGTCCTGCAGGTATTACCCATAATCTACAATTTCTCGTAGGCCTACACAAATATGTATTTAGGAGAGCCATTCTGACGATATGTCTTATGTTTGG--CC--------------------------------------------AAAAGGTGGAAGATAGATTATATATCTATT-TTACGTATAAAAATATGGAATTCTCCTAATTTTACTAATAATGATTTAGAGAGGTGTTCAATTTTTCAGACAAGGATTGAGTAAGTTCATAGTTGCAATAGTTGATAATGTTCTTTATTGGCAATATTTTTTTGAGGACTGGTATAATTATGATGTAATGTTGATCTGAATCTTATACGTTTGCAAAATAGGAACCAGCCTTTGAAGAATTAATTCTACTATATACGAAGGAAGTTGATGAAGTAAATGGTAAAGATAAAGCTGAGGTTCCATCATTGCAATTAAAGATCTATGAGAAAATTCCTTTTCCAGATTTACCGGTAATTATTTTGCTACTGCAGGGGCTATAAGATGTTAGATAAGAAGACTCTTCTTGGTGTTGTTCCTGTTATAACTTTCGATTTTTATATGTTTAAAATTCTTCAGATGGTATTCAATTTATTTGCAGGTAGTTTTTCCTCACAAAAAGCTATCATTCCGCATCATAGACACTGTAAGAAATCTTCTAGAACTAGCGCTTCTTGTTTTTGATTAAGTTTT-AACTTTTTTAAAAGTTGTCTGCTATGTCTATAAGTGTTTCTATATGTTTATTTTGTATTATGATAAATCATGATATAATTTGAACTTTTTGTCCCCTCCACTGCTACATTTTCCCAGAGCAAAGCAAACT--TTTTTCTTAATCAGAACCTGGCCAAGTTTTACAAGCTAATA-------TGTGTCTGTGTAATCCAGATATATAAGTATGCATGCTTTCCTGTAATAATTTAATAAGAATGCAATGATGAAATAATTTTAGAATATTGTTTGTAAAGGTACCTTTAATTAACCTATTTGTTTAATGTTGTAACTTTTAACTGCAAATTTACAGGTGCGCTTGGATGCTGCCACAATTTTGGGACTCCTGGCATATTTTATAAACTACAAATTTGAGAATCTCGCAGATTCCCCGTATGTACATCTTAATTTCATATGATATTGATGATATTCCTAAACGATGTTTCTGCATCTAAATGATATTTACTAACTTTAATTATGGTTCTAGTTTCGTCTCTAGGCTCAATTATCTCCGATGCTAGAAAGCAATTGCCTTT----TTTTTTTTTTTTTTCACAGTGTGGGTAGCTACCTTAATCGTGTACTTTTTTCCTTCCTTTTCTAACA---TTTTGCAGAATAATACTATCA---------------------------------------------------------------------------------------------------ATGCACACATTTTCTCGATGGACTAGAAGGAAACACCTCATTTCTAACTCC---AATAAATTTCTGGCTTGGAAGTTACATCATATGTGAAACTGTTGGAGCGCTTGTTTACAATATTTTAGTTTCGTTTTCATTTCAGATCAGCTGTATTACTTGATGTAGTTGCCATAAGTGCCCTAATAATATTTGGGAGTCGTGTGGTTCTAGGTTACAAACAGACATGGGATCGATATCAGGTAGATTAACATGATAGTTTCTTG----TGCTATTA-------------------TACGAAAAGAATATATTT-------------TCTATGGAAATGAAACTATCTGAA--------TTATCAAAAA---TGCTATATTGCAGCTATTAGTGAATAAGACGCTTTATGAAAAGACATTAGCAAGTGGTTTTGGCTCAGTGCATTTTCTTTTAGATGCTTCTGAACAGCAGCAA
