# Supplementary material for: Phylogenetic Properties of 50 Nuclear Loci in Medicago (Leguminosae) Generated Using Multiplexed Sequence Capture and Next-Generation Sequencing
Source: PLoS One. 2014 Oct 17;9(10):e109704. doi: 10.1371/journal.pone.0109704 (PMC4201463; doi:10.1371/journal.pone.0109704)
Supplement: S1 Alignments — (ZIP) [file pone.0109704.s001.zip › alignments_50loci/gene35_Medtr1g120720.1.fasta]

>truncatula 
ATTCATATTCTCCTGTACTTGTTCATTTTGAGAATAACAATCCCTTTGCCGTTGTTGAGGAGCTAGAACGTGAAATTGAAATATCTCATTGGGGAAGCCTACAAATCACAGAGCGATATAAGCTGGTTCATGCTGGTGCTAGACACAAAGGTGTTTTTTCAAGGTATATTTGCTATCTCTTGCCCATTCTTCTCAGTGCTCCATACCTTCATTTTGTTCTTTGCGGAACAACACGTGTAACTGTAAT-TAA------AAAAAACTACTTACATGACAAAATGATCTCTTCAACACCTTGAAGTAGTTGGAGTTTTAGATATTTAGCGACACACCCCGCCTTTTGATATATTTATATGCTAGTTGTATGGATGTTTTTCTTATGTGTA--------TTCTAATTCATCAATAGATGTATCATCAAAATTGTGTTTCATTGCAACTTGGAATGAAACATGTAGGGTTTTGCAACATTTGGTTGGCAAAATAGATCAATCGTTCTTTTTAAAGTAGTTAATAGCAGAAAATGATCATTCTACAGTACGTTCTCCAGTTGTAGTTATTACTCTTGTATTAGGAGTTAGGACTGTCATGATTTGGAAAAGGCC-TAGGCTTTGACTTATGCTTTTCCAATGGACCAGCTGGGTTAAGGTTAATAAAACATTGGCTAGCATATAGCATCTCTTGGTTTATGTATAATCTTGAAATTCTTCTGGATTTATTGTAATATTTTTTCATTTCATCTGAAATTTCTTTTATCATGTA---TAATTGGGGTTTTCTCTATTGACAGGGTTGAATATCAAACTAGATCAGGTGCTAGTGGTGTTGCTTCATTTAAACATCTTCTTGCAAAACTACCCCCTAGGGTTCACTCAGTATACTATCGGGATGAAATAGGCAATATTTCTTCATCACATTTACGCACAGATTTTCTAAAGGTGAGATATATCATTTGGGGTTTAAAATAACATGCCTTTTCTCACACC-CCCACCTGACTTTAGTTTAGTCGTTCAAATTCACTTGTATCTCTGT---------------------------------------------------AAACCAAAAAAAAAAATTACAC--------------TTGTATCTCTTTCTTTAACATGAGTGTAATCTT---TATTTGATTTATGACCATGTACTATTGGATGCCATTGACACAGACCAGACCATAGTGAGCCGATAAAAGCAGATGTACGGAAGTGATGATTTCTTGTAGTTTCTGCATGGCATGTTTCTATGTTAATGAAATGTTTTGAGGGGA-AATATTATACTACTAGTTTTGTAGAGGCTAGAGTTCATCAAAAGGAAGGACAATAGTCTTGAGTCTTGACAAACAAAAATGATGCATCTTACATATTCTATATTTTATTCCGTCAGCCTTTCTGATGTCATACTTCTTTACATGTTTATTAATTGCAGTCAGAGCTTGAATTTGAACCTCGGTATCCTCTATTTGGAGGCTGGAAATCCACCTTTCTTCTTGGTTATGGACTACCATTACAAGACTTCCTTTTTGAGTCTCCAGATGGCAGAAGATACCTCAACTTTACTTATGGTTGCCCTCTTGCTCAGACGGTGGTTGACAAGTTGATTATAAAAGTGGGGTTTGATTTGCATTGTTATTGTTG-------------------CCCTTTGGTTCTGCATGCAATAATGGAGGCTAAATTTATCTTTTTGAATCATTTAATTTAGGTTGTTCTTCCAGAGGGATCCAAAGATCCTGCAGCCGTGATTCCTTTTCAAGTAGATCAACATCTAGAG
>italica 
ATTCATATTCTCCTGTACTTGTTCATTTTGAGAATAACAATCCCTTTGCCGTTGTTGAGGAGCTAGAACGTGAAATTGAAATATCTCATTGGGGAAGCCTACAAATCACAGAGCGATATAAGCTGGTTCATGCTGGTGCTAGACACAAAGGTGTTTTTTCAAGGTATATTTGCTATCTCTTGCCCATTCTTCTCAGTGCTCCATACCTTCATTTTGTTCTTTGCGGAACA--ACGTGTAACTGTATT-AAA-------AAAAACTACTTACATGACAAAATGATCTCTTCAACACCTTGAAGTAGTTGGAGTTTTAGATATTTAGCGACACACCCCGCCTTTTGATATATTTATATGCTAGTTGTATGGATGTTTTTCTTATGTGTA--------TTCTAATTCATCAATAGATGTATCATCAAAATTGTGTTTCATTGCAACTTGGAATGAAACATGTAGGGTTTTGCAACATTTGGTTGGCAAAATAGATCAATCGTTCTTTTTAAAGTAGTTAATAGCAGAAAATGATCATTCTACAGTACGTTCTCCAGTTGTAGTTATTACTCTTGTATTCGGAGTTAGGACTGTCATGATTTGGAAAAGGCC-TAGGCTTTGACTTATGCTTTTCCAATGGACCAGCTGGGTTAAGGTTAATAAAACATTGGCTAGCATATAGCATCTCTTGGTTTATGTATAATCTTGAAATTCTTCTGGATTTATTGTAATATTTTTTCATTTCATCTGAAATTTCTTTTATCATGTA---TAATTGGGGTTTTCTCTATTGACAGGGTTGAATATCAAACTAGATCAGGTGCTAGTGGTGTTGCTTCATTTAAACATCTTCTTGCAAAACTACCCCCTAGGGTTCACTCAGTATACTATCGGGATGAAATAGGCAATATTTCTTCATCACATTTACGCACAGATTTTCTAAAGGTGAGATATATCATTTGGGGTTTAAAATAACATGCCTTTTCTCACACCTCCCACCTGACTTTAGTTTAGCCGTTCAAATTCACTTGTATCTCTGT----------------------------------------------------AACC-AAAAAAAAAATT-CAC--------------TTGTATCTCTTTCTTTAACATGAGTGTAATCTT---TATTTGATTTATGACCATGTACTATTGGATGCCATTGACACAGACCACACCATAGTGAGCCAATAAAAGCAGATGTACGGAAGTGATGATTTCTTGTAGTTTCTGCATGGCATGTTTCTATGTTAATGAAATGTTTTGAGGGGA-AATATTATACTACTAGTTTTGTAGAGGCTAGAGTTCACCAAAAGGAAGGACAATAGTCTTGAGTCTTGACAAACAAA-ATGATGCATTTTACATATTCTATATTTTATTCCGTCAGCCTTTCGGATGTCATACTTCTTTACATGTTTATTAATTGCAGTCAGAGCTTGAATTTGAACCTCGGTATCCTCTATTTGGAGGCTGGAAATCCACCTTTCTTCTTGGTTATGGACTACCATTACAAGACTTCCTTTTTGAGTCTCCAGATGGCAGAAGATACCTCAACTTTACTTATGGTTGCCCTCTTGCTCAGACGGTGGTTGACAAGTTGATTATAAAAGTGGGGTTTGATTTGCATTGTTATTGTTG-------------------CCCTTTGGTTCTGCTTGCAATAATGGAGGCTAAATTTATCTTTTTGAATCATTTAATTTAGGTTGTTCTTCCAGAGGGATCCAAAGATCCCGCAGCCGTGATTCCTTTTCAAGTAGATCAACATCTAGAG
>sativa 
ATTCATATTCTCCTGTACTTGTTCATTTTGAGAATAACAATCCCTTTGCCGTTGTTGAGGAGCTAGAACGTGAAATTGAAATATCTCATTGGGGAAGCCTACAAATCACAGAGCGATATAAGCTGGTTCATGCTGGTGCTAGACACAAAGGTGTTTTTTCAAGGTATATTTGCTATCTCTTGCCCATTCTTCTCAGTGCTCCATACCTTCATTTTGTTCTTTGAGGAACAACATGCGTAACTGTATT-AAA--------AAAATTACTTACATTGCAAAATGATCTCTTCAGCACCTTGAAGTAGTTGGAGTTTTAGATATTTGGCGGCATACCCCGCCTTTTGATATATTTATTTGCTAGTTGTGTGGATGTTTTTCTTATGTGTA--------CTCTAATTCATCAATAGATGTATGATCAAAATTGTGCTTCATTGCAACTTGGAATGAAACATGTAGGGTTTTGCAACATTT-GGTGGCAAAATAGATCAATCGTTCTTTTTAAAGTAGTTAATAGCAGAAAAGGATCATTCTACAATACGTTCTCCAGTTTTAGTTATGACTCTTGTA-------TAAGGACTGTCATGATTTGGAAAAGGCC-TAGGCTTTGACTTAAGCTTTTCCAATGGACCAGCTGAGTTAAGGTTAATAAAACATTGGCTAGCATATAGCATCTCTTGGTTTATGTATAATCTTGAAATTCTTCTGAATTTATTGTAATATTTTTTCATTTCATCTGAAATTTCTTTTATCATGTA---TAATTGGGATTTTCTCTATTGACAGGGTTGAATATCAAACTAGATCAGGTGCTAGTGGTGTTGCTTCATTTAAACATCTTCTTGCAAAACTACCCCCTAGGGTTCACTCAGTATACTACCGGGATGAAATAGGCAATATTTCTTCTTCACATTTACGCACAGATTTTCTAAAGGTGAGATATATCATTTGGGGTTTAAAATAACATGCCTTTTCTCACACCTCCCACCTGACTTTAGTTTAGTCGTTCAAATTCACTTGCATCTCTTTCTTGAACATCACATGCACCTTTTCTTTTCTTTTTCTCCCTTTTTTCTTTTGGGACCAA---------TAGCACTTTCTAAAGATTAA-TGTCATTCTTG--TTAACATGAGTGTAATCTT---TATTTGATTTATGGCTATGTACTGTTGGATGTCATTGACACTGACCACACCATAGTGAGCCGATAAAAGCAGATGTACGGAAGTGATGATTTCTTGTAGTTTCTGCATGGCATGTTTCTATGTTAATGAAATGTTTTGAGGGGA-AATATTATACTACTAGTT----------TAGAGTTCACCAAAAGGAAGGACAATAGTCTTGAGTCTTGACAAACAAA-ATGATGCATCTTACATATTCTATATTTTATTCCGTCAGCCTTTCTGATGTCATACTTCTTTACATGTTTATTAATTGCAGTCAGAACTTGAATTTGAACCTCGTTATCCTCTATTTGGAGGCTGGAAATCCACCTTTCTTCTTGGTTATGGACTACCATTACAAGACTTCCTTTTTGAGTCTCCAGATGGCAGAAGATACCTCAACTTTACTTATGGTTGCCCTCTTGCTCAGACGGTGGTTGACAAGTTGATTATAAAAGTGGG-TTTGATTTGCATTGTTATTGTTG-------------------CCCTTTGGTTTTGCATGCAATAATGGAGGCTAAGTTTATCTTTTTGAATCATTTAATTTAGGTTGTGCTTCCAGAGGGGTCCAAAGATCCTGCAGCCGTGATTCCTTTTCAAGTAGATCAACATCTAGAG
>medicaginoides 
ATTCATATTCTCCTGTACTTGTTCATTTCGAGAATAACAATCCCTTTGCCGTTGTCGAGGAGCTAGAACGTGAAATTGAAATATCTCATTGGGGAAGCCTACAAATCACAGAGCGATATAAGCTGGTTCATGCTGGTGCTAGACACAAAGGTGTTTTTTCAAGGTATATTTACTATCTCTTGCCCATTCTTCTCAGTGCTCTATACCGTCATTTTGTTCTTTGAGGAACAACACATGTAACTGTATTAAAAAAAAAAAAAAAACTACTTACATGGCAAAATGATCTCTTCAACATCTTGAAGTAGTTGGAGTTTTCGATACTTGGCGGCATGCCCCACCTTTTGATATATTTATTTTCTAGTTGTATGGATGTTTTTCTTATGTGTA--------TTCTAATTCATCAATAGATGTATCATCAAAATTGTGTTTCATTGCAACTTGGAATGAAACATGTAGGGTTTTGCAACATTT-GGTGGCAAAGTAGATCAATCGTTCTTTTTAAAGTAGTTAATAGCAGAAAAGGATAATTCTACAGTACGTTCTCCAGTTGTAGTTATTACTCTTGTA-------TTAGGACTGTCATGATTTGGAAAAGGCC-TAGGCTTTGACTTATGCTTTTCCAATGGACCAGCTGAGTT--GGTTAATAAAACATTAGCTAGCATATGGCATCTCTTGGTTTATGTATAATCTTGAAATTCTTCTGAATTTATTGTAATATTTTTTCATTTCATCTGAAGTTTCTTTTATTATGTA---TAATTGGGGTTTTCTCTATTGACAGGGTTGAATATCAAACTAGATCAGGTGCTAGTGGTGTTGCTTCATTTAAACATCTTCTTGCAAAACTACCCCCTAGGGTTCACTCAGTATACTACCGGGATGAAATAGGCAATATTTCTTCTTCACATTTACGCACAGATTTTCTAAAGGTGAGATATATAATTTGGGGCTTAAAATAACATGCTTTTTCTCACACCTCCCACCTGACTCTAGTTTAGTCGTTCAAATTCGCTTGCATCTCTTTCTTGAACATCACATGCACCATTTCTTTTCTTTTTATCCCTTTTTTCTTTTGGGACCAA---------TAGCACTCTCTAAAGATTAA-TGTCATTCTTG--TTAACATGAGTGTAATCTTCTTTATTTGATTTATGGCTATGTACTATTGGATGTCATTGACA----CCACACCATAGTGAGCCGATAAAAGCAGATGTACAGAAGTGATGATTTCTTGTAGTTTCTGCATGGCATGTTTCTATGTTAGTGAAATGTTTTGAGGAGA-AATATTA---TACTAGTTTTGTGGAGGCTAGTATTCACCA--AGGAAGGACAATAGTCTCGACTCTTGACAAACAAA-ATGATGCATCTTACATATTCTATATTTTATTCCGTCAGCCTTTCTGATGTCATAGTTCTTTACATGTTTATTAATTGCAGTCAGAACTTGAATTTGAACCTCGGTATCCTCTATTTGGAGGCTGGAAATCCACCTTTCTTCTTGGTTATGGACTACCTTTACAAGACTTCCTTTTTGAGTCTCCAGATGGCAGAAGATACCTTAACTTTACTTATGGTTGCCCTCTTGCTCAAACGGTGGTTGACAAGTTGATTATAAAAGTGGG-TTTGATTTGCATTGTTATTGTTG-------------------CCCTTTGGTTCTGCATGTAATAATGGAGGCTAAATTTATCTTTTTGAATCATTTAATTTAGGTTGTGCTTCCAGAGGGATCCAAAGACCCTGCAGCCGTGATTCCTTTTCAAGTAGATCAACATCTAGAG
>Msulcatus 
ATTCATATTCACCTGTACTTGTTCATTTTGAGAATAACAATCCCTTTGCTGTCGTTGAGGAGCTAGAACGTGAAATTGAAATATCTCACTGGGGAAGCATACAAATCACAGAGAGATATAAGCTAGTTCATGCTGGTGCTAGACACAAAGGTGTTTTTTCAAGGTATATTTGCTATCTCTTGCTCATTCTTCTCAGTGCTCCATACCTTCATTT------------------ATGTGTAACTGTATT-AAAGGAATTGAGGAATTACTTACATGGCAAGATGATCTCCTCAACATCTTCAAGTAGTTGG-------------------CATGAGCCACCTATTAACATATTTAT----TAATTGTATGGATGTTTTTCCCATGTGTAATTGTTTATTCTAATTCATCAATAGGCGAATCATCAAAATTGT---------------------------------------------------------------------------------------------------------------------CTCCGGGCGAAGTTATTACTCTCGTA-------TTAGGATTGCCAAGATTTGGAGAAGGCCTTAGG--------------TTTCCAACAGATCAGCTGAATTAAGGACAATAAAACATC----AACACACAATATCTTTTGGTTTATG---AATCTTGAAATTCTTACCAATATTTTGTAATATTTTCTCATTTCATTTGAAGTTTCTTTTATTATGTA---TAATTAAGGTTTTCTTTGTTGACAGGGTTGAATATCAAACTAGGTCAGGTGCTAGTGGTGTTTCTTCATTTAAACATCTTCTTGCAAAACTACCCCCTAGGGTTCACTCAGTATACTACCGGGATGAAATAGGCAATATTTCCTCTTCACATTTACGTACGGATTTTCTAAAGGTGAGATATGTCATTTGGGTCTTAC-ATAGCATACCTTTTCTCACACCTCTCACCCGACT-TAGAGTAGTTGTTCAAATTCACTTGTATC----------------------------------------------------------------------AAT--CAC--TCTAAATATCAT-TGTCATTCTTG--TTAACATGAGTGTAATCTTCATCATTTGATCCATGGTTATGTATTATTGGATAGCATTGAC---------ACCATAGTGAGTC-AGAAAAACAGATGTATGTAAGTGATGATTTCCTATAGTTTCTGCATGGCATGTTTCTATGTTAATGAAATGTTTT----------------------------------------------------GAAGGACAAT-------AGTCTTGACCAACAAA-GTGATG--------------TATATTTTATTTCGTCAGCCTTTCTGATGTCATGCTTCTTTACATTTTTATTAATCGCAGTCGGAACTTGAATTTGAACCTCGGTATCCTCTATTTGGAGGCTGGAAATCAACCTTTCTCCTTGGTTATGGACTACCATTGCAAGATTTCCTTTTTGAGTCTCCGGATGGCAGAAGATACCTCAACTTTACTTATGGTTGCCCTCTTGCTCAGACAGTGGTTGACAAGTTGATTATAAAAGTGGG-TTTGATTTACATTGTTATTGTTGCTATCAAGTAAAGTTTATGCCCTTTGGTTATGCATGTAACAATGGAGGCCAAATTTATCTTTTTGAACCATTTAATTTAGGTTGTGCTTCCAGAGGGATCCAAAGATCCTGCAGCCGTGATTCCTTTTCAAGTAGATCAACATCTAGAG
>Mneapolitanus 
ATTCATATTCTCCTGTACTTGTTCATTTTGAGAATAACAATCCCTTTGCTGTCGTTGAGGAGCTAGAACGTGAAATTGAAATATCTCACTGGGGAAGCGTACAAATCACAGAGCGATATAAGCTAGTTCATGCTGGTGCTAGACACAAAGGTGTTTTTTCAAGGTATATTTGCTATCTCTTGCTCATTCTTCTCAGTGCTCCATACCTTCATTTTATCCTTTCAGGAACAATATGTGTAACTGTATT-AAAGGAATTGAGGAATTACTTACATGGCAAGATGATCTCTTCAACATCTTCAAGTAGTTGGAATTTTAGATATTTGTTGGCATGATCCACCTATTAATATATTTAT----TAGTTGTATGGATGTTTTTCTCATGTGTAATTGTTTATTCTAATTCATCAATAGACGAATCATCTAAATTGT---------------------------------------------------------------------------------------------------------------------CTCCGGTCTTAGTTATTACTCCCGTA-------TTAGGATTGCCAAGATTTGGAAAAGGCC-TAGG--------------TTTCCAACAGATCAGCTGAATTAAGGATAATAAAACATC----AGCACATAATATCTTTTGGTTTATG---AATCTT------------AATATTTTGTAATATTTTCTCATTTCATTTGAAGTTTCTTTTATTATGTATAATAATTGAGGTTTTCTTTGTTGACAGGGTTGAATATCAAACTAGATCAGGTGCTAGTGGTGTTTCTTCATTTAAACATCTTCTTGCAAAACTACCCCCTAGGGTTCACTCAGTATACTATCGGGATGAAATAGGCAATATTTCCTCTTCACATTTACGTACGGATTTTCTAAAGGTGAGATATGTCATTTGGGTCTTAA-ATAGCATACCTTTTCTCACACCTCTCACCCGACT-TAGAGTAGTTG----------------------------------------------------------------------------------------------------------------------------------------------------------------------------------------------------------------------------GTATGGAAGTGATGATGTCTTGTAGTTTCTGCTTGGCATGTTTCTATGTTAATAAAATGTTTTGAGGGCAAAAGATTA---TACTAGTTTTATGGAGGTTAGAATTCAGCA--AGGAAGGACAAT-------AGTCTTGATCAACAAA-GTGATGCATCTTACATTATCTATATTTTATTCCGTCAGCCTTTCTGATGTCATGCTTCTTTACATTTTTATTAATCGCAGTCAGAGCTTGAATTTGAACCTCGGTATCCTCTATTTGGAGGCTGGAAATCAACCTTTCTCCTTGGTTATGGACTACCATTGCAAGATTTCCTTTTTGAGTCTCCGGATGGCAGACGGTACCTCAACTTTACTTATGGTTGCCCTCTTGCTCAGACAGTGGTTGACAAGTTGATTATAAAAGTGGG-TTTGATTTACATTGTTATTGTTGCTATCAAGTAAAGTTTATGCCCTTTGGTTATGCATGCAACAATGGAGGCTAAATTTATCTTTTTGAACCATTTAATTTAGGTTGTGCTTCCAGAGGGATCCAAAGATCCTGCAGCCGTGATTCCTTTTCAAGTAGATCAACATCTAGAG
