# Supplementary material for: Phylogenetic Properties of 50 Nuclear Loci in Medicago (Leguminosae) Generated Using Multiplexed Sequence Capture and Next-Generation Sequencing
Source: PLoS One. 2014 Oct 17;9(10):e109704. doi: 10.1371/journal.pone.0109704 (PMC4201463; doi:10.1371/journal.pone.0109704)
Supplement: S1 Alignments — (ZIP) [file pone.0109704.s001.zip › alignments_50loci/gene34_Medtr1g120740.1.fasta]

>truncatula 
GTGGAGGATTTGTGGTGACTCCTGTTAACAAAGGAACTCAGTCAGTTGTGAGACATATGCTTACTATTGACTGGAAGTTATGGAAACTATATTTGGGAGCTTCATCTACTAGATCCATAACCATTCGTATGCTCGAGCGAATTGCAGGTATCTACCTATCTGTTCTAACAAAAGTCTTCTCTCTGTTGACATGTGACACAATTTCGCACTTATCTTTAACGGCATTCGGTGTTAACATGTGGGATGTAACTATTAGTAAGTAACTAATAGTAAAAGCCCCGTGCAAGTAAATGTATAGAACGTTCTTGCATGCAATCTTTACTATTACTTACTTTTCGATGAAGTTACTTCTATGTAGTTTACTCGCATAATTTTATACATATATGAATGTGATACTATAGATGAG--TTTTTACAATGATCCTTTCTTTTTTTGTTAGCACTAAGAGAGTTGTATAGAACAAAAGTAGGAAACTA---CTCAGAACCTATTACAATGACAAAGGATATTGTATTGCCTGTTACTGTTACTGTAAAGAAGGATGTTAAGATTGAAGTTGCAAATGAGAATAAGAGCAAAATTGAGGAACTTGTTGAGGTGAAAGATCAAGTGGACGACAAAGAAATTCCCGGTCGCATCAGTTTAATGGGATTAACTGATTCTGATGAGTTCTTTGATGTTCCTGAATCAACAGAATATGATCACTATGATAATCAATGGCACTCTGACTTTCCTTCAGAACC------------------CAAACCATCACCAGCTGGTTCTTTTGTGAAAAAGTTACAAGAACTTGCCGGTTAGTTTTAATTGAAGTTTCTCAATTAGAATACTTTGGGATGTAATTTGAGGCCAATGCCTTTTTTTTAAAAGTATTTTATGAGAAAATG-TTTCATGTTTAAACATATGTTGCAGTTCATAAAAAGGGTTACATGGACTTGCAAGAGGTAGCTAAGGAGGAAAGTGCATCATGCTCTTATGGAAACACTCTTCAAAAAGATCCAAATTGTACTTTACCTTGCAGCTGGGCTCCTTCTGATCCATCTTTATTTTTGGTTCGAGGAGAAACTTATTTACAAGATCATCAAAAGGTA-------------------AACTAATACGAGTAAAGCAAATAATCTCAAGTATATATAAGCAAATTAATAATTAATGTTATACATAAGAAATTCCGTGTATGAGAATATAGAGCATTGATTTTCTTATCAATGATCCATATTATATGCTTTCCTTTCCACTCTAAAGTGGTTTACTCGCTTCAGAGAAGCCAAATCCATCTTAGAATTAAATGCGCTTACACATGACAGTTCAAATTTTTCTTTTATAGGTCAAAGCAAACGACACCTTGATGCAATTAGTAGGTGCAGATTGGCTCCGATGTAACACACGAGAAGATGATTTGAGTAGTCGTCCCAGTTCCATAGTTCAGGTATTTTCTTTTTCCTTTCATTTTCTACTTGAG----AGAGATTACTTATCATTGTTAAAATATTACTGCTAGAAATTTCTTATCATGTGTGCTATTGGTTTGTATTTATTCAGAAATATGCAGCAAAAGGTGGTCCAGAATTCTTTTTTGTTATCCACATACAAGTGAGTATGATCTTATATCTT--GATTATTT--ATTATTAAC---CACCTTTAAGTATTGGACTGTTAATTTACTTACACTATTGTCATGAATCAGATGCCAGGAAGTCCCATGTATAGCATTGCACTCTATTACATGATGAAAACTCCTTTAGAAGACAATCCATTATTGCACAGCTTTGTTGAAGGAGATGATACTTATAGAAACTCAAGATTTAAGCTGATACCATATATTTCCAAGGTTAACAACATTCTAAGATTTCAGCTGCATTTTTTAAGTTCATTACAAGTATAAATTTGGAACAAAATTGTAGGGTAGAGTTTAATTTTGGCACACTTTCAACAAATCAAAATCAATCATC-----TGTGACAATAGTAGTT----ATGCTCA-AGTCAAACAATTTTAATGATTGGACGATTACAATCAATTAGCAGTGTGAAAAAATCTTTACAAATATATAGTTTA----TATATCAAGATGATTATGTATCTAATGGTTTGCATTACCTTGTGATTTTCTTCTCTTAGGGATCATGGATAGTCAAGCAAAGTGTTGGAAAGAAAGCATGTTTGGTTGGCCAAGCACTAGAAATACGTTACATTCGTGGCAAGAACTATCTAGAGGTTAGTGACAATGCAAACTATATCTAATCCTTAAAGCAATAGTGGTTGCTGCTGTATCAGT------------------------------------------------------------------------------------------TTTAATGATATGCTAACATTTAAATTGTGTCAATCATATTATT--AGCTTGACATCGATGTTGGATCTTCGACGGTTGCAAGAGGAGTGGCAAGCCTAGTTCTTGGATATCTGAACAATTTGGTGGTAGAAATGGCATTTTTGATACAGGTAAAAATAATTAATCAATATGGTTATGACTTGTTGATAATGTAGAACTTTTGT----------------------AACTCTTTTGTATTACA-CAAAAATAATGTGCAGGGTAACACACAAGATGAGCTCCCTGAAGTCCTCATCGGAACGTGTCGACTAAATCATATGGATGCATCCAAAGCAATTGGAGTGAATCCTTAA
>italica 
GTGGAGGATTTGTGGTGACTCCTGTTAACAAAGGAACTCAGTCAGTTGTGAGACATATGCTTACTATTGACTGGAAGTTATGGAAACTATATTTGGGAGCTTCATCTACTAGATCCATAACCATTCGTATGCTCGAGCGAATTGCAGGTATCTACTTATCTGTTCTAACAAAAGTCTTCTCTCTGTTGACATGTGACACAATTTCGCACTTATCTTTAACGGCATTCGGTGTTAACATGTGGGATGTATCTATTATTAAGTAACTAATAGTAAAAGCCCCGTGCAAGTAAATGTATAGAACGTTCTTGCATGCAATCTTTACTATTACTTACTTTTCGATGAAGTTACTTCTATGTAGTTTACTCGCATAATTTTATACATATATGAATGTGATACTATAGATGAG--TTTTTACAATGATCCTTTCTTTTTTTGT-AGCACTAAGAGAGTTGTATAGAACAAAAGTAGGAAACTA---CTCAGAACCTATTACAATGACAAAGGATATTGTATTGCCTGTTACTGTTACTGTAAAGAAGGATGTTAAGATTGAAGTTGCAAATGAGAATAAGAGCAATATTGAGGAACTTGTTGAGGTGAAAGATCAAGTGGACGACAAAGAAATTCCCGGTCGCATCAGTTTAATGGGATTAACTGATTCTGATGAGTTCTTTGATGTTCCTGAATCAACAGAATATGATCACTATGATAATCAATGGCACTCTGACTTTCCTTCAGAACC------------------CAAACCATCACCAGCTGGTTCTTTTGTGAAAAAGTTACAAGAACTTGCCGGTTAGTTTTAATTGAAGTTTCTCAATTAGAATACTTTGGGATGTAATTTGAGGCCAATGCCTTTTTTTAAAAG--ATTTTATGAGAAAATG-TTTCATGTTTAAACATATGTTGCAGTTCATAAAAAGGGTTACATGGACTTGCAAGAGGTAGCTAAGGAGGAAAGTGCATCATGCTCTTATGGAAACACTCTTCAAAAAGATCCAAATTGTACTTTACCTTGCAGCTGGGCTCCTTCTGATCCATCTTTATTTTTGGTTCGAGGAGAAACTTATTTACAAGATCATCAAAAGGTATT-----TTACCAATTTTAAACTAATACGAGTAAAGCAAATAATCTCAAGTATATATAAGCAAATTAATAATTAATGTTATACATAAGAAATTCCATGTATGAGAATATAGAGCATTGATTTTCTTATCAATGATCCATATTATATGCTTTCCTTTCCACTCTAAAGTGGTTTACTCGCTTCAGATAAGCCAAATCCATCTTAGAATTAAATGCGCTTACACATGACAGTTCAAATTTTTCTTTTATAGGTCAAGGCAAACGACACCTTGATGCAATTAGTAGGTGCAGATTGGCTCCGATGTAACACACGAGAAGATGATTTGAGTAGTCGTCCCGGTTCCATAGTTCAGGTATTTTCTTTTTCCTTTCATTTTCTACTTGAG----AGAGATTACTTATCATTGTTAAAATATTACTGCTAGAAATTTCTTATCATATGTGCTATTGGTTTGTATTTATTCAGAAATATGCAGCAAAAGGTGGTCCAGAATTCTTTTTTGTTATCCACATACAAGTGAGTATGATCTTATATCTT--GATTATTT--ATTATTAACCACCT--TTTAAGTATTGGACTGTTAATTTACTTACACTAATGTCATGAATCAGATGCCAGGAAGTCCCATGTATAGCATTGCACTCTATTACATGATGAAAACTCCTTTAGAAGACAATCCATTATTGCACAGCTTTGTTGAAGGAGATGATACTTATAGAAACTCAAGATTTAAGCTGATACCATATATTTCCAAGGTTAACAACATTCTAAGATTTCAGCTGCATTTTTTAAGTTCATTACAAGTATAAATTTGGAACAAAATTGTAGGGTAGAGTTTAATTTTGGCACACTTTCAACAAATCAAAATCAATCATC-----TGTGACAATAGTAGTT----ATGCTCA-AGTCAAACAATTTTAATGATTGGACGATTACAATCAATTAGCAGTGTGAAAAAATCTTTACAAATATATAGTTTA----TACATCAAGATGATTATGTATCTAATGGTTTGCATTACCTTGTGATTTGCTTCTCTTAGGGATCATGGATAGTCAAGCAAAGTGTTGGAAAGAAAGCATGTTTGGTTGGCCAAGCATTAGAAATACGTTACATTCGTGGCAAGAACTATCTAGAGGTTAGTTACATTGCAAACTATATCTAATCCTTAAAGCAATAGTGGTTGCTGCTGTATCAGT------------------------------------------------------------------------------------------TTTAATGATATGCTAACATTTAAATTGTGTCAATCATATTATT--AGCTTGACATCGATGTTGGATCTTCGACGGTTGCAAGAGGAGTGGCAAGCCTAGTTCTTGGTTATCTGAACAATTTGGTGGTAGAAATGGCATTTTTGATACAGGTAAAAATAATTAATCAATATGGTTATGACTTGTCGATAATGTAGAACTTTTGT----------------------AACTCTTTTGTATTACA-CAAAAACAATGTGCAGGGTAACACACAAGATGAGCTCCCTGAAGTCCTCATCGGAACGTGTCGACTAAATCATATGGATGCATCCAAAGCAATTGGAGTGAATCCTTAA
>sativa 
GTGGAGGATTTGTGGTGACTCCTGTTAACAAAGGAACTCAGTCAGTTGTGAGACATATGCTTACTATTGACTGGAAGTTATGGAAACTATATTTGGGACCTTCATCTACTAGATCAATAACCATTCGTATGCTCGAGCGAATCGCAGGTATCTACCTATATGTTCTACGAAAAGTCTCCTCTCCGTTGACACGGGAAACAATTTCACACTTATCTTTTACGTCATTCTGTGTTAACACATGAGATGTAACTATTAGTAAGTAATTAATAGTAAAGGCCCCGTGCAAGTTAATGTACAAAACGTTCTTGCACGCAATCTTTACTATTACTTACTTTTCGATGAAGTTACTTCTATGTGGTTTACTCGCATAATTTTATACATATATGAATGTGATACTATA--CGAA--TTTTTACAATGATCCTTTCTTTTTTTGT-AGCACTAAGAGAGTTGTATAGAACAAAAGTAGGAAACTA---CTCAGAACCTATTACAATGACAAAGGATATTGTATTGCCTGTTACTGTTAGTGTAAAGAAGGATGTTAAGATTGAAGTTGCAAATGAGAATAAGAGCAAAATTGAGGAACTAGTTGAGGTGAAAGATCAAGTGGACGACAAAGAAATTCCCGGTCGCATCAGTTTAATGGGATTGACTGATTCTGATGAGTTCTTTGATGTTCCTGAACCAACAGAACATGATCACTATGATAATCAATGGCACTCTGACTTTCATTCAGAACA------------------CAAACCATCACCAGCTGGTAGTTTTGTGAAAAAGTTACAAGAACTTGCCGGTTAGTTTT-------------------------------------------------------------------------------------------------ATATGTTGCAGTTCATAAAAAGGGTTACATGGACTTGCAMGARGTAGCTAAGGAGGAAAGTGCATCATGCTCTTATGGAAACACTCTTCAAAAAGATCCAAATTKTACTTTACCTTGCACCTGGGCTCCTTCTGATCSATCTTTATTTTTGGTTCGAGGAGAAACTTATTTACAAGACCATCAAAAGGTATTTAATTTTACCAATTTTAAACTTATAKGAGTRAAGCAAATAATCTCAACTATATATAAGAAARTTAATAATTAATGTTACACATAACAAATTCTGTGTATGAGAATATATAKCATTGATTTTCTTATCAATGATCGATATTACRTWCTTTCCTTTCCACTCTAAAGTGGATTACTCGCTTCAGRGAAGCCAAATCCATCRTAGAATTAAAYRCWCTTACACATGACAGTKCAAATTTTTCTTTTWTAGGTCAAGGMAAACGACACCTTGATGCAATTWGTAGGTGCAGATTGGCTYCGATGTAASACACGAGAAGATGATTTGAGTAGTCGTCCYGGTTCCATAGTTCAGGTATTTTCTTTTTCSTTTCATTTTCTACTTGAGTTAGAGAGAGTACTTAWCATTGTYAAAATATTACTGCTAGAAATTTCTTATCATATGTGCTWTGGATTTTTATTTATTCAGAAATATGCAGCAAAAGGTGGTCCAGAATTCTTTTTTGTTATCCACATACAAGTGAGTATGACCTTATATCTT--GATTATAT--ATTATTAATAAGCACCTTTAAGTATTGGACTGTCAATTTACTTATACTATTGTCATGAATCAGATGCCAGGAAATCCCATGTATAGCATTGCCCTCTATTACATGATGAAAACTCCTTTAGAAGACAATCCATTATTGCACAACTTTGTTGAAGGAGATGATACTTATAGAAATTCAAGATTTAAGCTGATAACATATATTTCTAAGGTTAACAACATTCTAAGATTTCAGCTGCATTTCTTAAGTTCATTACAAGTATAAATTTGGAACAAAATTGTAGGATAGAGTTTAAATTTGACACACTTTCAACAAATCAAAATCAATCATT-----TGTGACTATAGTAGTTATT-ATGCTTAAAGACAAACTTTTTTAATGATTTGACAATTACAATTAATTGGCAGTGTAAAAAAATCTTTACACATATAGTAATTACAATTACA-------------GTATCTGATGGCTTGCATTCCCTTGTGATTTGCTTCTCTTAGGGATCATGGATAGTCAAGCAAAGTGTTGGAAAGAAAGCATGTTTGGTTGGCCAAGCACTAGAAATACGTTACATTCGTGGCAAGAACTATCTAGAGGTTAGTGACATTGCAAACTATTTCTAATCCTTAAAGCAACAGTG------------------------GTTCTGCTACCTGTTAATTATTTTTGTTCCTCTTTCTTATATACTTACAAACACACATACATAATGGTTTAAAGTTTCATTTGTTCAATATTATGCTAACATTTAAATGGTGTCGATCGTATTATT--AGCTTGACATCGATGTTGGATCTTCGACGGTTGCAAGAGGAGTGGCAAGCCTAGTTCTTGGATATCTGAACAATTTGGTGGTAGAAATGGCATTTTTGATACAGGTAGAAATAGTTAATCAATATGGTTATGACTTGTTGATAATGTAGAACTTTTGT-AGTGACAGTGTATTAAAGTTAAACTCTTTTGTACTACACCAAAA-CAATGTGCAGGGTAACACACAAGATGAGCTCCCTGAAGTCCTCATCGGAACGTGTCGACTAAATCATATGGATGCATCCAAAGCAATTGGAGTGAATCCTTAA
>medicaginoides 
GTGGAGGATTTGTGGTGACTCCTGTTAACAAAGGAACTCAGTCAGTTGTGAGACATATGCTTACTATTGACTGGAAGTTATGGAAACTATATTTGGGACCTTCATCTACTAGATCAATAACCATTCGTATGCTCGAGCGAATTGCAGGTATCGACCTATCTGTTCTACAAAAAGTCTCCTCTCCGTTGACACGTGAAACAATTTCACACTTATATTTTACGTTAGTTTGTGTTAACACGTGGGATGTAACTATTAGTAAGTAATTAATAGTAAAAGCCCCGCGCAAGTAAATGTATAGAACGTTCTTGCACGCAATCTTTACTATTACTTACTTTTCGATGAAGCTGCTTCTGTGTAGTTTACTCGCAAAATTTTATACATATATGAATGTGATACTATATATGATCGTTTTTACAATGATCCTTTCTTTTTTTGT-AGCACTAAGAGAGTTGTATAGAACAAAAGTAGGAAAGTA---CTCAGAACCTATTACAATGACAAAGGATATTGTATTGCCTGTTACT------GTAAAGGAGGATGTTAAGATTGAAGTTGCCGATGAGAATAAAAGAAACATTGAGGAACTTGTTGAAGTGAAAGATGAAGTGGACGACAAAGAAATTACTGGTCGCATCAGTTTAATGGGATTGACTGATTCGGATGAGTTCTTTGATGTTCCTGAACCAACAGAACATGATCACTATGATAAACAATGGCACTCTGACTTTCCTTCAGAACAACTTGGTGTGCTCCAACACAAACCATCGCCAGCTGCTGGTTTTGTGAAAAAGTTACAAGAACTTGCTGGTTAGTTTTAATTGAAGTTTCTCAATTAGAATACTTTGGGATGTAATTTGAAGCCAAGGCGC-TTTTTAAATG--ATTTTACGAGAAAATG-TTTAATGTTTAAACATATGTTGCAGTTCATAAAAAGGGTTACATGGACTTGCAAGAGGGAGCTAAGGAGGAAAGTGCATCATGCTCTTATGGAAACACTCTTCAAAAAGATCCAAATTGTACTTTACCTTGCACCTGGGCTCCTTCTGATCCATCTTTATTTTTGGTTCGAGGAGAAACTTATTTACAAGACCATCGAAAGGTATT-------------------------------------------------------------TTTACCAATT----TTAAACTT-------------TATGAGAATCTAGAGCATTGATTTTCTTATCAATGATAGATATTACGTACTTTCCTTTCCACTCTAAAGTGGATTACTCGGTACAGGGAAGCCAAACCCATATTAGAATTAAATGCGCTTACACATGACAGTTCAAATATTTCTTTTATAGGTGAAGGCAAAAGACACCTTGATGCAATTGGTAGGTGCAGATTGGCTCCGATGTAACACACGAGAAGATGATTTGAGTAGTCGTCCCGGTTCCATAGTTCAGGTATTTTCTTTTTCCTTTCATTTTCTACTTGAGTTAGAGAGAGTACTTATCATTGTCAAAATATTATTGCTTGAAATTTCTTATCATATGTGCTATCGATTTGAATTTATTCAGAAATATGCAGCAAAAGGCGGTCCAGAATTCTTTTTTGTTATCCACATACAAGTGAGTATTACCTTATATCTT--GATTATTT--ATTATTAAT---CTCCTTTAAGTATTTGACTGTTAATTTACTTATACTATTGTCATGAATCAGATGCCAGGAAGTCCCATGTATAGCATTGCACTCTATTACATGTTGAAAACTCCTTTAGAAGACAATCCATTATTGCACAGCTTTGTTGAAGGAGATGATACTTACAGAAATTCAAGATTTAAGCTGATACCATATATTTCTAAGGTTAACAACATTCTAAGATTTCAGCTGCATTTCTTAAGTT------------------------------------------------------------------------------------------------------------------------------------------------------------------------------------------------------------GATTATGTATCTAATGGTTTGCATTCCCTTGTGATTTGCTTCTCTTAGGGATCATGGATAGTCAAGCAAAGTGTTGGAAAGAAAGCATGTTTGGTGGGCCAAGCACTAGAAATACGTTACATTCGTGGCAAGAACTATCTAGAGGTTACTGACATTGCAAACTATTTCTAATCCTTA-----------GTGGTTTCTGCTGTATCAGTTTTGCTTCTGCTA--TGATAATTATTTTTGTTCCTCTTTCTTATATACTCACAAACACACATACATAATAGTTTAAAGTTTCATTTGTTTAATATTATGCTAACATTTAAATTGTGTCAATCATATTATTATAGCTTGACATCGACGTTGGATCTTCGACGGTTGCAAGAGGAGTGGCAAGCCTAGTTCTTGGATATCTGAACAATTTGGTGGTAGAAATGGCATTTTTGATACAGGTAAAAATAATTAATCAATATGGTTATGACTTGCTGATAATGTAGAACTTTTGTTGTG-------------------ACTCTTTTGTATTACACCAAAA-CAATGTGCAGGGTAACACACAAGATGAGCTCCCTGAAGTCCTCATCGGAACGTGTCGACTAAATCATATGGATGCATCGAAAGCAATTGCAGTGAATCCTTAA
>Msulcatus 
GTGGAGGGTTTGTGGTGACTCCTGTTAACAAAGGATCTCATTCAGTTGTGAGGCATATGCTTACTATTGACTGGAAGTTATGGAAACTATATTTGAGACCTTCATCTGTTAAATCCATAACTATTCATATGCTCGAGCGAGTTGCAGGTATCTACCTATCTGTTCTAAGAAAAGTCTTCTCTCTGTTAACACGTGAAATAATTTTACACTTATATTTTATGTCATTCTTCGTTAACACGTGGGATGTATCTATTAGTAAGTAACTAATAGTAAAATCCGCGTGCAAGTAAAT-------------TTGCACGCAATCTTTACTATTACTTACTTTTTGATTAAGTTACTTCTATGTAGTTTACTTGCATATTTTTATACATATATGAATACGATATTGTATATGAG--TTTTTACAATGATCATTTGGTTTTCTGT-AGCACTAAGAGAGTTGTATAGGACAAAAGTAGGAAACTACTCCTCAGAACCTATTACAATGACAAAGGATATTATATTGCCTGTTACTGTTACTGTAAAGGAGGATGTTAAGATTGTAGTTCCAGATGAGAATATTAGCAACATTGAGGAACTTGTTGAAGTGAAAGACGAAGTGGACGACAAAGAAATTACTGATCGCATCAGTTTAATGGGATTGACTGATTCTGATGAGTTCTTTGATGTTCCTGAACCAACAGAATATGATCACTATGATGATCAATGGCACTCTGACTTTCCTTCGGAACAACTCGTCGTGCCCCAACCTAAACCATCACCGGCTGCTGGTTTTGTGAAAAAGTTACATGATCTTGCAGGTTAGTTTTAATTGAAGTTTCTCAATTAGAATACTTTGGGATGTAATTTGAAGCTAAGGCCA-CTTTTGAATG--ATTTTATCAGAAAATGGTTTAATGTATAAACATATGTTGCAGTTCATAAAAAGGGTTACATGGACTTGCAAGAGGTAGCTAGGGAGGAAAGTGGATCATGCTCTTTTGGAAACACTCTTCAAAAAGATTCAAATTGTACTTTACCTTGCACCTGGGCTGCTTCTGATCCATCTTTATTTTTGGTTCGAGGAGAAACTTACTTACAAGACCATCAAAAGGTATT--------------------------------------------------------------TTACCAATT----TTAAACGTAACAAATTATTCGTATGGTAATATAAAGCATTGATTTTCATATCAATGCTCGATATGACATGCTTTCCATTCCACTCTAAAGTGGATTACTCGCTTCATAGAAGCCAAATTCATCGTAGAATTAACTGCGCTTATACATGACAGTGCAAATTTTTCTTTTATAGGTCAAGGCAAACGGCACCTTGATGGAATTGGTTGGTGCAGATTGGCTCCGATGTGGCACACGAGAAGATGATTTGAGTAGTCGTCCCGGCTCCATAGTTCAGGTATTTTCTTTGTCCTATCATTTTCTACTTGAGTTAGCAATAGTACTAATCATTGTCAAAATATTACCGCTAGAAATCTCTTATAATATGTGCTTTGGATTTGTATTTATTCAGAAATATGCCGCAGAAGGTGGTCCAGAATTCTTTTTTGTTATCCACATACAAGTGAGTGTGACCTTATATCTT--GATTATTTTATTTATTATTAATCTCCTTTAAGTATTGAAC-------TTACTTATACTATTCTCTTGAATCAGATGCCAGGAAGTCCCATGTATAGCATTGCACTCTATTACATGCTTAAAACTCCTTTAGAAGACCATCCATTATTGCAAAGCTTTGTTGAAGGAGATGATACTTATAGAAACTCAAGATTTAAGCTGATACCGTATATTTCTAAGGTTAACAACATTATAAGATTTCAGCTGCATTTCTAAAGTTAATTACCAGTATAAATTTGGAACAAAATTGTATGGTAGAGTTTAAATTTGGTACACTTTCAACAAATCACAATCAATCATCCGTGACGTGACTATAGTAGTTATGCATGCTTAAAGTCAAACGTTTTTAATGATTTGACAATTACAATTAATTGACGGTGTGAAAAAATCTTTACACATACAGTGTATATGAATATATCAAGATGATTATGTATCTAATGTTTTGCATTCCCTTGTGACTTGCTTCTCTTAGGGATCATGGATAGTCAAGCAAAGTGTTGGAAAGAAAGCATGTATGGTGGGCCAAGCATTAGAAATACGTTACATTCGCGGCAAGAACTATCTAGAGGTTACTAACATTGCAAACTATTTCTAATCCTTAAAGCAATAATG---GTTGTTGCTATATCAATTTTGCTTCTGCTATGTGTTAATTATTTTTGTTCCTCTTTATTATATACTCATAAACACACATACTTAATAGTTTAAAGTGTCATTTGTTTAGTAATATGCTAACATTTAAATTGTGTCATTCGTACTATT--AGCTTGACATCGATGTTGGATCTTCGACGGTTGCAAGAGGAGTGGCAAACCTTGTTCTTGGATACTTGAACAATTTGGTGGTAGAAATGGCATTTTTGATACAGGTAACAATAATTAATCAATATAGTTGTGGTTTATTGACAGTGCAAAACTTTTTATACAGATAGTGTAACAA---------------TAATTAATCAA----CATGTGCAGGGTAACACAGTAGATGAGCTGCCTGAAGTCCTCATCGGAACGTGTCGACTCAATCATATGGATGCATCCAAAGCAATTGTAGTGAATCCTTAA
>Mneapolitanus 
GTGGAGGATTTGTGGTGACTCCTGTAAACAAAGGAACTCAGTCAGTTGTGAGGCATATGCTTACTATTGACTGGAAGTTATGGAAACTATATTTGAGACCTTCATCTGTTAAATCCATAACCATTCATATGCTCGAGCGAGTTGCAGGTATCTACCTATTTGTTCTAAGAA---TCTTCTCTCTGTTAACGCGTGACATAATTTTACACTTATCTTTTACGTCATTCTACGTTAACACGTGGGATGTATCTATTAGTAAGTAACTAATAGTAAAATCATCGTGCAAGTAAATTTATAGAATGTTCTTGCACGCAATCTTTACTATTACTTACTTTTTGATTAATTTACTTCTATGTAGTTT--------------------------------------------------TTACAATGATCTTTTATTTTTTTGT-AGCACTAAGAGAGTTGTATAAAACAAAAGTAGGAAACTACTCCTCGGAACCTATTACAATGACAAAGGATATTATAATGCCTGTTACTGTTACCGTAACGGAGGATGTTAAGATTGTAGTTCCAGATGAGAATAATAGCAACATTGAGGAACTTGTTGAAGTGAAAGACGAAGTGGACGACAAAGAAATTACTGGTCGCATCAGTTTAATGGGATTGACTGATTCTGATGAGTTCTTTGATGTTCCTGAACCAACAGAATATGATCACTATGATGATCAATGGCACTCTGACTTTCCTTCAGAACAACTTGTCGTGCCGCAACCCAAACCATCACCGGCTGCTGGTTTTGTGAAAAAGTTACATGGTCTTGCAGGTTAGTTTTAATTGAAGTTTCTCAATTAGAATACTTTGGAATGTAATTTGAGGCTAAGTCCA-CTTTTGAATG--ATTTTATGAGAAAATGGTTTAATGTATAAACATATGTTGCAGTTCATAAAAAGGGTTACATGGACTTGCAAGAGGTATCTAGGGAGGAAAATGCATCATGCTCTTTTGGAAACACTCTTCAAAAAGATCCAAATTGTACTTTACCTTGCACTTGGGCTGCTTCTGATCCATCTTTATTTTTGGTTCGAGGAGAAACTTACTTACAAGACCATCAAAAGGTATT-----TTACCAATTTTAAACTTATATGAGTAAAGTAAATAATCTCAA-------TAAGCAAATTAATAATTAATGTTACACATAAC-----------------------------------------AATGCTCGATATGACATGCTTTCCATTCCACTCTAAAGTGGATTACTCGCTTCAGAGAAGAAAAATCCAT-GTAGAATTAATTGCGCTAATACATGACAGTGCAAATTTTTCTTTTATAGGTCAAGGCAAACGGCACCTTGATGCAATTGGTAGGTGCAGATTGGCTCCGATGTGGCACACGAGAAGATGATTTGAGTGGTCGTGCCGGCTCCATAGTTCAGGTATTTTCTTTTTCCTTTCATTTTCTACTTGAGTTAGAAAGAGTATTAATCATTGTCAAATTATTACCACTAGAAATCTCTTATCGTATGTGCTTTGGATTCGTATTTATTCAGAAATATGCCGCAAAAGGTGGTCCAGAATTCTTTTTTGTTATCCAGATACAAGTGAGTATGACCTTGTATCTTGTGATTATTT--ATTATTAAT---CACCTTTAAGTATTGAACTGTTAATTTGCTTATACTATTCTCATGAATCAGATGCCAGGAAATCCTATGTATAGCATTGCACTCTATTACATGCTGAAAACTCCTTTAGAAGACAATCCATTATTGCACAGCTTTGTTGAAGGAGATGATACTTATAGAAACTCAAGATTTAAGCTGACACCATATATTTCTAAGGTTAACTGCATTCTAAGATTTCAGCTGCATTTCTAAAGTTTATTAC------------------------------------------------------------------------------------------------------------------------------------CGATTACAATTAATTGACAGTGTG-AAAAATCTTTACACATACAGTGTATATGAATATATCAAGATCATTATGTATCTAATGGTTTGCATTCCCTTGTGATTTGCTTCTCTTAGGGATCATGGATAGTCAAGCAAAGTGTTGGAAAGAAAGCATGTTTGGTGGGACAAGCACTAGAAATACGTTACATTCGCGGCAAGAACTATCTAGAGGTTACTAACATTGCAAACTATTTCTAATCCATAAAGCAATAGTGATTGTTGTTGCTCTATCAGTTTTGCTTCTCCTATGTGTTAATTATTTTTGTTCCTCTTTATTATATACTCACAAACACTCATACTTAATAGTTTTAAGTGTCATTTGTTTAATAATATGCTAACATTTAATTTGTGTCAATCATATTACT--AGCTTGACATCGACGTTGGATCTTCGACGGTTGCAAGAGGAGTGGCAGGCTTAGTTCTTGGATACCTGAACAATTTGGTGATAGAAATGGCATTTTTGATACAGGTAACAATAATTAATCAACATAGTCGTGGTTTATTGACAGTGCAAAACTTTTTATACTGATAGTGTATCAAAATTAAACTCTTATTTAATACACCAAACAACATGTGCAGGGTAACACACAAGATGAGCTCCCCGAAGTCCTCATTGGAACGTGTCGACTCAATCATATGGATGCATCCAAAGCAACTGCAGTGAATCCTTAA
