# Supplementary material for: Phylogenetic Properties of 50 Nuclear Loci in Medicago (Leguminosae) Generated Using Multiplexed Sequence Capture and Next-Generation Sequencing
Source: PLoS One. 2014 Oct 17;9(10):e109704. doi: 10.1371/journal.pone.0109704 (PMC4201463; doi:10.1371/journal.pone.0109704)
Supplement: S1 Alignments — (ZIP) [file pone.0109704.s001.zip › alignments_50loci/gene36_Medtr1g120640.1.fasta]

>truncatula 
GTATGAAAGTTTTGCAAACAAATGAAAAGGAATTGGTCATGGAACAAGTCATCAAATGGGCTGGCAACCCAAACATAGTACTGACCTTGCATGTGTTGTCTATGAAGATCAAAGTTCAGGTCTGTTAAGCCTGCCCTCACAGAAAATTAGAAAATAATAATTGTTTTTTAAGTTCCTCTAATATTGATTTTGATTTTTCTCAGTTGGTAGACTTACAAGTTTTTGGGACGCCGCGGATAAGTTTAAGACCTTTGGTGTCTACACTTCCATGTTTTGCAAAGATTGTGGTGTCTTTGATGGAGAAGGTAAGGGAAAAATATTCTATTTCTTCTAATTTCACTTCTCGGCTTTTATATTAT-----TAGAAGTCAGAAAAATCCCTTCTCATCTGATAAATAATTATGTTCAATGTACAGCCTCACGTGGATTTTGGGTTGGCAATATCTGGAGGGGACATCATGTCAATACCTGGTCTTTATAGATTTGTTCAGGTACAGAGATTTCTGTTGACGTCATCTTTCCTGCGAATGGAAGTTTCCTAGTTGTAAATTTCATTTAACATCATTGAATTCAATTGATCACTAAGAACAC--GGGAATTTTAGGAATTTGATGGTTTTAGTTTGTGAAAAATTTATCATTCCTATCCACATTTAATCTTCAGTTCTTTGATGGATTTGTTGATTGTTTATATTCCTTTACACTATTCTAAAAAGTGT--------TATCGTTGTTGTTACTTTCTCGCCGTCATATTTCCCCCCTTCACTTTAGGAACTAACCACTGCAGTTTCTCGCAGGAAACAATAAAAAAACAAGTTGCAAGCCTTTATCTTTGGCCTCAGATCTTGGAAATTCCTATACTTGATGAATCAACGTAAGTCTTATAAAATATTAAAATGATAGAGTTCTATATGCCACTGAAGTTACTTTTTAT--GGTTTATAAGTTTTGTAAATTTTTATCTTGC---TTTTTTTTTTACAAATAATATATAGTATAAGCAAATACGTGCTCCACTGCTCCTTATTTAAATAAGTTAGCATATTTAAATAAGCCAACATAGTTAAGTGTGAGGCCCTAGTAATTATTTTGCATATAGTAATATTTTTCAGTGGCTAACAATTGCTGGAATTGCACAAAGCTTTTATCAGATGTCCTACTTGAATTAT-----------------------------------------------------------ACTGCAAATTAGTATCGTCAAAGTTTAAGTTTCACAATAACTTTATATTTGCTCTGTATTAAACATGAGCATTAGCAATTGGGTCCTTAT-TTTTCTTCACATATTTATAGGGTGGCAATAAAGAAGCCAGTGGGAATATTACATGTGAATGTGGTTAGGGCAGTCAAGCTTTTGAAAATGGATTTGTTAGGAACTTCTGATCCATATGTCAAACTAAGCCTGACTGGTGACAAACTTCCGGCGAAGAAAACCACTATCAAGAGGAGGAATTTGAATCCTCAATGGAATGAGAAATTCAAGATTGTTGTGAAGGACCCTCAATCTCAAGTTCTCCAATTACAAGTCTATGATTGGGACAAGGTTTTTACTTATCTTCTTCTGGTTACTTTTTCAAATTTTGGTATTAAGCACTTGTCATGAA------------TAGTAGTAGTAGTCACCTATTGACCAAACACTCTGCCTTGAAAGCATCTAGTGTCAGCCCTTAAGATTGTCATATTTGAACGGATTATGGAT--GGTCTTCATTTTGCCTCTGAAAATGGTCAAATGAAGCTTAATTGACAACTTATTTTCAAACTTTGTTTATAAATTTGTAATCTTTATTGTTAATTTATTTGTGTAAGACAAATAAAACTGATTAATAACATTCACATCGGAGATGGAC---GGTAACCATACAATATTTTCAAACGGAAACTTTGGAACCAATTTCAAAGAGTGAATTTACCTTTTTTACTAGAGTAGAGGCCCATAGTTGGTTTTTTTACTTTTAAGGAATTTCTTTGTTTTCTGTATGTCGGCAGCTGCATGTTTAATTTTTCTTCTTCAAAGTTATGTTGGCATTTACGAGACAGTTTATTTGTAAATTTTAGATTAGTTATTAGTATGATACAGACACAAGCTATCTTTCTCCAATCTTATTT-TCATCTCTGTCCATTTGATTCATTGATGATATGCAATTAAGTGCAGGTTGGTGCACATGACAAGCTGGGAATGCAGTTAGTCCCTCTAAAGCTGCTTAAGCCGTACGAGAATAAAGAATTTACACTTGATTTGCTTAAGGACACAAATGTCAATGAGACTCCAAATAAGAA
>italica 
GTATGAAAGTTTTGCAAACAAATGAAAAGGAATTGGTCATGGAACAAGTCATCAAATGGGCTGGCAACCCAAACATAGTACTGACCTTGCATGTGTTGTCTATGAAGATCAAAGTTCAGGTCTGTTAAGCCTGCCCTCACAGAAAATTAGAAAATAATAATTGTTTTTTAAGTTCCTCTAATATTGATTTTGAATTTTCTCAGTTGGTAGACTTACAAGTTTTTGGGACTCCGCGGATAAGTTTAAGACCTTTGGTGTCTACACTTCCATGTTTTGCAAAGATTGTGGTGTCTTTGATGGAGAAGGTAAGGGAAAAATATTCTATTTCTTCTAATTTCACTTCTCGGCTTTTATATTAT-----TAGAAGTCAGAAAAATCCCTTTTCAACTGATAAATAATTATGTTCAATGTACAGCCTCACGTGGATTTTGGGTTGGCGATATCTGGAGGGGACATCATGTCAATACCTGGTCTTTATAGATTTGTTCAGGTACAGAGATTTCTGTTGACGTCAACTTTCCTGCAAATGGAAGTTTCCTAGTTGTAAATTTCATTTAACATCATTGAATTCAATTGATCACTAAGAACAC--GGGAATTTTAGGAATTTGATGGTTTTAGTTTGTGAAAAAATTATCATTCCTATCCACATTTAATCTTCAGTTCTTTGATGGATTTGTTGATAGTTTATATTCCTTTACACTATTCTAAAAAGTGT--------TATCGTTGTTGTTACTTTCTCGC-GTCATATTTCCCCTCTTCACTTTAGGAACTAACCACTACAGTTTCTCGCAGGAAACAATAAAAAAACAAGTTGCAAGCCTTTATCTTTGGCCTCAGATCTTGGAAATTCCTATACTTGATGAATCAACGTAAGTCTTATAAAATATTAAAATGATAGAGTTCTATATGCCACTGAAGTTACTTTTTAT--GGTTTATAAGCTTTGTAAATTTTTATCTTGCTTTTTTTTTTTTTACAAATAATATATAGTATAAGCA-------------CTGCTCCTTATTTAAATAAGTTAGCATACTTAAATAAGCCAACATAGTTAAGTGTGAGGCCCTAGTAATTATTTTGCATATAGTAATATATTTCAGTGGCTAACAATTGCTGGAATTGCACAAAGCTTTTATCAGATGTCCTACTTGAATTATGTTACTATTTAACATAACATATCATATGATCTAAAATAATGCATTTGATATTAAAATATACTGCAAATTAGTATCGTCAAAGTTTAAGTTTCACAATAACTTTATATTTGCTCTGTATTAAACATGAGCATTAGCAATTGGGTCCTTAT-TTTTCTTCACATATTTATAGGGTGGCAATAAAGAAGCCAGTGGGAATATTACATGTGAATGTGGTTAGGGCAGTCAAGCTTTTGAAAATGGATTTGTTAGGAACTTCTGATCCATATGTCAAACTAAGCCTGACTGGTGACAAACTTCCGGCGAAGAAAACCACTATCAAGAGGAGGAATTTGAATCCTCAATGGAATGAGAAATTCAAGATTGTTGTGAAGGACCCTCAATCTCAAGTTCTCCAATTACAAGTCTATGATTGGGACAAGGTTTTTACTTATCTTCTTCTGGTTACTTTTTCAAATTTTGGTATTAAGCACTTGTCATGAA------------TAGTAGTAGTAGTCACCTATTGACCAAACACTCTGCCTTGAAAGCATCTAGTGTCAGCCCTTAAGATTGTCATATTTGAACGGATTATGGAT--GGTCTTCATTTTGCCTCTGAAAATGGTCAAATGAAGCTTAATTGACCACTTATTTTCAAACTTTGTTTATAAATTTGTAATCTTTATTGTTAATTTATTTGTGTAAGACAAATAAAACTGATTAATAACATTCACATCGGAGATGGAC---GGTAACCATACAATATTTTCAAACGGAAACTTTGGAACCAATTTCAAGGAGTGAATTTACCTTTTTT-----ACTAGAGGCCCATAGTTGGTTTTTTTACTTTTAAGGAATTTCTTTGTTTTTTGTATGTCGGCAGCTGCATGTTTAATTTTTCGTCTTCAAAGTTATGTTGGCATTTACGAGACAATTTATTTGTAAATTTTAGATTAGTTATTAGTATGATACAGACACAAGCTATCTTTCTCCAATCTTATTTTTCATCTCTGTCCATTTGATTCATTGATGATATGCAATTAAGTGCAGGTTGGTGCACATGACAAGCTGGGAATGCAGTTAGTCCCTCTAAAGCTGCTTAAGCCGTACGAGAATAAAGAATTTACACTTGATTTGCTTAAGGACACAAATGTCAATGAGACTCCAAATAAGAA
>sativa 
GTATGAAAGTTTTGGAAACAAATGAAAAGGAATTGGTCATGAAACAAGTCATCAAATGGGCTGGCAACCCAAACATAGTATTGACCTTGCATGTGTTGTCTATGAAGATCAAAGTGCAGGTCTGTTAAGCCTACCCTCACMGAAAATTAGAAAATAATAATTGTTTTTTAAGTTCMTCTAATATTGATTTTGATTTTTCTCAGTTGGTAGACTTACAAGTTTTTGCGACGCCGCGGATAAGTTTAAGACCTTTGGTGTCTACACTTCCATGTTTTGCAAAGGTTGTGGTGTCTTTGATGGAGAAGGTAAGGGAAA--TAATCTATTTCTTCTAATTTCACTTCTCGGCTTTTATATTATTAGATTAGAAGTCAGAAAAATCCCTTCTCATCTGATAAATAATTATGTTCAATGTACAGCCTCATGTGGATTTTGGGTTGGCGATATCTGGAGGGGACATCATGTCAATACCTGGTCTTTATAGATTTGTTCAGGTACAGCCATTTCTGTTGACGTCAACTTTCCTGCGAATGGAAGTTTCCTAGTTGTAAATTTCATTTAACATCATTGAATTCAATTGATCACTAAGAACAC--GGGAATTTTAGGAATTTGGTGGTTTCAGTTTGTGAAAAATTTATCATTCCTATGCACATTTAATATTCAGTTCGTTGATGGATTTGTTGATTGTTTACATG-------------------------------TTATCTTTGTTGTTACTTTCTCGCTGTCACATTTCCCCCCTGCACTTCATGAACTAACTACTTCAGTTGCTCGCAGGAAACAATAAAAAAACAAGTTGCAAACCTTTATCTTTGGCCTCAGATCTTGGAAATCCCTATTCTTGATGAATCAACGTAAGTCTTGTAAAATATTAAAATGATAGAGTTCTATATGCCACTGAAGTTACTTTTAT---GGTTTATAAGCTTTGTAAATTTTTATCTTGCA------TTTTTTACAAATAATATAT---GCAAGGACATAC--------CTGCTCCTTAT------------------TTAGATAAGTCAACATAGTTAAGTGTGAGCCCCTAATAATTATTTTGCGTAT---AATATTTCTCAGTGGCTAACAATTCCTGGAATTACACAAAACTGATATCAGATGTCTTTCCTGAATTATTTTACTATTT-----AACATATCATATGATCTAAAATAATGCATTTGATATTAAAATATACTGCAAATTAGTATCGTCAAAGTTTAAGTTTCACAATAACTTTATATTTGCTCTGTGTTAAACATGACCATTAGCAATTGGGTCCTTAT-TTTTCTTCACATATTTATAGGGTAGCAATAAAGAAGCCAGTGGGAATATTACATGTGAATGTGGTTAGGGCAGTCAAGCTTTTGAAAATGGATTTGTTAGGAACTTCTGATCCATATGTCAAACTGAGCCTGACTGGGGACAAACTTCCAGCGAAGAAAACCACTATCAAGAGGAGGAATTTGAATCCTCAATGGAATGAGAAATTCAAGATTGTTGTGAAGGACCCTCAATCTCAAGTTCTCCAATTACAAGTCTATGATTGGGACAAGGTTTT-ACTTATCTTCTTCTGGTTACTTTTTCAAATTTTGGTATTAAGCACTTGTCATGAA------------TAGTAGTAGTAGTCACCTATTGACCAAACACTCTGCCTTGAAAGCATCTAATGTCAGCCCTTAAGATTGTCATATTTGAATGGATTATGGAT--GGTCTTCATTTTGCCTTTGAAAATGGTCAAATGAAGCTTAATTGACTACTTATTTTCAAACTTTGTTTATAAAATTGGAATCTTTATGGTTAAGTTATTTGTGTAAGACAAATAAAACTGATTAATGACATTCAAGTCTCAGATGGAC---GGCAACCATACAATATTTTCAAACGGAAACTTTGGAACCAATTTCAAGGAGTGAATTTACCTTTTT-----TACTAGAGGCACATAGTTGGTTTTTTATTTTTAAAG-AATTTCTTTGTTTTCTGTATGTCGGCAGCTGCATGTTTAATTTTTCTTCTTCAAAGTTATGTTGGCATTTACGAGACAATTTATTTGTAAATTTTAGATTAGTTATTAGTATGATACAGACACAATCTATCTTTCTCCAATCTTATTTTTCATCTCTGTCCATTTGATTCATTGATGATATGCAATTAAGTGCAGGTTGGTGCACATGACAAGCTGGGAATGCAGTTAGTCCCTCTAAAGCTGCTTAAGCCGTATGAGAATAAAGAATTTACACTTGATTTGCTTAAGGACACAAATGTCAATGAGACTCCAAATAAGAA
>medicaginoides 
GTATGAAAGTTTTGGAAACAAATGAAAAGGAATTGGTCATGGAACAAGTCATCAAATGGGCTGGCAACCCAAACATAGTATTGACCCTGCATGTGTTGTCTATGAAGATCAAAGTGCAGGTCTGTTAAGCCTGCCCTCACAGAAAATTAGAAAATAATAATTGTTTTTTAAGTTCCTCTAATATTGATTTTGATTTTTCTCAGTTGGTAGACTTACAAGTTTTTGCGACGCCGCGGATAAGTTTAAGACCTTTGGTGTCTACACTTCCATGTTTTGCAAAGATTGTGGTGTCTTTGATGGAGAAGGTAAGGGAAA--TAATCTATTTCTTCTAATTTCTCTTCTCGGCTTTTACATTAT-----TAG-AGTCAGAAAAATCCCTTCTTATCTGATAAATAATTATGTTCAATGTACAGCCTCATGTGGATTTTGGGTTGGCGATATCTGGAGGGGACATCATGTCAATACCTGGTCTTTATAGATTTGTTCAGGTACAGCCATTTCTGTTGATGCCAACTTTCCTGCAAATGGAAGTTTCCTAGTTGTAAATTTCATTTAACATCATTGAATTCAATTGATCACTAAGAACACAAGGGAATTTTAGGAATTTGGTGGTTTTAGTTTGTGAAAAATTTATCATTCCTATGCACATATAATATTCAGTTCGTTGATGGATTTGTTGATTGTTTACATG-------------------------------TTATCTTTGTTGTTACTTTCTCGCTGTCATATTTCCCCCCTGCACTTCATGAACTAACTACTTCAGTTGCTCGCAGGAAACAATAAAAAAACAAGTTGCAAGCCTTTATCTTTGGCCTCAGACCTTGGAAATCCCTATTCTTGATGAATCAACGTAAGTCTTGTAAAATATTAGAATGACTGAGTTCTATATGCCACTGAAGTTACTTTTTAT--GGTTTATAAGCTTTGTAAATTTTTATCTTGCA------TGTTTTACAAATAATATATA---TAAGGACATACC--------TGCTCCTTAT------------------TTAGATAAGTCAACATAGTTAAGTGTGAGCCCCTAATAATTATTTTGCGTAT---AATATTTCTCAGTGGCTAACAATTGCTAGAATTACACAAAACTGATATCAGATGTCTTTCCTGAATTATTTTACTATTT-----AACATATCATATGATCTAAAATAATTCATTTGATATTAAAATATACTGCAAATTAGTA-----------------TCACAATAACTTCGTATTTGCTCTGTATTGAACACGAGCTTTAGCAATTGGATCCTTATGTTTTCTTCATATATTTACAGGGTGGCAATAAAGAAGCCTGTGGGAATATTACATGTGAATGTGGTTAGGGCAATCAAGCTTTTGAAAATGGATTTGATAGGAGCTTCTGATCCATATGTCAAATTGAGTCTGACTGGGGACAAACTTCCGGCGAAGAAAACCACTATCAAGAGGAGGAATTTGAATCCTCAGTGGAATGAGAAATTCAAGATTGTTGTGAAGGACCCTCAATCTCAAGTTCTCCAATTACAAGTCTATGACTGGGACAAGGTTTT-ACTTATCTTCTAATGGTTACTTTTTCAAATTTTTGTATTAAGCACTTGTCATGACAATCTTAAGCTGTAGTAGTAGCAGTCATCTATTGACCAA-----------------------------GCCCTTTAGATTGTCATATTTGAATGTATTATGGAT--GGTCTTCTTTTTGCCTCTGAAAATGGTCAAATGAAGCTTAATTGACCATTTATTT------------AATAAAATTGGAGACTTTATTGTTAAGTTATTTGTGTAAAACAATTAAAACTGATTAACGAGATTCACGTCTGAGATGGACAGTGGTAACCATAAAATATTTTCAAACGGAAACTTTG-AACCAATCTCAAGGAGTGAATTTACATTTTTTT---TACTAGAGACCCTTAGTTGCTTTTTTA-CTTTCAAGAAATTACTTT-------GTATGTCTGCAGCTGCGTGTTTAATTATTTTTCTTCAAAGTTATGTTGGTTTTTACGCTACAATTTATTCGTAAATTTTAGATTA-------GTATGATAAAGACACAGTCTATCTTTCTCCAATCTTGTTTTTCATCTCTGTCCATTTGATTCATTGGTGATATGCAATTAAGTGCAGGTTGGTACACATGACAAGCTGGGAATGCAGTTAGTCCCTCTAAAGCTGCTTAAGCCGTACGAGAATAAAGAATTTACACTTGATTTGCTTAAGGACACAAATGTCAATGAGACTCCAAATAAGAA
>Msulcatus 
GTATGAAAGTTTTGGAAACAAATGAAAAGGAATTGGTCATGGAACAAGTCATCAAATGGGCTGGCAACCCAAACATAGTGTTGACCTTGCATGTGTTGTCTATGAAGATCAAAGTACAGGTCAGTTAAGCCTGCCCTCACGTTAAATTA---AATAATAATTGTTTGTAAAGTTCCCCCATAGTTGATTTTGATTTTTCTCAGTTGGTCGACTTACAATTTTTTGCGACGCCGCGGATAAGTTTAAGACCTTTGGTATCTACACTTCCATGTTTTGCAAAGATTGTGGTGTCTTTGATGGAGAAGGTAAGGGAAA--TATTCTATTCCGTCTAATTTCACTTCTCGGCTTTTATATTAT-----TAGAAGTCAGAAAAATCCCTTCTTATCTGATAAATAATTATGTTCAATGTACAGCCTCATGTGGATTTTGGGTTGGCGATATCAGGAGGGGACATCATGTCAATACCTGGTCTTTATAGATTTGTTCAGGTGCTGCCATTTCT--------------------------------------------------------------------------------------------------------------------------------------TTCCGATGCACATTTAATCTTCAGTTCTTTGATGGATTTGTTGATTGTTTACATTCCCCTACACTATTCTAAAAAGTGTTATCTACTTATCTTTGTTGTTACTTTCTCGCCGTCATATTTTCCCCCTGCACTTCAGGAATTAACTACTGCAGTTTCTCGCAGGAAACAATAAAAAAACAAGTTGCAAGCCTTTATCTTTGGCCTCTGACCATGGAAATTCCTATTCTTGATGAATCGACGTAAGTCTTATAAAATATTAAAATGATAGAGTTCTATATGCCACTAAAGTTACTTTTTATGCGGTTTATAAGCTTTGTAAATTTTTATCTTGCT------TTTTTTACCAATAATATATA---TAAGCAAATACATGC-------CTCCTTATTTAAATAAGTTAACAGGTTTAAATAAGTCTACATAGTTAAGTGTGAGGCCCTAATAATTATTTTGCGTAT---AACATTTTTCAGTGGCTAACAATTGCTTGAATTGCACAAAGCTGTCATCAGATGTCTTACTTGAATTATGTTACT----------------------ATCTAAAATAATGCAATTGATATTAAAATATACCGCACATTAGTATCGTCAAAGTTTAAGTTTCACAGTCACTTTATATTTGCTTTGTATTAAACATGAGCTTTATCAATTGGATCCTTATATTTTCTTCACATATTTATAGGGTGGCAATAAAGAAGCCCGTGGGAATATTACACGTGAACGTGGTTAGGGCAATCAAGCTTTTGAAAATGGATTTGTTAGGAGCTTCTGATCCATATGTCAAATTGAGCCTGACCGGGGACAAACTTCCGGCGAAGAAAACCACTATCAAGAGGAGGAATTTGAATCCTCAATGGAATGAGAAATTCAAGATTGTTGTGAAGGACCCTCAATCTCAAGTTCTTCAATTACAAGTCTATGATTGGGACAAGGTTTTTGCTTATCTTCTTCTGGTTACTTTTTCAAATTTTGGTATTAAACACTTGTCATGAAAATCTT-AGCTGTAGTAGTAGTAGTCACCTATTGACCAAACACTCTGCCATGAAA--AT------------CTTAAGATTGTCATGTTTGAATGGATTATGGAT--AGTCTTCATTTTGCCTCTGAAAATGGTCAAATGAAGCTTAGTTGACCACTTATTTTCAAACTTTGTTAAGAAAATTGGAAACTTTATTGTTAAGTTATTTGTGTAAGACAAATAAAAATGATTAATGACATTCACATCTGAGATGGAC---GGTAACCATACAATATTTTCAAACGGAAACATTGGAACCAATCTCAATGAGTGAATTTACTTTTTT-----TACTGGAGGCCCTTAGTTTCTTTTTTA-CTTTTAAGGAATTACTTTGTTTTCTGTATGTCGGCAGCTGCATGTTTAATTTTTCTTCTTCAAAGTTATGTTGGCATTTAGGAAACAATTTATTCGTTAAATTTAGATTAGTAATTAGTATGATACAGACACAGTCTTTCTTTCTCCAATCTTGTTTTTCATCTCTGTCCTTTTGATTCATTGACGATATGCAATTAAGTGCAGGTTGGCGCACATGACAAGCTCGGAATGCAGTTAGTCCCTCTAAAGCTGCTTAAGCCGTATGAGAATAAAGAATTCACACTTGATTTGCTTAAGGACACAAATATCAATGAAACTCCAAATAAGAA
>Mneapolitanus 
GTATGAAAGTTTTGGAAACAAATGAAAAGGAATTGGTCATGGAACAAGTCATCAAATGGGCTGGCAACCCAAACATTGTGTTGACCTTGCATGTGTTGTCTATGAAGATCAAAGTACAGGTCAGTTAAGCCTGCCCTCACGGAAAATTA---AATAATAATTGTTTTTTAAGTTCCTCCATAATTGATTTTGATTTTTCTCAGTTGGTAGACTTACAATTTTTTGCTACGCCCCGGATAAGTTTAAGACCTTTGGTATCTACACTTCCATGTTTTGCAAAGATTGTGGTGTCTTTGATGGAGAAGGTAAGGGAAA--TATTCTATTCCATCTAATTTCATTTCACGGCTTTTATATTAT-----TAGAAGTCAGAAAAATCCCTTCTTATCTGATAAATAATTATGTTCAATGTACAGCCTCATGTGGATTTTGGGTTGGCGATATCTGGAGGGGACATCATGTCAATACCTGGTCTTTATAGATTTGTTCAGGTGCTGCCATTTTTCTAGAAATAAACTTTCCTGCAAATTGAAGTTTCCTAGTTGTAACTTTCATTTAACATCATGGAATTCAATTGATCACTATGAATACAGGGGAATTTTAGAAATTCGGTGGTTTTAGTTTGTGAAAAGTTTATCACTCCTATGCACATTTAATCTTCAGTTCTTTG----------------TTT------------------------------------------------TTACTTTCTCGCCGTCATATTTCCCCCCTGCACTTCAGGAACTAACTACTGCAGTTGCTCCCAGGAAACAATAAAAAAACAAGTTGCAAGCCTTTATCTTTGGCCTCAGACCATGGAAATTCCTATTCTTGATGAATCAACGTAAGTCTTATAAAATATTAAAATGATATAGTTCTATATGCCACTGAAGTTACTTTTTATGCGGTTTATA---------------------------------------------------------------------------------------------------------------------------------------------------------------------------------------------------------------------------------------------------------------------------------------------CCGCAAATTAGTATAGTCAAAGTTTAAGTTTCACAGTAACTTTATATTTGCTTTATATTAAACATGAGCTTTAGCAATTGGATCCGTATATTTTCTTCAAATTTTTGTAGGGTGGCAATAAAGAAGCCCGTGGGAATATTACACGTGAATGTGGTTAGGGCAATCAAGCTTTTGAAAATGGATTTGTTAGGAGCTTCTGATCCATATGTCAAATTGAGCCTGACCGGGGACAAACTTCCGGCGAAGAAAACCACTATCAAGAGGAGGAATTTGAATCCACAATGGAATGAGAAATTCAAGATTGTTGTGAAGGACCCTCAATCTCAAGTTCTCCAATTACAAGTCTATGATTGGGACAAGGTTTT-ACTTATCTTCTTCTGGTTACTTTTTCAAATTTTGGTATTAAGCACTTGTCATGAAAATCTT-AGCTGTATTAGTAGTAGTCACCTATTGACCAAACATTCTGCCTTGAAAGCATCTAGTGGCAGCTCTTAAGATTGTCATATTTGAATGGATTATGGATGGGGTCTTCATTTTGCCTCTGAAAATGGTCAAATGAAGCTTAATTGACCACTTATTTTCAAACTTTGTTAAGAAAATTGGAAACTTTATTGTTAAGTTATTTGTGCAAGACAGATAAAACTGATTAATGACATTCACGTCTGAGATGGAC---GGTAACTATACAATATTTTCAAACGGAAACTTTGGAACCAATCTCAAGGAGTAAATTTACTTTTTT------ACCAGAGGCCTTTAGTTGCTTTTTTA-CTTTTAAGGAATTACTTTGTCTTCTGTATGTC-GCAGATGCATGTTTAATTTTACTTCTTCAAAGTTATGTTGGCATTTACGAGAAAATTTATTCGTAAAATTTAGATTACTAATTAGTATGATACAGACACAATCTATCTTTCTCCAACCTTGTTTTTCATCTCTGTCCTTTTGATTCATTGATGATATGGAATTGAGTGCAGGTTGGCGCACATGACAAGCTCGGAATGCAGTTAGTCCCTCTAAAGCTGCTTAAGCCATACGAGAATAAAGAATTTACACTTGATTTGCTTAAAGACACAAATATCAATGAAACTCCAAATAAGAA
