# Supplementary material for: Phylogenetic Properties of 50 Nuclear Loci in Medicago (Leguminosae) Generated Using Multiplexed Sequence Capture and Next-Generation Sequencing
Source: PLoS One. 2014 Oct 17;9(10):e109704. doi: 10.1371/journal.pone.0109704 (PMC4201463; doi:10.1371/journal.pone.0109704)
Supplement: S1 Alignments — (ZIP) [file pone.0109704.s001.zip › alignments_50loci/gene32_Medtr7g088910.1.fasta]

>truncatula 
ATATTCGAATCCTTAACTTCAGGCCCTTGTCATGCTATTGACATAACTAGAGAGGTTAGTTTGAAGGGTTTGAAATGCATTTCTACATGCTTTAGGGCAAAA-TTAGGTGCTTCTTTATAGGTGT---------TCTTCTCCAATCATAACACATCACGTGTATTAAATTTTTGGGTT--AAATTTAAATTTAAAATGATTCTGTTTTTACAATTGGATACACGATCCATGTGTTGAACTTTGTTTGGAGAACAGTAGGAACAACATACAAGGAACTGCACCTAAGTTTAGTCCTAAGCTATATTGTTTCGAATGAGTCCTAAGCT--ATACCCTCGTGTTATATAGGCTATAAGGGAAGGGGCTGATGCTGTCATTGCTGTTGGAGGTGATGGAACACTTCATGAGGTATAGACTGTTTTCTTTTTATTTGTTGCCA-AAGTGAA-TTTTTCAGTAG-TTTCTACTTACTGTCGT------ATGAGAAAGGGTGAAATCAAGCTTGCTTTTCATCTTTTTGTTGTAAAACATATTTAGTTGATGGTAAGCATAATTGTTGTTGAATTTGTACATTCTTTCTTGTTTT-GCGCCTAATATACCTCATCTCATTACTAGCAGGTTGTTAATGGGTTTTTCTGGGCTGGAAAACCTGTTACTAGTCAAATGAATGAGTCTACGCGTTCAACTGCTCTTGGTGTGAGTAGCAGCATCCAGATTGCTATGTTCTTGGTTTTAATTCAATGCATGTGATTTTAGATTCTCAAATCCCTAATAAATATCTTAAATGGTGTTATTATTAACTATGTTCTGCCTTTATGCAGCTCATCCCCTTGGGAACTGGTTCTGATTTTGCAAGAACATTTGGATGGTTAGTTTTTGTTTTTTATATTTACACTCATTTTGCACCTCTATATATTGAAGTAAAAGGAAACATCTGATGACTCTTTTCCAGGAAAAATGATCCTTGTGAGGCCGTTGAACGTGTTGCTAGAGGTTTGTTCTTTTTCTTGTTTTAAAATTGGTATTTTGTTTTTTTTTGAAGAAAAATCGGTATTTTGTTTTATCCTAGC----TGTATCATAGCCCTAGCATGGAGAAGCTAGCTTCGCATCTTATGTTGCTACAAATTCATTTAGTTTTGCTCTTAATTCATTCTAATATATTTTTTCTTTGGATCCAACTCCTTTAAAATGAACGATTCACTTTAGAGGGTAAAGTAAGTAATCTTAACTATTGATAAATAAGTCAAATGGTTGATATTTCATGTCTTT-GAATATCAACTATTGATTTTCTCATCAACGGTTGAGATGTCTTACTATACCTACTAGAGTGAGAGCTCATTTTAGAGGAAACATATCCTTTTTCTTTAGGGTTGAGATCAAAGATAGATGTCGGCGTTATCACTGGAGAAAGTTGTGAACATCATTACTTCGTAAATATTGCTGACATTCATTTGTAAGGCTAACTTTGAAATGTCAGAATATAAGCATAACAACAGAGGAATCATATCTAAATGCACACTTGACCAAATTTTGCAGGAGTGCGAAGGCAGGTTTTCATGCTGCTAGGTACAAGAGATTCGGAAAATTGTGCTATGTCATTGGTGCATTGCAAGCCTTCATGGGGCATCAAAATCATGATCTGAGAGTCAAGGTCAGTATTAGTTTTTCACCCTTGCTATGAAAGGTATTATGGAAAATTGTCTACAGTGGTCATGTAAAAGTTTAGCTCTTCCATAACCTTTATGTACGCACACTAGAAGTGTCACACTAGTTTTATAATATATGTTTAAGTGCAGTTCAATGAAGGCGAGTGGGTTAAATGTCCTCAAGTGACAGCCGTTTGTGTTGGTAATGCAAAATACTTTGGCGGCGGCATGAAAATTACACCAAATGCTGATCCTTTCACTGGAAATTTAGAGGTGAAAACACCTTTCTATATGTTCTCAATGATGAAGATTATCATCTGTCTTTAGTGATCTGTTGGCTAAT---ATTTCTAAACTCCTACTCA---TCTTCTATTGAAGTTTACATTTTCATATTAATTCTGCAGGTTGTGATTCTTCAGGATTTCAAGTGGTATGATTTTGTCCTGAAATTACATAAGCTTTACAACGGGACACATCTCTCAGTTAAAAATGTATCTACAAGAAG
>italica 
ATATTCGAATCCTTAACTTCAGGCCCTTGTCATGCTATTGACATAACTAGAGAGGTTAGTTTGAAGGGTTTGAAATGCATTTCTACATGCTTTAGGGCAAAA-TTAGGTGCTTCTTTATAGGTGT---------TCTTCTCCAATCATAACACATCACATGTATTAAATTTTTGGGTT--AAGTTTAAATTTAAAATGATTCTGTTTTTACAATTGGATACACGATCCATGTGTTGAACTTTGTTTGGAGAACAGTAGGAACAACATACAAGGAACTGCACCTAAGTTTAGTCCTAAGCTATATTGTTTCGAATGAGTCCTAAGCT--ATACCCTCATGTTATATAGGCTATAAGGGAAGGGGCTGATGCTGTCATTGCTGTTGGAGGTGATGGAACACTTCATGAGGTATAGACTGTTTTCTTTTTATTTGTTGCCA-AAGTGAA-TTTTTCAGTAG-TTTCTACTTACTGTCGT------ATGAGAAAGGGTGAAATCAAGCTTGCTTTTCATCTTTTTGTTGTAAAACATATTTAGTTGATGGTAAGCATAATTGTTGTTGAATTTGTACATTCTTTCTTGTTT-CGCGCCTAATATACCTCATCTCATTACAAGCAGGTTGTCAATGGGTTTTTCTGGGCTGGAAAACCTGTTACTAGTCAAATGAATGAGCCTACGCGTTCAACTGCTCTTGGTGTGAGTAGCAGCATCCAGATTGCAATGTTCTTTGTTTTAATTCAATGCATGTGATTTTAGATTCTCAAATCCCTAATAAATATCTTAAATGGTGTTATTATTAACTATGTTCTGCCTTTATGCAGCTCATCCCCTTGGGAACTGGTTCTGATTTTGCAAGAACATTTGGATGGTTAGTTTTTGTTTTTTATATTTACACTCATTTTGCACCTCTATATATTGAAGTAAACGGAAACATCTGATGACTCTTTTCCAGGAAAAATGATCCTTGTGAGGCCGTTGAACGTGTTGCTAGAGGTTTGTTCTTTTTCTTGTTTTAAAATTGG-----------------------------TATTTTGTTTTATCCTAGC----TGTATCATAGCCCTAGCATGGTGAAGCTAGCTTCACATCTTATGTTGCTACAAATTCATTTAGTTTTGCTCTTAATTCATTCTAATATATTTCTTCTTTGGATCCAACTCCTTTAAAATGAACGATTCACTTTAGAGGGTAAAGTAAGTAATCTTAACTATTGATAAATAAGTCAAATGGTTGATATTTCATGTCTTC-GAATATCAACTATTGATTTTCTCATCAACGGTTGAGATGTCTTACTATACCTACTAGAGTGAGAGCTCATTTTAGAGGAAACATATCCTTTTTCTTTAGGGTTGAGATCAAAGATAGATGTCGGCGTTATCACTGGAGAAAGTTGTGAACATCATTACTTCGTAAATATTGCTGACATTCATTTGTAAGGCTAACTTTGAAATTTCAGAATATAAGCATAACAACAGAGGAATCATATCTAAATGCACACTTGACCAAATTTTGCAGGAGTGCGAAGGCAGGTTTTCATGCTGCTAGGTACAAGAGATTCGGAAAATTGTGCTATGTCATTGGTGCATTGCAAGCCTTCATGGGGCATCAAAATCATGATCTGAGAGTCAAGGTCAGTATTAGTTTTTCACCCTTGCTATGAAAGGTATTATGGAAAATTGTCTACAGTGGTCATGTAAAAGTTTAGCTCTTCCATAACCTTTATGTACGCACACTAGAAGTGTCACACTAGTTTTATAATATATGT------GCAGTTCAATGAAGGCGAGTGGGTTAAATGTCCTCAAGTGACAGCCGTTTGTGTTGGCAATGCAAAATACTTTGGCGGCGGCATGAAAATTACACCAAATGCTGATCCTTTCACTGGAAATTTAGAGGTGAAAATGCCTTTCTATATGTTCTCAATGATGAAGATTATCATCTGTCTTTAGTGATCTGTTGGCTAAT---ATTTCTAAACTCCTACTCA---TCTTCTATTGAAGTTTACATTTCCATATTAATTCTGCAGGTTGTGATTCTTCAGGATTTCAAGTGGTATGATTTTGTCCTGAAATTACATAAGCTTTACAACGGGACACATCTCTCAGTTAAAAATGTATCTACAAGAAG
>sativa 
ATATTTGAATCCTTAACTTCRGGCCCTTGTCATGCTATTGACATCACAAGAGAGGTTAGTTTGAAGGGTTTGAAATGCATTTCTACATGMTTTAGGGCAARACTTAGGTGCTTCTTTATAGGYGT---------TCTTCTCCAATCATAACAYGTCACGTGTATTAAATTTTTARGTT--AAGTTTAAATTTAAAATGATTCTGTTYTTACAATTGGATACACGATCCATCTGTTGAACTTTGYTTGGAGAACAGTAGAAACAACATACAAGGAACTGCACCTAAGTTTAGTCCTAAGCTATATTGCTTCGAATGAGTCCTAAGCT--ATACCCTCGTGTTATATAGGCTATAAGGGAAGGGGCCGATGCTGTCATTGCTGTTGGAGGTGATGGAACACTTCATGAGGTATAGACTGTTTTCTTTTTATTTGTTACCA-AAGTGAA-TTTTTCAGTAG-TTTCTACTTACTGTCGT------ATGAGAAAGGGTGAAATCAAGCTTGCTTTTCATCTTTTTGTTGTAAAACATATTTAGTTGATGGTAAGCATAATTGTTGTTGAATTAGTACATTCTTTCTTGTTT-CACGCCTAATATACCTTATTTCATTGCAAGCAGGTTGTTAATGGGTTTTTCTGGGCTGGAAAACGTGTTACTAGTCAAATGAATGAGTCTACGCGTTCAACTGCTCTTGGTGTGAGTAGTAGCATCCAGATTGCAATGTTCTTGGTTTTAATTCAATGCATGTGATTTTAGATTCTCAAATCCCTAATAAATATCTTAAATTGTGTTATTATTAACTATGTTCTGTCTTTATGCAGCTCATCCCCTTGGGAACTGGTTCTGATTTTGCAAGAACATTTGGATGGTTAGTTTTTGTTTTTTATATTTACACTCATTTTGCACCTCTATATATTTAAGTAAATGGAAACATCTGATGACTCTTTTCCAGGAAAAATGATCCTTGTGAGGCCGTTGAACGTGTTGCTAGCGGTTTGTTCTTTTTCTTGTTTTAGAATTGG-----------------------------TATTTTGTTTTATCCTAGC----TGTATCATAGCCCTAGCATGGTGAAGCTAGCTTCACATCTTATGTTGCTACACATTCTTTTAGTTTTGCTCTTAATTCGTTCTAATATATTTCTTCTTTGGATCCAACTC---TAAAATGAACGATTCACTTTAGAGGGTAAAGTAAGTAATCTTAACTATTGATAAATAAGTCAAATGGTTGATATTTCATGTCTTC-GAATATCAACTATTGATTTTCTCATCAACGGTTGAGATGTCTTACTATACCTACTAGAGTGAGAGCTCATTTTAGAGGAAACATGTCCTTTTTCTTTAGGGTTGAGATCAAAGATAGATATCGGCGTTATCACTGGAGAAAGTTGCGAACATCATTACTTCATAAATATTGCTGACATTCATTTGTAAGGCTAACTTTGAAATGTCAGAATATAAGCATAACAACAGTGGAATCATATCTAAATGCACACTTGACCAAATTTTGCAGGAGTGCGAAGGCAGGTTTTCATGCTGCTAGGTACAAGAGATTTGGAAAACTTTGCTATGTCATTGGTGCATTGCAAGCCTTCATGGGGCATCAAAATCAAGATCTGAGAGTCAAGGTCAGTATTAGTTTTTCACCCTTGCTATGAAAGGTAATATGGGAAATTGTCTACAATGGTCATGTATAAGTTTAGCTCTTCCATAACCTTTATGTACCCACACTAGAAGTGTCACACTAGTTTTGTCATTTATGTTTAAGTGCAGTTCAATGAAGGCGAGTGGGTTAAATGTCCTCAAGTGACAGCCGTTTGTGTTGGTAATGCAAAATACTTTGGCGGCGGCATGAAAATTACACCAAATGCTGATCCTTTTACTGGAAATTTAGAGGTGAAAATGCCT----------TCTCATTGATGAAGATTATCATCTATCTTTAGGGATCTGCTGGCTAAA--------------------------CTTCTATTGAAGTTTACATTTTTACATTGATTTTGCAGGTTGTGATTCTTCAGGATTTCAAGTGGTATGATTTTGTCCTGAAATTACATAAGCTTTACAATGGGACACATCTCTCGGTTAAGAATGTATCTACAAGAAG
>medicaginoides 
ATACTTGAATCCTTAACTTCAGGCCCTTGTCATGCTATTGACATAACGAGAGAGGTTAG---------TTTCAAATGCATTGGTATAATCTTTAGGACAAAACTTAGCCATTGTTTTATAGGTGTTGTTTGTGCTGTTCACCAATTATAACAGGTCATGTGTATTAATTTTTTAGTTTTTAAATTTAAGTTTAAAATAATTCTGTTTTTACGATTAGATACACAGTCCATGTGTTGAACTGTGTTTGGAGGACAGTAAGAACAACATACAAGGAACTGCACCTAAGTTTAGTCCTAAGCTTTGTTGCTTATAATGAGTTCACAGATTGTTATCCTCTTGTTATATAGGCTATAAGGGAAGGGGCTGATGCTGTCATTGCTGTTGGAGGTGATGGAACTCTTCATGAGGTATAGAGTGTTTTCTTTTATTTTGTTACATAAAGTGATTTTTTTTAGTAG-TTTCTACTTTCTGTCTT------TTGGGAAAGGGTTAAACCTAGCTTGCTTTTGACGTGTTTGTTGTAAAACATCTTTAGTTGATATATAGCATAGTTGTCAACGAATTTGTACATTAT----TGTTTCTGCGCCTAATGTAC-TCAGTTCATTACAAGCAGGTTGTTAATGGGTTTTTCTGGGCTGGAAAACCTGTTACTAGTCAAATGAATGAGTCTACGCGTTCAACTGCTCTTGGTGTGAGTAGCAGCATCCAGAATGCAATATTCTCGGTTTTTATTTAATGCATGTGATTTTAGATTCTC-AACCCCTAAT-ACTATTTTAAATGGTATTATCATTAACTATGTTCTGTCTTTATGCAGCTCATCCCCTTGGGAACTGGTTCTGATTTCGCAAGAACATTTGGATGGTTAGTTTTTGTTCTT-GTATTTACATTCATTTTGCACCTCTATATAGTGAAGTAAATGGTAACATCTGATGGCTCTTTTCCAGGAAAGATGATCCTTGTGAGGCCGTTGAACGTGTTGCTAGAGGTTTGTTCTTTTTCTTGTTTCATAGTTGC-----------------------------TATTTTGTTTTATCCTAGC----TGTGTCATAGCTCTAGCATGGTGAAGCTAGCCTCGCATCTTATGTTTCTGCATATTCTTTTAATTTTGCTCTTAATACATTCTAATATATTTCTTCTTTGGATACAACTC---TAAAATGAACGATTCACTTTAGAGGGTAAAGTAAGTAATCTTATCTATTGATAAATAAGTCAAATGGTTGATATTTCATGTCTTT-GA-TATCAACTATTGATTTTCTCATCAACAGTTGAGATGTCTTACTATACCTACTAAAGTGAAAGCTCATTTTAGAGGAAACATATCCTTTTTCTTTAGGGTTGAGATCAAGGATGGATGTCGGCGTTATTACTGGAGAAAGTTGCGAACATCATTACTTCATAAATATTGCTGACATTCATTTGTAAGGCTAACTTTGAAATGTCAGAATATAAGCATAACAACAGAGGAATCATATCTAAATGCATACTTGACCAAATTTTACAGGAGTGCGAAGGCAGGTTTTCATGCTGCTAAGTACAAGAGATTTGGAAAACTGTGCTATGTCATTGGTGCATTGCAAGCCTTCATGGGGCATCAAAATCAAGATCTCAGAGTCAAGGTCAGTATTAGTTTTTCACCCTTGCTATGAAAGGTAATATGGCAAATTGTCTACAGCTGTCATGTATAAGTTTAGCTCTTCCATAAC-TTTACGTACGCACATTAGAAGTGTCACGCTAGTTTTATAATATATGTTTAAGTGCAGTTCAATGAAGGCGATTGGGTTAAATGTCCTCAAGTGACAGCTGTTTGTGTCGGTAATGCAAAATACTTTGGCGGCGGCATGAAAATTACACCAAATGCCGATCCTTTCACTGGAAATTTAGAGGTGAAAATGCCTTTCTATATGTTCTCATTAATGAAGATTATCATCTATCTTAAGTGATCTGTTGGCTAAACCTACTCCTTAACTCCTACACA---TCTTCTATTGAAGTTTACATTATTGCATTGATTCTGCAGGTTGTGATTCTTCAGGATTTCAAGTGGTATGATTTTGTCCTGAAATTACATAAGCTTTACAGTGGGACACATCTATCAGTTAAGAATGTATCTACAAGAAG
>Msulcatus 
ATATATGAATCCTTAACTTCAGGCCCATGTCATGCTATTGACATCACAAGAGAGGTTAGTTTGAAGAGTTTGAAATGCATTGGTATAATCTTTAGAACAAAACTTAGGTGCT----TATAGGTGTTGTTTGTGCTGTTCAC-AATTACAACGTGTCACATGTATTAAACTTT------TTAAACTTAAATTTAAAATAAT--TGTTTTTACAATTGGATACACAGTCCATACATAG-----TGGTGGGAGAAC---AAGAACAGCTTACAAGGAACTGCACCTAAGTTTAGTCCCAAGCTATATTGCTT-TAATGAGTTCACATATTATTATCCTCATGCTATATAGGCTATACGAGAAGGGGCAGATGCTGTCATTGCTGTTGGAGGTGATGGAACTCTTCATGAGGTATAAATTGTTTCCA-----------------AGTGAAATTTTTGAGTAG-TTTCTACTTTCTGTCTT------ATTAGAAAGGGTTCAACCAAACTTGCGTTTGATGTGTTTGTTATAAAATATATTTAGTTGATAGTAAGCGTAATTGTCGAAAAATTTCTACATTCTTTCTTATTTTCACTCCTAATGTACCTCAGTTCATTACAAGCAGGTTGTTAATGGGTTTTTCTGGGCTGGAAAACCTGTTACTAGTCAAATGGATGAGTCTACACGTTCAACTGCTCTTGGTGTGAGTAGCAGCATCAAGAATGCAATATTCTCGGTTTTTATTCAATGCATGTGATTTTAGATTCTCAAATCCCTAA----TCTCTTACACGGCATTATCGTTAACTATGCTCTATCTTTATGCAGCTCATCCCCTTGGGAACTGGTTCTGATTTTGCAAGAACATTTGGATGGTTAGTTTTTGTTCTTTGTATCTACATTCATTTTGCACCTCTATATATTGAAGTAAATGGAAACATCCGTTGGCTCTTTTCCAGGAAAAATGATCCTTGTGAAGCCGTTGAACGTGTTGCTAGAGGTTTGTTCCTTTTCTTGTTTTAGAATGGC-----------------------------TATTTCGTTCTATCCTACCTAGCTGTGTCATAGCTCTAGCATGGTGAAGCTAGCTTCACATCTTATGTTGCTGCATATTCTTTTAATTTTGCTCTTAATACCTTCTAATATATTTCTGCTTTGGATCCAACTCCTGTAAAATGAAAGGTTCACTTTGGAGGGTAAAGTAAGTAATCTTAACTATTGAGAAATAAGTCAATTGGTTGATGTATCATGTCTTAAGAATATCAACTCTTGATTTTCTCATCAACGGTTGAGATGTCTTACTATACCTACTAAAGTGAGAGCTCATTTTAGAGGAAACATATCTTTTTTCCTTAGGGTTGAGATCAAGGATAGATGTTGGTGTTATTACCGGAGAAAGTTGCGAACATCATTACTTCATAAATATTGCTGACATTCATCTGTAAGGCTAACTTTGAAATTTCTGAAT--AAGCATAACAATAGAGGACTCATATGTAAATGCATACTTGACCAAATTTTGCAGGAGTGCGAAGGCAGGGTTTCATGCTGCTAGGTACAAGAGATTTGGAAAACTGTGCTATGTCATTGGTGCATTGCAAGCCTTCATGGGGCATCAAAATCATGATATGAGAATCAAGGTCATTATTAGTTTTTTACCTTTGCTATGAAAGGAA--ATTGCAAGCTGTCTACAGCGGTCATGTATAAGTTTAGTTCTTCCATAACCTTTATGT----GCACTAGAAGTGTCAC--TATTTTTATAATATATGTTTAAGTGCAGTTCAATGAAGGTGAGTGGGTTAAATGTCCTCAAGTGACAGCCATTTGTGTTGGTAATGCAAAATACTTTGGCGGCGGCATGAAAATTACACCAAATGCCGATCCTTTCACTGGAAATTTAGAGGTG-AAATGCCTTTATATATGATCACATTGATGAAGATTATCATCTATTTTTAGCAATCTGTTGGCTAAACCTATTCCTAAAC-ACTACTCATCTTCTTCTATTGAAGTTTACAGTATCACATTAATTTTGCAGGTTGTGATTCTTCAGGACTTCAAGTGGTATGATTTTGTCCTAAAATTACATAAGCTTTACGATGGGACACATCTCTCAGTTGAAAATGTATCTACAAGAAG
>Mneapolitanus 
ATATGTGAATCCTTAACTTCAGGCCCTTGTCATGCTATTGACATCACAAGAGAGGTTAG----AATAGTTTGAAATGCATTGATACAATCTTTAGAACAAAACTTAGGTGCT----TATAGGTGTTGTTTGTGCTGTTCAC-AATTACAATGTGTCACATGTATTAAACTTT------TTAAACTTAAATTTAAAATTGTTTTGTTTTTACAATTGGATACA--GTCCATACATAG-----TG-TGGGAGCACAGTAAGAACAACATTAAAGGAATTGCACCTAAGTTTAGTCGTAAACTATATTGCTT-TAATGAGTTCACATATTATTATCCTCATGCTATATAGGCTATACGGGAAGGGGCAGATGCTGTCATTGCTGTTGGAGGTGATGGAACTCTTCATGAGGTATAAAATGTTTCGA-----------------AGTGAAATTTTTGAGTCGTTTTTTACTTTCTGTCTTACTACTATTAGAAAGGGTTCAACCAAACTTGCTTTTGATGTGTTTGTTTTAAAGTATATTTAGTTGATAGTAAGCGTAATTGTCGAAAAATTTCTACATTCTTTCTTATTTTCACTCCTAATGTACCTCAGTTCATTACAAGCAGGTTGTTAATGGGTTTTTCTGGGCTGGAAAACCTGTTACTAGTCAAATGAATGAGTCTACACGTTCAACTGCTCTTGGTGTGAGTAGCAGCATCCAGAATGCAATATTCTCGGTTTTTATTCAATGCATGTGATTTTAGATTCTCAAATCCCTAA----AATCTTAAACGGTATTATCGTTAACTATGCTCTATCTTTATGCAGCTCATCCCCTTGGGAACTGGTTCTGATTTTGCAAGAACATTTGGATGGTTAGTTTTTGTTCTTTGTATTTACATTCATTTTGCATCTCTATATATTAAAGTAAATGGAAACATCTGTTGGCTCTTTTTCAGGAAAAATGATCCTTGTGAGGCAGTTGAACGTGTTGCTAGAGGTTTGTTCTTTTTCTTGTTTTAGAATTGC-----------------------------TATTTCGTTCTATACTAGTT---TGTGTCGTAGCTCTAGCATTGTGAAGCTAGCTTCTCATCTTATGTTGCTGCATATTATTTTAGTTTCGCTCTCACTACATTCTAATATATTTCTGCTTTGGATCCAACTCTTCTAAAATGAACGATTCACTTTAGAGGGTAAATTAAGTAATCTTAACTATTGATGAATGAGTCAAATGGTTGATATTTCATGTCTTA-GGATGTCAACTATTGATTTTCTCATCAATGGTTGAGATGTCTTACTATACCTACTAAAGTGAGAGCTCATTTTAGAGGAAACATATCCTTTTTCTTTAGGGTTGAGATCAAAGATAGATGTCGGCGTTATTACTGGAGAAAGTTGCGAACATCATTACTTCATAAATATTGCTGACATTCATTTGTAAGGCTAACTTTGAAATTTCAGAAT--AAGCATAACGACAGAGGAATCATATCTAAATGAGTACTTGACAAAATTTTGCAGGAGTGCGAAGGCAGGTTTTCATGCTGCTAGGTACAAGAGATTTGGAAAACTGTGCTATGTCATTGGTGCATTGCAAGCCTTCATGGGGCATCAAAATCATGATCTGAGAATCAAGGTCAGTATTAGTTTTTCTCCTTTGCTATGAAAGGCA--ATGGCAAGCTGTCTACAGCGGTCATGTATAAGTTTAGCTCTTCCATAACCTTTATGTACGCACACTA-AAGTGTCACACTATTTTTATAATATATGTTTGAGTGCAGTTCAATGAAGGCGAGTGGGTTAAATGTCCTCAAGTGACAGCCATTTGTGTTGGTAATGCAAAATACTTTGGTGGCGGCATGAAAATTACACCAAATGCCGATCCTTTCACTGGAAATTTAGAGGTG-AAATGCCTTTCTATATGATCACATTGATGAAGATTATCATCTATTTTTAGCAATCTGTTATC-----------CTAAAC-AGTACTCA---TCTTCTATTGACGTTTACAGTATCACATTAATTTTGCAGGTTGTGATTCTTCAGGACTTCAAGTGGTATGATTTTGTCCTGAAATTACATAAGCTTTACGATGGGACACATCTCTCAGTTGAAAATGTATCTACAAGAAG
