# Supplementary material for: Phylogenetic Properties of 50 Nuclear Loci in Medicago (Leguminosae) Generated Using Multiplexed Sequence Capture and Next-Generation Sequencing
Source: PLoS One. 2014 Oct 17;9(10):e109704. doi: 10.1371/journal.pone.0109704 (PMC4201463; doi:10.1371/journal.pone.0109704)
Supplement: S1 Alignments — (ZIP) [file pone.0109704.s001.zip › alignments_50loci/gene31_Medtr7g088900.1.fasta]

>truncatula 
TTGGAAAAGAAGAGCAAACATTGCCATATTTACTATTTTTGCAAGGTGGTCCTGGGTTTGAGTGCCGACCGCCAACTGAATCTAGTGGATGGATTCAAAAAGTTTGCGAACAGTTCCGTCTCATCTTAATGGACCAGGCATGTTTTTATGGACACTTGTATTGTGCCTTTATCTTTTTCGTTGTGTGATAACTTTAT-------GAATGATCTGTTCCATTACTTATGTACTTCTCTGCAGCGAGGAACAGGCTTATCAACTCCTTTGTCTGTGTCATCAATGTCACAATTCAAGTCTGCACAGGACTTAGCTGACTTCTTAAAATATTTTCGAGCTGATAGTATAGTAAAGGATGCAGAGTTTATTCGAGTTCGCCTTGTTCCAAATGCTGGACCGTGGACAATTTTGGGGCAGGTATTCACATAATTGTTTTCTCATGGTATCGGTGCGAGCTGCTGATTTTGATACCATAGTCGTTAGCATTGCTATAGGGATTA---TCTTCTTTCTTGATTTGTGAGCATGTGGTTTGAAATGATTTTGTAATTTGTACCCTTGAAGCTAATTTAATCTTGAAATTCAATGA---CTTACTATACTTGTGTTCTTTTTAAACTATGGCAGAGTTACGGTGGATTTTGCGCAGTCACATATTTGAGTTTTGCACCACAAGGACTGACGCAAGCCCTTCTGACCGGTGGAATTCCTCCAATAGGACAGGGATGCACTGCAGATTCAGTATACAGAGCATGCTTTGAGCAAATTATGCATCAAAATGAGAAGTACTATAAAAGATACCCTCAGGATATCAAAATTGTTCAAGAACTTGTTAACTATTTAGCTGAACAAGAAGGAGGAGGGGTAATTATCTGTCTCACACTTTTTTCTTATTGTTATCGTAGATGGAAGTATTAGCCAAGTTTGTTCAATTCCTTATTTCCATTTCTCTTTGCATAGCATAGGTGGCCCTTCCTTCTGGGGGCATCTTAACCCCAAGAGGGCTGCAGACTCTTGGTCTCTCTGGCTTAGGATCTGGAGCTGGTTTCGAGAGCATGCACTATATGTAATGCGTAATAATTACCTTGTGT-TTTTTACAACTATCTTGAACACAAATTAATCTCTCATGT-TTTCTTCCCTACCTTTCTAGGTTTGAGAGAGTGTGGGATCCTACTTTAGTTCCGGGATCACCTAAGAGAATAAGTCACTACTTCCTAAATGCTGTAAGAAAATCTTTATTGTGATTACAAATACTCAATTTCAAGTTTCCTTTTGAAAACCGACCTCCAATTTTTGTTCTATGCAGTTTGAAAGCTCGATATCTGTTGAGACAAATCCACTGTATGCTCTTCTACATGAATCCATCTATTGTCAGGTAAAACTTCTTTTGAGTTGCTCTTGTATGCA--------------ACTATTGTGAAAGTCTAGGCTGATAGGTAAAGACACACGCATGATTTT-ATATTATACTATTGTCAACATGT-CTCACATCTAACTAAGTATCCTTTGTCTCGAAGTATTAACAATGCTTAGGCTTACCTGCCTTGCGCTAAAATTTAACTTTTTATCAGAAGAATGAGAGCATCAAAGATTGAACTCTGGACCACTCGGTCACAGGGGCTCTGATACCATGTCATGAACCGCTAACCTGAAATTCTAATATTGTTGGGTAACGGCATACAAATAGTTTTATATTATATCTCTAACATGCATGATC--TGTTGTTCTCCCTCGACACTGCTCTCAGGGTTCTGCTAGTAAATGGTCTGCCAATAGAATAAGGACTGAAGTTGAAGACAAATTTGATGCAATTAAAACTGCTAAAGAAGGACTCCCTGTACTTTTTACAGGAGAGGTAGAGTATAAAGAATCTCATTTTATTTTATTTTTACTATTCACAAAGCATCTTTACTTTCTGCATAATTATTACATTGGTAATGTGCTGTCTTGTTTTGATTCTTCCACATATGCC------AAAACTGATACTTGGACAT---ACTTCAATCATAAAATATGGTAATACACTGGAACAAGGTTGAATTATGGAGACCTGTAGCCAAACATAGACTTTATAACTTCATCATAATTAATATGAAATCATTCAAGCCTTTCATGTCTCTGCAATTGCAG-TCGGCTTATGCAGGCATTGAATGAAATATGGTTTTGATTTGGTTACAATTGACATGCATGTGTTTGGTGCGAAGCATTATGCATGAATTTTATTTTCCATACAGGCAATTATTAACTATACTAAATCAAAGCTAAATCTATATGTTTCCTTTTATTTACTATCATGATTACCAAATGCTTATCATGTTCTTTTTCATTTCTTATATAGATGATTTTCCCATGGATGTTTGATGAGATTCATGCCTTGAAACCGTTCAAAGATGTAGCTCATATACTGTCCGAGAAGAAGGATTGGCCCCGATTATATGACATTCAGGCTTTGAACAACAACAAG
>italica 
TTGGAAAAGAAGAGCAAACATTGCCATATTTACTATTTTTGCAAGGTGGTCCTGGGTTTGAGTGCCGACCGCCAACTGAATCTAGTGGATGGATTCAAAAAGTTTGCGAACAGTTCCGTCTCATCTTAATGGACCAGGCATGTTTTTATGGACACTTGTACTGTGCCTTTATCTTTTTGGTTGTGTGATAACTTTAT-------GAATGATCTGTTCCATGACTTATGTACTTCTCTGCAGCGAGGAACAGGCTTATCAACTCCTTTGTCTGTGTCATCAATGTCACAATTCAAGTCTGCACAGGACTTAGCTGACTTCTTAAAATATTTTCGAGCTGATAGTATAGTAAATGATGCAGAGTTTATTCGAGTTCGCCTTGTTCCAAATGCTGGACTGTGGACAATTTTGGGGCAGGTATTCACATAATTGTTTTCTCATGGTATCGGTGCGAGCTGCTGATTTTGATACCATAGTCGTTAGCATTGCTATATAGATTA---TCTTCTTTCTTGATTTGTGAGCATGTGGTTTGAAATGATTTTGTAATTTGTACCCTTGAAGCTAATTTAATCTTGAAATTCAATGA---CTTACTATACTTGTGTTCTTTTTAAACTATGGCAGAGTTACGGTGGATTTTGCGCAGTCACATATTTGAGTTTTGCACCACAAGGACTGACGCAAGCCCTTCTGACCGGTGGAATTCCTCCAATTGGACAGGGATGCACTGCAGATTCAGTATACAGAGCATGCTTTGAGCAAATTATGCATCAAAATGAGAAGTACTATAAAAGATACCCTCAGGATATCAAAATTGTTCAAGAACTTGTTAAGTATTTAGCTGAACAAGAAGGAGGAGGGGTAATTATCTGTCTCACACTTTTTTCTTATTGTTATCGTAGATGGAAGTATTAGCCAAGTTTGTTCAATTCCTTATTTCCATTTCTCTTTGCATAGCATAGGTGGCCCTTCCTTCTGGGGGCATCTTAACCCCAAGAGGGCTGCAGACTCTTGGTCTCTCTGGCTTAGGATCTGGAGCTGGTTTCGAGAGCATGCACTATATGTAATGCGTAATAATTATCTTGTGT-TTTTTACAACTATCTTGAACACAAATTAATCTCTCATGT-TTTCTTCCCTACCTTTCTAGGTTTGAGAGAGTGTGGGATCCTACTTTAGTTCCGGGATCACCTAAGAGAATAAGTCACTACTTCCTAAATGCTGTAAGAAAATCTTTATTGTGATTACAAATACTCAATTTCAAGTTTCCTTTTGAAAACCGACCTCCAATTTTTGTTCTATGCAGTTTGAAAGCTCGATATCTGTTGAGACAAATCCACTGTATGCTCTTCTACATGAATCCATCTATTGTCAGGTAAAACTTCTTTTGAGTTGCTCTTGTATGCA--------------ACTATTGTGAAAGTCTAGGCTGATAGGTAAAGACACACGCATGATTTT-ATATTATACTATTGTCAACATGT-CTCACATCTAACTAAGTATCCTTTGTCTCGAAGTATTAACAATGCTTAGGCTTACCTGCCTTGCGCTAAAATTTAACTTTTTATCAGAAGAATGAGAGCATCAAAGATTGAACTCTGGACCATTCGGTCACAGAGGCTCTGATACCATGTCATGAACCGCTAACCTGAAATTCTATTATTGTTGGGTAACGGCATACAAATAGTTTTATATTATATCTCTAACATGCATGATC--TGTTGTTCTCCCTCGACACTGCTCTCAGGGTTCTGCTAGTAAATGGTCTGCCAATAGAATAAGGACTGAAGTTGAAGACAAATTTGATGCAATTAAAACTGCTAAAGAAGGACTCCCTGTACTTTTTACAGGAGAGGTAGAGTATAAAGAATCTCATTTTATTTTATTTTTACTATTCACAAAGCATCTTTACTTTCTGCATAATTATTACATTGGTAATGTGCTGTCTTGTTTTGATTCTTCCACATATGCC------AAAACTGATACTTGGACAT---ACTTCAATCATAAAATATGGTAATACACTGGAACAAGGTTGAATTATGGAGACCTGTAGCAAAACATAGACTTTATAACTTCATCATAATTAATATGAAATCATTCAAGCCTTTCATGTCTCTGCAGTTGCAG-TCGGCTTATGCAGGCATTGAATGAAATATGGTTTTGATTTGGTTACAATTGACATGCATGTGCTTGGTGCGAAGCATTATGCATGAATTTTATTTTCCATACAGGCAATTATTAACTATACTAAATCAAAGCTAAATCTATATGTTTCCTTTTATTTGCTATCATGATTACCAAATGCTTATCATGTTCTTTTTCATTTCTTATATAGATGATTTTCCCATGGATGTTTGATGAGATTCATGCCTTGAAACCGTTCAAAGATGTAGCTCATATACTGTCCGAGAAGAAGGATTGGCCCCAATTATATGACATTCAGGCTTTGAACAACAACAAG
>sativa 
TTGGAAAAGAAGAGCAAACATTGCCATATTTACTATTTTTGCAAGGTGGTCCTGGGTTTGAGTGCCGACCACCAACTGAATCTAGTGGATGGATTCAAAAAGTTACTGAACAGTTTCGTCTTATCTTAATGGACCAGGCATGTTTTTATGGACACTTGTGTTGTGCTGTTATGTTTTTGTATGTGTGATAACTTTAG-------GAAAGATCTGTTCCATTACTTATGTACTTCTCTGCAGCGAGGAACAGGCTTATCAACTCCTTTGTCTGTGTCATCAATGTCACAATTCAAGTCTGGAGAGGACTTAGCTGACTTCTTAAAATATTTTCGAGCTGATAGTATAGTAAATGATGCAGAGTTTATTCGAGTTCGCCTTGTTCCAAATGCTGGACCTTGGACAATTTTGGGGCAGGTATGCACTTAATTGTTTTCTCATG-----------AGCTGCTGATTTCTATGCCATAGTCTTTAGCATTGCTTTAGGGGTTA---TCTTCTTTCTTGATTTGTGAGCACGTGGTTTGAAATGATTTTGTAATTTGTACCCTCGAAGCCAATGTAACCTTGAAATTCAATGATTGCTTATTATACTTGTGTTATTTTTAAATTATGGCAGAGTTACGGTGGATTTTGCGCAGTCACATATTTGAGTTTTGCACCACAAGGGCTGACGCAAGCCCTTCTGACCGGTGGAATTCCTCCAATAGGACATGGATGCACTGCAGATTCAGTATACAGAGCATGCTTTGAGCAAATTATGCATCAAAATGAGAAGTACTACAAAAGATACCCTCAGGATATCAAAATTGTTCAAGAACTTGTTAATTATTTAGCTGAACAAGAAGGAGGAGGGGTAATTATCTGTCTCAC--TTTTTTCTTATTGTTATCATAGATGAAAATATTAGCCAAGTTTGCTCAATTCCTTATTTCCCTTTCTCTTTGCATAGCATAGGTGGCCCTTCCTTCTGGGGGCATCTTAACCCCAAGAGGGCTGCAGACTCTTGGTCTCTCTGGCTTAGGATCTGGAGCTGGTTTCGAGAGCATGCACTATATGTAATGCGTAATAATTACCTTGTGT-TTTTTACAACTATCTTGAACTCAAATTAATCTCTCGTGTTTTTTTTTCTTACCTTTCTAGGTTTGAGAGAGTGTGGGATCCTACTTTAGTTCCGGGATCACCTAAGAGAATAAGTCACTACTTCCTAAATGCTGTAAGAATTTTTTTACTGTGATTACAAATACTCAATTTCACGTTTCCTTTTGAAAACCGACCTCCAGTTTTTGTTCTATGCAGTTTGAAAGCTCGATATCTGTTGATACTAATCCACTGTATGCTCTTCTACATGAATCCATCTATTGTCAGGTAAAACTTCTTTTCGGTTCCTCGTGTATGCATTTGTCATGAACCAACTATTGTGAAAGTTTAGGCTGATAGGTAACAACACATGCATGATTTTTATATTATACTATTCTCAACATGT-CCCTGATGTAACTAAGAGGGC-TTGACTTGAAGCATTAACAATGCTTAGGCTTACCTGTCTTGCGCTAAAATTTAACTTTTTATTTGAAGAATGAGAGCATCAAAGATTGAACTCTGGATCACTTGGTCGCAGAGGCTCTGATACCATGTCATGAACCAACTACTTGAAATTCTTATACTGTTGGGTAACAACATATGAATGGTTTTAT-----ATCTCTAACATGCGTGATCTGTGTTGTTCTCCCTTGACACTGC----AGGGTTCTGCTAGTAGATGGTCTGCCAGTAGAATAAGGACTGAAGTTGAAGACAAATTTGATGCAATTAAAGCTGCTAAAGAAGGACTACCTATACTTTTTACAGGAGAGGTAGAGTATAAAGAATTTCATTTT------TCTTTACTATTCACAAAGCATCTTTACTTACTGCATAAATATTACATTTGTAATGTGCTGTTTTGTTTTGATTCTTCCACATATGC-------GAAGCTG------------------------------------------------------------------------AGCCAAACA--GACTTTATAACTTCATCATAATTAATATGAAATCATTCAAGCCTTTCATGTCTCTGCAATTGCAG-TCGGCTTATGCAGGCAT-------------------------------------------------------------------------------------------------------------CAAAGCT-AATCTATATGTTTACTTTTATTTACTATTATGATTAGCAAAAGCTTATCATGTTCATTTTCATTTCTTATACAGATGATTTTCCCATGGATGTTTGATGAGATTCATGCCTTGAAACCATTCAAAGATGTAGCTCATATACTGTCCGAGAAGAAGGATTGGTCCCAATTATATGACATTCAGGCATTGAATAACAACAAG
>medicaginoides 
TTGGAAAAGAAGAGCAATCATTGCCATATTTACTATTTTTGCAAGGTGGTCCTGGGTTTGAGTGCCGACCACCAACTGAATCTAGTGGATGGATTCAAAAAGTTACTGAACAGTTTCGTCTCATATTAATGGACCAGGCATGTTTTTATGAACACTTGTGCTGTGCCGTTATATTTTTGCTTGCGTGATAACTTTAT-------GAATGATCTGTTCCATTACTTATGTACTTCTTTGCAGCGAGGAACAGGCTTATCAACTCCTTTGTCTGTGTCATCAATGTCACAATTCAAGTCTGCAGAGGACTTGGCTGACTTCTTAAAATATTTTCGAGCTGATAGTATAGTAAATGATGCAGAGTTTATTCGAGTTCGCCTTGTTCCAAATGCTGGACCTTGGACAATTTTGGGGCAGGTATTCACATAATTGTTTTCTCATGGTATTGGTGTGAGCTGCTGCTTTTGATACCATAGTCGTTAGCATTGCTATAGGGATTA---TCTTCTTTCTTGATTTGTGAGCACATGGTTTGAAATAATTTTGTAATTTGTACCCTTGAAGCCAATTTAATCTTGAAATTGAAC-----CTTACTATACTTGTGTTCTTTTTAAACTATGGCAGAGTTACGGTGGATTTTGCGCAGTCACATATTTGAGTTTTGCACCACAAGGACTGACGCAAGCCCTTCTGACCGGTGGAATTCCTCCAATAGGACATGGATGCACTGCAGATTCAGTGTACAGAGCATGCTTTGAGCAAATTATGCATCAAAATGAGAAGTACTACAAAAGATACCCTCAGGATATCAAAATTGTTCAAGAACTTGTTAATTATTTAGCTGAACAAGAAGGAGGAGGGGTAATTATCTGTCTCACACTTTTTTCGTATTGTTATCATAGATGAAATTATTAGCCAAGTTTGCTCAATTCCTTATTTCCTTTTCTCTTTGCATAGCATAGGTGGCCCTTCCTTCTGGGGGAATCTTAACCCCAAGAGGGCTGCAGACTCTTGGTCTCTCTGGCTTAGGATCTGGAGCTGGTTTCGAGAGCATGCACTATATGTAATGCTTAATAATTACCTTGTGT-TTTTTACAACTATCTTGAACTCAAATTAATCTC--ATGT-TTTTTTCCCTACCTTTCTAGGTTTGAGAGAGTGTGGGATCCTACTTTAGTTCCGGGATCACCTAAGAGAATAAGTCACTACTTCCTAAATGCTGTAAGAAAATCTTTATTGTGATTACAAATACTCAATTACAAGTTTCCTTTTGAAAACCAACCTCCAATTTTTGTTCTATGCAGTTTGAAAGCTCGATATCTGTTGATACAAATCCACTGTATGCTCTTCTACATGAATCCATCTATTGTCAGGTAAAACTTCTCTTGAGTTGCTCTTGTATGCA--------------ACTATTGTGAAAGTCTAGGCTGATAGGTAAAGACACACGCATGATTTT-ATATTATACTATTACCAACATGTCCCCCCGTCTAACTAAGTATCCTTTGTCTCGAAGCATTAACAATGCTTAGGCTTACCTGCCTTGCGCTAAAATTTAACTTTTTATTAGAAGAATGAGAGCATCAAAGATTGAACTCTGGACCATTCGGTCGCAGAGGCTCTGATACCATGTCATGAACCACTTACCTGAAATTTTTATACTGTTGGGTAACGGCATATGAATGGTTTTATATTATATCTCTAACATCCATGATCTGTGTTGCTCTCCCTCGACACTGCTCTCAGGGTTCTGCTAGTAAATGGTCTGCCAGTAGAATAAGGACTGAAGTTGAAGACAAATTTGATGCAATTAAAGCTGCCAAAGAAGGACTCCCTGTACTTTTTACAGGAGAGGTAGAGTATAAAGAATCTCATTT-------TTTTTACTATTCACAAAGCATCTTTACTTACTGCATAAATATTATATTGGTAATGTGCTGTCTT-----GATTCTTCCACATATGC-------GAAACTGATACTTGGACAT---ACTTCAATCATAAAATATAATAATACACTGGAACAAGGTTGAACTTTGGAGACTTACAGCCAAACATAGACTTCATAACTAA---ATAATTAATATGAAATCATTCAAGCCTTTTATGTCTCTGCAATTGCAG-TCGGCTTATGCAGGCATTGAACGAAATATGGTTTTGATTTGGTTACAATTGACATGCATGTGTTTGATGCGCAGCATTATACATGAATTTTGTTTTCCATATAGGCAATTATTAACTATACTAAATCAAAACT-AATCTATATGTTTTCTTTTATTTACTATTATGATTAGCAAATGCTTATCATGTTCATTTTCATTTCTTATATAGATGATTTTCCCATGGATGTTTGATGAGATTCATGCCTTGAAACCATTCAAAGATGTAGCTCATATACTGTCCGAGAAGAAGGATTGGCCCCGATTATATGACATTCAGGCTTTGAATAACAACAAG
>Msulcatus 
TTGGAAAAGAAGAGCAAACATTGCCATATTTACTATTTTTGCAAGGTGGTCCTGGGTTTGAGTGCCGACCGCCAACTGAATCTAGTGGATGGATTCAAAAAGTTTGCGAACAGTTCCGTCTCATCTTAATGGACCAGGCATGTTTTTATGGACAATTGTGTTGTGTCGTTATCTTTTTGGTTGTGTGATAAGTTTATGATTTATGAATGATCTGTTCCATTACTTATGTACTTATCTGCAGCGAGGAACAGGCTTATCAACTCCTTTGTCTGTGTCATCAATGTCACAATTCAAGTCTGCAGAGGAATTAGCCGACTTCTTAAAATATTTTCGAGCTGATAGTATAGTAAATGATGCAGAGTTTATTCGAGTTCGCCTTGTTCCAAATGCTGGACCTTGGACCATTTTGGGACAGGTAGTCACATAATTGCTTTCTCATGGTATTCGTGCAAGCTGCTGATTTTGATGCCATATTCTTTAGCTTTGCTATACGAATTATCTTCTTCTTTCTTGATTTGTGAGCACGTGGTTTGAAATGATTTTGTAATTTGTACTCTTGAAGCCAACTTAACCTTGAAATTCAATGATTGCTTACTATACTTGTGTTCTTTTTAAATTATGGCAGAGTTACGGTGGATTTTGTGCCGTCACATATTTAAGTTTTGCACCACAAGGACTGACACAAGCCCTTCTGACCGGTGGAATTCCTCCGATAGGACACGGATGCACTGCAGATTCAGTATACAGAGCATGCTTTGAGCAAATTATGCATCAAAATGAGAAGTACTACAAAAGATACCCTCAGGATATCAAAATTGTTCAAGAACTTGTTAATTATTTAGCTGAACAAGAAGAAGGAGGGGTAATCATTTGTCTCA---TTTTTTCTTATTGTTTTCAAAGATGAAAATATTAGCCAAGTTTGCTCAAATCCTTATTTCCTTTTCTCTTTGCATAGCATAGGTGGCCCTTCCTTCTGGGGGAATCTTAACCCCAAGAGGGTTGCAGACTCTTGGTCTCTCTGGCTTAGGATCTGGAGCTGGTTTCGAGAGCATGCACTATATG-------TAATAATTACCTTGTGTGTTTTTACGACTGTCTTGAACTCAAATTAATCTCTCATGT-TTTTTTTCCTACCTTTCTAGGTTTGAGAGAGTGTGGGATCCTACTTTAGTTCCGGGATCACCTAAGAGAATAAGTCACTACTTCTTAAATGCTGTAAGAAAATCTTTAATGTGCTTACGAATACTCAATTTCAAGTTTGCTTTTGAAAACCGACCTCCAATTTTTGTTCTATGCAGTTTGAAAGCTCGATATCCGTTGATACTAATCCACTGTATGCTCTTTTACATGAATCCATCTATTGTCAGGTAAAACTTCTTTTCAGTTGCTTGTGTTTGCA-TT---ATGAACCAACTATTGTGAAAGTCTAGGCTGATAGGTAAAGACACATGCATGGTTTTTATATTATACTATTATCAACATGT-CCCTCATGTAACTAAGTGTCCTTTGTCTTGACGCATTAACAATGCTTAGGCTTACCTGCCGTGCGCTAAAATTTAACTTTTTATTAGAAGAATGAGAGCATCAAAGATTGAACTCTGGACCACTTGGTCACAGAGGCTCTGATACCATGTCATGAACCACTTACCTGAAATTTTTAAACTGTTGAGTAAAGGCATATGAATGGTTTTATATTATATCTCTAAGATGCATGATCTGTGTTGTTCTCCCTCGACACTGCTCTCAGGGTTCTGCTAGTAGATGGTCTGCCAGTAGAATAAGGACTGAAGTTGAAGACAAATTTGATGCAATTAAAGCTGCTAGAGAAGGACTCCCTGTACTTTTTACAGGAGAGGTAGAGTATAAAGAATCTCATTTT------TCTTTACTATTCACAAAGCATCTTTACTTACTGCATAAATATTACATTGGTGATGTGCTATCTTGTTTGGATTCTTCCACATATGCCAGTGGTGAAACTGATACTTGGACATGATACTTCAATCATAAAATAAAATAATACACTGGAATAAGGTTGAATTATGGAGACCTGTAGCCAAACATAGACGTTATAACTTCATCGTAATTAATATGAAATCATTCAAGCCTTTCATGTCTCTGCAATTGCAG-TCAGCTAATGCAGGCATTGAATGTTATATGGTTTTGATTTGGTTACAATCGACATGCATGTGTTTGATGCGTGGCGTTACGCTTGAATATTATTTTCCATATAGGCAATTATTAGCTATACTAAATCGTAGCT-AAGCTATATGTTTTCTTTATTTTACTATTGTGATTAGCAGATGCTTATCATGTTCATTTTCATTTCTTATATAGATGATTTTCCCATGGATGTTTGATGAGATTCATGCCTTGAAACCATTCAAAGATGTAGCTCATATATTGTCCGAGAAGAAGGATTGGCCCCGATTATATGACATCCAGGCTTTGAATAACAACAAG
>Mneapolitanus 
CTGGAAAAGAAGAGCAAGCATTGCCATATTTACTATTTTTGCAAGGTGGTCCTGGGTTTGAGTGCCGACCGCCAACTGAATCTAGTGGATGGATTCAAAAAGTTTGCGAACAGTTCCGTCTCATCTTAATGGACCAGGCATGTTTTTATGGACACTTGTTTTGTGTCGTTATCTTTTTGGTTGTGTGATAACTTTATGATTTATGAATGATCTGTTCCATTACTTATGTACTTCTCTGCAGCGAGGAACAGGCTTATCAACTCCTTTGTCTGTGTCATCAATGTCACAATTCAAGTCTGCAGAGGAATTAGCCCACTTCTTAAAATATTTTCGAGCTGATAGTATAGTAAATGATGCAGAGTTTATTCGAGTTCGCCTTGTTCCAAATGCTGGACCTTGGACCATTTTGGGACAGGTAGTCACATAATTGCTTTCTCATGGTATTTGTGCAAGCTGCTGATTTTGATGCCATATTCTTTAGCATTGTTATACAGATTATATTCTTCTTTCTTGATTTGTGAGCACGTGGTTTGAAATGATTTTGTAATTTGTACCCTTGAAGCCAACTTAACCTTGAAATTCAATGATTGCTTACTATACTTGTGTTCTTTTTAAATTATGGCAGAGTTACGGTGGATTTTGCGCAGTCACATATTTGAGTTTTGCACCACAAGGACTGACGCAAGCCCTTCTGACCGGTGGAATTCCTCCGATAGGACACGGATGCACTGCAGATTCAGTATACAGAGCATGCTTTGAGCAAATTATGTATCAAAATGAGAAGTACTACAAAAGATACCCTCAGGATATCAAAATTGTTCAAGAACTTGTTAATTATTTAGCTGAACAAGAAGGAGGAGGGGTAATTATCTGTCTCAC--TATTTTCTTATTGTTTTCAAAGATGAAAGTATTAGCCAAGTTCGCTCAAATCCTTATTTCCTTTTCTCTTTGCATAGCATAGGTGGCCCTTCCTTCTGGGGGCATCTTAACCCCAAGAGGGCTGCAGACTCTTGGTCTCTCTGGCTTAGGATCTGGAGCTGGTTTCGAGAGCATGCACTATATGTAATGCGTAATAATTACCTTGTGT-TTTTTACAACTATCTTGAACTCAAATTAATCTCTCATGT--TTTTTCCCTGCCTTTCTAGGTTTGAGAGAGTGTGGGATCCTACTTTAGTTCCGGGATCACCTAAGAGAATAAGTCACTACTTCTTAAATGCTGTAAGAAAATCTTTACTGGGATTACAAATACTAAATTTCAAGTTTCTTTTTGAAAACTGACCTCCAATTTTTGTTCTATGCAGTTTGAAAGCTCGATATCTGTTGATACTAATCCACTGTATGCTCTTCTACATGAATCCATCTATTGTCAGGTAAAACTTCTTTTCAGTTGCTCGTGTATGCA-TTGTCATGAACC--CTATTGTGAAAGTCTAGGCTGATAGGTAAAGACACATGCATGATTTTCATATTATACTATTATCAACATGT-CCCTCATGTAACTAAGTGTCCGTTGTCTTGACGCATTAACAATGCTTAGGCTTACCTGCCTTGCGCTAAAATTTAACTTTTCATTAGAAGAATGAGAGCATCAAAGATTGAACTCTGGACCACTTGGTCACAGAGGCTC-------------TGAACCACTTACCTGAAATTCTTATACTGT----TAACGCCATATGAATGGTTTTATATTACATCTCTAACATGCATGATCTGTGTTGTTCTCCCTCGACACTGCTCTCAGGGTTCTGCTAGTAGATGGTCTGCCAGTAGAATAAGGGCTGAAGTTGAAGACAAATTTGATGCAATTAAAGCTGCTAGAGAAGGACTCCCTGTACTTTTTACAGGAGAGGTAGAGTATAAAGAATTTCATTTT------TCTTTACTATTCACAAAGCATCTTTACTTACTGCATAAATATTACATTGGTACTGTGTTGTCTTGTTTTGATTCTTCCACATATGTCAGTGGTGAAACTGATACTTGGACATGATACTTCAATCATAAAATAAAGTAATGCACTGGAATAAGGTTGAATTATGGAGACCTGCAGCTAAACATAGACTTTATAACTTAGTCATTATTAATATGAAATCATTCAAGCCTTTCATGTCTCTGCAATTGCAGTTGGGCTTATGCAGGCATTGAATGTAATATGGTTTTAATTTGGTTACAATCGACATGTATGTGTTTGATGCGCGGCATTACGCATGAATTTTATTTTCCATATAGGCAATTATTAGCTATAC---AT--------AATCTATATGTTTTCTTTTACTTACTATTGTGATTAGTAGATGCTTATCATGTTCATTTTCATTTCTTATATAGATGATTTTCCCATGGATGTTTGATGAGATTCATGCCTTGAAACCGTTCAAAGATGTAGCTCATATATTGTCCGAGAAGAAGGATTGGCCCCAATTATATGACATTCAGGCTTTGAATAACAACAAG
