# Supplementary material for: Phylogenetic Properties of 50 Nuclear Loci in Medicago (Leguminosae) Generated Using Multiplexed Sequence Capture and Next-Generation Sequencing
Source: PLoS One. 2014 Oct 17;9(10):e109704. doi: 10.1371/journal.pone.0109704 (PMC4201463; doi:10.1371/journal.pone.0109704)
Supplement: S1 Alignments — (ZIP) [file pone.0109704.s001.zip › alignments_50loci/gene25Medtr5g091210.1.fasta]

>truncatula 
ATCTTGCGGTAAAGAAGAAGATTGAAAAACATAGAGAAAAAGTGCTTCATGTTGATAGCATACTACAGAAAAACCAGTTTGTTAAGCCAGTGCCTTCTTCCACTCTAAAGAAACATGCGAAAAACCGTAAAGTGGTGTCCAAAAGTTTAGTTGCCAATGAAAATAGTCACAAGGTCAGTAAATTGTTATTCAATGCATAAACCTAAATAATAATATGCTTAGTTGCAAACATATTTGTTTTATTGAT------------------------------------------------------------------GTTTTCTGTAATAATCTATATCAGGAGGGTTCTGTGTTAGATTCGGACGTGTTTGATATGTGGGGTGATAAAGGTACTTACTCTAAAGCATTTAGTATCCATTTTGGTTAT--TATAATTTAATGGGATGTTAA-CATTAGGATTCTTTTATATTGTCATGCAGACGCAGATGAAGGCAACAAGAAAGTGAAAAAGGTACAATTT-----TTTTTGCATAGCGGTTTCTATCTAGTGTTTCTTCTTCCATTTTATTGTTGCTG---CACATTCAGTATTTCAGTTGATATTGATAATATGATTGCTGACTGCTTCACAGTTGTCCAAGCCTACTCATATTCCAGCTGTCGAGGTTGATCCTCCAGGATGCTCATTTAATCCCACACATGAAAGTCATCAGGTA--GTTTTTGGAGATATTACGTGTTCCTCTGCTGTTAGCGATGTTGTTCATGTTATGATTTATGATGAAGAATTTTAAGAACTTTATTGTTTAACCAGGATACACTAGCTACTGCTGTTGCGGAAGAAATGATTAAAGTCTACAGAAATGAATTGGGCCCTGAACCAGTGCCTTTAACTGTTCCTGCTGGAGAAGCTATTTCTGAAGAAGATGTGAGTTTCATTGTTT-TCATATATGTGATATGTAGCTACTGTAACTATGAATTTGTTTCCATATTTATGAAGCTTTTGATATGTTAATTTATACGTCTTGAGTCTCTATTCGTGCTTATTCAATAACCTTGCTTTTTTGGCCAGATGTATTTTCTTGATGTGGAGAA---GAGTGACGATGATGAAAGTAATCACGAAGATGATGGTGAAAATGAAGATGATGCGTCAGAGAAAAAGTAAGCTATCATTAACTTAGTTAGCTTCTTTTAGTTAAAATACTTTCTTT----------TTTGCCAGTGTACATTACCAATCAGGTCATATAAATTACATTCCATTTCTTTCCTGCTCAAGTTTTCATGTATAATTTGAATTCAGACATGCAAATGCACGTTGATAGCTAATGAAGGCTAAATTAAGCTTCTTAGATGTATAAATTTTTATTTTTATGGAGACCACATGGCCGGTATTC-----------------------------------------------------------------------------------------------------------------------------------------------------------TGCAGCCTATTTTTTTCTATACCCAATAATGTCTAAATATCTGATGTATTTGTATTGTTTGAATCACTATTTGACAGGCCCATTAAAACAAAGAAAGTGACTAGAGTTGAGTTGAATAAGAGAATTCGGCGCAGAGAACAATTGAAAAAAGAAGCCGAATCAAAAAAGAAGAAGAATTTCTCAAAAGAAATTGATAGGTAATATGACCATTCTCTCATCCTCCCTCGTTTATCTTTCT----------------------------ACTAAAATAAAAGATGATTTTTAAGCATCTCTGGTTCTTTTGGATGCAGCATCTCAAAAATTGCTGAAGAAATTAAGCATGAAGATGAGGAACAATCGAGAAGACATCTGAGGCGACAAGTTGCTAAACAAGAGAGGTTAAAGGCATGTCCTCCTCGCTTAGGAAAGCACAAGTAAGCAGTCTTTTGTGCTTCCCTTATCATACTTGTGTTAATGGGTGCAGTTGTTTAGTTTTCAGTTTAATGTTCTAGTGAGTTACACCATTTCTATAACAATTACGTTTATGTTAATACCAATTCCATTATTGTAACAGGTTTCAGCCTGCTCCTGTTCAAGTTTTATTAAGCGAAGAGATAAATGGATCCATCCGAAAGCTTAAGGTAGA--CTTGTAAATTATATTTTGATAATTTTGTTGACCAAGTTTATTTAAACATGCAGTAAGTTTCCCTACTTTTTTT--ACACTAATTTTCCTACTTATGTTGGTGTACATAATTAGGGTTGTTGCACACTTCTAAAAGATCGGTATAAAAGCATAGAGAAGAGAGGGTTGGTTGTTCCAAAACCCAGGAGGAACAGGTTAGTTTAAACTGCTATTGTTGTTGTTGTTGTTGTTATCGTCTCAGTTTTGCTGCCATA----------------TTTGTTCAAATCAGGATTTGTGTTATCTTCGATTT-AGAATTTGAGGATAATACATTTTTTTA--------GCAAGATTAACCAACTCATCTCCTTCCATATTGTATATTTCAGTGGATTTTATTTTGTAATTTTATAGTACTGATTGCATTATGATTATGCATTATACAGGTAG
>italica 
ATCTTGCGGTAAAGAAGAAGATTGAAAAGCATAGGGAAAAAGTGCTTCATGTTGATAGCATACTACAGAAAAACCAGTTTGTTAAGCCAGTGCCTTCTTCTACTCTAAAGAAACATGCTAAAAACCGTAAAGTGGTGTCCAAAAGTTTAGTTGCCAAAGAAAATAGTCACAAGGTCAGTAAATTGTTATTCAATGCATAAACCTAA---ATAATATGCTTAGGTGCAAACATATTTGGATTTTGGACAGAATGGGGCAATTACTCCTTTTTTCTTTTCATCACAAACCTCTTTTAAAATTTGTTTTATTGACATTTTTCTCTAATAATCTATATCAGGAGGGTTCCGTGTTAGATTCTGACGTGTTTGATATGTGGGGTGATAAAGGTACTTACTCTAAAGCATTTAGTATCCATTTTGGTTAT-----AAATTAATGGGATGTCAAACATTAGGATTCTTTTATATTGTCATGCAGACGCAGATGAAGGCAACAAGAAAGTGAAAAAGGTACACGTT-------ATTGCATAGCGGATTCTATCTAGTGTTTCTTCTTCCATTTTATTGTTGCTG---CACATTCAGTGTTTCAGTTGATATTGATGATACGATTGCTGACTTCTTCACAGTTGTCCAAGCCTACTCATATTCCAGCTGTCGAGGTTGATCCTCCTGGATGCTCCTTTAATCCCACGCATGAAAGTCATCAGGTAGTGTTTTTGGAAATATTATGTGTTCCTCTGCTGTTAGCGATGTTGTTCTTGTTATGATTTATGATGAATT-TTTTAAGAACTTAATTGTTTAACCAGGATACATTAGCTACTGCTGTTGCGGAAGAAATGATTAAAGTCTACAGAAATGAATTGGGCCCTGAACCGGTGCCTTTAACTGTTCCTGCTGGAGAAGCTATTTCTGAAGAAGATGTGAGTTTCATTGTTT-TCGTATATGTAATACGTAGCTTCTGTAACTATGAGTTTGTTTCCATATCTATGAAGCTTTTGATATGTGAATTTATATGTCTTGAGTCTCTATTCCTGCTAATTCAGTATCCTTGCTTTTTTGCCCAGATGTATTTTCTTGATGTGGAGAA---GAGTGACGATGATGAAAGTAATCACGAAGATGATGGTGAAAATGAAGATGATGCGTCAGATAAAAAGTAAGCTATCATTAACTTAGGTAGCTTCACTCAGTT-AAATACTTTCTTT----------TTTGCCTGTGTACATTACCAATCAGGTCATATAAATAACATTACATTTCTTTCCTGCTCAAGTTTTCATGTATAATTTGAATTCAGACATGCAAATGCACGTTGGTAGCTAATGAAGGCTAAATTAAGCTTCTTAGATGTATAAATTTTTATTTTTATGGAGACCACGTGGCCGGTATTC-----------------------------------------------------------------------------------------------------------------------------------------------------------TGCAGCCTATTTTTTTCTATACCCAGTAATGTCTAAATATCTGATGTATTTGTATTGTTTGAATCACTATTTGACAGGCCCATTAAAACAAAGAAAGTGACTAGAGTTGAGTTGAATAAGAGAATTCGGCGCAGAGAACAATTGAAAAAAGAAGCCGAATCAAAAAAGAAGAAGAATTTCTCAAAAGAAATTGATAGGTAATATGACCATTCACTCATCCTCCCTCGTTTATCTTTCT----------------------------ACTAAAATAAAAGATGATTTTTAAGCATCTTTGGTTCTTTTGGATGCAGCATCTCAAAAATTGCTGAAGAAATTAAGCATGAAGATGAGGAACAATCGAGAAGACATCTGAGGCGACAAGTTGCTAAACAAGAGAGGTTAAAGGCATGTCCTCCTCGCTTAGGAAAGCACAAGTAAGCAGTCTTTTGTGCTTCCCTTATCATACTTGTGTTAATGGGTGCAGTTGTTTGGTTTTTAGTTTAATGTACTAGCTAATTACACCATTTCTACAACAATTTTAGTTACGTTAATACCAATTCAATTATTGTAACAGGTTTCAACCTGCTCCTGTTCAAGTTTTATTAAGCGAAGAGATAAATGGATCCATCCGGAAGCTTAAGGTAGA--CTTGTAAATTATATTTTGATAATTTTGTTGACTCGGTTTAGTTAAACATGCAATAAGTTTCCCTACTTTTTTTTGTGACTAATTTTCCTACTTATGTTGGTGTACATAATTAGGGTTGTTGCACACTTCTAAAGGATCGGTATAAAAGCATAGAGAAGAGAGGGTTGGTTGTTCCAAAACCAAGGAGGAACAGGTTAGTTTAAAATGTTATTATTGTTGTTGTTGTTATCATC---TCAGTTTTG-------------------------------------------------------------------------------------------------------------------------------------------------------------------------------------------------------
>sativa 
ATCTTGCGGTAAAGAAGAAGATCGAAAAACATAGAGAAAAAGTGCTTCATGTTGATAGCATACTACAAAAAAACCAGTTTGTTAAGCCAGTGCCTTCATCTACTCTAAAGAAACACGCGAAAAACCGGAAAGTGGTGTCCAAAAGTTTAGTCGCCAATGAAAATATTCATAAGGTCAGTAAATTGTTATTC-ATGCAGAAAGCTAAATAATAATATGCTTAGTGGCAAACATATTTGGATTTTGGACAGAATGGGGGAATTACTCCTTTTTTCTTTTCATCGCAAACCTCTTTTAAAATTTGTTTTATTGACATTCTTCTTTAATAATCTATATCAGGAGGGTTCCGTGTTAGATTCTGACGTATTTGATATGTGGGGTGATAAAGGTACTTACTCTAAAGCATTTAGTATCCATTTTGGT------------TAATGGGATGTTAA-CATTAGGATTCTTTTATATTGTCATGCAGACGCAGATGAAGGCAACAAGAAAGTGAAAAAGGTACACGTT-------ATTGCATAGCGGATTCTATCTAATGTTTCTTCTTCCATTTTATTGTTGCTG---CACATTCAGTGTTTCAGTTGATATTTATAATATGATTGCTGACTGCTTCACAGTTGTGCAAGCCTACTCATATTCCAGCTGTCGAGGTTGATCCTCCAGGATGCTCATTTAATCCCACGCATGAAAGTCATCAGGTA--GTTTTTGGAAAAATTATGTGTTCCTCTGCTGTTAGTGATGTTGGTCTTGTTRTGATTTAYGATGARGAATTTTAAGAACTKTATTGTTTAACCAGGATACWTTAGCTACTGCTGTTGCRGAAGAAATRATTAAAGTCTACAGAAATGAATTGGGCCCTGAACCGGTGCCTTTAACTGTTCCTGCTGGAGAAGCTATTWCTGAAGAAGATGTGAGTTTCATTRTTTTTCGTWTAYRTAATAWGTAGCTACTGTAMCTATRAATTWGTTTCCATATTTAYGAAGCTYTTGATMTGTGAATTWATACGTCTTSAGTCTCTATTMCTGCTAATTMRGTAACCTTGSTTTTTTGGCCAGATGTATTTTCTTGATGTGGAGAA---GAGTGACGATGATGAAAGTAWTYWCRAAGATGATGKTGAAAATGAAGATGATGCKTYAGAGAAAAAGTAAGWTATCATTAACTTAGTTAGCTTCTCTCAGTTTAAATACTTTCTTT----------TTTRCCRSTTTACATTACCAATCARGTCATAWAAATWACATTCCATTTCYTTCCTGCTCAAGCTTTCATGTATAATTTGAATTCAGACATGCAAATGCAYGTTGWTAGCTAATGAAGGCTAARTTAAGCTTYTTAGRTGTATAAATTTTTATTTT-ATGGAGACCACGTGGCCGGTATTCTTTTTTTGAAAGMAGTATGTAAATGTGATATTATATTTAGACTGTCTTKCTTAAGCAGTATGTAAATSWSATATTWYATTTWGACTGTCTTGCTTAATTTCATTTTGAACACTGGAAARTAGATCCACTTAATATATTTGTAAGTAATATATTTCTGCAGCGTATTTTTTTCTAAAYCCAGTAATGTCTAAACATCTGATGTATTTGTATTGTTTRAATCACTATTTGACAGGCCCATTAAAACAAAGAAAGTGACTAGAGTTGAGTTGAATAAGAKAATTCGGCGCAGAGAACAATTGAAAAAAGAAGCWGAATCAAAGAAGAAGAAGATTTTCTCAAAAGAAATTGATAGGTAATATGACCATTCTCTCATCCTCCCTCATCTCTCTCTCTCTCTCTCTCTCTCTCTCTCTCTCTCTATACTAAAATAAAAGATGATTTTTAAGCATCTCTGGTTCTTTTGGATGCAGCATCTCAAAAATTGCTGAGGAAATTAAKCATGAAGATGAGGAAAAATCRAGAMGACATCTGAGGCGACAAGTTGCTAAACAAGAGAGGTTAAAGGCATGTCCTCCTCGCTTAGGAAAGCACAAGTAAGCAGCCTTYTGTGCTTCYCTTATCATACCTGTGTKAATGGGTGCAGTTGTTTGGTTTKTAGTTTGATGTTCTAGTGAATTACACCATTTCTACAACAATTACGTTTAYGTTTATACCAATTCCATTATTGTAACAGGTTTCAGCCTGCTCCTGTTCAAGTTTTATTAAGCGAAGAGATAAATGGATCCATCCGAAAGCTTAAGGTAGACACTTGTAAATTATATTTTGATAATTTTGTTGMCTCRGTTTATTTAAACATGCAATAAGTTTCCYTRCTTTTTTTT-AGACTAATTTTCCYACTTATGTTGGTGTACATAATTAGGGTTGTTGCACACTTCTAAAGGATCGGTATAAAAGCATAGAGAAGAGRGGGTTGGTTGTTCCAAAACCCAGGAGGAAYAGGTTAGTTTAAACTGCTATTATTGTTGTTRYTATTATCATC---TCAGTTTTG-------------------------------------------------------------------------------------------------------------------------------------------------------------------------------------------------------
>medicaginoides 
ATCTTGCGGTAAAGAAGAAGATTGAAAAACATAGAGAAAAGGTGCTTCGGGTTGATAGCGTACTACAGAAAAACCAGTTTGTTAAGCCAGTGCCTTCTTCTACTCTAAAGAAACACGCGAAAAACCGGAAAGTGGTGTCCAAAAGTTTAGTCGCCAATGAAAATAGTCATAAGGTCAGTAAATTGTTATTCAATGCAGCAAGCTAAATAATAATATGCTTAGTTGCAAACATATTTGGATTTTGGACAGAATGGGGCAATTACTCATTTTTTCTTTTC---------ATCTTTTAAAATTTGTTTTATTGACATTTTTCTCGTATAATCTATATCAGGAGGGTTCCGTGTTAGATTCTGACGTGTTTGATATGTGGGGTGATAAAGGTACTTACTCTAAAGCATTTAGTATACATTTTGGTTAT--TATAAATTAACAGGATGTTAA-CATTAGGATTCTTTTATATTGTCATGCAGATGCAGTTGAGGGCAACAAGAAAGTGAAAAAGGTACACATTAATCGTTATTGCATAGCGGTTTCTATCTAGTTTTTCTTCTTCCATTTTATTGTTTCTG---CACATTCAGTGTTTCAGTTGATATTGATAATACGATTGCTGACTGCTTCGCAGTTGTCAAAGCCTACTCATATTCCAGCAGTCGAGGTTGATCCTCCAGGATGCTCATTTAATCCCACACATGAAAGTCATCAGGTA--GTTTTTGGAAAAATTATGTGTTCCTCTGCTGTTAGCGATGTTGTTCTTGTTATGATTTATGATGAAGAATTTTAAGAACTTTATTGTTTAACCAGGATACATTAGCTACTGCTGTTGCGGAAGAAATGATTAAAGTCTACAGAAATGAATTGGGCCCTGAACCGGTGCCTTTAACTGTTCCTGCGGGAGAAGCTATTTCTGAAGAAGATGTGAGTTTCATTGTTT-TCATATATGCAATATGTAACTACTGTAACTATGAAAAAATGTCCACATTTATGAAGCTTTTGATATGTCAATTTATACGTC--GAGTCTTTATTCCTGCTTATTCAGTAACCTTGCTTT-TTGGTCAGATGTATTTTCTTGATGTGGAGAA---GAGTGACGATGATGAAAGTAATCACGAAGATGATGGTGAAAATGAAGATGATGCGTCAGAGAAAAAGTAAGCTTTCATTAACGTAGTTAGCTTCTCTCAGTTTAAATACTTTCTTT----------TTTGCCAGTGTACATTACCAATCAGGTCATATAAATAACATTCCATTTTTTTCCTGCTCAAGCTTTCATGTATAATTTTAATTCAGACATGCAAATGCATGTTAACAGCAAATGAAGGCTAAATTAAGCTTCTTAGATTTATAAATTTTTATTTT-ATGGAGACCACCTGGCCGTTATTCTTTTTTTGAAAGAAGCATGT-------------------------------------------AAATGTCATATTTCATTTAGA-TGTCTTGCTTAATTTCATTTTGAACACTGGAAAATAGCCCTACTTAATATATTTGTAAGTAATACATTTCTGCAGCGTA-----------ACCCAGTAATGTCTAAACATCTGATGTATTTGTATTGTTTGAATCACTATTTGATAGGCCCATTAAAACAAAGAAAGTGACTAGAGTTGAGTTGAATAAGAGAATTCGGCGCAGAGAACAATTGAAAAAAGAAGCCGAATCAAAGAAGAAGAAGAATTTCTCGAAAGAAATTGATAGGTAATATGACCATTCTCTCATCCTCCCTCATCTCTCTCTCTCT--------------------------ACTAAAATAGAAGATGATTTTTAAGCATCTCTGGTTCTTTTGGATGCAGCATCTCAAAAATTGCTCAGGAAATTAAGCATGAAGATGAGGAAAAATCGAGAAGACATCTGAGGCGACAAGTTGCTAAACAAGAGAGATTAAAGGCATGTCCTCCTCGCTTAGGAAAGCACAAGTAAGCAGTCTTTCGTGCTTCCCTTATCATACTTGTGCGAATGGGTGCAGTTGTTTGGTTTTTAGTTTAATGTTCTAGTGAATTACACCATTTCTACAATAAT------TACGTTTATACTAATTCCATTACTGTAACAGGTTTCAGCCTGCTCCGGTTCAAGTTTTATTAAGTGAAGAGATAAATGGATCCATCCGAAAGCTTAAGGTAGA--CTTGTAAATCATATTTTGGTAATTTTGTTGACTCCGTTTATTTAAACATGCAATAAATTTCCCTACTTTTTTT--AGACTAATTTTCCTACTTATGTTGGTGTACATAATTAGGGTTGCTGCACACTTTTAAAGGATCGGTATAAAAGCATAGAGAAGAGAGGGTTGGTTGTTCCAAAACCCAGGAGGAACAGGTTAGTTTAAACTGCTATTATTGTTGTTGTTATCATCATCA--TCA-------------------------------------------------------------------------------------------------------------------------------------------------------------------------------------------------------------
>Msulcatus 
ATCTTGCGGTAAAGAAGAAGATTGAAAAGCACAGGGAAAAAGTGCTTCGTGTTGATAGTGTGCTACAGAAAAACCAGTTTGTTAAGCCAGTGCCATCTTCTACTCTAAAGAAACACGCTAAAAACCGGAAAGCGGTGTCCAAAAGTTTAACTTCCAATCAAGATAGTCATAAGGTCAGTAAGTTCTTG-----------------------AATATACTGAGTCCTTAACATATTTGGATTTTGGAC-GCTTGGGGCAGTTACTCCTTCCTTTTTATCCCACGCCACATCTGTTTATTGACATTTT-TTG-------TCTCT------------------GATTCCATGTTAGATTCTGACGTGTTTGATATGTGGGGTGAAAGAGGTACTTATTCTACAGCATTTATTATACATATTGGTTACATAGTAAAATAATGGGATATTAA-CCTTTGGAATCTTTTTTATTAT---------GCAGATGAGGAAAACAAGAAGGCGAGAAAGGTACACATT---------------GTAGATTCTATTTAGTGTTTCGTATTTCATTTTATTGCTGCAG---CAGATTTAGTGTTTCAGTTG------ATAACATGATTGTTGTCTGCTTTACAGATCTCAAAGCCTACTCATATTCCAGCAGTGGAGGTTGATCCTCCAGGATGCTCATTTAATCCCACACATGAAAGTCATCAGGTA--GTTTTTGGAGAAATTATGCGTTCATATGATGTTAGCGATATTTATCTTAGTATGATTTATGATGAAGAGTTTTAACAACTTTGTCATTTAACCAGGATACATTAGCTACTGCTGTTGCGGAAGAAATGATTAAAGTATACAGACATGAATTGGGCCCTGAACCAGTGCCTTTAACTGTTCCC---GGAGAAGCTATTTCTGAAGAAGATGTGAGTCTTATTTTTTTTCATATATGTAATATGTAATTA-TGAAAAAAAAA-------TTCACATTTATGAAGCTTTTTATTTGTGAATTTAT--GCCTCGAGTCTCTGTCCCTGCTTATTCTGTAACCTTT-TTTTTTAACCAGAGGTATTTTCTTGATGTGGATAATGGGAGTGACGATGATGAAAGTAATCAGGAAAATGATGGTGAAAATGGAGATGGTGCGTCAGAGAAAAAGTAAGCTATCATTAACTTAGTTAGCTTCTCTTAGTTTTAACACTATTTTTTAATT-----GGGTCCA-TTT-C-TTTCC-----------------------TTATT-CTTTTCTGCTCAAGCTTTCGTGTATAATTTGAACTCAAACATACAAATGCATGTTGATAGCTAATGAATTCTAAACTAAACTTCTTAGATGTATAAATTTTTATTT--ATGGAGACCACGCGATCACTATTCCTTTTTTGAAAAAAGTATGT-------------------------------------------AAATCTCGTATATCATTTGGT-TTTCTTGCTTAATTTCATTTTGCACGCAGGAAAATAGCTCTACTTAATATATTTGTAAAGAATATACCTCTGCAGCATATTATTTTCTAAACCCAATAATGTCTAAATAGCTGGTGTATTTGTTTTGTTTGAATCGGTATGGAACAGGCCCATTAAAACAAAGAAAGTGACTAGAGTTGAGTTGAATAAGAGAGTTCGGCGCAGAGAACAACTGAGGAAAGAAGCTGAAGCAAAGAAGAAGAAGATTTTCTCAAAGGAAATTGATGGGTAATATGAGCATTCTCTTATCCTGCCTC-TCTCTCTCC--------------------------------TAAAATAAACTATGATATTTA---ATCTCTGGTTCTTGTGAATGCAGCATTGCAAAAATCGCTAAGGAAATTAAGCATGAAGATGAGGAAAAGAAGAGAAGACATCTGAGGCGAGAAGTTGCTAAACAAGAGAGGTTAAAGGCATGTCCACCTCGCTTAGGAAAGCACAAGTAAGCAGTCTTTTATGCTTCCCTTATCATATTTGCGGGAATGGGTGCAGCTGTTGGGTTTTTAGTTTGATGTCCTAGTGAATTACACCATTTCCGCAACAACA-----TCCGTTTATACCGATTC-ATTATTGTAACAGGTTTCAACCTGCTCCTGTTCAAGTTCTATTAAGCGAAGAGATAAATGGATCCATCCGAAAGCTTAAGGTAGG--CTTGTAAATTATATTTTGATAATTTTGTTGACTCAGTTTATTTAAACATGCAATAAGTTTTCTTACTTTT-------------------------GTTGGTGTACATAATTAGGGCTGTTGCACCCTTCTTAAGGATCGGTATAAAAGCATAGAGAAGAGAGGGTTGGTTGTTCCAAAACCCAGGAGGAACAGGTTAGTTTAAACTGCAATTATTATTATTATTATTATTATTATTA---------------------------------------------------------------------------------------------------------------------------------------------------------------------------------------------------------------
>Mneapolitanus 
ATCTTGCGGTAAAGAAGAAGATTGAAAAGCACAGGGAAAAAGTGCTTCGGGTTGATAGCGTGCTACAGAAAAACCAGTTTGTTAAGCCAGTGCCTTCCTCTACGCTAAAGAAACACGCTAAAAACCGGA---------CCAAAAGTTTAACTGCCAATCAAGATAGTCATAAGGTCAGTAAGTTCTTG-----------------------AATATACTCAGTTGTTAACATATTTGGATTTTGGAC-GATCGGGGCAATTACTCATTCCTTTTTATCCCAAGCCACATCTGTGTATTGACATTTT-TTG-------TCTCTAATAATCTA-ATCAGGATGATTCCATGTTAGATTCTGACGTGTTTGATATGTGGGGTGAAAAAGGTACTTATTCTACCACATTTATTATACATATTGGTTATATAGTAAAATAATGGGATGTTAA-CCTTAGGATTGTTTTTTGTTAT---------GCAGATGAGGAAAACAAGAAGGCGAGAAAGGTACACATT-------GTAGCATTGTAGATTCTATTAAGTGTTTCGTATTCCATTTTATTGCTGCTGGTGCAGATTTACTGTTTCAGTTG------ATAACATGATTGTTGTCTGTTTTACAGATCTCAAAGCCTACTCATATTCCAGCAGTGGAGGTTGATCCTCCAGGATGCTCATTCAATCCCACACATGAAAGTCATCAGGTA--GTTTTTGGAGAAATTCTGCGTTCTTATGATGTTAGCGATATTTGTCTTGTTATGATTTATGATGAAGAGTTTTAACAACTTTGTCGTTTAACCAGGATACATTAGCTACTGCTGTTGCGGAAGAAATGATTAAAGTCTACAAACATGAATTGGGCCCTGAACCAGTGCCTTTAACTGTTCCT---GGAGAAGCTATTTCTGAAGAAGATGTGAGTCTTATTTTTT-TCATATATGTAATATGTAATTA-TGAAACAAAAAA------TCCACATTTATGAAGCTTTTGATTTGTGAATTTAT--GTCTCGAGTCTCTGTCCCTGCTTATTCTGTAACCTTG-TTTTTTGGCCAGAGGTATTTTCTTGATGTGGATAATGGGAGTGATGATGAAGAGAGTAATCAGGAAAATGATGGTGAAAATGGAGATGGTGCGTCAGAGAAAAAGTAAGCCATCCTTAACTTAGTTAGCTTCTCTTAGTTGTAACACTATTTTTTAATTATAAATTTGCCAGTTTACACTACCAATCAGGTCAAATAAATACAATACCATTTCATTCCTTAT-------------------------------------------------------------------------------------------------------------------------------------------------------------------------------------------------TATATCATTTGGT-TGTCTTGCTTAATTTCATTTTGAACACAGGAAAATAGCTCTACTTAATATATTTGTAAATAATATAATTCTGCAGCATATTATTTTCTAAACCCAATAATGTCTAAATAGCTGGTGTATTTGTTTTGTTTGAATCGCTATGGGACAGGCCCATTAAAACAAAGAAAGTGACTAGAGTTGAGTTGAATAAGAGAGTTCGGCGCAGAGAACAACTGAGAAAAGAAGCTGAAGCAAAGAAAAAGAAGATTTTCTCAAAGGAAATTGATAGGTAATATGAGCATTCTCTTATCCTGCCTC-TCTCC------------------------------------TAAAATAAACTATGATATTTAAGCATCTCTGGTTCTTGTGAATGCAGCATTGCAAAAATCACTAAGGAAATTAAGCATGAAGATGAGGAAAAGAAGAGAAGACATCTGAGGCGACAAGTTGCTAAACAAGAGAGGTTAAAGGCATGTCCACCTCGCTTAGGAAAGCACAAGTAAGCAGTCTTTTGTGCTTCCATTATCATACTTGCGTGAATGGGTGCAGTTGTTGGGTTTTTAGTTTTATGTCCTAGTGAAATACACCATTTCCGCAACAAAA-----TCCGTTTATACCGATTC-ATTATTGTAACAGGTTTCAACCTGCTCCTGTTCAAGTACTATTAAGCGAAGAGATAAATGGATCCATCCGAAAGCTTAAGGTAGG--CTTCTAAATTATATTTTGATAATTTTGTTGACTCAGTTTATTTAAACATGCAATAAGTTTTCTTACTTTT-------------------------GTGGGTGTACATAATTAGGGCTGTTGCACCCTTCTCAAGGATCGGTATAAAAGCATAGAGAAGAGAGGGTTGGTTGTTCCAAAACCCAGGAGGAACAGGTTAGTTTAAACTATTATTATTATTATTATTATTATTATTATTA---------------------------------------------------------------------------------------------------------------------------------------------------------------------------------------------------------------
