# Supplementary material for: Phylogenetic Properties of 50 Nuclear Loci in Medicago (Leguminosae) Generated Using Multiplexed Sequence Capture and Next-Generation Sequencing
Source: PLoS One. 2014 Oct 17;9(10):e109704. doi: 10.1371/journal.pone.0109704 (PMC4201463; doi:10.1371/journal.pone.0109704)
Supplement: S1 Alignments — (ZIP) [file pone.0109704.s001.zip › alignments_50loci/gene28_Medtr6g083950.1.fasta]

>truncatula 
ACAGTAAAAGGGAAGCCTGTTTATCATTATTGCGGTGTTTCAAGTTTTAGTGAATACACAGTTGTCCATTCTGGATGTGCAGTGAAAGTCAGTCCTCATGTACCTCTTGAGAAAATATGCATTCTTAGCTGTGGGGTTTCTGCAGGTAAATATTTCCAAATGTTTATTATTGACTATAGGGAATTGTAACATAAGGTTTAAGGAAACTCCAGTAATCTCTTCGTC-CATATTGAGTGTCACTTTATGTTATGTCCCATTGTGTAAACTGTAGAGACTACTTTATTGTTATTAACTATTATGTGTTAACTATTTTCATTTTCA------------TTTAGACCGTAGTATTTAAATACAACTTGTACTATAATCTTTAACTGTTGCATAATAGAAAACTACAGCAGACACTGT--TTTCGGAGATGTAGGTACAATTGGTTGAACTCTGT--------GATCAATCGTTGAGTT----CTTGCATGTTTATTTGTATATTTCTTCAGAACCGAATTTGATAATCCGTGTTTATTATCTGACAAGGGCATTGCAAATTTCCATCCCCTTCCAGTACTAGTTAGTTATTTTCAAGGCCATAGTTCCCAATATTT-------TGTTTCTAAATGGAGAGGATTGAAATTGTAATGTCATTGATGAGTTCTCTG--TTGT-GTTGATTATGTGACA-ACTTTGTATTAC-AACAATAGGTCTAGGTGCAGCATGGAATGTTGCCGATGTGTCAAAAGGATCAACAGTGGTTATATTTGGTCTTGGAACTGTTGGCCTTTCTGTAAGTCCAAGTACTCAATAACTATATCTATCTTATCTTCTGATGAGGATCTCAAAAGCACAAAGAGAATTCATATCTTAATAAATTAAAATGTTAAAATTTAAATTATCTTTGTGCTCTCGAGATCCTCATAATCTTCTCCACAGATGAATGCTTTAAGCCTATAATCTTTTCTAAATCA---TAGCTTTCTTGTTCAATAGGTTGCACAAGGGGCAAAACTAAGGGGTGCATCTAGAATAATTGGTGTTGACAACAATCCACAGAAGTGTGAAAATGGTAACATAATCAGTTCTCCGAATTACTCTGAATTTATTTTTAAACCTTAAAACGGCTCATAGTCTCTTGATTTACTGTTTGTTGTTTTGTTCATTTCTACCACACAGCTAAATCTTTTGGGATTACAGAAGTTGTTGATCCGAGTTTGTACAAAGAACCTATCGCGCAGGTCGGTTATTCGTCTCATAACAAAATTTCCAATTTCACCTTTT-CAAATAATCTTATATACTTGT-------AATATATGACTATCAAAAGTATATGCTGCTAGATGACAGATAGCATTGGGGTAATCCA-----------------------------------------------------------------TGAAGACACGCACAATTGCACATAAG---CTATAAATAATAATGCAATT----ACCATTTCTGTGTTGAAAATTTCAGGTTATTAAGCGCATTACTGACGGCGGAGCAGATTTCTGTTTTGAATGTGCTGGTGACACTGATATGATAACCACTGCCTTGCAATCATGCTGTGATGTAAAACTCTATATCCCATAAGTCATGTTTTGTTATAGAAATAGTTTGACTTTATTATA------------------------------------------------------------------------------------------------------------------------------------------------------------------TATGAAAAACAGTTTGACTTTATTTTATATTTTGTTATAGAAATAGTTTATATATAAGCACTTACATGATAAGAATACACCTGAGCTCCCTAATTTATTTTAAGAAAAAAATAAAAAAAACACTTACATGATAAGTGTGTATGTG--ATAAGCGCTTAATTAATCTGTTTATCCAAACACGGTCTGACGAGAATTTCATTCTATCTTTCCTTGTTTCCAATAGGGATGGGGCTTGACTGTAACACTAGGTGTGCCAAAGGTGAAGCCTGAGATGTCAGCTCATTATGGACTATTCCTGACAGGAAGAACTTTAAAAGGATCTTTATTTGGAGGATGGAAACCTAAAACTGATCTTCCTTCATTAGTAGAGAAGTATGTGAACAAGGTAAAGTGATCTTCCTTC----------CTTTATCTAAGCATGATTTTATATTTTTTTTTCTTTATGGTAACACATGATAATGTCTACTTG-ATCAAAATATCGTTTCCCTTGT--TGTGTACATAAATTTGTCACCTACCCTTAACTTTTAATATAAACAACAATATGAAAGAGATTT--TATTTTTTGAGAAGGAAAAATAATTGCTAGTCACTCGCT-CATGTGCTTTTCTCGT-TGTGGATTTTTATTCCTTAGGCAGTATTTATT-AAGCATAA-AAGT--ATTTACTAAT---GATATGATAAATAAATATGCAGGAAATCCAGATTGATGACTACATAACACACAATTTGTCATTTGATGAAATTAACAAAGCTTTCAATCTCATGAAAGAAGGAAAGTGTCTTCGTTGTGTTATCCACATGTCAAGATAA
>italica 
ACAGTAAAAGGGAAGCCTGTTTATCATTATTGCGGTGTTTCAAGTTTTAGTGAATACACAGTTGTCCATTCTGGATGTGCAGTGAAAGTCAGTCCTCATGTACCTCTTGAGAAAATATGCATTCTTAGCTGTGGGGTTTCTGCAGGTAAATATTTCCAAATGTTTATTATTAACTATAGGGAATTGTAACATAAGGTTTAAGGAA-CTCCAGTAATCTCTTCGTC-CATATTGAGTGTCACTTTATGTTATGTCCGATTGTGTAAACTGTAGAGACTACTTTATTGTTATTAACTATTATGTGTTAACTATTTTCATTTTCATTTTCATTTTCATTTAGACCGTAGTATTTAAATACAACTTGTACTATAATCTTTAACTGTTGCATAATAGAAAACTACAGCAGACACTTG-TTTTCGGAGATGTAGGTACAATTGGTTGAACTCTGT--------GATCAATCGTTGAGTT----CTTGCATGTTTATTTGTATATTTCTTTAGAACCGAATTTGATAATCTGTGTTTATTATCTGACAAGGGCATTGCAAATTTCCATCACCTTCCAGTACTAGTTAGTTATTTTCAAGGCCATAGTTCCCAATATTT-------TGTTTCTAAATGGAGAGGATTGAAATTGTAATGTCATTGATGAGTTCTCTG--TTGT-GTTGATTATGTGACA-ACTTTGTATTAC-AACAATAGGTCTAGGTGCAGCATGGAATGTTGCCGATGTGTCAAAAGGATCAACAGTGGTTATATTTGGTCTTGGAACTGTTGGCCTTTCTGTAAGTCCAAGTACTCAACAACTATATCTATCTTATCTTCTGACGAGGATCTCAAAAGCACAAAGAGAATTCATATCTTAATAAATTAAAATGTTAAAATTTAAATTATCTTTGTGCTCTCGAGATCCTCATAATCTTCTC---------------------------------TAAATCA---TAGCTTTCTTGTTCAATAGGTTGCACAAGGGGCAAAACTAAGGGGTGCATCTAGAATAATTGGTGTTGACAACAATCCACAGAAGTGTGAAAATGGTAACATAATCAGTTCTCCGAATTACTCTGAATTTATTTTTAAACCTTAAAACGGCTCATAGTCTCTTGATTTACTGTTTGTTGTTTTGTTCATTTCTACCACACAGCTAAATCTTTTGGTATTACAGAAGTTGTTGATCCGAGTTTGTCAAAAGAACCTATCGCGCAGGTCAGTTATTCGTCTCATAACAAAATTTCCAATTTCACCTTTT-CAAATAATCTTATATACTTGT---------AATATGACTATCAAAAGTATATGCTGCTAGATCACAGATAGCATTGGGGTAATCCA-----------------------------------------------------------------TGAAGACACACACAATTGCACATAAG---CTATAAATAACAATG-------CAACCATTTCTGTGTTGAAAATTTCAGGTTATTAAGCGCATTACTGACGGCGGGGCAGATTTCTGTTTTGAATGTGCTGGTGACACTGATATGATAACCACTGCATTGCAATCATGCTGTGATGTAAAACTCTATATCCCATAAGTCATGTTTTGTTATAGAAATAGTTTGACTTTATTATA-------------------------------------------------------------------------------------------------------------------------------------------------------------------------AACAGTTTGACTTTATTTTATATTTTGTTATAGAAATAGTTTATATATAAGCACTTACATGATAAGAATACACCTGAGCTCCCTAATCTATTTTAAG--------AAAAAAAGCACTTGCATGATAAGTGTGTATGTG--ATAAGCGCTTAATTAATCTGTTTATCCAAACACGGTCTGACGAGAATTTCATTCTATCTTTTCTTGTTTCCAATAGGGATGGGGCTTGACTGTAACACTAGGTGTGCCAAAGGTGAAGCCTGAGATGTCAGCTCATTATGGACTATTCCTGACAGGAAGAACTTTAAAAGGATCTTTATTTGGAGGATGGAAACCTAAAACTGATCTTCCTTCATTAGTAGAGAAGTATGTGAACAAGGTAAAGTGATCTTCCTTC----------CTTTATCTAAGCATGATTTTATATATTTTTTTCTTTATGGTAACACATGATAATGTCTACTTG-ATCAAAATATCATTTCCCTTGT--TGTGTACATAAATTTGTCACCTACCCTTAACTTTTAATATAAACAACAATATGAAAGAGATTT--TATTTTTTTAGAAGGAAAAATAATTGCTAGTCACTTGCT-CATGTGCTTTTCTCGT-TGTGGATTTTTATTCCTTAGGCAGTATTTATT-AAGCATAA-AAGT--ATATACTAAT---GATATGATAAATAAATATGCAGGAAATCCAGATTGATGACTACATAACACACAATTTGTCATTTGATGAAATTAACAAAGCTTTCAATCTCATGAAAGAAGGAAAGTGTCTTCGTTGTGTTATCCACATGCCAAGATAA
>sativa 
ACAGTAAAAGGGAAGCCTGTTTATCATTATTGCGGTGTTTCAAGTTTTAGTGAATACACAGTTGTTCATTCTGGATGTGCAGTGAAAGTCAGTCCTCATGTACCTCTTGAGAAAATATGCATTCTTAGCTGTGGGGTTTCTGCAGGTAAATATTTCCAAGTGTTTATTATTAACTATAAGAAATTGAAACATAAGGTTTAAGGAAACTCCAGTAATCTCTTCGTC-CATACTGAGTGTCACTTTATGTTATGTCCCATTGTGTAACCCGTAGGA-CTACTTCT-----------------------------------------------------------------------------------------------------------------------------------------------------------------------------------------GAGTAATCTCTT--------------------CCTCAGAAACCTGCAG----------------------AACACACCATAGCGAATTTCCACCACCTTCTAGTACTAGTTAGTTATTTTCAAGGGCATAGTTCTCATTATTTTAGGACATTTTTCTCAATGGAGAGCATTGAAATTCTAATGTCATTGATGAATTCDTTG--TTGT-GTTGATTATGTGACTCACTTTGCATTACTAACATTAGGTCTAGGTGCAGCATGGAATGTTGCCGATGTGTCAAAAGGATCAACAGTGGTTATATTTGGTCTTGGAACTGTTGGCCTTTCTGTAAGTCCAAGTACTCAACAACTATATCTATCTTATCTTCTGATGAGGACCTCAAAGGCACAAAGAGAATTCATATCTTGATAAA--------TTAAAATATAAATTTTGCT-GTGCTCTTGAGATCCTTATAATCTTCTCCATCGATGAATG--------CTATAACCTTTTCTAAATCA---TAACTTTCTTGTTCAATAGGTTGCACAAGGGGCCAAACTAAGGGGTGCATCTAGAATAATTGGTGTTGACAACAATCCACAGAAGTGTGAAAATGGTAACATAATCGGTTCTCCGAATTTCTCAGAGTTTATTTTTAAACCTTAAAACGGCTCATAATCTC--GAGTTACTGTTTGTTGTCTTGTTCATTTATACGACGCAGCTAAATCTTTTGGGATTACAGAAGTTGTTGATCCGAGTTTGTACAAAGAACCTATCGTGCAGGTCGATTATTCGTCTCATAACAAACTTTCCAATTTCA--------------------------------------------------------------------------------------------------------------------------------------------------------------------CATGCACAATTGCACATAAG---CTATAAATAACAATG-------CAACCATTTGTGTGTTGAAAATTTCAGGTTATTAAGCGCATTACTGACGGTGGAGCAGATTTCTGTTTTGAATGTGCAGGCGACACTGATATGATAACCACTGCATTGCAATCATGCTGTGATGTAAAACTCTATATCCCTCAAGTCATG-------------------------------------------------------------------------------------------------------------------------------------------------------------------------------------------------------------------------------TTTTGTTATAGAAATAGTTTATATATAA--------------------------------------------------------------GCACTTGTACGATAACTGTTTGTATGCTATAAGCGCTTAATTAAGTTGTTTATCCAAACAGGGTCTGACTTGAATTTCATTCTATCTTTCCTTGTTTACAACAGGGGTGGGGCTTGACTGTAACACTTGGTGTGCCAAAGGTGAAGCCTGAGATGTCAGCTCATTATGGACTATTCCTGACAGGAAGAACTTTAAAAGGATCTTTATTCGGAGGATGGAAACCTAAAACTGATCTTCCTTCATTAGTAGAGAAGTATGTCAACAAGGTAAAGTGACAATATCTAGAATATAT-CCTTTATCTAAGCATGATTTTATATATTTTTA-CTTTATGGTAACACATGACAATGTCTACTT------------------------------------------------------------------------------------------------------------------------------------------------------------------------------------------------------------------------------------------------------------------------------------------------------------------------------------------------------------
>medicaginoides 
ACAGTAAAAGGGAAGCCTGTTTATCATTATTGCGGTGTTTCAAGTTTTAGCGAATACACAGTTGTCCATTCTGGATGTGCAGTGAAAGTCAGTCCTCGTGTACCTCTTGAGAAAATATGCATTCTTAGCTGTGGGGTTTCTGCAGGTAAACATTTCCAAGTGTTTATTATTAACTATAAGGAATTGAAAGTTAAGGTTTAAGGAAACTCTAATAATCGCTTCGTCCCATATTGAGTGGCCTTTTAAGTTATCTCACAC------GAAAA------------------------------------------------------TGTCATTGTAATTTGGACAGTAGTATTTCAATACAACT---------------------------------------------------------------------------------------------------------------------------------------------------------------------------------------------------------------------------------------------------ATTATTTTAGGACATTTTTCTCAATGGAGGGCATTGAAATTCTAATG----TGATGAATTCATTG--TTGT---TGATTATGTGACTCA--TTGTATTACTAACATTAGGTCTAGGTGCAGCATGGAATGTTGCGGATGTGACAAAAGGATCAACAGTGGTTATATTTGGTCTTGGAACTGTTGGCCTTTCTGTAAGTCCTTGTACTCAACAACTATATCTATCTTATCTTCTGATGAGGACCTCAAAAGCACAAAGAGAATTCATATCTTAATAAA--------TTAAAATATAAATTTTGTTTGTGCTGTTGAGATCGTCATAATCTTCTCCACAGATAAATG--------CTATAACCTTTTCTAAATCA---TAACTTTCTTGTTCAATAGGTTGCACAAGGGGCCAAACTAAGGGGTGCTTCTAGAATAATTGGTGTTGACAACAATCCACAGAAGTGTGAAAATGGTAACATAATCAGTTCTCTGAATTACTCTGAATTTATTTTTAAACTTTAAAACGGGTCATAATCTCTTGATTTACTATTTGTTGTCTTGTTCATTGCTACCACACAGCTAAATCTTTTGGGATTACAGAAGTTGTTGATCCGAGTTTGTACAAAGAACCTATCGCGCAGGTCGATTATTCGTCTCATAACAAAATTTCCAATTTCACCTTTA-CAAATAATCTTATATACTTGT-------AATATATGACTATCAAAAGTATACGCTGCTAGATCAC---------------------------------------------------------------------------------------------ACGCACAATTGCACATAAG---CTATAAATAACAATG-------CAATCATTTGTGTGTTGAAAATTTCAGGTTATTAAGCGCATTACTGATGGTGGGGCAGATTTCTGTTTTGAATGTGCAGGTGATACAGATATGATAACCACTGCATTGCAATCATGCTGTGATGTAATACTCTATATCCCTCAAGTCATGTTTTGATATTTAAAACCTAATATCATATTCA--GGGTTATTTGGATTGACTTATTTGAACTTATCTACTGGGATAAGCACTTGCGAAACTGTTTGGGAGAACTTATGAAAACAATTTATAAC---------------------------------------------------------------------TTATATGA-AAACTATTTGACTTTATTTTATATTTTGTTCTAGAAATAGTTTATATATAA--------------------------------------------------------------GCACTTACATGATAAGTGTGTATGCT--ATAAACGCTTAATTAAATTGTTTATCGAAATAGGGTTTGACTTGAATTTCATTCTATCTTTCCTTGTTTCCAACAGGGATGGGGCTTGACTGTAACACTTGGTGTGCCAAAGGTGAAGCCTGAGATGTCAGCTCATTATGGACTATTCCTTACAGGAAGAACATTAAAAGGATCTTTATTTGGAGGATGGAAACCTAAAACTGATCTTCCTTCATTAGTAGAGAAGTATGTGAACAAGGTAAAGTGACAATACCTAGAATACATATCTTTATCTAAGCATGATTTTATATATTTTTT-CTTTATGGTAACACATGACAATGTCTACTTG-ATCAAAATATCATTTCCCTTTGCTTGTTGTAACA-----GTSWCCWACCMKTAACTTKTAATATAA---ACAATATGMAAGASATTTTATATTTTTAGAGAAGGAAAAATATTT-CTAGTTACTTGCTTCATGTGCTTTTCTTCT-TGTGGATTTTTATTCCTTAGGCAGTGTTTATTCAAAATTAAAAA-T--ATTGACTAAC---GTTGTAATAAATAAATATGCAGGAAATCCAGATTGATGACTACATAACACACAATTTATCATTTGATGAAATTAACAAAGCTTTCGGTCTAATGAAAGAAGGAAAGTGTCTTCGTTGTGTTATCCACATGCCAAGATAA
>Msulcatus 
ACGGTAAAAGGGAAACCTGTTTATCATTATTGTGGTGTTTCAAGTTTTAGTGAATATACAGTTGTCCATTCTGGATGTGCAGTCAAAGTCAGTCCTCATGTACCTCTTGAGAAAATATGCCTTCTTAGCTGTGGTGTTGCTGCAGGTAAATTTTTCCGAGTGTTTATTATTAACTATAAGGAATTGAATGATAAGGTTTAAGGAAATTCTCGTAATCCCTTCGTC-CATATTGAGTATCACTTTATGTTATTTCACATAGATTAGAAAAA-----------------------------------------------------TTTCATCGTAATCTAGACAGTAGTATTTAAATCCAACTTGTACAGTAACCTTTAACTATTGCATAATAGAAAACTACAGCAGACACTATGTTTTCGGAGATGTGGGCACAATTAGTTGAACTCTGTCAGTCCGTGATCAATCGTTAAGTT----CTTGCATGCTTA--------TTTATTTAGAGCCGAATTTGCTATTCTG-GTTATTATCTG-AAAAGGGCATAGCAGATTTCTATCACCT---AGTACTAGTTAGTTATTGTCAAGGCCATAGTTCCCAAAGTTT-------TGTTTCTCAATGGAGAGAAGTGAAATTTTAATGTCATTGATGAGTTCTTTGTTTTGTTGTTGATTATGTGACA-ACTTTACATTATTA-CATTAGGTCTTGGTGCAGCATGGAATGTTGCTGATGTGACAAAAGGATCAACCGTGGTTATATTTGGTCTTGGAACTGTTGGCCTTTCTGTAAGTCCTAGTACTCAGAAACTGTATCTATTCTATCTTCTCATGAGGACCACAA--GCACGAAGAGAATTCATATTTTAGA-----------TTTAAAAATGAATTTTCTTCTTGCGTTTGAGGTCCTCATAATCTTCTCAACAGATGAACG--------ATATAATATTTTCCAAATCATAATAACTTTCCTGTTCAATAGGTTGCACAAGGTGCAAAACTGAGGGGTGCTTCTAGAATAATTGGTGTTGACAACAATCCACGGAAGTGCGAAAATGGTAACATAATCAGTTCTCCAAATTACTCAGAATTTGTTTTTAAACCT--------GTCATAATCTCTTGATTTGCTATTTGTTTTCTTGTTGATTGCTACCACATAGCTATGTCTTTTGGGATTACAGAAGTAGTTGATCCGAATTCGTACAAAGAACCTATCGTGCAGGTCGATTATTCTTTTCATCACAGAATATCCAATTTAACCTTTTTCAAATAATCTTATATACTTGTAAGTTGTAACATATGACTATCAAAAGTAT--GCTGCTATATCACACATAGCATTCGTGTAATCCAAATGAATTAATTTATTCCTAATCTTATTTTTAGTCAATTATAATTTTGCTTCAGCACATAAACTATGAAGACATGTACAATGGCACATAAGTAATTATACATAACATCAAAATTCACAACCATTTGTGTGTTTAAAATTTCAGGTTATTAAGCGCATTACTGATGGTGGGGCAGATTTCTGTTTTGAATGTGTAGGTGACACTGATATGATAACCACTGCATTGCAATCATGCTGTGATGTAATACTCTATATCCCTAAAGGCATATTTTGATATTTAAAATATAAAATTATATTTTAGGGCCAATTTGGATAGACTTATTTGAGCTTATCTACTGGCATAAGCACTTGTGAGACTGTTCGATAGAGCTTATAGAAACAGCTTATGAC------------------------ATGTCTATAACCTCTCCAAGATAGCTTATGAAAATACCTTATCGCTTATATCA-AAACAGTTTGACTTTAT------TTTTGTTA-AGAAATAGCTTATAGTTATACAT--------------------------------------------------------GAGCACTTATATGACAAGTGTTTACGCTATATAAGCGCTCAATTAAGTT-TTTATCTAAACAAAGTCTGACTTGAATTTCATTCAATCTTTCCTTATTTCTAATAGGGTTGGGGCTTGACTGTAACACTTGGTGTGCCAAAGGTGAAACCTGAGATGTCAGCTCATTATGGACTACTCCTGACAGGAAGAACATTAAAAGGATCGCTATTTGGAGGATGGAAACCGAAAACCGATCTTCCTTCATTAGTAGAGAAATATGTGAACAAGGTAAAGTAACAATATCTAGAATATAT-CCTTTATCTGAGCATGGTTTTATATATTTTTTGCTTTGTGGTAACTCATGACAATGTCTACTTGCTTTGTGGTA------------------------------------------------------------ACAATA--AA------------------------------------------------TGCATGTGCTTTTCTCCT-TGTGGATTTGTATTCCTTAGGCTGTGTTTATT-AAGCATAAAAA-T--ACTTACTAAT---GATATGATAATTAAATATGCAGGAAATCCAGATTGATGACTACATAACACACAATTTGTCATTTGATGACATAAACAAAGCTTTCAATCTCATGAAAGAAGGAAAGTGTCTTCGTTGTGTTATCCACATGCCAAGATAA
>Mneapolitanus 
AGAGTAAAAGGGAAGCCTGTTTATCATTATTGTGGTGTTTCAAGTTTTAGTGAATATACAGTTGTCCATTCTGGATGTGCAGTCAAAGTCAGTCCTCATGTGCCTCTTGAGAAAATATGCCTTCTTAGCTGTGGTGTTGCTGCAGGTAAATTTTTCTAAGTGTTTATTATTAACTATAAGGAATTGAATGATAAGGTTTAAGGAAATTCTAGTAACCCATTCGTC-CATGTTGAGTGTCACTTTATGTTATTTCACGTAGATTAAAAAAA-------------------------------------------------------------------------------------------------------------------------------------------------------------------------------------------------------------------------------------------------------------------------------------------------------------------------------------------------------------------------------------------------------------------GTTGCTGATTATGTGACA-ACTTTGCATTA-TAACATTAGGTCTAGGTGCAGCATGGAATGTTGCTGATGTGACAAAAGGATCAACAGTGGTTATATTCGGTCTTGGAACTGTTGGCCTTTCTGTAAGTCCAAGTACTCAGCAACTATGTCTATCTTATCTTCTCATGAGGACCGCAA--GCACGAAGAGAATTCATATTTTAGA-----------TTTAAAAATGAATTTTCTTCTTGCTTTTGAGGTCCTCATAATCTTCTCAACAGATGAATG--------ATATAATATTTCCCAAATCA---TAACTTTCCTGTTCAATAGGTTGCACAAGGTGCAAAACTGAGGGGTGCTTCTAGAATAATTGGTGTTGACAACAATCCACGGAAGTGCGAAAATGGTAACATAATCAGTTCTCCAAATTACTCTGAATTTGTTTTTAAACCT--------GTCATAATCTCTTGATTTACTATTTGTTTTCTTGTTGATTGCTACCACACAGCTAAGTCTTTTGGGATTACAGAAGTAGTTGATCCGAATTCGTACAAAGAACCTATTGTGCAGGTCGATTATTCGTTTCATCACAGAATATCCAATTTAACCTTTTTCAAATAATCTTATATACTTGT-------AACATATGACTATAAAAAGTAT--GCTGCTATATCACACATAACATTTGTGTAATCCAAATGAATTATT------------------TTAGTTAAGTATAAGTTTGCTTCCGCTCGTAAAATATGAAGACACGAACAATTGCATATAAG--ATTATAAATAACATCAGAA-------CCATTTGTGTGTTGAAAATTTCAGGTTATTAAACGCATTACTGATGGTGGGGCAGATTTCTGTTTTGAATGTGTAGGTGACACTGATATGATAACCACTGCATTGCAATCATGCTGCGATGTAATACTCTATATCCTTAAAGTCATGTTTCGATATTTAAAATCTAAAATCATATTCA-GCGGCTACTTGGATTGATTTATTTGAGCTTATCTACTGGCATAAACGCTTGTGAGTTTGTTTGGTAGAGCTTATGGAAACTGCTTATGACTGTCCATAAGTT-GCTTTCAGCTTATGTCCATAACCTCTCCAAAATAACTTATGAAAACATCTAGTAGCTTATATAA-AAACAATTTGACTTTATTTTAGTTTTTGTTA-AGAAATAGCTTATAGTTATACAT--------------------------------------------------------GAGCACTTATATGTCAAGTGTTTACGCT--ATAAGCGCTTAATTAAGTTGTTTATCTAAACAATGTCTGACTTGAATTTCATTCAATCTTTCCTTATTTCTAATAGGGTTGGGGATTGACTGTAACACTTGGTGTTCCAAAGGTGAAGCCTGAGATGTCAGCTCATTATGGACTACTCCTGACAGGAAGAACATTAAAAGGATCTCTATTTGGAGGATGGAAACCTAAAACTGACCTTCCTTCATTAGTAGAGAAGTATGTGAACAAGGTAAAGTAACAATACC------------------------------TTATATA------------------------------------------------------------------------------------------------------------------------------------------------------------------------------------------------------TCCTTAGGCAGTGTTTWTYTAAGCATAAWAAATAAAYKTACTAATATTRWTATGATAAATAAAYATGCAGGAAATCCAGATTGATGAYTACATAACACACAATTTRYCATTTGATGACATWAACAAAGCTTTCAATCTCATGAARGAAGGAAARTGTCTTCGTTGWGTTATCCACATGCCAAGATAR
