# Supplementary material for: Phylogenetic Properties of 50 Nuclear Loci in Medicago (Leguminosae) Generated Using Multiplexed Sequence Capture and Next-Generation Sequencing
Source: PLoS One. 2014 Oct 17;9(10):e109704. doi: 10.1371/journal.pone.0109704 (PMC4201463; doi:10.1371/journal.pone.0109704)
Supplement: S1 Alignments — (ZIP) [file pone.0109704.s001.zip › alignments_50loci/gene30_Medtr4g114500.1.fasta]

>truncatula 
TTGGCTGTTCTTCTTCTGGCTCTCTCTGGTTTGGCAAGGTCTAATGGGGTGCTTAATGCTGGCTATGTCTGTTTTCAGACTATGCATCGGGCTTATCATGCCCTCTTTCAAAATAAGAATTTTACTGTGAGTTCATTGCTTCTTTGTTCTTTTCTCACATGTTGGTTAAGTGGCAGTGTTGTTTGTCTCTGAGAAATGATTTTGGAAGGATAGTTTCAAATTTTCATTTGCATTTAGGCAATGCCTTTATACTTTTCACTGAACTCCATAGCACTGTGCTCATATTAGTAATGGGTTAAACTAAGGTCTCTGTTCTTTGCTTTATCTTTTGTTTCTGAGTTCGGGCACTTAAATTAACTGCTTCTGGAACTTGCATATTTTACAATGAACATGGTCGATGGCATTACCAGTTCAAGAACTATATCTGCTTCTTCGTTATTTGGCAATTTGATCTCTAAATTTGGTTT--AAGGATTATGGATGCCC-ATGAT-ATTACAGATGGAAGGAGAGGGAATGGTTGGGCACGATATTGTAAATTT---TATGTTATAAAAAAGGAAGAAGATATAAGTTCAAGCGTTCTTTGTAGTTGTGTTTTTTTTTTCCACATGTAAATGGTTAGAGTACAAGAAGTAT-TAGACCTTGAACAATTGGTGTTTCCCCATCAATTTAGGCC-------TTATGAACTATGTGCTACAGACTGACACATGCATCCCTCA--CTATTTAGGGG-------TAGATGTTTTAGGATTGATATCCACATTAACTGAATAGATAAA-AAAAAAATTATGCATCATTATTACTCCATATCATAAACAATAATTACTGATTGATTACGTTGTTTGGCCAGTTGGCTTTGCAGATTATTATTGTTGGGGCTTTTCGCAGTGCATGTATATTTGCTCCATTTGTAGCCTTCCAGGCTTATGGCTACTACAATATGTGTGTTGGGCGTTTTCCTGATGAGATTAGGCCTTGGTGCAAGGCGAGGGTGCCATTACTTTACAATTATATTCAAAGTCATTATTGGTATGTC-TTTTTTAAG---TTCATCATTTCTTTTTCTGAAGTTATGCTATTATGATGCATTATCTTTGTTGTCTATAAAT-GGATGTTG---AAAAATTAAGATGTTCCATTGAAGGCTGTAACTTTATGGTTGTCCAGGGGTGTAGGTTTCTTGAGATATTTTCAGCTGAAACAGTTGCCTAACTTCCTTCTTGCATCTCCAATCCTGTCTCTGGCGTTTTTCTCAATTGTTCACTATGCTAAGTCAAGGCCTCGGATCTTTTTCTCGCTTGGTTTTGACACTACAATTGAAGAAAAGAGCTGCGACGTTATGTTTTTGTCTGAGGATCTCTCAAGGTCCAAAGTAGCTGGCAGTGTGGAGAAATCCTCTGTTAGAATAGAAGGTATAATTCTCAAACAGATAATTATGTCTTGCAATTGTTGTCTGCTTAGAAGTACATTGTCATTTAAGGGATGTCATACCACAATTAAATATATTTTGACCGTTCCCATGTGCTAGTACTATTTTCTGATTCTCTCA--GAGTCTTTTGTGTTGTTTGTCTCGTCATTCTTGTATGGTGATATATGTGCACTTATAAGCTACACTTTAATCCTTAATCCATTATTCTATACCTCATTTAAGCACATATGTATTATGATCTTGTGTATTTGCATATATAATCTCTCATTATCTTTGCAACTGTAACACTACTCACTCTGTAACAGAACATTTCAATGTTAGGAAGAGGAAGAATGTAATCAAAGGAGATGTTTCCCATGTTCCCAAAAATTCTGAGCCAGCAGCCAGACCAGGATACTTGTCTGCATCTGTTCTGCCGTTTGTGTTACACTTGGGATTCATGGCAGGCACTGCTTTTCTTGTCATGCATGTACAGGTTAGTGCCAACAGTCTTGCTGACCTCTGCTTCTGTTTATCATGTTACTGAATAAGAGATACAAACAAGTTTCATCTTGAACTTTTGTTAATCGTCTTATCTTTTACACACGGTCCAGAATGTTGCTTAGATATT-----------------CTTGGTAGCAGTATAACTGGGGAAGTGAAAACAGGGAAATGAAAATGGACATATTATGTGGA-------CACACGGAAAAAGTGTAGATACACCTTTCATTTTCATTCCTCTATTTTCTGTCTTCCCACCTTTACTACCAATTACATCTTTAGTCGATTCCT--------ATAGTATCTCTTTGTTGCTTCAGAATGGCTGAAGTGTTTTAATTCT---------------CACATATAACAGGTGGCAACTCGTTTCTTGTCTGCCAGCCCTCCTCTCTATTGGTTTGCTTCATATATAATGACATATCCTGCAAGATACCTTAGATGGGGATACCTGATATGGGCATACTCTGCAGCATATATTCTTCTTGGCAGTTTGCTCTTTTCAAACTTCTATCCTTTTACATGA
>italica 
TTGGCTGTTCTTCTTCTGGCTCTCTCTGGTTTGGCAAGGTCTAATGGGGTGCTTAATGCTGGCTATGTCTGTTTTCAGACTATGCATCGGGCTTATCATGCCCTCTTTCAAAATAAGAATTTTACTGTGAGTTCATTGCTTCTTTGTTATTTTCTCACATGTTGGTTAAGTGGCAGTGTTGTTTGTCTCTGAGAAATGATTTTGGAAGGATAGTTTCAAATTTTCATTTGCATTTAGGCAATGCCTTTATACTTTTCACTGAACTCCATAGCACTGTGCTCATATTAGTAATGGGTTAAACTAAGGTCTCTGTTCTTTGCTTTATCTTTTGTTTCTGAGTTCGGGCACTTAAATTAACTGCTTCTGGAACTTGCGTGTTTTACAATGAACATGGTCGATGGCATTACCAGTTCAAGAACTATATCTGCTTCTTCGTTATTTGGCAATTTGATTTCTAAATTTGGCTT--AAGGATTATGGATGCCC-ATGAT-ATTACAGATGGAAGGAGAGGGAATGGTTGGGCACGATATTGTAAATTT---TATGTTATAAAAAAGGAAGAAGATATAAGTTCAAGCGTTCTTTGTAGTTGTGTTTTTTTTTTCCACATGTAAATGGTTAGAGTACAAGAAGTAT-TAGACCTTGAACAATTGGTGTTTCCCCATCAATTTAGGCC-------TTATGAACTATGTGCTACAGACTGACACATGCATTCCTCA--CTATTTAGGGG-------TAGATGTTTTAGGATTGATATCCACATTAACTGAATAGATAAAAAAAAAAATTATGCATCATTATTACTCCATATCATAAACAATAATTACTGATTGATTACGTTGTTTGGCCAGTTGGCTTTGCAGATTATTATTGTTGGAGCTTTTCGCAGTGCATGTATATTTGCTCCATTTGTAGCCTTCCAGGCTTATGGCTACTACAATATGTGTGTTGGGCGTTTTCCTGATGAGATTAGGCCTTGGTGCAAGGCGAGGGTGCCATTACTTTACAATTATATTCAAAGTCATTATTGGTATGTC-TTTTTTAAG---TTCATCATTTCTTTTTCTGAAGTTATGCTATTATGATGCATTATCTTTGTTGTCTATAAAT-GGATGTTG---AAAAATTAAGATGTTACATTGAAGGCTGTAACTTTATGGTTGTCCAGGGGTGTAGGTTTCTTGAGATATTTTCAGCTGAAACAGTTGCCTAACTTCCTTCTTGCATCTCCAATCCTGTCTCTGGCGTTTTTCTCAATTGTTCACTATGCTAAGTCAAGGCCTCGGATCTTTTTCTCGCTTGGTTTTGACACTACAATTGAAGAAAAGAGCTGCGACGTTATGTTTTTGTCAGAGGATCTCTCAAGGTTCAAAGTAGCTGGCAGTGTGGAGAAATCCTCTGTTAGAATAGAAGGTATAATTCTCAAACAGATAATTATGTTTTGCAATTGTTGTCTGCTTAGAAGTACATTGTCATTTAAGGGATG--ATACCACAATTAAATATATTTTGACCGTTGCCATGTGCTAGTACTATTTTCTGATTCTCTCA--GAGTCTTTTGTGTTGTTTGTCTCGTCATTCTTGTATGGTGATATATGTGCACTTATAAGCTACACTTTAATCCTTAATCCATTATTCTATACCTCATTTAAGCACATACGTATTATGATCTTGTGTATTTGCATATATAATCTCTCATTATCTTTGCAACTGTAACACTACTCACTCTGTAACAGAACATTTCAATGTTAGGAAGAGGAAGAATGTAATCAAAGGAGATGTTTCCCATGTTCCCAAAAATTCTGAGCCAGCAGCCAGACCAGGATACTTGTCTGCATCTGTTCTGCCGTTTGTGTTACACTTGGGATTCATGGCAGGCACTGCTTTTCTTGTCATGCATGTACAGGTTAGTGCCAACGGTCTTGCTGACCTCTGCTTCTGTTTATCATGTTATTGAATAAGAGATACAAACAAGTTTCATCTGGAACTTTTGTTAATCGTCTTATCTTTTACACACGGTCCAGAATGTTGCTTAGATATT-----------------CTTGGTAGCAGTATAACTGGGGAAGTGAAAACAGGGAAATGAAAATGGACATATTATGTGGA-------CACACGGAAAAAGTGTAGATACACCTTTCATTTTCATTCCTCTATTTTCTGTCTTCCCACCTTTACTACCAATTACATCTTTAGTCGATTCCT--------ATAGTATCTCTTTGTTGCTTCAGAATGGCTGAAGTGTTTTAATTCT---------------CACATATAACAGGTGGCAACTCGTTTCTTGTCTGCCAGCCCTCCTCTCTATTGGTTTGCTTCATATATAATGACATATCCTGCAAGATACCTTAGATGGGGATACCTGATATGGGCATACTCTACAGCATATATTCTTCTTGGCAGTTTGCTCTTTTCAAACTTCTATCCTTTTACATGA
>sativa 
TTGGCTGTTCTTCTTCTGGCTCTCTCTGGTTTGGCAAGGTCTAATGGGGTGATTAATGCTGGCTATATCTGTTTTCAGACTATGCATCGGGCTTATCATGCCCTCTTTCAAAATAAGAATTTTACTGTGAGTTCATTGCTTCTTTGTTCTTTTCTCACATGTTTCTTAAGTGGCATTGTTGTTTGTCTCCGAGAAATGATTCTGGAAGGATAGTTTCAAATTTTCATTTGCATTCAGGCAATGCCTTTGTACGTTTAACTTAACTCCGTAACACTGTGCTCATATTAGTAATGGGTTAAACTAAAGTCTTTGTTCTTTGCTTTATCTTTTGTTTCTGAGTTCGGGCACTTAGATTAACTGCTTCTGGAACTTGCATATTTTACAATGGACATAGTTGCTGGCATTACCAGTTGAAGAACTATATCTGCTTTTTCATAATTTGGAAATTTGATGGCTAAATTTGGTT---AAGGATTATGGATGCCCAATGATAATTACAGATGGGAGG---GAGAATGGTTG----------------TTT--------------------------GAGAATGGGAAGTGTTTTTTGCAGCTGTGTTT-TTTTTTCCACATGTAAATGGTCAGAGTACAAAAAGTTTATAGACCTTGAACTATTGGTGTTTCCCCATCAATTTAGGCCTTAAGCCTTATGAACTATGTGCTATCGACTGACACATGCATCACTCA--CTATTTAGGGG-------TAGATGTTTTAGGATTGATTTCCACATTAACTGAATAGATAAA-AAAAAAGTTATGGATCATTATTATTCCATATTATAAACAATAATTCCTGATTGATTCTGTTGTTTGGCCAGTTGGCTTTGCAGATTATTATTGTTGGAGCTTTACGCAGTGCATGTATATTTGCTCCATTTGTAGCCTTCCAGGCTTATGGCTACTACAACATGTGTGTTGGGCGTTTTCCTGATGA--------------------------------TACTTTACAGTTATATTCAAAGTCATTATTGGTATGTCCGATTTTAAG---TTCTTCATTTATTTTTCTGAAGYTATGTTATTATGATGCATTATCTTTGTTGTCTATAATCTGRATCTTT---AAATATTAAGATGTTCSAATGAAAGCTGTTAATTTATGGTTGTCCAGGGGTGTAGGTTTCTTGAGATATTTTCAGCTGAAACAGTTGCCTAACTTCCTTCTTGCATCTCCAATCCTGTCTTTGGCGTTTTTCTCAGTTGTTCACTATGCTAWGTCAAGACCTCRGATCTTTTTCTCRCTTGGTTTTGACACTACTGTTGAAGAAAAGAGCTGCGACGTTGTGTTTTTGTCGGAGGATCTCTTAAGGTCCAAAGTAGCTGGCAGTGTGGAGAAATCCCCTGTTAGAGTAGAAGGTATAATTCTTAAACAGATAATTATGTTTTGCAATTGTTGTCTGCTTGGAAGTACATTGTCATTTAAGGAATGTCATACTACAATTAAATCTACTTTGACTGTTCCTATGTGTTAGAACTATTTTCAGATTCTCTCACAGAGCCTTTTGTGTTGTTTGTCTTGCCATTCTTGCATGGTGATATCTGTGCACTTATAAGCTACACTTTAATCCTTAATCCATTATTCTATACCTCATTTAAGCTCATATGTATTATGATCTTGTGCATTTGCATATATAATCTCTCATTATCTTTGCAACTGTAACACTATTCACTCTGTAACAGAACATTTCAATTTTAGGAAGAGGAAGAATGTAATCAAAGGAGATGTTTCCCATGTTCCCAAAAAGTCTGAGCCAGCAGCCAGACCAGGATACTTGTCTGCATCTGTTCTCCCGTTTGTGCTACACTTGGGATTCATGGCAGGCACTGCTTTTCTTGTCATGCATGTACAGGTTAGTGCCAACTGTCTTGCTGACCTCTGCTTCTGTTTATCATGTTACTGAATATGAGAAACAAACAAGTTTCATCTTGAACTTTTGTTAATCCTCTTATTTTTTATACACGGTCTAGAATGTTGCTTAGATATTCTTGACGTGAGGGTGTCCTTGGTAGCAGTATAACTGGGGAAGTGAAAACAGGGAAATGAAAATGGACATATTGTTTGGA-------CACACGGAAAAAGTGTAGATACACCTTTCATTTTCATTCCTCTATTTTCTGTCTTCCCACTTTTACTACCCACTACATCTTTAGTTGATTCCT--------ATAGTATCTCTTTGTTGCTTCAGAATGACTGAAGTGTTTTAATTCT---------------CACATATAACAGGTGGCAACTCGTTTCTTGTCTGCCAGCCCTCCTCTTTATTGGTTTGCTTCATATATAATGACATATCCTGCAAAATACCTTAGATGGGGGTACCTGATATGGGCATACTCTGCAGCATATATTCTTCTTGGCAGTTTGCTCTTTTCAAACTTCTATCCTTTTACTTGA
>medicaginoides 
TTGGCTGTTATTTTTCTGGCTCTCTCTAGCTTGGCTAGGTCCAACGGGGTGCTTAATGCTGGCTATATCTGTTTTCAGACTATGCATCGGGCATATCATGCCCTGTTTCAAAATAAGAATTTTACTGTGAGTTTATTGCTTCTTTGTTCTTTTCTGACATGCTGGTTAAGTGGCATTGTTGTTTGTCTCTGAGAAATGATTTTGGAAGGATAGTTTCAAATTTTCATTTGCATTCGGGCAATGACTTTATACTTTTAACTTAACTCCATAGCACTGTGCTCATATTAGTAATGGGTTAAACTAAAGTCTCTGTTCTTTGCTTTATCTTTTGTT--TGAGTTCGGGGACTTAAATTAACTGCTTCTGGAACTTGTATATTTTACAATGAACATAGTTGCTGGCAATACCAGTTCAAGAACTATATCTGCTTCTTCATAATTTGGAAATTTGATTGCTAAATTTGGTTT--AAGGATTATGGATGCCC-ATGAT-ATTACAGATAGAAGGAGGGGGAATGGTTGGGCACGATATTGTAAA-TTATATATGTTATAAAAAAGGAAGAAGATATAAGTTCAAGTGTTCTTTGTAGCTGTGTTT--TTTTTTCACATGTA--TGGTTAGAGTACAAAAAGTAT-TAGACCTTGAACAATTGGTGTTTCCCCATCAATTTAGGC-------CTTATGAACTATATGCTACAGACTGACACATGCATTACTTA--CTATTTAGGGG-------TAGATGTTTTAGGATTGATTTCCACATTAACTGAAAAGAT----AGAAAAATTATGGATCATTATTACTCCATATCGTAAACAATAATTCCTGATTGATTATGTTGTTTGGCCAGTTGGCTTTGCAGATTATTATTGTTGGAGCTTTACGCAGTGCATGTATATTTGCTCCATTTGTAGCCTTCCAGGCTTATGGCTACTACAATATGTGTGTTGGGCGTTTGCCTGATGAAATTAGGCCTTGGTGCAACGCAAGGGTTCCGTTACTTTACAATTATATTCAAAGTCATTATTGGTATGTCCTTTTTTAAG---TTCATCATTTCTTTTTCTGAAGTTATGTTATTATGATGCATCATCTTTGTTGTCTACAAAT-GGATGTTA---AAATATTAAGATGTTCCAATGAAGGCTGTTACTTTATGGTTGTCCAGGGGTGTTGGTTTCTTGAGATATTTTCAGCTGAAACAGTTGCCTAACTTCCTTCTTGCATCTCCAATCCTGTCTCTGGCGTTTTTCTCAGTTGTTCACTATGCTAAGTCAAGGCCTCAGATCTTTTTCTCGCTTGGTTTTGACACTACTATTGAAGAAAAGAGCTGCAATGTTGTGTTTTTGTCAGAGGATCTCTCAAGGTCCAAAGCAGCTGGCAGTTTGGAGAAATCCTCTGTTAGAGTAGAAGGTATAATTCTTAAACAGATAATTATGCTTTGCAATTGTTGTCTGCTTAGAGGTACATTGTCATTCAAGGGATGTCATACTGCAATTAAATCTATTTTGACTGTTCCCATGTGCTAGTACTATTTTCAGCTTCTCTCA--GAGCCTTTTGTGTTGTTTGTCATGTCATTCTTGTATAGTGATATATGTGCACTTATAAGCTACACTTTAATACTTAATCCATTATTCTATACCTCATTTAAGCACATACGAATTATGATCTTGTGCGTTAGCGTATATAATCCATCATTACCTTTGCAACTGTAACACTATTCACTCCGTAACAGAACATTTCAATGTTAGGAAGAGGAAGAATTTAATCAAAGGAGATGTTTCTCATGTTCCCAAAAAGTCCGAGCCAGCAGCCAGACCGGGATACTTGTCTGCATCTGTTCTCCCATTTGTGTTGCACCTGGGATTCATGGCGGGCACTGCTTTTCTTGTCATGCATGTACAGGTTAGTGTCAACGGTCTTGCTGACCTCTGCTTCTGTTTCTCATGTTACTGA-TATGAAAAGCAGACAAGTTTCATCTTGAACTTTTGTT---------ATCTTTTATACACGGTTTAGAATGTTGCTTAGATATTCTTGACATGAGGGTGTCCTTGGTAGCAGTATAACTGGGGAAGTGAAAACAGAGAAATGAAAATGGACATATTGTTTGGACTTTGGACACATTGAAAAAGTGTAGATACACCTTTCATTTTCATTCCTCTATTTTTTGTCCTCCCAGTTTTACTACCCACTACATCTTTAGTCGACTCCT--------ATAGTATCTCT--GTTGCTTCAGAATGGCTTAAGTGTTTTAATTCT---------------CACATATAACAGGTGGCAACTCGTTTCTTGTCTGCCAGCCCTCCTCTTTACTGGTTTGCTTCATATATAATGACATATCCTGCAAAATACCTTAGATGGGGATACCTGATATGGGCATACTCTGCAGCATATATTCTTCTTGGCAGTTTGCTCTTTTCAAACTTCTATCCTTTTACATGA
>Msulcatus 
TTGGCTGTTCTTCTTCTTGCTCTCTCTGGTTGCGCAAGATCTAATGGGGTGCTTAATGCTGGCTATATCTGTTTTCAGACTATGCATCGGGCTTATCATGCCCTTTTTCAAAATAAGAATTTTGCTGTGAGTTCATTTCTTCTTTGTTCTTTTCTGACATGTTGGTTAAGTGGCTGTGTTATTTGTCTCTGAGAAATGATTTTGGAAGCGTAGTTTGAAATTGTCATTTACATTTAGGCATT---------CTTTTCAAATAGTTCTATA--------CTTCT------AACTG----AACTAC-GTATCA---CTTTGCTTTATCTTCTGTTTCTGAATTCGGGCACTTGAATGAACTGCGTCTGCCATTTGCATA-TTTACAATGAACATGGATGGTAGCTATTAAAAGTTGGAAATTACATATGATTCTTCATAATTTGGAAATTCGATGGTTAAATGTGGTTGGAAAGGATTGTGGCTGCCC-ATGCT-ATTACATATGGAAGGATAGGGAAGGGTTGCATGTAATATTGTAAAGTTATATATGTTATAA-AAAGGAAGAAGAAATGAGTTCAATTGTTCTTTGCAGCT--GTTTATTATCTTCACATGTAATTGGTGATAGATTACAAAGTAAATGTAGTTTGAACTATAAGTTTTTCCCCATTAAATTAGGT-------CTTATTATTTATATTCTATAGACTGACATGGGCATCACTCAGAGTAGTTAGGGTAGATCTATAGATGTTTTAGGATTGATTTGCATGTAAACTGAAAATATATATAAAAAAACTATCAATCATTTTTACTCCATATTATAAATTGGAATTCTTGATTGATTCCGTTGTTTTGCCAGTTGGCGTTGCAGATTATTTTTGTTGGAGCTTTACGCAGTGCATGTATATTTGCTCCATTTGTAGCCTTCCAGGCTTATGGCTACTACAATATGTGTGTTGGGCGTTTTCCTGATGAAATAAGGCCTTGGTGCAAGGCAAGAGTACCTTTGCTTTACAATTATATTCAAAGTCATTATTGGTATGTCCATTTTTAAGCTCTTGTTCATTTATTTTTCTGAAGTTATGCTATTATGATGCATTTTCTTTGTAGCCTTTAAATTGGATGTTTATTAAATATTAAGATGTTCCAATGAAGGCTGTTAATTTATGGTTGTCCAGGGGTGTAGGTTTCTTGAGATATTTTCAGCTGAAACAGTTGCCTAACTTCCTTCTTGCATCTCCAATCCTGTCTCTGGCATTTTTCTCAGTTGTTCACTATGCTAAGTCAAGGCCTCAGATCTTTTTTTCGCTTGGTTTTGACACTACTATTGAAGAAAAGAGCTGCGACGTTGTGTTTTTGTCAGAGGATCTCTCAAGGTCCAATGTAGCTGGCAGTGTGGAGAAATCCTCTGTTAGAGTAGAAGGTATAATTCTTAAACAGATAATTATGTTTTACAATTGTTGTCTGCTTGGAAGTACATTGTCATTTAAGGGATGCCATACTACAATTAAATCTATCTTGACTGTTCCTATTTGTTCGTGCTATTTTCTGATTCTCTCA--GAGCCTTTTGTGTTGTTCGTCTTGTCATTCTTATATGGTGATATCTGTGCACTTATAAGCTACACTTTAATCCTTAATCCATTATTCTATAACGCATTTAAGCACATATGAATTATGATCTTGTGCATTTGCATATATAATCTATCACTGTCTTTGCAACTGTAACATTATTCACTCCGTAACAGAACATTTCAATGTTAGGAGGAGGAAGAATGTAATCAAAGGTGACATTTCTAATGTTCCCATAGAGTCTGAGCCAGCAGCCAGACCGGGATACTTGTCTGCATCTGTTCTCCCGTTTGTGCTGCACTTGGGATTCATGGCAGGCACTGCTTTTCTTGTCATGCATGTACAGGTTAGTTCCAACGGTCTTGCCGACTTCGGCTTCTGTTTATCATGTTACTGAGTATGAGAAACAGACAAGTTTCATCTTGAACTTTTGTTAATCGTCTTATTTTTGGTACATGGTCCAGAATGTTGCTTAGATATTCTTGACATGAGGGTGTCCTTGGTAGGAGTATAACTGGGAA-GTGAAAACAGGGAAATGAAAATGGACATATTATTTGGA-------CACACGGAAAAAGTGTAGATACCCCTTTCATTTTCATTCCTCCCTTTTCTGTCTTCCCACTTTTACTGCCCACTACATCTTTAGTCGATTCCTAATTTCCAATATTATCTTTTCGCTGTTTGAGAATGGTTGAATTATTTAAATTCTTACTGCTGAGAATTTCACATATAACAGGTGGCAACTCGTTTCTTGTCTGCCAGCCCTCCTCTTTATTGGTTTGCTTCATACATAATGACATATCCTGCAAAATACCTTAGATGGGGATACCTGATATGGGCATACTCTGCAGCATATATTCTTCTTGGCAGTTTGCTCTTTTCAAACTTCTATCCTTTTACATGA
>Mneapolitanus 
TTGGCTGTTCTTCTTCTTGCTCTCTCTGGTTGCGCAAGATCTAATGGAGTGCTTAATGCTGGCTATATCTGTTTTCAGACTATGCATCGGGCTTATCATGCCCTTTTTCAAAATAAGAATTTTGCTGTGAGTTCATTTCTTCTTTGTTCTTTTCTGACATG-TGGTTAAGTGGCTGTGTTGTTTGTCTCTGAGAAATGATTTTGTAAGCATAACTTGAAATTGCCATTTGCATTTAGGCATT---------CTTTTCAAATAATTCTATA--------CTTCT------AAC-------------------------------------------TGAATTCGGGCACTTGAATGAACTGCTTCTGCCATTTGCATA-TTTACAATGAAC-----------------------------------------------------------------------------------------------------------------------------AGGGTTGCATGTAATATTGTAAAGTTATATATGTTATAA-AAAGGAAGAAGAAATAAGTTCGATTGTTCTTTGCAGCT--GTTTATTTTCTTCACGTGTAATTGGTGATAGATTACAAAGTAAATGTAGTTTGAACTATATGTTTTTCCCCACTAAATTAGGT-------CTTATTATTTATGTTCTATAGACTGACATGGGCATCACTCAGACTAGTTAGGGTAGATCTATAGATGTTTTAGGATTGATTTGCATGTAAACTGAAAATATATATAAAAAAACTATCAATCATTTTTACTCCGTATTATAAATTGGAATTCTTGATTGATTCCTTTGTTTTGCCAGTTGGCATTGCAGATTATTTTTGTTGGAGCTTTACGCAGTGCATGTATATTTGCTCCATTTGTAGCCTTCCAGGCTTATGGCTACTACAATATGTGTGTTGGGCGTTTTCCTGATGAAATAAGGCCTTGGTGCAAGGCAAGAGTACCTTTGCTTTACAATTATATTCAAAGTCATTATTGGTATGTCCATTTTTAAGCTCTTGTTCATTTATTTTTCTGAAGTTATCCTATCATGATGCATTTTCTTTGTAGTCTATAAATTGGATGTTT---AAATATTAAGATGTTCCAATGAAGGCTGTTAATTTATGGTTGTCCAGGGGTGTAGGTTTCTTGAGATATTTTCAGCTGAAACAGTTGCCTAACTTCCTTCTTGCATCTCCAATCCTGTCTCTGGCATTTTTCTCAGTTGTTCACTATGCTAAGTCAAGGCCTCGGATCTTTTTCTCGCTTGGTTTTGACACTACTATTGAAGAAAAGAGCTGTGACGTTGTGTTTTTGTCAGAGGATCTCTCAAGGTCCAAAGTAGCTGGCAGTGTGGAGAAATCCTCTGTTAGAGTAGAAGGTATAATTCTTAAACAGATAATTATGTTTTGCAATTGTTGTCTGCTTGGAAGTACATTGTCATTTAAGGAATGTCATACTACAATTAAATCTATTTTGACTGTTCCTATGTGTTAGTGCTATTTTCTGATTCTCTCATAGAGCCT--TGTGTTGATCGTCTTGTCATTCTTGTATGGTGATATCTGTGCACTTATAAGCTACACTTTAATCCATAATCCATTATTCTATAATGCATTTAAGCACATATGAATTATGATCTTGTGCATTTGCATATATAATCTATCACTGTCTTTGCAACTGTAACATTATTCACTCCGTAACAGAACATTTCAATGTTAGGAGGAGGAAGAATGTAATCAAAGGTGACATTTCTAATGTTCCCATAGAGTCTGAGCCAGCAGCCAGACCGGGATACTTGTCTGCATCTGTTCTCCCGTTTGTGTTGCACTTGGGATTCATGGCAGGCACTGCTTTTCTTGTCATGCATGTACAGGTTAGTTCCAATGGTCTTGCTGACTTCGGCTTCTGTTTATCATGYTACTGAGTATGAGAAACAAACAAGTTTCATCTTGAACTTTTGTTAATCGTCTTATTTTTGATACATGGTCCAGAATGTTGCTTAGATATTCTTGACATGAGG-TGTCCTTGGTAGGAGTATAACTGGGAA-GTGAAAACAGGGAAATGACAATGGATATATTGTTTGGG-------CACACGGAAAAAGTGTAGATACCCCTTTCATTTTCATTCCTCCATTTTCTGTCTTCCCACTTTTACTACCCACTACATCTTTAGTTGATTCCTAATTTCCGATATTATCT-TTTGCTGTTTGAGAATGGTTGAAGTATTTCAATTCTTACTGCTGAGAATTTCACATATAACAGGTGGCAACTCGTTTCTTGTCTGCCAGCCCTCCTCTTTATTGGTTTGCTTCATACATAATGACATATCCTGCAAAATACGTTAGATGGGGATACCTGATATGGGCATACTCTGCAGCATATATTCTTCTTGGCAGTTTGCTCTTTTCAAACTTCTATCCTTTTACATGA
