# Supplementary material for: Phylogenetic Properties of 50 Nuclear Loci in Medicago (Leguminosae) Generated Using Multiplexed Sequence Capture and Next-Generation Sequencing
Source: PLoS One. 2014 Oct 17;9(10):e109704. doi: 10.1371/journal.pone.0109704 (PMC4201463; doi:10.1371/journal.pone.0109704)
Supplement: S1 Alignments — (ZIP) [file pone.0109704.s001.zip › alignments_50loci/gene22_Medtr3g010000.1.fasta]

>truncatula 
CTACTATATTGTTGCAAGTGCGAGGTTTGTGAATGAATCATTATGGCAGAAGGTTACAGGTGTTGCTGTTTTACACTACTCAAATTCCAAGGGTGGAGTATCTGGTCCTCTGCCACCACCACCGGATGATTTTTATAACAAGGGCGCATCAATGAACCAAGCAAGAAGTATCAGGTTTGTTTCTTAGAATCTGATGTCATAGAGGATTATATCGCATGGAATATAGTTC----AATATTTCATTATTTTTTAAGTAT-TTTTTGGATCTTTTTGGG-------------------------------------------------------------------------------------------------------------------------------------------------------------------------------------------------------------TGATAACAATTTCCCTTGTGAGGTTGACAACTTCATTAACATATTGGCATGCTTCGCTTCTACATTGATACCTTTTTCAGCAGTGTTGTTAAATAGGCAACGAGATAGCGGAATTCGAACAAATTGTTATTTTGTAAAAAATATTGTCAATTAGTGACCCTAGCGTCTATATAACAATGTAACAGATTTTGAACAAACCGCTATTTTATGCGACTGAC-------AACACTGATTTGCAAGAGTTAAGTGACAACTCACGTTGGTTGATGGAGTGTAAAATATAAATGTGGAGAGTTTTGCTAAAAAGATTATGGCATCTTGTTATATTTAGTTCTAATGACTCG--GAATGATCAAGGGAAAA-GCTATATGTTTTCTGTATTTTGTTGTTATATTTTGTAGCACCTTGATGTTTTCCCTTATCAGCTGGCTAATATGCATTGTTTTTT---ACATAATGATGTTGAGTAGGCTAAACACATCTGCAAGTGGAGCTCGTCCTAACCCTCAAGGGTCCTTTCGGTACGGCTCAATCAACATTACGGATACTTACTTGTTAAAGGTTACAGCACCAGTGGCGATCAACGGCACAACTCGAGCTGCAATTAACGGAATCTCATTTCTAAAACCCGACGTTCCGTTTCGGCTCGCTGACAACAATCAACTAAGAGGAATTTATAAGCTTGATTTTCCAAGTAAGCCGATGAACAGAACACCAGTTATTGATAGATCAATCATCAATGCTACATATAAAGGGTTCATTGAGATTGTGTTGCAAAACAATGACTCCTCTGTTCAAAACTTTCATCTGGATGGGTACTCATTTTTCGTTGTTGGGTAAGAATCAACACCTTTCACTTTCTCTTGTTATTAATTACAATATTGTTTAATGATCACATTTGTAACAATTGATTTCTTGGATTTAGGATGGACTATGGTGATTGGTCCGAAAATTCAAGAAACTCTTACAATAGGTGGGATGCAATATCTCGCAGCACAACTCAGGTGTGTGATCTTCTTCTTCTTCTTCTTATTATTATTTTATTTGTTAAATTGTATCAGTTCTTTGATTGAAAGTTTTGCTCTAAATTTTGTAATATTGAAAAGTGACAACTAGCTAGATTTTCTAATGATTTTAATTTAGGGCCTGTTTGCTACGAACATTTTTCATGG-TTTAAAAGATTTATATAGGAAACAAAAATCTTCTCCACAAATTGT-TTCTCAAAATGGAAACAAAAAGTGTTTACTCTAACGAAAGAGTACCTTAGGTT-TTTTTCAAATGATTTGTACATGTTAGCAAGCTTATGCATGGAGACATGTGCTTTTTAAAATATATTAGGGACATAATTTTTTCTTGTTAATTAAATGGCACTACTATGTAATGAAAAAGTTACAAGCATTTGATCTAAAGTTAGACCTAATACATAAACACCTTTGAAGGGAGTATTTTACAATTGTTCAATTCATAGGGGACTCAATCAATCATTTGACTATTTTACCACTATAACAGGTTTTTCCTGGAGGATGGACAGCAATCCTGGTGTCTCTAGACAATGTTGGATCTTGGAATCTGAGAGCAGAAAATCTGGACAGGTGGTACCTAGGTCAAGAAACTTATCTGAGGATTGTCAATCCTGAAGAAGCCGGCGACACAGAGACTGGTGCACCAGAAAATGTTCTATATTGCGGCCCTCTAAAATACAAACAAAAGTAACATCTCATTTTTCCATTGACAGTGTTTTTGTACCCGATTTTTCCATTGACGCTGTACAAAACAAGCC-TATTTTTTT----AATTTTTACTTTTTTTATACCTGCAGAAAGCAGACACCTTCTTCATCGTCTGCAGATTCTTCTTTGGGAAGTGGCTTCCTTTTCACATTGTTCATGGGAATTCTTGTGATTTTCACATCTAGCTAA
>italica 
CTACTATATTGTTGCAAGTGCGAGGTTTGTGAATGAATCATTATGGCAGAAGGTTACAGGTGTTGCTATTTTACACTACTCAAATTCCAAGGGTGGAGCATCTGGTCCTCTGCCACCACCACTGGATGATTTTTATAACAAGGGCGCATCAATGAACCAAGCAAGAAGTATCAGGTTTGTTTCTTAGAATCTGATGTCATAGAGGATTATATCGCATGGAATATAGTTC----AATGTTTCATTATTTTTTAAGTAT--TTTTGGATCTTTTTATAATATATAAGGAAGCCTATTTCATTTTATTATATATTATCGAATCTAAGTTAAGTGCAGTTTTAGG--ATGTGTTCAAAATTGTTTGCGAATGTCAGTGAGGTTAATATGTTATAGTATTGTTAAATTGAAGCTATAG-------TTCTATAGTGTGGATGAATTTGAACAAATATCTAATTGTTTCTGGGACATGCTATTCAGTATGATAACAATTTCCCTTGTGAGGTTGACAACTTCATTAACATATTGGCATGCTTCGCCTCTACATTGATACCTTTTTCAGCAGTGTTGTTAAATTGGCAACAAGATAGCGGAATTCGAACAAATTGCTATTTTGTACAAAATATTGTCAAATAGTGACCCTAGCGTCGATATAACACTGTAACAGTTTTTGAACAAACCGCTATTTTATGCGACTGAC-------AACACTTATTTGCAAGAGTTAAGTGACAACTCACGTTGGTTGATGGAGTGTAAAATATAAATGTGGAGAGTTTTGCTATAAAGATTATGGCATCTTGTTATATTTAGTTCTAATGACTCG--GAATGATCAAGGGAAAA-GCTATATGTTTTCTGTATTTTGTTGTTATATTTTGTAGCATCTTGATGTTTTCCCTTATCAGCTGGCTAATATGCATTGTTTTTT---ACATAATGATGTTGAGTAGGCTAAACACATCTGCAAGTGGAGCTCGTCCTAACCCTCAAGGGTCCTTTCGGTACGGCTCAATCAACGTTACTGATACTTACTTGTTAAAGGTTACAGCACCAGTGGTGATCAACGGCACAACTCGAGCTGCAATTAACGGAATCTCATTTAAAAAACCTGACGTTCCGTTTCGGCTCGCTGACAACAATCAACTAAGAGGAATTTATAAGCTTGATTTTCCAAGTAAGCCGATGAACAGAACACCAGTTATTGATAGATCAATCATCAATGCTACATATAAAGGGTTCATTGAGATTGTGTTGCAAAACAATGACTCCTCTGTTCAAAACTTTCATCTGGATGGGTACTCATTTTTCGTTGTTGGGTAAGAATCAACACCTTTCACTTTCTCTTGTTACTAATTACAATATTGTTTAATGATCACATTTGTAACAATTGTTTTCTTGGATTTAGGATGGACTATGGTGATTGGTCTGAAAATTCAAGAAACTCTTACAATAGGTGGGATGCAATATCTCGCAGCACAACTCAGGTGTGTGATCTTCTTCTT------------ATTATTTTATTTGTTAATTTGTATCAGTTCTTTGATTGAAAGTTTTGCTCTAAATTTTGTAATATTGAAAAGTGACAACTAGCTAGATTTTCTAATGATTTTAATTTAGGGCCTGTTTGCTACGAACATGTT-CATGG-TTTAAAAGATTTATATAGGAAACAAAAATCTTCTCCACAAATTGTTTTCTCAAAATGGAAACAAGAAGTGTTTACTCTAACCAAAGGGTTCCTTAGGTTTTTTTTCAAATGATTTGTACATGTTAGCAAGCTTATGCATGGAGACATGTT--TTTTAAAATATATTAGGGACATAATTTTTTCTTGTTAATTAAATGGCACTACTATGTAATGAAAAAGTTACAAGCATTTGATCTAAAGTTAGACCTAATACATAAACACCTTTCAAGGGAGTATTTTACAATTGTTCAATTCATAGGGGACTCAATCAATCATTTGACTATTTTACTACTATAACAGGTTTTTCCTGGAGCATGGACAGCAATCCTGGTGTCTCTAGACAATGTTGGATCATGGAATCTGAGAGCAGAAAATCTGGACAGGTGGTACCTAGGTCAAGAAACTTATCTGAGGATTGTCAATCCTGAAGAAGCCGGCGACACAGAGACTGGTGCACCAGAAAATGTTCTATATTGCGGCCCTCTCAAATACAAACAAAAGTAACGTCTCATTTTTCCATTGACAGTGTTTTTGTACCCGATTGTT------------------ACAAGCC-TATTTTTTTTTTTAATTTTTACTTTCTTTATACTTGCAGAAAGCAGACACCTTCTTCATCGTTTGCAGATTCTTCTTTGGGAAGTGGCTTCCTTTTCACATTGTTCATGGGAATTCTTGTGATTTTCACATCTAGCTAA
>sativa 
CTACTATATTGTTGCAAGTGCGAGGTTTGTGAATGAATCATTATGGCAGAAGGTTACAGGTGTTGCTGTTTTACACTACTCAAATTCCAAGGGTGGAGCATCTGGTCCTCTGCCACCACCACCAGATGATTTTTATAACAAGGGCGCATCAATGAACCAAGCAAAAAGTATCAGGTTTGTTTCTTAGAATCTGATGTCATAGAGGATTATATCACATGGAATATAGTTC----AATGTTTCATTATTTCTTAAGTAT--TTTTGGATCTTTTTATAATATAAAAGGAAGCCTATTTCATTTTATTATATATTATCAAATCTAAGTTAAGTGCAGTTTTAGG--ATGTGTTCAAAATTGTTTGCGAATGTCAGTGAGGTTAATATGTTATAGTATTGTTAAATTGAAGCTATAGACTATAGTTCTATAGCGTGGATGAATCTGAACAAATATC-TATTGTTTCTGGGACATGCTATTCAGTATGATAACAAATTTTCTTGTGAGGTTGACAACTTCATTAACATATTGGCTTGCTTCGCTTCTACATTGATACCTTTTGCAGCAGTGTTGTTAAATAGGCAACGAAATAGCGGAATTCGAACAAATTGCTATTTTGTACAAAATATTGTTAAATAGTGGCCCTAGCGCCGATATAACACT--AACAGATTTTGAACAAACCGCTATTTTATGCGACTGAC-------AACACTGATTTGCAAGAGTTAAGTGACAACTCACGTTGGTTGATGGAGTGTAAAATATAAATGTGGAGAGTTTTGCTAAAAAGATTATGGCATCTTGTTATATTTAGTTCTAATGACTCG--GAATGATCAAGGGAAAA-GCTATATGTTTTCTGTATTTTGTTGTTATATTTTGTAGCATCTTGATGTTTTCCCTTATCAGCTGGCTAATATGCATTATTTTTT---ACATCATGATGCTGAGTAGGCTAAACACATCTGCAAGTGGAGCTCGTCCTAACCCTCAAGGGTCCTTTCGGTACGGCTCAATCAAGATTACTGATTTTTACTTGTTAAAGGTTACAGCACCGGTGGCGATCAACGGCACAACTCGAGCTGCAATTAACGGAATCTCATTTCTAAAACCTGACGTTCCGTTTCGGCTTGCTGACAACAATCAGCTAAGAGGAATTTATAAGCTTGATTTTCCCAGCAAGCCGATGAACAGAACACCAGTGATTGATAGATCAATCATCAACGGTACATATAAAGGGTTCATTGAGATTGTGTTGCAAAACAATGACTCCTCTGTCCAAAACTTTCATCTGGATGGGTACTCCTTTTTCGTTGTTGGGTAAGAATCAACACCTTTCACTTTCTCTTCTTACTAATTACAATATTGTTTAATGATCACATTTGTAACAATTGATTTCTTGGATTTAGGATGGACTATGGCGATTGGTCCGAAAATTCAAGAAACACTTACAATAAGTGGGATGCAATATCTCGCAGCACAACTCAGGTGTGTGATCTTCTTCTT------------------------------------------------------------------------TTTATTGACAAGTGATAACGAGCTACATTTTCTAATGATTTTAATTTAGGGCCTGTTTACTAAGGACATGTTTCATGGTTTTAAAAGAGTT------------------------------------------------------------------------------CCTTAGGTT-TTTTTCAAATGATTTGTACATGTTAGCAAGCTTATGCATGGAGGTATGTGCTTTTTAAAATAAATTAAGGACATAATTTTTTCTCGTTAATTAGATGGCACTACTTT----------------------------------------------------------------------------------------------------------------------------------------------------------------------------------------------------------------------------------------------------------------------------------------------------------------------------------------------------------------------------------------------------------------GTCTTCTCTTATTGTTAAATTTTTACTTTCTTTATACTTGCAGAAAGCAGACACATTCTTCATCTTCTGCAGATTCTACTTTGAGAAGTGGCTTCCTTTTCACATTGCTCATGGGAATTCTTGTGATTTTCACATCTAGTTAA
>medicaginoides 
CTACTATATTGTTGCAAGTGCGAGGTTTGTGAATGAATCATTATGGCAGAAGGTTACAGGTGTTGCTGTTTTACACTATTCAAATTCCAAGGGTGGAGTAACTGGTCCTCTGCCACCACCACCAGATGATTTTTATAACAAGGGCGCATCGATGAACCAAGCAAAAAGTATCAGGTTTGTTTATTAGAATCTGACATCATAGAGGATTATATCACATGGTATATAGTTC----AATGTTTCATTATTCTTTAAGTTTTTTTTTGGATCTTTTCATTATATAAGAAGAAGCATATTTCATTTTATTATATATTATCAAATTTAAGTTATGTGCATTTTTAGGACATGTGTTCAAAATTGTTTGTGAATGTTAGTG--------------------------------------------------------TGGATGAATTTGAACAAA----------------------------------------------------------------------------------------------------------------------------------------------------------------------------------------------------------------------------------------------------------------------------------------------------------------------------------------------------------------TTGTTATAGTTAGTTCTAATGATTCG--AAAGGATCGAGGGTGAA-GCTATATGTTTTCAGTATTTTGTTCTTGATGATTT-----------------CCCTTATGAATTGACTAATATGTATATTGTTTTTTTCCATAATGATGTTGAGTAGGCAAAACACATCTGCAAGTGGAGCTCGTCCTAACCCTCAAGGGTCCTTTAAGTACGGCTCAATCAACATAACTGATACTTACTTGTTAAAGGTTACACCGCCGGTTACGATCAACGGTACTACTCGAGCTGCAATTAACGGAATCTCATTTCTAAAACCCGATGTTCCGTTTCGTCTTGCTGACAATAAGCAACTAAGAGGAATTTATAAGCTTGATTTTCCCAGCAAGCCGATGAACAGAACACCAGCGATTGATAGATCAATCATCAATGCTTCATATAAAGGGTTTGTTGAGATTGTGTTGCAAAACAATGACTCCTCTGTTCAAAACTTTCATCTGGACGGGTACTCCTTTTTCGTAGTTGGGTAAGAATCAA---CTTTCTCTTTCTTTTGTTAGAGATTACAATATTTTGTAATGATCAC-TTTTTAACAATTGATATCTTGGATCTAGGATGGACTATGGTGATTGGTCCGAAAATTCGAGAAACAATTACAATAAGTGGGATGCAATTTCTCGCAGCACAACTCAGGTGTGTG------------------------------------------------------------------------------------------------------------------------------------------------------------------------------------------------------------------------------------------------------------------------------------------------------------------------------------------------------------------------------------------------------------------------------------------------------------------------------------------------------------------------------------------------------------------------------------------------------------------------------------------------------------------------------------------------------------------------------------------------------------------------------------------------------------------------------------------------------------------------------------------------------------------------------------------------
>Msulcatus 
CTACTATGTTGTTGCAAGTGCGAGATTTGTGAATGAATCATTGTGGCAGAAGGTTACAGGTGTTGCTGTTTTACACTATTCAAATTCCAAGGGTGGAGTAACTGGTCCTCTGCCACCACCACCAGATGATTTTTATAACAAGGGCGCATCGATGAACCAAGCAAGAACTATAAGGTTTGTTTCTTAGAATCTAACGTCATAGATGATTGTATCACAGGGATTACAGTATTGCTATTGTTTCACAAT------------------------------------------------------------------------------------------------------------------------------------------------------------------------------------------------------------------------------------------------------------------------------------------CATGCTTCGCTTCTACATTGATACCTTTTTCAGCAGTGTTGTTAAATTGGCAACGAGATAGCGGAATTCGAACAAATTGCTATTTTGTACAAAATATTGTCAAATAGTGACCCTAGTGTCGATATAACACTGTAACAGATTTTGAACAAACCGCTATTTTATGCGACTGAC-------AACACTGATTTGCAAGAGTTAAGTGACAACTCA-GTTGCTTGATGGAGTGTAAAATATAAATGTGGAGAGTTTTGCTAAAAAGATTATGGCATCTTGTTATATTTAGTTCG-----------GAATGATCAAGGGAAAA-GCTATATGTTTTCTGTATTTTGTTGTTATATTTTG-----------------CATTTTTCAGTTGACTAATATGTATTGTTTTT----CCATAATGATGTTGTGTAGGCTAAACTCATCTGCAAGTGGAGCTCGTCCTAACCCTCAAGGGTCCTTTCGGTATGGCTCAATAAATGTAACTGACACTTACTTTTTAAAGGTTACACCGCCAGTGACGATCAATGGCACTACTCGAGCAACCATCAATGGCATCTCATTTCAAAAACCTAACGTTCCGTTTCGGCTCGCTGACAAAAAACAACTAAGAGGAATATATAAGCTCGATTTTCCCAGCAAGCCGATGAACAGAACACCAGTGATTGATAGATCAATTATCAATGCTTCATATAAAGGATTCATCGAGATTGTGTTTCAAAACAATGACACCTCTGTTCAAAACTTTCATCTGGACGGATACTCCTTTTTCGTTGTTGGGTAAGAATCAACACCTTTCACTTTCTCTTGTTACCATTTATAATTTTGTTTAATGATCATATTTTTAACAATTGATTTATTGGATTTAGGATGGACTATGGTGATTGGTCAGAAAATTCAAGAAACTCTTACAATAAGTGGGATGCAATTTCTCGCAGCACAACTCAGGTGTGTTCCAT--------------------------------------------------------------------------------------------------------------------------------------------------------------------------------------------------------------------------------------------------------------------------------------------------------------------------------------------------------------------------------------------------------------------------------------------------------------------------------------------------------------------------------------------------------------------------------------------------------------------------------------------------------------------------------------------------------------------------------------------------------------------------------------------------ATC-TTCCGTTAAATTTTTACTTTC----TACTTGCAGAAAGCAGCCAAATTCTTCATCTTCTGTAGATTCTACTTTGGGAAGTGGCTTCCTTTTCACACTGCTCATGGGAATTCTTATGATTTTCACATCTAGCTAA
>Mneapolitanus 
CTACTATGTTGTTGCAAGTGCGAGATTTGTGAATGAATCATTGTGGCAGAAGGTTACAGGTGTTGCTATTTTACACTATTCAAATTCCAAGGGTGGAGTAACTGGTCCTCTGCCACCACCACCAGATGATTTTTATAACAAGGGCGCATCAATGAACCAAGCAAGAAGTATAAGGTTTGTTTCTTAGAATCTAACGTCATAGATGATTGTATCACAGGGATTACAGTATTGCTATTGTTTCAATAT---------------------------------------------------------------------------------------------------------------------------------------------------------------------------------------------------------------------------------------------------------------------------------------------------------------------------------------------------------------------------------------------------------------------------------------TTGACCAAACTGCTAT-TTCCGCGATCTGCTATTGATAAAACTGTTTTGCAGGAGTTAAGGGACAACT---------------------------------------------------------------TTGTTATAATTAGTTCTAATGACTCAATGAATGATTAAAGGCAAAAGCC-TATGTTTTCTGTATTCTGTTCTTGGCGATTA-----------------CGTTTATCAGTTGACTAATA-GTATAGTTTTTT---CCATAATGATGTTGAGTAGGCTAAACACATCTGCAAGTGGAGCTCGTCCTAACCCTCAAGGGTCCTTTCGGTACGGCTCAATAAATGTAACTGATACTTACTTGTTAAAGGTTACTCCACCGGTGACGATCAATGGCACTACTCGAGCAACCATCAATGGCATCTCATTTAAAAAACCTGACGTTCCATTTCGGCTCGCTGATAAAAAACAACTAAGAGGAATTTATAAGCTTGATTTTCCCAGCAAGCCGATGAACAGAACACCAGTGATTGATAGATCAATTATCAACGCTTCATATAAAGGGTTCATTGAGATTGTGTTGCAAAACAATGACACCTCTGTTCAGAACTTTCATCTGGACGGATACTCCTTTTTCGTTGTTGGGTAAGAATCAACACCTTTCACTTTCTCTTGTTACTATTTACAATTTTGTTTAATGATCACATTTTTAACAATTGATTTCTTGGATATAGGATGGACTATGGTGATTGGTCAGAAAATTCAAGAAACTCTTACAATAAGTGGGATGCAATTTCGCGCAGCACAACTCAGGTGTGTTCCAT--------------------------------------------------------------------------------------------------------------------------------------------------------------------------------------------------------------------------------------------------------------------------------------------------------------------------------------------------------------------------------------------------------------------------------------------------------------------------------------------------------------------------------------------------------------------------------------------------------------------------------------------------------------------------------------------------------------------------------------------------------------------------------------------------------------------------------------------------------------------------------------------------------------------------------------------
