# Supplementary material for: Phylogenetic Properties of 50 Nuclear Loci in Medicago (Leguminosae) Generated Using Multiplexed Sequence Capture and Next-Generation Sequencing
Source: PLoS One. 2014 Oct 17;9(10):e109704. doi: 10.1371/journal.pone.0109704 (PMC4201463; doi:10.1371/journal.pone.0109704)
Supplement: S1 Alignments — (ZIP) [file pone.0109704.s001.zip › alignments_50loci/gene27_Medtr6g083920.1.fasta]

>truncatula 
ATGCCAATGTCAGAGGACGACTTGGGATTCTGTACAGAAAATTCAACTCAAGATGTGGGAAATCATGATTTTGCTTCTCAAGAGGATGGAGAATTACCTCGAAAACGGAGACCCGGTTTAGGCCTCAATCGTGCACGCCCACGTTTCTCCCTTAAGCCGACCAAAAAGTAAAGCTTATTTGATATTTATGATGGTTTTTTTACTAATATGAGTGCTGATT--TTTTATTTTTTTACTTGTATACATGTTTCTCAATTCTCACGTGTTCAATCTT---TGACAGACCCTCTGTTGAGGATTTGTTACCGATTCTTGACTTGAAAAAACTGACAGATCCCGAGGAATTCTTCATGGCCCATGAACGGTTGGAAAGTAAGGAATAGTTTGTTTCTTTTCTTGATTGTGCCAAAGATACG-TTTTTTTTTGTCTTGTTGTTAACTTCTGCATTTTGATTCGATAGATGCAAAAAGAGAAATAGAAAAGCAGTTGGGTATTGTGTCATCTCAGCCAAGTCAGGATTCAACTAAACCACGGGAACGTCGACCGGGACTTCCTGGGTTTAATCGGAGGTAACGTCCATGAATACTTCTTCAACAAACAACCTGCATTGTGTTTATGTTGTTTGTCATTCTCTTTTGGTTGCTTGATTTGTTCTTGATGTTATATTGGTCAGGCCAGTTAGATACAGACATAGGGTTTCAACAGAAGCTTTGGTCAATAATGATGATGTCCTATCCTCCCAAGAGGCATTTGAATCCGACGGTCTTGATCCTGTTGGTGATAACACTGACAAAGGCAAATTTTCTCTTGCATCATTGGATAATGAAGTAACTGGTGAGTGAATTCTACTCTGTAAAATCTTGCCGGGCTTGATTATCCCTGTGCTTT--GGATTC----TTCTACTGTTGTTCTTTTCT-CTTTTGATTTCAGTACCTTTTTTTGTAACT-TAATTTTTCGTACTTCAAATCGATCGTGATTGTGACAGATTCACCAGCTATTGAAGAGAATAAGATGAATGACATTTTGAAAGGATTGCTTGATTGTGATTCTGAAGAACTTGAGGGTGAAGGAGCAATGAATCTTTTGCAGGAGAGGTTACAGGTCAAATCGATTGTTTTCGAGAAATTATCTGTTCCAGACTTCCTAGATATCCAACCTATTGATCTGAAATCTTTGCAAGGGACTTTGTCGAAGCCAAGCAAAGGAAAGGCTTTTTCTGACGTAGATAATTGGTTGAAAGGAATGAATATTCAGACACCTCTTAGACGGAGTGTAGGATACGCTGAGAAGCAGTTAGCTTCACCCACACCACCAAAAAGTCCATTTGCTTCATTGTCATCATTACAAAAGCACATTTCACGGTCAAAGCTATCTACGGATCCATTTTCAACTCATGAAATTGACCTTGTACCTACAAGAAGCTATTCACCAATTCACATGGCAGACCAGGAAGTCGATATTGTTGGTTCTAGTAAGCTGTCGGATGAGCTGACTGCACCTACAAC---CGAAGATGTTATTGCTGCTGGTGAGAAAAATACAATTCCGGAGACTTCTGAAAATTCCAAGGAACACAATTCTAGGAATCCATCAGATGAAGTTAATGCGCCCATAATTGAAGATATTGTGGACAATCCTGACAGAAATTGCACCATTACTCCTCAAAAGTCCATGGTTGATAATTCAACCGAACCTGGGTTTAATGCTAATGTTGACTCGAATGAACCTGCTGTTGACATGGATGTGGATATTGGTCGTAGTGGTATGGGAAAAAGGGTTATGGATGACACAGAAGGAAGGCAAAATGTTGAGCCAAATGAACCTTTTCATTTTGATGACAACGTATGTTACATCTGAGTATTTTAATTTAATAATCCTAAGTTGTTGTTGAAGGTTTAGCTTTGAAATCTGAATGAATATGTTTATTATGATAGACGCTGGAAGAAAACATGCAGGGATTTACAAGTTCTATACCAACAGATGACGCGAATCTGAACACGGAGCTTCCACTAGGT--AAGTTTATATTCGCAACATTTTATAAGAAGAGAC----CTTACTCTTAAGTTTATTTATCAAAAAGCTCAATGTTATTTTTTGACTATGTAGCTGGCCTTTCATAGCGGGAAAATACTTGATTATTGTTATTGTTTTGATGGTGAACTTTTATAACAATGCAATAAACTCTGCACATAGGTTTTCCT-------------------------------------------ATGTACCTTTGATGGCACTAACTCACTTGTGATATGCATTAGCTGATCAATCAAATCCAGTTACCTATCAAGCCAATTCTATGGACAAAGGGTCTAGAAGATCAGATGATGGTCCAGAACAGTGTTTACAG
>italica 
ATGCCAATGTCAGAGGACGGCTTGGGATTCTGTACAGAAAATTCAACTCAAGATGTGGGAAATCATGATTTTGCTTCTCAAGAGGATGGAGAATTACCTCGAAAACGGAGACCCGGTTTAGGTCTCAATCGTGCACGCCCACGTTTCTCCCTTAAGCCGACCAAAAAGTAAAGCTTATTTGATATTTATGATGGTTTTTTTACTAATATGAGTGCTGATTT-TTTATTTTTTTTAGTTGTTTACATGTTTCTCAATTCTCACGTGTTCAATCTT---TGACAGACCCTCTGTTGAGGATTTGTTACCGATTCTTGACTTGAAAAAACTGACAGATCCCGAGGAATTCTTCATGGCCCATGAACGGTTGGAAAGTAAGGAATAGTTTGTTTCTTTTCTTGATTGTGCCAAAGATACGTTTTTTTTTTGTCTTGTTGTTAACTTCTGCATTTTGATTCGATAGATGCAAAAAGAGAAATAGAAAAGCAGTTGGGTATTGTGTCATCTCAGCCAAGTCAGGATTCAACTAAACCACGGGAACGTCGACCGGGACTTCCTGGGTTTAATCGGAGGTAACGTCCATGAATACTTCTTCAACAAACAACCTGCATTGTGTTTATGTTGTTTGTCATTCTCTTTTGGTTGCTTGATTTGTTCTTGATGTTATATTGGTCAGGCCAGTTAGATACAGACATAGGGTTTCAACAGAAGCTTTGGTCAATAATGATGATGTCCTATCCTCCCAAGAGGCATTTGAATCCGACGGTCTTGATCCTGTTGGTGATAACACTGACAAAGGCAAATTTTCTCTTGCATCATTGGATAATGAAGTAACTGGTGAGTGAATTCTACTCTGTAAAATCTTGCCGGGCTTGATTTTCCCTGTGCTTT--GGATTC----TTCTACTGTTGTTCTTTTCT-CTTTTGATTTCAGTACCTTTTTTTGTCACT-TATTTTTTCGTACTTCAAATCGATCGTGATTGTGACAGATTCACCAGCTATTGAAGAGAATAAGATGAATGACATTTTGAAAGGATTGCTTGATTGTGATTCTGAAGAACTTGAGGGTGAAGGAGCAATGAATCTTTTGCAGGAGAGGTTACAGGTCAAATCGATTGTTTTCGAGAAATTATCTGTTCCAGAATTCCTAGATATCCAACCTATTGATCTGAAATCTTTGCGAGGGACTTTGTCGAAGCCAAGCAAAGGAAAGGCTTTTTCTGACGTAGATAATTTGTTGAAAGGAATGAATATTCAGACACCTCTTAGACGGAGTGTAGGATATGCTGAGAAGCAGTTAGCTTCACCCACACCACCAAAAAGTCCATTTGCTTCATTGTCATCATTGCAAAAGCACATTTCACGGTCAAAGCTATCTACTGATCCATTTTCAACTCATGAAATTGACCTTGTACCTACAAGAAACTATTCTCCAATTCACATGGCAAACCAGGAAGTCGATATTGTTGGTTCTAGTAAGCCGTCGGATGAGCTGACTCCACCTACAAC---CGAAGATGTTATTGCTGCTGGTGAGAAAAATACAATTCCGGAGACTTCTGAAAATTCCAAGGAACACAATTCTAGGAATCCATCAGATGAAGTTAATGCGCCCATAATTGAAGATATTGTGGAAAATCCTGACAGAAATTGCACCATTACTCCTCAAAAATCCATGGTTGATAATTCAACCGAACCTGGGTTTAATGCTTATGTTGACTCGAATGAACCTGCTGTTGACATGGATGTGGATATTGGTCGTAGTGGTTTGGGAAAAAGGGTTATGGATGACACAGAAGGAAGGCAAAATGTTGAGCCAAATGAACCTTATCATTTTGATGACAACGTATGTTACCTCTGAGTATTTTAATTTAAAAATCCTAAGTTGTTGTTGAAGGTTTAGCTTTGAAATCTGAATGAATATGTTTATTATGATAGACGCTGGAAGAAAACATGCAGGGATTTACAAGTTCTATACCAACAGATGACGCGAATCTCAACACGGAGCTTCCACTAGGT--AAGTTTATATTCGCAACATTTTATAAGAAGAGAC----CTTACTCTTAAGTTTATTTATCAAAAAGCTCAATGTTATTTTTTGACTATGTAGCTGGCCTTCCATAGCGGGAAAATACTTGATTATTGTTATTGTTTTGATGGTGAACTTTTATAACAATGCAATAAACTCTGCACATAGGTTTTCCT-------------------------------------------ATGTACCTTTGATGGCACTAACTCACTTGTGATATGCATTAGCTGATCAATCAAATCCAGTTACCTATCAAGCCAATTCTATGGACAAAGGGTCTAGAAGATCAGATGATGGTCCAGAACAGTGTTTACAG
>sativa 
AA---AATGTTAGAGGACGACTTGGGATTCTGTACAGAAAATTCAACTCAAGATGTGGGAAATCATGATTTTACTTCTCAAGAGGATGAAGAATTACCTCGAAAACGGAGACCCGGTTTAGGCCTCAATCGTGCACGCCCACGTTTCTCGCTTAAGCCGACCAAAAAGTAAAGCTTATTCAATGTTTATGATGGTTTTTT-ACTAATATGAGTGCTGATTTTTTTTATTTTTTTAGTTGTATACATGTTTCTCAATTCTCACGTGTTCAATCTT---TGACAGACCCTCTGTTGAGGATTTATTACCGATTCTTGACTTGAAAAAACTGACAGATCCCGAGGAATTCTTCATGGCCCATGAACGGTTGGAAAGTAAGGAATAGTTTGTTTCTTTTCTTGATTGTGCCAAAGATACG---TTTTTTTGTCTTGTTGTTAACTTCTGCATTTTGATTTGATAGATGCAAAAAGAGAAATAGAAAAGCAGTTGGGTATTGTGTCATCTCAGCCAAGTCAGGATTCAACTAAACCACGGGAACGTCGACCGGGAATTCCTGGGTTTAATCGGAGGTAACGGCCATGAATACTTCTTCAACAAACAACCTGCATTGTGTTTATGTTGTTTGTCATTCTCTATTGGTTGCTTCATTTGTTCTTGATGTTATATTGGTCAGGCCAGTTAGATACAGACATAGGGTTTCAACAGAAGCTTTGGACAATAATGATGATGTCCTATCCTCCCAAGAGGCATTTGAATCCGACAGTCTTGATCCTGTTGGTGATAACACTGACAAAGGCAAAGTTTCTCTTGCATCATTGGATAATGAAGTAACTGGTGAGTGAATTCTACTCTGTAAAATCTGGCCGGGCTTGGTTATCCCTGTGCTTT--GGATTC----TTCTACTGTTGTTCTTTTCT-CTTTTGATATCAGTACCTTTTCTTGTCACC--TATTTTTCGTACTTCAAAACGATCGTGATTGTGACAGATTCACCAGCTATTGAAGAGAATAAGATGAATGACATTTTGAAAGGATTGCTTGATTGTGATTCTGAAGAACTAGAGGGTGAAGGAGCAATGAATCTTTTGCAGGAGAGGTTACAGGTCAAATCGATTGTTTTCGAGAAATTATCTGTTCCAGACTTCCTAGATACCCAACCAATTGATCTGAAATCTTTGGGAGGGACTTTGTCGAAGCCAAGCAAAAGAAAGGCTTTTTCTGACGTAGATAATTGGTTGAAAGGAATGAATATTCAGACACCTCTTAGACGGAGTGTAGGATGCGCTGAGAAGCAATTAGCTTCACCCACACCACCAAAAAGTCCATTTGCTTCATTGTCATCATTGCAAAAGCACATTTCACGGTCAAAGCTATCTACGGATCCATTTTCAGCTCATGAAATTGATCATGTACCTACAAGAAACTATTCACCAATTCACATGGTAAACCAGGAAATTGATATTGTTGGTTCTAGTAAGCCATCAGATGAGCTGACTCCACCTATAAT---CGAAGATGTTATTGCTGCTGGTGAGGCAAATACAATTCTGGAGACTTCTGAAAATTCCAAGGAACACAATTCTAGGAATCCATCAGATGAAGTTAATGCGCCCATAATTGAAGATATTGTGGACAATCCTGACAGAAATTGCTCCATTACTCCTCAAAAGTCCATGGTTGATAATTCAACCGAACCTGAGTTTAATGCTAATGTTGACTCGAATGAACCTGCTGTTGACATGGATGTGGATATTGGTCGCAGTGGTATGGGAAAAAGGGTTATGGATGACACAGTAGGAAGGCAAAATGTTGAGCCAAATGAACCTTATCATTTTGATGACAATGTATGTTACATCTGAGTATTTTAATTTAATAATCTTAAGTTGTTGTCGAAGGTTTAGCTTTGAAATCTGAATGAATATGTTTATTATGATAGATGCTGGAAGAAAACATGCAGGAATTTACAACTTGTATACCAACAGATGATGCGAATCTCAACTCGGAGATTCCACTGGGT--AAGTTTATATTCACAACATTTTATAAGA---GAC----CTTAATC-TAAGTTTATTTATCAAAAAGCTCAATGTTATTTTTTGACTATGTAGCTGGCCTTTCATAGTGGGAAAATACTTTATTATTGTTATTCTTTTGATGGTGAACTTTTATAACAATGCAATAAACTCTATACATAGGTTTTCCTTTGATCTGAAATCAGAGAAGAATTTGGTTTTAAATTGGTGTTTATGTACCTTTGATGGCACTAACTCACTTGTGTTATGCATTAGCTGATCAATCAAATCCAGTTGCCTATCAAGCCAATTCTATGGACAAAAGGTCTACAAGATCAGATGATGGTCCAGAACAGTGTTTACAG
>medicaginoides 
ATGGCAATGTTAGAGGACGACTTGGGATTCTGTACAGAAAATTCAACTCAAGATGTGGGAAATCATGTTTTTGCTTCTCAAGAGGATGGAGAATTACCTCGAAAACGGAGACCAGATTTAGGCCTCAATCGTGCATGCCCACGTTTCTCGCTTAAGCCAACCAAAAAGTAAAGCTTCTTTGATGTTTATGATGGTTTTT-CACTGATATGAGTGCTGATT--TTTTATTTTTTTACTTGTTTACATGTTT-------CTCACGTGTTCGATCTT---TGACAGGCCCTCTGTTGAGGATTTGTTACCGATTCTGGACTTGAAAAAACTGAAAGATCCCGAGGAATTCTTCATGGCCCATGAGCGGTTGGAAAGTAAGGGATAGTTTGTTTCTTTTCTTGATTGTGCCAAAGATATG------TTTTTTTGTCTTGTTAACTTATGCATTTTGATTTGATAGATGCAAAAAGAGAAATAGAAAAGCAGTTGGGTATTGTGTCTTCTCAGCCAAGTCAGGATTCAACTAAACCACGGGAACGTCGACCGGGACTTCCTGGGTTTAATCGGAGGTAACGGCCATGAATACTTCGTCAACAAACAGCCTGCATTGTGTTCATGTTGTTTGTCGTTCCCTTTTGGTTGCTTGATGTGTTTTTAATGTTATATTGGTCAGGCCAGTTAGATACAAACATAGGGTTTCAACAGAAACTTTGGACAATAATGATGATGTCCTATCCTCCCAAAAGCCATTTGAATCCATCAGTCTTGATCCTGTTGGTGATAACACTGACAAAGGCAAAGTTTCTCTTGCATCATTGGATAATGAAGTAACTGGTGAGTGAATTCTACTCTGTAAAATCTGGCCGGGCTTGATTATCCCTGTGCTTT--GGATTC----TTCTATTGTTGTTCTTTTCT-CTTTTCATATCAGTACCTTTTT---TCTCACTTATTTTTTGTACTTCATAACGATCGTGATTGTGACAAATTCACCAGCTATTGAAGAGAATAAGATGAATGACATTTTGAAAGGATTGCTTGATTGTGATTCTGAAGAACTAGAGGGTGAAGGAGCAATGAATCTTTTGCAGGAGAGGTTACAGGTCAAATCGATTGTTTTCGAAAAATTATCTGTTCCAGACTTCCCAGATATGCAACCTATTGATCTGAAATCTCTGCGAGGGACTTTGTCGAAGCCAAGCAAAAGAAAGGCTTTTTCCGACGTAGATAATTGGTTGAAAGGAATGAATATTCAGACACCTCTTAGACAGAATGTAGGATATGCTGAGAAGCAATTAGCTTCACCCACACCACCAAAAAGTCCATTTGCTTCATTGTCATCATTGCAAAAGCACATTTCACGGTCAAAACTATCTACGGATCCATTTTCAGCTCATGGAATTGATCATCTACCTGCTAGAAACTATTCACCAATTCACATGGTAAACCAGGAAGTTGATATTGTTGGTTCTGGTAAGCCGTCAGATGAGCTGACTCCACCTATAAT---CGAAGATGTTATAGCTGCTGGTGAGACAAATACAATTCTGGAGACTTCTGAAAATTCCATGGAACACAATTCTAGGAATCCATCAGATAAAGTTAATGCACCCATAATTGAAGATATTGTTGACAATCCTGACAGAAATTGCACCATTACTCCTCAAAAGTCCATGGTTGATAATTCGACCGAACCTGGGTTTAATGCTAATGTTGACTCGAATGAACCTGCTGTTGACATGGATGTGGATATTGGTCGCAGTGGTATGGGAAAAAGGGTTGTGGATGACACAGTAGAAAGGCAAAATGTTGAGCCAAATGAACCTTATCATTTTGATGACAACGTATGTTACCTCCGAGTATTTTAATTTAATAATCTTAAGTTGTTGTCGAAGGTTTAGCTTTGAAATCTGAATGAATATGTTAATTATGATAGATGCTGGAAGAAAACATGCACGAATTTACAACTTCTATACCAACAGATGATGTGAATCTCAACTCGGAGCTTCCACTAGGT--AAGTTTATATTGACAACATTTTATAAGAAGAGAC----CTTACTC-TAAGTTTATTTATCAAAAAGCTCAATGTTATTTTTTGACTATGTAGCTGGTGTTTCATAGTG------------------------------------AACTTTTATAACAATGCAGTAAACTCTGCACATAAGTTTTCCTTTGATATGAAATCAGAGAAGAATTTGGTTTTAAGTTAGTGTTTATGTACCTTTGATGGCACTAACTCACTTGTGATATGCATTAGCTGATCAATCAAGTCCAGTTGCGTATCAAGCCAATTCTATGGACAAAAGGTCTAGAAGATCAGATGATGGTCCAGAACAGTGTTTACAG
>Msulcatus 
AAATCAATGTTAGAGGAAAACTTGGAATTCAATACAGAAATTTCAACTCAAGATGTGGGAAGTGATGTTTTTGCTTCTCAAGAGGATGGAGAATTACCTCGAAAACAGAGACCCGGTTTAGGCCTCAATCGTGCACGTCCACGTTTCTCGCTTAAGCCGACCAAAAAGTAAAGCTTATTTGATGTTTATGATGTTTTTTTTACTAGTATGAATGCTGATT--TTTTGTTTCTTTAGTTGTTTACATGTTT-------CTCATGTGTTCAATACTTAATAACAGGCCCTCTGTTGAGGATTTGTTACCGATTCTGGACATGAAAAAGCTAAAAGATCCTGAGGAATTCTTCATGGCCCATGAACGATTGGAAAGTAAGTGATTTTTTGTTTCTTTTCCTGATTGCGCCGTGGATGCA---TTTTTTAGGCTTGGTGTTAACTTCTGCATTTTGATTTGATAGATGCAAAAAGGGAAATAGAAAAACAGTTGGGTATTGTGTCATCTCAGCCAAATCAGGATTCAACTAAACCAAGGGAACGTCGACCAGGACTTCCAGGGTTTGATCGGAGGTACCGGCCATAAATACT-CTTCAACAACCAGTCTCCATTGTGTTTATCTTGTTTGTCATTCTATTTTGGTTGTTTGATGTGTTCTTGATGTTATATTTGTCAGGCCAGTTAGATACAAACATAGGGTTTCAACAGAAGCTTTGGACCATAATGATAATGTCCTCTCCTCCCAAGAGGCATTTGAATCTGATAGTCTTGATCCTGTTGGTGATAACACTGGCCAAGGCAAAGTTTCTCTTGCACCATTGGATAATGAAGTAACTGGTGAGTGAATTCTACTCGATACAGTAT-GCTAGGCTTGATTGTGCCTCTGCGGTTCTTATTC----TTCTACTGTTGTTTTTT----CTTTTGGTATCTGTACCTTTTC-TGTCACTT--ATTTTTCATACTTCAAAACAATCGTGATTGTGGCAGGTTCACCAGCTATTGAAGAGAATAAGATCAATGACATTTTGCAAGGATTGCTTAATTGTGATTCTGAAGAACTAGAGGGGGAAGGAGCAATGAATCTTTTGCATGAGAGGTTACAGGTCAAACCAATTGTTTTCGAGAAATTATCTGTTCCAGACTTCCCAGATATCCAACCGATTGATCTGAAATTTTTGCAAGGGAATTCGTCGAAGCCAAAAAAAAGAAGGGCTTTATCCGACATAGATAATTTGTTGAAAGGAATGAATATTAAGACACCTCTTAAACGGGATATAGAATACGCTGAGAAGCAATTAGCTTCACCCACACCTCCAAAAAGTCCATTTGTTTCATTGTCATCATTGCAAAAGCACATTTCACGGTCAAAGCCATCTACGGATCCATTTTCAGCTCATGAAATTGATCATGTACCTACTAGAAACTATTCACCAATTCACATGATAAGCCAGGAAGTCAATATTGTTGGTTCTAGTAAGCCGTCAGATGAGCCCACTCCACCTATAATCATCGAAGATGTTATTGCTGCTGGTGAGACAAATACACTTCTGGAGACTTCTGAAAATTCCAAGGAGCACAATTCTAGGAAGTCATCAGATAAAGTTAATGCACCCATGATTGAAGATATTGTTGACAATCCTGACAGAAATTGCACCATTA---CTCAAAAGTCCATGGTTGATAATTCAACTGAACCTGGGTTTAATGCTAATGTTGACTCGAACAAACCTCCTGTTGACATGGATGTGGATATTGGAGATTGTGGTATGGGAAAAAGGGTTATGGATGACACAGTAGGAAGGCAAAATGTTGAGCCAAATGAACCTTATCATTTTGACGACAAAGTATGTTGCCTCCAAGTATTTTAATTTAATAATCTTAAGTTGTTGTCGAAGTTTTAGCTCTAAAATCTGAATGAATATGTTTATTATGATAGATGCTGGAAGAAAATCTGCAGGAATTCACAACTTCTATACCAACAGATGATGCGAATCTCATCTCGGAGATTCCACTAGGT--ATGTTTATATTCACAACATTTTATAAGAAGAGACCTTACTTACTC-TAAGTTTATTTATCAAAAAGCTCAATATTATTTTTTGACTATGTAGCTGGCCTTTCATAGTGGGAAAATACTTGATTATCGTTATTGTTTTGATGGTGAACTTTTATAACAATGCAATAAACTCTGCACATAGGTTTTCCTTTGATCTGAAATCAGGGAAGAATTTGGTTTTAAATTAGTGTTTATGTACCTTTGATGGCACTAACTCACTTGTGWTATGCATTAGCTGATCAATCAARTCCAGTTGCRKMTCAAGCTAATTCTACGGACAAAGGGTCTAGAAGATCAGATGATGGTTCAAAACAGTGTTTTCAG
>Mneapolitanus 
AAGTCAATGTTAGAGGACAACTTGGGCTTCAATACAGAAATTTCAACTCAAGATGTGGGAAATGATGTTTTTGCTTCTCAAGAGGATGGAGAATTACCTCGAAAACGGAGACCCGGTTTAGGCCTCAATCGTGCACGTCCACGTTTCTCGCTTAAGCCGACCAAAAAGTAAAGCTTATTTGATGTTCATGATGATCTTTTTACTAGTATGAATCCTG-TTTTTTTGTTTGTTTTAGTTGTTTACATGTTT-------TTCATGTGTTCAATATT---TGACAGGCCCTCTGTTGAGGATTTGTTACCGATTCTGGACATGAAAAACCTTAAAGATCCTGAGGAATTCTTCATGGCCCATGAACGGTTGGAAAGTAAGTGATAGTTTGTTTCTTTTTGTGATTGCACCATGGATGCA---TTTTTTAGGCTTGGTGTTAACTTCTGCATTTTGATTTGATAGATGCAAAAAGGGAAATAGAAAAACAGTTGGGTATTGTGTCATCTCAGCCAAATCAGGATTCAACTAAACCACGGGAACGTCGACCAGGACTTCCAGGGTTTGATCGGAGGTACCGGCCATAAATACT-CTTCAACAACCAGTCTCCATTGTGTTTATGTTGTTTGTCATTCTCTTTTGGTTGTTTGATGTGATCTTGATGTTATATTTATCAGGCCAGTTAGATACAAACATAGGGTTTTAACAGAAGCTTTGGACAAAAATGATGATTTCCTCTCCTCCCAAGAGGCATTTGAATCTGACAGTCTTGATCCTGTTGGTGATAACACTGGCCAAGGCAAAGTTTCTCTTGCATCATTGGATAATGAAGTAACTGGTGAGTGAATTCTACTCTATACAATAT-GCCAGGCTTGATTGTCCCTCTGCGGTTCTTATTCTTCCTTCTACTGTTGTTTTTTTTTTCTTTTGACATCCGTACCTTTTT-TGTCACTT--ATTTTTCATACTTCAAAACAATCGTGATTGAGGCAGGTTCACCAGCTATTGAAGAGAATAAAATCAATGACATTTTGCAAGGATTGCTTAATTGTGATTCTGAAGAACTAGAGGGGGAAGGAGCAATGAATCTTTTGCATGAGAGGTTACAGGTCAAACCGATTGTTTTCGAGAAATTATCTGTTCCAGACTTCCCAGATATCCAACCGATTGATCTGAAATTTTTGCAAGGGAATTCGTCGAAGCCAAGAAAAAGAAGGGCTTTATCCGACGTAGATAATTTGTTGAAAGGAATGAATATTAAGACACCTCTTAGACGGGATGTAGGATACGCTGAGAAGCAATTAGCTTCCCCCACACCACCAAAAAGTCCATTTGCTTCATTGTCATCATTGCAAAAGCACATTTCACGGTCAGAGACATCTACAGATCCATTTTCAGCTCATGAAATTGATCATGTACGTACAAGAAACTATTCACCAATTCACATGGTAAACCAGGAAGTCAATATTGTTGGTTCTAGTAAGCCGTCAGATGAGCTGACTCCACCTATAAT---TGAAGATGATATTGCTGCTGGTGAGACAAATACAATTCTGGAGACTTCTGAAAATTCCAACGAACACAATTCTAGGAAGTCATCAGATAAAGTTAATGCACCCATACTTGAAGATATTGTTGATAATCCTGACATAAATTGCACCATTACTTCTCAAAAGTCCATGGTTGATGATTCAACTGAACCTGGGTTTAATGCTAATGTTGATGCGAATGAACCTCCTGTTGACATGGATGTGGATATAGGAGGCAGTGGTATGGGAAAAAGGGTTATGGATGACACAGTAGGAAGACACAATGTTGAGCCAAATGAACCTTATCATTTTGACGACATAGTATGTTACCTCTGAGTATTTTAATTTAATTATCTTAAGTTGTTG---AAGGTTTAGCTCTGAAATCTGAATGAGTATGTTTATTATGATAGATGCTGGAAGAAAATATGCAGGAACTTACAACTTCTATACCAACAGATGATGCGAATCTCAACTCTGAGATTCCACTAGGTATATGTTTATATTCACAACATTTTATAAGAGAA-------TTTATTC-TAAGTTTATTTATCAAAAGGCTCAATGTTATTTTTTTACTAT----CTGGTCTTTCATAGTGGGAAAAGACTTGATTATTGTTATTGTTTTGATGGTGAACTGTTATAATAATGCAATAAAGTTGGCACA---------------------------GAAGAATTTGGTTTTAAATTAGTGTTTATGTACCTTTGATGGCACTAACTCGCTTGTGATATGCATTAGCTGATCAATCAAATCCAGTTGCGTATCAAGCCAATTCTATGGACAAAAGGTCTAGAAGATCAGATGATGGTCCAAAACAGTGTTTACAG
