# Supplementary material for: Phylogenetic Properties of 50 Nuclear Loci in Medicago (Leguminosae) Generated Using Multiplexed Sequence Capture and Next-Generation Sequencing
Source: PLoS One. 2014 Oct 17;9(10):e109704. doi: 10.1371/journal.pone.0109704 (PMC4201463; doi:10.1371/journal.pone.0109704)
Supplement: S1 Alignments — (ZIP) [file pone.0109704.s001.zip › alignments_50loci/gene29_Medtr4g114440.1.fasta]

>truncatula 
GACGGAATGTTATTCTTTCTGAATCTGGAAAACTTAAAGTAATAAATGACGGCGTCACAATTGCTCGATCCATAGAGCTTTCCGATGCAATTGAGAATGCTGGTGCCATGCTAATTCAAGAGGTCGACCATGGTTGTTAGGTTCTACCTTAGATTAAATGGATGATAATTTCAAGACATAAAATAACACTAGACATGCTTATG--TTTTTTATTTTTCCTGCTTGTAGGTTGCAAGTAAAATGAATGATTTGGCTGGTGATGGTACCAGCACTGCAATTATTTTGGCTCGCGCTATGATTAAATCTGGATTATCAGCAGTTGCTTTTGGGGCAAATCCTATTTCTTTGAAGAAGGGAATGGAAAAGACAGTAAAAGATTTGGTGAAGTTCTTGAAGAAGAGAAGTATTCCTGTTGAAGGAAGGGATCATATCAAAGGTCTTTATTATGC-ACCAATGCTTGTTTGAGTTTTTCAAAGTAC-AGTTTCTTTGTGAAAATGTGTTGAAGATATTTCTTCCCCACCTTGTGCAGCTGTAGCTTCGATTTCTGCTGGAAATGACGAGTATGTTGGTAATTTGATTGCTGAAGCTATAGAGAAGATTGGATTTGATGGGGTAATCACCATTGAGTCATCCCGATCATCTGAAACCTCTGTGGTA-ATTGAAGAAGGGATGAAGGTATTGATGATGATAATAATTAC-------AATAATAGTTCTCAATGACAACTGTTTGTTCTTTCCCAGATCTTAATGATCATGTCCCTGTGTTTTTCCCTATTATAGCTGT-------TGTCTGTTATTTCTGTACAGATTGATAGGGGTTACATGTCTCCTCACTTCATCACCAACCAGGAAAAATCCATTGTAGAGTTTGACAATGCTAAAGTTTTGGTAACGGATCAGAAGATTTCAAGCGTCAGAGAAATAGTTCCTTTGCTGGAAAAGGCTATGCAGTTGAGTGCTCCGCTCTTAATTATTGCGGAGGACGTTACTGCACAAGTGTTGGAAACATTAATAGTGAACAAAATGCAAGGATTACTACGAGTTGCAGCTGTAAAATGTCCAGGATTAGGAGATGGAAAGAAAGCATTGTTACAAGATATTGCGCTCATGACGGGTGAGTTCCTACTGCATTTGATTAACTCGGTCGTTATCTCTGCCAGCTTCATTCATACTAGGCTTGCATTTTTCTAT-TTTGGAATTATTTTAATAAAGTCTATGGTATGCTCCAAATAGTTGCTTCTTTTGCAGTAT--------------------AAGAAGCTTTTCTATGTCATTGCCTTTTGTTTTCATT-AACATTTTTAGTTGGACAGTAT-----GGCTGTCTTGGGTGTTAATGCAAATCCATTATCTCATTTTTTAACTGTCTAGTTCTAGTTGCCAAGATTGCAATCCACCTAGCGGATTGTTTCAGTACGTCAGTTGAC--TG-------TTAATAGAAGTTTTATAATTGGGTGCTGTTGAATTTTG---TTGTT-TTATATGGGTGTAACTGTATGAGGGTATATTGAAATTATGATTTATTTTTGCCTCAAATGTCTTTGTTCCC--GTCTTGCAATGAATCGTATGGCTAGCATCTTTTACGATCAAGTATCAACACA--TTTTCAGCTTTGCTTGCTTGACCCCCTGTTGACTTTAATATCATAGGTGCGGATTTTCTCTGTGGAGATTTGGGTCTTACACTTGAAGGTACAACATCAGACCAGCTTGGTTCTGCACTGAAAGTGAAAATAACCAGCAATGCAACAACTATATTTGCTGATCCAAACACTAAGGCTGAAATTCAGGCTAGAATTTTACAGATAAAGAAGGATCTTATTGAAACAGACAATGCAAACCATTCGAGAAAGCTCTCAGAGAGAATTGCGAAACTCACTGGCGGTATAGCTGTTATAAAG
>italica 
GACGGAATGTTATTCTTTCTGAATCTGGAAAACTTAAAGTAATAAATGACGGCGTCACAATTGCTCGATCCATAGAGCTTTCCGATGCAATTGAGAATGCTGGTGCCATGCTAATTCAAGAGGTCGACCATGGTTTTTAGGTTCTACCTTAGATTAAATGGATGATAATTTCAAGACATAAAATAACACTAGACATGCTTATGTTTTTTTTATTTTTCCTGCTTGTAGGTTGCAAGTAAAATGAATGATTTGGCTGGTGATGGTACCAGCACTGCAATTATTTTGGCTCGCACTATGATTAAATCTGGATTATCAGCAGTTGCTTTTGGGGCAAATCCTATTTCTTTGAAGAAGGGAATGGAAAAGACAGTAAAAGATTTGGTGAAGTTCTTGAAGAAGAGAAGTATTCCTGTTGAAGGAAGGGATCATATCAAAGGTCTTTATTATGC-ACCAATGCTTGTTTGAGTTTTTCAAAGTAC-AGTTTCTTTGTGAAAATGTGTTGAAGATATTTCTTCCCCACCTTGTGCAGCTGTAGCCTCGATTTCTGCTGGAAATGACGAGTATGTTGGTAATTTGATTGCTGAAGCTATAGAGAAGATTGGATTTGATGGGGTAATCACCATTGAGTCATCCCGATCATCTGAAACCTCTGTGGTA-ATTGAAGAAGGGATGAAGGTATTGATGATGATAATAATTAC-------AATAATACTTCTCAATGACAACTGTTTGTTCTTTCCCAGATCTTAATGATCATGTCCCTGTGTTTTTCCCTATTATAGCTGT-------TGTCTGTTATTTCTGTACAGATTGATAGGGGTTACATGTCTCCTCACTTCATCACCAACCAGGAAAAATCCATTGTAGAGTTTGACAATGCTAAAGTTTTGGTAACAGATCAGAAGATTTCAAGCGTCAGAGAAATAGTTCCTTTGCTGGAAAAGGCAATGCAGTTGAGTGCTCCGCTCTTAATTATTGCGGAGGACGTTACTGCAAAAGTGTTGGAAACATTAATAGTGAACAAAATGCAAGGATTACTACGAGTTGCAGCTGTAAAATGTCCAGGATTAGGAGATGGAAAGAAAGCATTGTTACAAGATATTGCGCTCATGACGGGTGAGTTCCTGCTGCATTTGATTAACTCGGTCGTTATCTCTGCCAGCTTCATTCATACTAGGCTTGCATTTTTCTAT-TTTGGAATTATTTTAATAAAGTCTATGGTATGCTCCAAATAGTTGCTTCTTTTGCAGTAT--------------------AAGAAGCTTTTCTATGTCATTGCCTTTTGTTTTCATT-AACATTTTTAGTTGGACAGTAT-----GGCTGTCTTGGGTGTTAATGCAAATCCATTATCTCATTTTTTAACTGTCTAGTTCTAGTTGCCAAGATTGCAATCCACCTAGCGGATTGTTTCAGTACCTCAGTTGAC--TG-------TTAATAGAAGTCTTATAATTGGGTGCTGTTGAATTTTG---TTGTT-TTATATGGGTGTAACTGTATGAGGGTATATTGAAATTATGATTTATTTTTGCCTCAAATGTCTTTGTTCCC--GTCTTGCAATGAATCGTATGGCTAGCATCTTTTACGATCAAGTATCAACACA--TTTTCAGCTTTGCTTGCTTGACCCCCTGTTGACTTTAATATCATAGGTGCGGATTTTCTCTGTGGAGATTTGGGTCTTACACTTGAAGGTACAACATCAGACCAGCTTGGTTCTGCACTGAAAGTGAAAATAACCAGCAATGCAACAACTATATTTGCTGATCCAAACACTAAGGCTGAAATTCAGGCTAGAATTTTACAGATAAAGAAGGATCTTATTGAAACAGACAATGCAAACCATTCGAGAAAGCTCTTAGAGAGAATTGCGAAACTCACTGGCGGTATAGCTGTTATAAAG
>sativa 
GACGGAATGTTATTCTTTCTGAATCTGGAAAACTTAAAGTAATAAATGACGGCGTCACAATTGCACGATCCATAGAGCTTTCCGATGCAATTGAGAATGCTGGTGCCATGCTAATTCAAGAGGTCGACCATGGTTGTTAGGTTCTACCTTAGATTAAATGGATGAAAATTTCAAGACATAAAATAACACTAGACATGCTTATG--TTTTTTATTTTTCCTGCTTGTAGGTTGCAAGTAAAATGAATGATTTGGCTGGTGATGGTACCAGCACTGCAATTATTTTGGCTCGCGCTATGATTAAATCTGGATTATCAGCAGTTGCTTTTGGGGCAAATCCTATTTCTCTGAAGAAGGGAATGGAAAAGACAGTAAAAGATTTGGTGAAGTTCTTGAAGAAGAGAAGTATTCCTGTTGAAGGAAGGGATCATATCAAAGGTCTTTATTATGC-ACCAATGCTTGTCTGAGTTTTTCAAAGTAC-ACTTTCTTTGTGAAAATGTGTTGAAGATATTTCTTCCCCACCTTGTGCAGCTGTAGCCTCGATTTCTGCTGGAAATGACGAGTATGTTGGTAATTTGATTGCTGAAGCTATAGAGAAGATTGGATTTGATGGGGTAATCACCGTCGAGTCATCCTCATCATCTGAAACCTCTGTGGTA-ATTGAAGAAGGGATGAAGGTATTTATGATGATAATAATTT-------TAATAATAGTTCTCAATGACAACTGTTTGTTCTTTCCCAGATCTGAATGATCATGTCCCTGTGTTTTTCCCTATTATAGCTGT-------TGTCTGTTATTTCTGTACAGATTGACAGGGGTTACATGTCTCCTTACTTCATCACCAACCAGGAAAAATCCATTGTGGAGTTTGACAATGCTAAAGTTTTGGTAACGGATCAGAAGATTTCAAGCGTCAAAGAAATAGTTCCTTTGCTGGAAAAAGCTATGCAGTTGAGTGCTCCGCTCTTAATTATTGCGGAGGACGTCACTGCACAAGTGTTGGAAACATTAATAGTGAACAAAATGCAAGGATTACTACGAGTTGCAGCTGTAAAATGTCCAGGACTCGGAGATGGAAAGAAATCACTGTTACAAGATATTGCGCTAATGACGGGTGAGTTCCTACTGCATTTGATAAACTCGGTTTTTATCTCTGCCAGCTTCCTTCATACTAGGCTTACATTTTTCTATCTTTGGAATTATTTTAATAAAGTCTATGGTATGCTCCAAATAGTTGCTTATTTTGCAGTAT--------------------AAGACGCTTTTCTATGTCATTGCCTTTTGTTTTCATTTAACATTTTTAGTTGGACAGTAT-----GGCTGTCTTGGGTGCTAATTCAAATCCATTATCTCATTTTTCAACTGTCTAATTCTAGTTGCCAAGATTACAATCCACCTAGCGGATTGTTTCAGTACGTCAGTTGAC--TG-------TTAATAGAGGTCTCATAATTAG-TGCTGTTGAATTTTG---TTGTT-TTATATG-GTGTAACTGTGTGGGGGTATATTGAAATTATGATTTATTTTTGCCTCAAATGTCTTTGTTCCCATGTCTTGCAACGAATCGTATGGCTAGCATCTTTTACGATCAAGTATAAACACA--TTTCCAGCTTTGCTTGGTTGACCTCCTGTTGACTTTAATATCACAGGTGCGGATTTTCTCTGTGGAGATTTGGGCCTTACACTTGAAGGTACAACATCAGACCAGCTTGGTACTGCAATGAAAGTGAAAATAACCAGTAATGCAACAACTATATTTGCTGATCCAAACACTAAGGCTGAAATTCAGGCTAGAATTTTACAGATAAAGAAGGATCTTATTGAAACAGACAATGCAAACCATTCGAGAAAGCTCTCAGAGAGAATTGCGAAACTCACTGGCGGTATAGCCGTTATAAAG
>medicaginoides 
GGCGAAATGTTATTCTTTCTGAATCTGGAAATCTTAAAGTAATCAATGATGGTGTTACAATTGCTCGATCCATAGAGCTTCCCGATGCAATTGAGAATGCAGGTGCCATGCTAATTCAAGAGGTTGATCATGGTTGTTAGGTTTTACCTCAGATTAAATGGATGAAAATTTTAAGACCAAAAATAACTAGAGATGTGTTTGTG---TTTTTATTTTTCCTGCTTGTAGGTTGCAAGTAAAATGAATGATTTGGCTGGTGATGGTACCAGCACTGCAATTATTTTGGCTCGTGCCATGATTAAATCTGGACTATTAGCAGTTGCTTTTGGGGCTAATCCTATTGCTTTGAAGAAGGGGATGGAAAAGACTGTAAAAGATTTGGTGAAGTTCTTGAAGAAGAGAAGTATTCCTGTTGAAGGAAGGGATCATATCAAAGGTCTTTACTATGT-ACCAATGCTTGTTTGAGTATTTCAAAGTATGTGTTTCTTTGCGAAGATGTGTTGAACATATTTCTTTCCCTTCTTTCACAGCTGTAGCCTCGATTTCTGCTGGAAATGACGAGTATGTTGGTAATTTGATTGCTGAAGCTATAGAGAAGATTGGATTTGATGGTGTGATCACCATCGAGTCATCCTCATCATCTGAAACCTCTGTGGTA-ATTGAAGAAGGGATGAAGGTATTGGTGACGATGATAAT-ACTAATAGTAATAATAGTTCTCAATGACAATCATTTGTTCATTCCCAGATCTGAATGATCATGTCTTTGTGTTTTTCCCCATTATAGTTGC-------CGTCTGTTCTTTCTGTACAGGTTGACAGGGGTTACATGTCTCCTCACTTCATCACCAACCAGGAAAAATCCATTGTGGAGTTTGACAATGCTAAAGTTTTGGTAACGGATCAGAAGATTTCAAGTGTCAAAGAAATAGTTCCCTTGCTGGAAAAGGCTATGCAGTTGAGTGCCCCACTCTTAATTATTGCGGAGGACGTCACTGCACAAGTTTTGGAAACATTAATAGTGAACAAAATGCAAGGATTACTACAAGTTGCAGCTGTAAAATGTCCAGGATTTGGAGATGGAAAGAAAGCATTGTTACAAGATATTGCGCTCATGACGGGTGAGTTCCTACTGCATTTGATAAACTCGGTTGTTATCTCTGCCAGCTTCCTTCATACCAGGCTTACATTTTTCTAT-TTTGGAATTATTTTAATAAAGTCTATGGTATGCTCCAAATAGTTGCTTCTTTTGCAGTATAAACTGAACAACACAGTGACAAGAAGCTTTTCTATGTCATTGCCTTTTGTTTTTATTTAACATTTTTAGTTGGACAGTAT-----GACTGTCTTGGGTGCTAATGCAAATCCATTATCTCATTTTTCAACTGTCTAGTTCTAGTTGCCAAGATTGCAATCCACCTAGCGGATTGTTTCAGTACCTCAGTTGACACTG-------TTAATAGAAATCGTATAATTGGGTGCTGTTAAATTTTGGAGTTGTTTTTATATGGGTGTAACTGTATGAGGGTAGTTTGAAATTATGATTCATTTTTGCCTCAAATGTCTTTGTTCCCATGTCTTGCAACAAATTGTATGGCTAGCATCTTTTACGATCAAGTATCAACACA--TTTTCAACTTTGCTTGCTTGACCTTCTGTTGACTTTAATATCACAGGTGCGGATTTTCTCTGTGGAGATTTGGGTCTTACACTTGAAGGTACAACATCAGACCAGCTTGGTACTGCAATGAAAGTGACAATAACCAGTAATGCAACAACTATATTTGCTGATCCAAACACCAAGGCTGAAATTCAAGCTAGAATTTTACAGATAAAGAAGGATCTGATTGAAAGCGACAATGCAAACCATTCGAGAAAGCTCTCAGAGAGAATTGCAAAACTCACTGGTGGTATAGCTGTTATAAAG
>Msulcatus 
GGAGAAATGTTATTCTTTCTGAATCTGGAAACCTAAAAGTAATCAATGATGGTGTTACAATTGCTCGATCCATAGAGCTTTCCGATGCAATTGAGAATGCAGGTGCCATGCTAATTCAAGAGGTCGATCATGGTTGTTAGGTTTTACCTTAGATTAAATGGATGAAAATTCCGAGACAAAAAATAACTAGAGACGTG--------TTTTATGTTTATCCTGCTCGTAGGTTGCAAGTAAAATGAATGATTTGGCTGGTGATGGTACCAGCACTGCAATTATTTTGGCTCGCGCCATGATTAAATCTGGATTATTAGCAGTGGCATTTGGGGCTAATCCTATTGCTTTGAAGAAAGGGATGGAGAAGACTGTAAAAGATTTGGTGAAGTTCTTAAAGAAGAGAAGTATTCCTGTTGAAGGAAGGGATCATATCAAAGGTCTTTACTATGTGACTAATGCTTGTTTGAGTTTTTCAAAGTACGGGTTTCTTTACGAAAATGTGTTGAAGATATTTCTTCCCTATCTTTTGCAGCTGTAGCCTCAATTTCTGCTGGAAATGATGAGTATGTTGGTAATTTGATTGCTGAAGCTATAGAGAAGATTGGATTTGATGGGGTAATCACCATTGAATCATCCTCATCATCTGAAACCTCTGTGGTA-ATTGAGGAAGGAATGAAGGTATTGATGACGATAACAAT----------CATAATAGTTCTCACTGACAATCTTTTGTTCTTTCCCAGACCTGAATGATCACATCTTTGTGTTTTTCCCTATTATAGTTGTTGACTTATGTCTTTTCTTTTTGTACAGATTGATAGGGGTTACATGTCTCCTCACTTCATTACCAACCAGGAAAAGTCCATTGTGGAGTTTGTCAATGCTAAAGTTTTGGTAACTGATCAAAAGATTTCAAGTGTGAAAGAAATAGTTCCTTTATTGGAAAAGGCTATGCAATTGAGTGCCCCACTCTTAATTATTGCAGAGGAGGTCACAGCACAAGTGTTGGAGACATTAATAGTGAACAAAATGCAAGGATTACTACGAGTTGCAGCTGTAAAATGTCCAGGATTTGGAGATGGAAAGAAAGCTTTGTTACAAGATATTGCGCTCATGACGGGTGAGTTCCGAATGCATTTGATAAACTTGGTTGATATCTCTGCCAACTTCCTTCATACTAGGCTTACATGTTTCTAT-TTTGGAATCATTTTAGTAAAGTC-----TATGCTCCAAATAGTTGCTTCTTTTGCAGTATAA-CTGAACAGCACAGTGGCAAGAAGCTTTTCTATGTCATTGCTTTTTGTTTTCATTTAACTTTTTTAGTTAGACGGTATGATATGACTGTCTTGGGTGCTAATGCAATTCCATTATCTCATTTTTCAACTGTCTAGTTCTAGTTGCCAAGATTGCAATCCACCTTGCGGGTTGTTTCAGTACCTCAGTTGAC--TGTTAATACTTAATAGAAATCATATAATTTGGTGCTGTTAAATTTTGGAGTTGTT-TTAT-TGGGTGTAACTGTATGAAGATAGTTTGAAATTATGGTTTATTTTTGCCTCAAAT--------------GTCTTGCAACGAATCTTATGCCTAGCATCTTTTATGATCAATTATCAACACACCTTTTCTGCTTTGCTTGCTTGACTTCCTGTTGACTTTAATATCACAGGTGCGGATTTTCTTTGTGGAGATTTGGGTCTCACACTTGAAGGTACAACATCAGACCAGCTTGGTACTGCAATGAAAGTGATAATAACCAGTAACACAACAACTATATTTGCTGATCCTATCACTAAGGCTGAAATTCAGGCTAGAATTTTACAGATTAAGAAGGATCTTATTGAAACAGACAATGCAAACCATTCGATAAAGCTCTCAGAGAGAATTGCAAAACTTACTGGTGGTATAGCTGTTATAAAG
>Mneapolitanus 
GACGAAATGTTATTCTTTCTGAATCTGGAAACCTAAAAGTAATCAATGATGGTGTTACAATTGCTCGATCCATAGAGCTTTCCGATGCAATTGAGAATGCAGGTGCCATGCTAATTCAAGAGGTCGGTCATGGTTGTTAGGTTATACCTTAGATTAAATGGATGAAAATTTCGAGAAAAAAAATAACTAGAGACATG--------TTTTATGTTTATCCTGCTTGTAGGTTGCAAGTAAAATGAATGATTTGGCTGGTGATGGTACCAGCACTGCAATTATTTTGGCTCGCGCCATGATTAAATCTGGACTATTAGCAGTTACATTTGGGGCTAATCCTATTGCTTTGAAGAAAGGGATGGAGAAGACTGTAAAAGATTTGGTGAAGTTCTTAAAGAAGAGAAGTATTCCTGTTGAAGGAAGGGATCATATTAAAGGTCTTTACTATGTGACTAATGCTTGTTTGAGTTTTTCAAAGTACGGGTTTCTTTGCGAAAATGTGTTGAAGATATTTCTTCCCCATCTTTTGCAGCTGTAGCCACAATTTCTGCTGGAAATGATGAGTATGTTGGTAATTTGATTGCTGAAGCTATAGAGAAGATTGGATTTGATGGGGTAATAACCATTGAATCATCCTCATCATCTGAAACCTCTGTGGTA-GTTGAGGAAGGGATGAAGGTATTGATGATGATAACAAT----------CATAATAGTTCTCAATGACAATCTTTTGTTCTTTCCCAGACCTGAATGATCACGTCTTTGTGTTTTTCCCTCTTATAGTTGTTGACTTATGTCTATTCTTTTTGTACAGATTGATAGGGGTTACATGTCTCCTCACTTCATTACCAACCAGGAAAAATCCATTGTGGAGTTTGACAATGCTAAAGTTTTGGTAACTGATCAAAAGATTTCAAGTGTCAAAGAAATAGTTCCTTTGTTGGAAAAGGCTATGCAGTTGAGTGCCCCGCTCTTAATTATTGCAGAGGACGTCACGGCACAAGTGTTGGAAACATTAATAGTGAACAAAATGCAAGGATTACTACGAGTTGCAGCTGTGAAATGTCCAGGATTTGGAGATGGAAAGAAAGCCTTGTTACAAGATATTGCGCTCATGACGGGTGAGTTCTGACTGCATTTGATAAACTTGGTTGATATCTCTGCCAAATTCCTTCATACTAGGCTTACATGTTTCTAT-TTTGGAATTATTTTAATAAAGTC-----TATGCTC-AAATAGTTGCTTCTTTTGCAGTATAA-CTGAACAGCACAGTGGCAAGAAGCTTTTCTATGTCATTGCCTTTTGTTTTCATTTAACAATTTTAGTTAGACGGTATGATATGACTGTCTTGGGTGCTAATGCAATTCCATTATCTCATTTTTCAACTGTCTAGTTCTAGTTGCCAAGATTGCAATCCACCTTGCGGGTTGTTTCAGTACCTCAGTTGAC--TGTTAATACTTAATAGAAATCATCTAATTTGGTGCTGTTAAATTTTGGAGTTGTT-TTAT-TGGGTGCAACTGTACGAAGATAGTTTGAAATTATGATTTATTTTTGCTTCAAATGTCTTTGTTCCCATGTCTTGCAACGAATCTTATGCCTAGCATCTTTTATGATCAAGTATCAACACACCTTTTCTGCTTTGCTTGCTTGACTTCCTGTTGTCTTTAATATCACAGGTGCGGATTTTCTTTGTGGAGATTTGGGTCTCACACTTGAAGGTACAACATCAGACCAGCTTGGTACTGCAATGAAAGTGCTAATAACCAGTAACGCAACAACTATATTTGCTGATCCAATCACTAAGGCTGAGATTCAGGCTAGAATTTTACAGATTAAGAAGGATCTTATTGAATCAGACAACGCAAACCATTCGAGAAAGCTCTCAGAGAGAATTGCAAAACTTACTGGTGGTATAGCTGTTATTAAG
