# Supplementary material for: Phylogenetic Properties of 50 Nuclear Loci in Medicago (Leguminosae) Generated Using Multiplexed Sequence Capture and Next-Generation Sequencing
Source: PLoS One. 2014 Oct 17;9(10):e109704. doi: 10.1371/journal.pone.0109704 (PMC4201463; doi:10.1371/journal.pone.0109704)
Supplement: S1 Alignments — (ZIP) [file pone.0109704.s001.zip › alignments_50loci/gene18_Medtr7g064580.1.fasta]

>truncatula 
ATGGCTGAGGTATGT----GACACATCAATGATAC------------------------------------TTGCGGTGTTTTTATTTATCATGAGTCCTGACATTTAATTACTTTAATTGATTGCAGGAGGGTTACAGGGTTACTCTTAATGTTTATGATCTAAGCCAAGGACTTGCTCGACAGCTTTCAACGTCGTTTTTGGGGAAAGCTATTGAAGGGATATGGTGAGTGTTTTTTCCCCTTTGTTTTAGGTCCATGGTATA--------ATGTTCATGATCTAATGGCTTAATTAGTTGTTTTATTTTAGAATTATGGATTAGATGGTTGTTTTATGTTTATGTTGTGTTGAATGAATGGAATTGACTTGGAACATTT-GAACTATAAGGGACTGACACAGA--CACAGAGCAC--ATACA---------------CAACACCGACACATTGGCATTGATAGT-AACTTGAATAATGGA-GGAAG---TTGAATGTAACTGCATGTGTTAGTATCGTGAACATTGGCACGTGTCAGACACTGAACCCACCTTTAATCTGTAGTGTCGGTGCTAGATAGCTTTTAATTACTATAGGTTAATCATAGGTTTGTTTCTTTCGTCTGGTATCTTGAAGGTACATGCCAAAATCTTGGTTGTGCTATTTTTTGTTGGCATATTGAACGGTGGTGTCAAT---GGAAGATCGTAGAAGATAGTGGTATATTCACA----TTCTACTAATTATTT-GACAAAATTTTGTACTAAATTGAG-------------------------------------------------TATTGCGGGAGAATAGCAATTTGTTTAATTTCT-ATCAATATGATGGTTCTATA-----GTGTTAATA----------------CTATTTGATAA--CAATGATATTGAAAGGTTACATTTT-TTTATAATTTCTGATATTGTT-TTTATGCTTCAGGCACACAGGAATTGTGGTTTATGGCAATGAGTACTTCTTTGGTGGTGGCATACAACACTTGCCTGCTGGATCAACACCATACGGAACTCCACTCAAAGTGGTAGAGTTAGGAGTTACTCATGTTCCAAAGGACGTGTTTGAAATGTATTTGCAGGAAATCAATCCGCGGTACTTGCCTGAAACCTATAGTTTGCTTACTCACAACTGCAACAACTTCAGCAACGAAGTTGCTCAATTTTTGGTTGGTGCTACGATTCCTGATTATATTCTTCAGCTCCCTAATGAAGTTATGAGCAGCCCAATGGGTTCTCTTTTCTGTAAGTTATCATCTACAACACTTCACTCAAATCAGAAA-----------CTCTTCTTAGCTTGTAGACAGGGTTATGCTTT-AGTAT-GTATAATATTTTGATATATT---------AGTAACAAAATACATTCAATCAAATCTTTATGGCATGTAGAAACTATTTAACCAATAACCATAGACAATTTAGAAATACTTTTTATAGGCATTTTCATCTAAATATTGTA-TGCTTTTGTTTCAAAATATATTTTTTTGTCTAATT-------------------------AGAGTTCCGCATAGTATGCGACAACTGCTCTAGGACCTCTCGAGCCATGCTGTATATGTCCAATATGGCCGTGAGGGGGTATGTGACGAGTCCTACATTGATGACACATGGCCGGATAATGAGTTTTTAAGTAGGAGACATCTATATCTTACAAGTCGTTTTTATAGTGCTGAAATTCACCCACCCTTTCAAATATCCACTAGTGTCATCAGACAAGTCTAAATAAGTCATTATTAATACATCCTTAGCTTTTCTACTTAACCTTGCAGTTG----CAGCAATTCGCTTGCATATTACAAGTAA-----TTTTCAAACTACATTTGTTACTGTCT-AAATTGAATATTT--AATG----TTCATGAATGTTTGTTCTGGTTAATACTGTAATTAATTACTTACGTCTATATCTTCAATTTGACAGTGCCAATGATTCAGAATTTAGAGACAACATTAAAATCCGGCGGAGTTCCACAAGTACCACAATTCAGGCCTACCACAGTGAGTCCTGCTTCAAA---------TTTTGCCTCAGTCACC---ACCCAAAAGAGTTCAACTGCACCTAACTCATCCACAGAGAAAAAGGCTATTCCCAGTAAGGAAGTAGCAAAAGGCAAAGAAGAAGA---TAAGAAGACAGAAAATGCAGTGTCAGCTTCTGAAAAAGCAGCAGCAGCATCAAATGGTGTTGTAAAGGATCCTTTAGGTGATGCAAGGAGCAAGGTTCAAGATGAGATAATCAAAGAGTTTGCTGCAATAATGGCAACTGGGACAATGCGTGCTAGTGAAGCTGCAGCACTTGCTACTAGAAGAGTTATGGAAAGACATGGTCAGATGTCTGTGTCACAGAGTTAA
>italica 
ATGGCTGAGGTATGT----GACACATCAATGATAC------------------------------------TTGCGGTGTTTTTATTTATCATGAGTCATGACATTTAA-TACTTTAATTGATTGCAGGAGGGTTACAGGGTTACTCTTAATGTTTATGATCTAAGCCAAGGACTTGCTCGACAGCTTTCAACATCGTTTTTGGGGAAAGCTATTGAAGGCATATGGTGAGTGTTTGTTTCCCTTTGTTTTAGGTCCATTGTATA--------ATGTTCATGATCTAATGGCTTAATTAGTTGTTGTATTTTAGAATTTTGGATTAGATGGTTGTTTTATGTCTATGTTGTGTTGAATGAATGGAATTGACTTGGAACATTT-GAACTATAAGGGACTAACACAGA--CACA----------------------------------------------------------------------------------------------ATGTGTCTGTGTCGTGAACATTGGCATGTGCCAGACACTGAACACACCTTTAATTTGCAGTGTTGGTGCTAGATATCTTCGAATTACTATAGGTTAATCATAGGTTTGTTTCTTTCGTCTTGTATCTTGAATGTACACCCCAACATCTTGGTTGTGCTATTTTTTGTCGGCATATTGAACGGTGTTGTCTAT---GGCAGATCGTAGAAGATAGTGGTTTGTTCATATTTGTTATACTAATTATAT-GACAAAATTTTGTGCTAAATTGAG-------------------------------------------------TATTGTGGGACATTAGCAATTTGTTTAATTTCT--ATCATATGATGGTGCTATG-----GTGTTACTATA----------GCCTCTATTTG---------------------------TTTTGGTTATAATTTTGGATATTGTT-TTTGTACTTCAGGCACACAGGAATTGTGGTTTACGGCAATGAATACTTCTTTGGTGGTGGAATACAACACTTGCCTGCTGGATCAACACCGTATGGAACTCCACTCAAAGTGGTAGAGTTAGGTGTTACTCATGTTCCAAAGGATGTGTTTGAAATGTATTTGCAGGAAATCAATCCGCGGTACTTGCCTGAAACTTATAGCTTGCTTACTCACAACTGCAACAACTTCAGCAACGAAGTTGCTCAATTTTTGGTTGGTGCTACCATTCCTGATTATATTCTTCAGCTCCCTAATGAAGTTATGAGCAGCCCAATGGGTTCTCTTTTCTGTAAGTTATCATCTACAACACTTCACTCAAATCAGAAA-----------CTCTTCTTAGCTTGTAGACAGGGTTATGCTTT-AGTAT-GTATAATATTTTGATATACT---------AGTAACAAAATACAGTCAATCAAATCTTTATGGCATGTAGGAACTATTTAACCAATAACCATAGACAATTTAGAAATACTTTTTATAGGCATTTTCATCTAAATATTGTATTGCTTTTGTTTCAAAATATATTTTTTTGTCTAATTGTTATGTAATATATAAGAACTGTTAAGAGTTCCGCATAGTATGCGACAACTGCTCTAGGACCTCTCGAGTCATGCTGTATA--TCCAATATGGCCGTGAGGGGGTATGCGACGAGTCCTACATTGATGACACATGGTCGGATAATGAGTTTTTAAGTAGGAGACATCTATATCTTACAAGTCGTTTTTATAGTGCTGAAATTCACCCACCCTTTCAAATATCCACTAGTGTCATCAGACAAGTCTAAATAAGTCATCATTAATACATCCTTAGCTTTTCTACTTAACCTTGCAGTTG----CAGCAATTCACTTGCATATTACAAGTAA-----TTTTCAAACTACATTTGTTACTATGT-AAATTGAATATTT--AATG----TTCATGAATGTTTGTTCTGGTTAATACTGTAATTAATTACTTACGTCTATATCTTCAATTTGACAGTGCCAATGATTCAGAATTTAGAGACAACATTAAAATCCGGTGGAGTTCCACAAGTACCACAATTCAGGCCTAGCACAGTGAGTCCTGCTTCAAA---------TTTTGCCTCAGTCACC---ACCCAAAAGAGTTCAACTGCACCTAACTCATCCACCGAGAAAAAGGCTATTCCCAGTAAGGAAGTAGCAAAAGGCAAAGAAGA------TAAGAAGACAGAAAATGCAGTGTCAGCTTCTGAAAAACCAGCAGCAGCATCAAATGGTGTTGTAAAGGATCCTTTAGGTGATGCAAGGAACAAGGTTCAAGATGAGATAATCAAAGAGTTTGCTGCAATAATGGCAACTGGGACAATGCGTGCTAGTGAAGCTGCAGCACTTGCTACTAGAAGAGTTATGGAAAGACATGGCCAGATGTCTGTGTCACAGAGTTAA
>sativa 
---------------------------------------------------------------------------AGTGTTTTTATATATCATGATTCATGGCATTTAA-TACTTTAATTGTTTGCAGGAGGGTTACAGGGTTACTCTTAATGTTTATGACTTAAGCCAAGGACTTGCTCGRCAGCTTTCAACGTCGTTTTTGGGGAAAACCATYGAAGGCATATGGTGAGTGTTTGTTTCCCTTTGTTTTAGGTCCRYASYATAGTAT---AATRTTCATGATYTAATGGCTTAATTAGTTGTTGTATTTTAGAATTACRGATYAGAGGKTTGTTTTATGTCTATGTTGTGTTGAATGAATGRCATTGACTTGTAACTTTTYGAACTACAAAGCATYAACATA-ATACACGGAAAATATATACAACACTAGCAC-----------TGACACGTTGACATTGATAATAAA-TTGATA----------------------------------------------------------------------------------------------------------------------------------------------------------CTTGAATGTACATGACAACATCACGGTTGTGCTATTTTTTGTCGGCATATTGAACGGTGTTGTCTAT---GGCAGATCGTAGAAGATAGTGGTTTGTTCATA-ATATTCTACTAATYATYT-GACAAAATTTTGTACTAAATTGAG-------------------------------------------------TATTGMGGRAYATTAGCRATTWKTTTAATTTCTGTTWYATATAATGGTGCTATA-----GTGTTACTATA----------GCCACTATTTGATAAACCMWTGAWAKKKWAAGGTTAYATTTTGRTTATAATTTCGGRTATTGTK-TTTRTACTTCAGGCACACAGGAATYGTGGTTTATGGCAAYGARTACTTCTTTGGTGGTGGAATACAACACCTTCCTGCTGGATCAACACCMTAYGGAACTCCACTCAAAGTGGTAGAGTTAGGTGTTACTCATGTTCCAAAGGATGTGTTTGAAATGTATTTGCAGGAAATYAGTCCRCGGTACTTGCCTGAAACYTAYAGYTTGCTTACTCACAACTGCAACAACTTCAGCAATGAAGTTGCTCAATTTTTGGTTGGTGCTACTATTCCTGATTATATTCTTCAGCTCCCTAATGAAGTTATGAACAGTCCAATGGGTTCTCTTTTCTGTAAGTTATCACCTACAACACTTCACTCAAATCAGAAA-TTCTTCTTAG------CTGTCTTGTAGACAGGGTTATGCTTT-AGTAT-GTATAATATTTTGATATATTG--------AGTAACAAAATACATTCAATCAAATCTTTATGGCATGTAGAAACTGTTTAACCA-TAACCATAGACAATTTAGAAAGATTTTTT--AGGCATTTTCATCTAAATATTGTATTGCTTTTGTTTTAAGATA----TTTTTGTATAATAGTTATGTATTCTATAAGAACTGTTAAGAGTTTCGCATAGGATGCGACAACCTCTATTGGGCCACTCGAGTCATACTATATATGTCCAATATGGCCGTGTGGGGGTATGTGATGAGTCCTACATTGATGGCACATGGCCGGATAATTAGTTTTTAAGTAGGAGACATCTATATCTTACAAGTCGTTTTTATAGTGCCGAAATTCACTCACCCTTTCAAAAATCCACTAGTGTCATCAGACAAGTCTAAATAAGTCCTTATTAATACGTCCTTAGCTTTTCTACATAACTTTGCATCAC----------TTTGCTTGCATATTACAAGTAA-----TTTTCAAACTACATTTGTTGCTGTAT-AAATTGAATTTCT--AATG----TTCATGAWTGTTTGTTCTGCTTAATACTGTCAT----TACTTACATCTATATTTTCAATTTGACAGTGCCAATGATTCAGAATCTAGAGACAACATTAAAATCCGGCGGTGTTCCACAAGTACCACAATTCAGGCCTTCCACAGTGAGTCCTGCTTCAAA---------TTTTGCCTCAGTCACCACCACCCAAAAGAGTTCAAATGCACCTAACTCATCCACYGAGAAAAAGGCTATTCCCAACAATGAAGTAGCAAAAGGCAAAGAAGAAGAWRAKAAGAAGACAGAAAATGCAGTGTCAGCTTCTGAAAAACCAGCA---CAACCCAATGGTGTTGTAAAAGATCCTTTAGGTGATGCAAGGAACAAGGTTCAAGATGAGATAATCAAAGAGTTTGCTGCAATAATGGCAACTGGGACAATGCGTGCTAGTGAAGCTGCAGCACTTGCTACTAGAAGAGTTATGGAAAGACATGGCCAGATGTCTGTGTCACAGAGTTAA
>medicaginoides 
ATGGCTGAGGTATGTGTGTGACGGATCAATGATACTATTAGTTTTGGTTCATTCTTTGCCATATTTTATAATTGCAGTGTTTTTATTTATCATGATTCATGGCATTTAA-TACTTTAATTGTTTGCAGGAGGGTTACAGGGTTACTCTTAATGTTTATGATCTAAGCCAAGGACTTGCTCGACAGCTTTCAACGTCGTTTTTGGGGAAAGCTATTGAAGGCATATGGTTAGTG----TTTCCCTTTGTTTTAGGTCCATAGTATA--------ATGTTCATGATCCATTGGCTTAATTAGTTGTTGTATTTTAGAATAATGGATTGGAGGGTTGTTTTATGTCTATGTTGTGTTGAATGAATGGTATTGACTTGTAACTTTTCGAACTACAAAGCATTAACACA-ATACACAGAAAATTTATACAA-----------CATTAGCACTGACACATTGATATTGAAAATATAATTGATAAATG----GAAGAGATTGAATGTAACTATATGTGTT-GAGTCGTGAACA-----------CAGAAACCAAACACACCTTTAATCTGCAGGGTTGGTGCTA-ATAGCTTTTAATT-----------ACCATAGGTTTGTTTCTTTCCTCTTGTATCTTGAATGTACATGCCAACATCTTGGTTGTGCTATTTTTTGTCGGCATATTGAACGGTGTTGTCTATGGCGGCAGATCGTAGAAGATAGTGGTTTGTTCATA----TTCTACTAATTATTT-GACAAAATTTTGTTCTAAATTGAG-------------------------------------------------TATTGCGGGACATTAGCAATTTGTTTAATTTCT--GTCATATGATGGGGGTATA-----GTGTTACTATA----------GCCACTATTTGATAA--CACTGGTATTGAATGGTTGCATTTTGGTTATAATTTCGGATATTGTTTTTTTTCCTTCAGGCACACTGGAATTGTGGTTTATGGCAACGAGTACTTCTTTGGTGGTGGCATACAACACTGTCCTGCTGGATCAACACCATACGGAACTCCACTCAAAGTGGTAGAGTTAGGTGTTACTCATGTTCCAAAGGATGTGTTTGAAATGTATTTACAGGAAATCAATCCGCGGTACTTGCCTGAAACCTATAGTTTGCTTACTCACAACTGCAACAACTTCAGCAATGAAGTTGCTCAATTTTTGGTTGGTGCTACCATTCCTGATTATATTCTTCAGCTCCCTAATGAAGTTATAAACAGCCCAATGGGTTCTCTTTTCTGTAAGTTATCACCTACAACACTTCACTCAAAT--------------------------GCTTGTAGACAGGGTTATGCTTT-AGTATAGTATAATATTTTGATATATTG--------AGTAACAAAATACATTCAATCAAATCTTTATGGCATGTAGAAACTGTTTAATCAATAACTATAGACAATTTGGAAATACTTTTT--AGGCATTTTCATCTAAATATTATATTGCTTTTGTTTTAA-------------------------------------------TTAAGAGTTACGCATAGGATGCGACAACCTCTATCGGACCTCTCGAGTCATACTGTATATGTCCAATATGGCCGTGAGGGGGTATGTGAAGAGTCCTACATTGATGACACATGGCTGGATAATGAGTTTTTAAGTAGGAGACATCGATATCTTACAAGTTGTTTTTATAGTGCTGAAATTTACTCACCCTTTCAAATATCCACTAGTGTCATCAGACAAGTCTAAACAAGTCCTTATTAATAGATCCTTTGCTTTTCTACTTAACCTTGCAGCAC----------TTTGCTTGCATATTACAAGTAA------TTTCGAACTACATTTGTTGCTGTCTAAAATTGAATTTTT--AATG----TTCATGAATGTT-GTTCTCTTTAATACCGTAAT----TACTTACATCTATATCTTCAATTTGACAGTGCCAATGATCCAGAATTTAGAGACAACATTAAAATCCGGCGGTGTTCCACAAGTACCACAATTCAGGCCTTCCACAGTGAGTCCTGCTTCAAA---------TTTTGCCTCAGTCACC---ACTCAAAAGAGTTCAACTGCACCTACTTCATCCACCGAGAAAAAGGCTATTCCCAATAAGGAAGTAGCAAAAGGCAAAGAAGA------TAAGAAGACAGAAAATG------------CTGAAAAACCAGCA---GCATCAAATGGTGTTGTA---GATCCTCTAGGGGATGCAAGGAACAAGGTTCAAGATGAGATAATCAAAGAGTTTGCTGCAATAATGGCAACTGGGACAATGCGTGCTAGTGAAGCTGCAGCACTTGCTACTAGAAGAGTTATGGAAAGACATGGACAGATGTCTGTGTCTCAGAGTTAA
>Msulcatus 
ATGGCTGAGGTATGT----GACACATCAATGATACTATTAGTTTTGGTTCATTATTTGCCATATTGTAT-CTTGCAGTGTTTTTATTTATCATGGCTTTAATATTTCAA----TTCAATTGTTTGCAGGAGGGTTACAGGGTTACTCTTAATGTTTATGATCTAAGCCAAGGACTTGCTCGACAGCTTTCAACGTCGTTTTTGGGGAAAGCTATTGAAGGCATATGGTGAGCA----CTTCCCTTTGTTTTAGGTTCATAGTATAGTATAATAATATTCATGATCTAATGGCTTAATTAGTTGTTGTATTTTAGAATTACGGATTAGAGGGTTGTTTTATGTCTACGTTGTGTTTAATGAATGGCATTGACTTTTAACTTTTCGAACTACGAAGTATTAACACAGA-----------------CATTGA----------------------------------TAATAAA-TTGAAAAATGGAT-GAAA---TTGAATGTAACT--ATGTGCC-GGGTCGTGAACATTGACATGTGTCACACATTGAACACACTATTAATCTGTAGTGTCGGTGCTAGATAGCTTTTAATTGCCATAGGTTAACCATAGGTTTGTTTCTTTCCTCTTGCATCTTGGATGTACATGCCAATATCTTGGTTGTGCTATTTTTTGTTGGCATATCAGACGGTGTTGTCTAAT--CGCAGATCGTAGATGATAGCAGTTTGTTCAAA----TTGGTCTAATTATTT-GACAA--CTTTGTACGAAATTGTGTATTTTAGAACGACAACAACCAAGCCTTATCCCATTAAGTGGGGTCGGCTATTGCAGAACAATAGCAATTTGTTTAAATTCAGAACAGTAGCAATTTGTTTAAATTCTGTCATACTATAGTTCTATACCGCCTCTATTTGATAG--CACTGATATTTGAAGGTTATATTTTGGTTATAATTTTGAATATTCTT-TTTATATTACAGGCACACAGGAATTGTGGTTTATGGCAATGAGTACTTTTTTGGTGGTGGCATACAGCACTGTCCTGCTGCATCGACACCATATGGAACTCCACTCAAAGTGGTAGAGTTAGGTGTTACTCATGTTCCAAAGGATGTGTTTGAAATGTATTTGCAGGAAATCAATCCGCGGTACTTGCCTGAAACTTACAGCTTGCTTAATCATAACTGCAACAACTTCAGCAATGAAGTTGCTCAATTTTTGGTTGGTGCTACCATTCCTGATTATATTCTTCAGCTCCCTAATGAAGTTATGAGCAGCCCAATGGGTGCCCTTATGTGTAAGTTATTACCTA-AACACGTCACTCAAATC--AAATTTCTTCGGGGTTGTCCACTTGTTGTAGACATGGTTATGTTTCTAGCATAGTATGATTTTCTGACAGATCGT-------AGTAACAAAATACACTCAATAAGATGTTTATAGCCTGTTGAAACTGTTTAACCA-------TAGATAACTTA-------------------------------------------------------------------------------------------------------------------------------------------------------------------------------------------------------------------------------------------------------------------ATAAAAAAGCTGAAATTCATACACCATCTCAAATTTCAACATAT------------GTCTAAATAAGT---TATAACCACATCCTTAGCTATGCTTCTTTGC-TCGCATCACGTCACAG---TTTACTTGCATATTTCGAGTAGCGTTATTTTCAAATTACATTCATTGGTGTC-------GAAT------------------------------------ACTACTGTCAT----TATTTACATCTATATCTTCTATTTTACAGTGCCGATGATACAGAATCTAGAGACAACATTAAAATCCGGCGGAGTTCCACAAGTACCACAATTCAGGCCTCCAACAGTAAGTTCTACTTCAAATACTCTAAATTTTGCCTCAGCCAAC---ATCCAAAAGATTTCAACTGCTCCTACCTCATCCACTGAGAAAAAGGCTATTCCCCATAATGAAGTA---AAAGGCAAAGAAGAGGAA---AAGAAGACAGAAAATG---------TTGCTGAAAAGC------------CCAATGGTGTTGTAAAAGATCCTCTAGGGGATGCAAGGAACAAGGTTCAAGATGAGATAATCAAAGAGTTTGCTGCAATAATGGCAACTGGGACAATGCGTGCTAGTGAAGCTGCAGCACTTGCTACTAGAAGAGTTATGGAAAGACATGGACAAATGTCTGTGTCACAGAGTTAA
>Mneapolitanus 
ATGGCTGAGGTATGT----GACACGTCAATGATACTATTAGTTTTGGTTCATTCTTTGCTATATTGTAT-TTTACAATGTTTTTATTTATCATGGTATT-------TAA-TAATTCAATTGTTTGCAGGAGGGTTACAGGGTTACTCTTAATGTTTATGATCTAAGCCAAGGACTTGCTCGACAGCTTTCAACCTCGTTTTTGGGGAAAGCTATTGAAGGCATATGGTGAGTT----CTTCCCTTTGTTTTAGGTCCATACTATAGTAT---AATGTTCATGATCTAATGTCTTAATTAGTTGT---ATTTTAGAATTACGGATTAGAGGGTTGTTTTATGTCTATGTTGTGTTGAATGAATGGCATTGACTTATAAATTTTTGAACTACAAAGGATTAACACAGA--CACGGAAAATGTATACATTGTTGACACTGCATTGACATTGACATGTTGACATTGATAATAAA-TTTAAAAATTGAA-GAAA---TTGAATGTAACTATATGTGTC-GGGTCGTGAACACTGACATATGTCACACACTGAATACACCTTTAATTTGTAGTGTCGGTGCTAGATAGCTTTTAATT-----------ACCATAGGTTTGTTTTTTTCCTCTTGTAT----------------AACATCTTGGTTGTGCTATTTTCTGTTGGCACATCAAACGGTGTTGTCTAAT--CGCAGATCGTAGAAGATAGCATTTTATTCAAA----TCGGGCTAACTATTTTGACAG--CTTTGTACAAAATTGTGTATTCTAGAACAACAACAACCAATCCTTATCCCATTAAGTGGGGTCGGCTATTGCAGAACAATAGCAATTTGTTTAAATTCTG--TCATAATATAGTGCTATA-----GCGTTGATATAG----------CCTCTATTTGATAG--CACTGATATTTGAAGGTTATATTTTGGTTATAATTTTGAATTTTCTT-TTTATATTTCAGGCACACAGGAATTGTGGTTTATGGCAATGAGTACTTTTTTGGTGGTGGCATACAACACTGTCCTGCTGGATCAACACCATATGGAACTCCACTCAAAGTGGTAGAATTAGGTGTTACTCATGTTCCAAAGGATGTGTTTGAAATGTATTTGCAGGAAATCAATCCGCGGTACTTGCCTGAAACTTATAGCTTGCTTACTCATAACTGCAACAACTTCAGCAATGAAGTTGCTCAATTTTTGGTTGGTGCTACCATTCCTGATTATATTCTTCAGCTCCCTAATGAAGTTATGAGCAGCCCAATGGGTGCGCTTATATGTAAGTTATCACCTA-AACACTTCACTCAAATC--AAATATCTTCGGGGTTGTCCACTTGTTGTAGACATGGTTATGTTTTTAGTTTGGTATGATGTTCTGACAGATCGTATAACATAGTAACAAATTACACTCAATAAGATGTTTATAGCCTCTGGAAACTGTTTAACCA-------TAGATAACTTAGTAATACCTTTT--AGGCATTTTCATCTAAATATCATATTGCTTGTGTT------------------------------------------------------------------------------------------------------------------------------------------------------------------------------------------------------------------ATAAAAAACCTGAAATTCATAAACCCTCTCAAATTTCCACATAT------------GTCTAAATAAGT---TA-TAGCACATCCTTAGCTTTGCTTCTTTGC-TCGCATCACCT-ACAG---TTTACTTGCATATTTCGAGTAGCGTTATTTTCAAACTACATTCGTTGGTGTCG--AAT-GAATTTTTTTAAAGTCTATTCGTGCACATTTGATTTGCACAATACTGTCAT----TATTTACATCTATATCTTCTATTTTACAGTGCCAATGATTCAGAATCTAGAGACAACACTAAAATCCGGAGGAGTTCCACAAGTACCACAATTCAGGCCTCCAACAGTGAGTTCTACTTCAAA---------TTTTGCCTCAACGAAC---ATCCAAAAGATTTCAACTGCACCAACCTCATCCACTGAGAAAAAGGTTATTCCAAACAATGAAGTA---AAAGGCAAAGAAGAGGAA---AAGAAGACAGAAAATG---------TTGCTGAAAAGA------------CCAATGGTGTTGTAAAAGATCCTCTAGGAGATGCAAGAAACAAGGTTCAAGATGAGATAATCAAAGAGTTTGCTGCAATAATGGCTACTGGAACAATGCGTGCTAGTGAAGCTGCAGCACTTGCTACTAGAAGAGTTATGGAAAGACATGGACAAATGTCTGTGTCACAGAGTTAA
