# Supplementary material for: Phylogenetic Properties of 50 Nuclear Loci in Medicago (Leguminosae) Generated Using Multiplexed Sequence Capture and Next-Generation Sequencing
Source: PLoS One. 2014 Oct 17;9(10):e109704. doi: 10.1371/journal.pone.0109704 (PMC4201463; doi:10.1371/journal.pone.0109704)
Supplement: S1 Alignments — (ZIP) [file pone.0109704.s001.zip › alignments_50loci/gene26_Medtr5g091250.1.fasta]

>truncatula 
ATGGTTTCTAGGGAGCAAAAGAGAGCAGCACTGCATGAGAAGCTGCAACTTCTTCGTTCTGTTACTAACTCTCATGCTGTAAATATTCCCTGCATTTTCTATCTCTTATCTTTCTTTTCTTTCCATTGGATTTCTCTCCATCAATATATTCTCAATGAAATCACCCAATTCTATAAAAGAATATTC---ACACCTCTGC--TATACTTTTTCCTGATTTTGGGTCCATTTTTATTATTGGAATTAATGTTTTCAAGTTTGCTATTT-TTTTATTAGTTTTTTGAATTTGAATCTTTCAAGTTCTAT--ATATATTTACTTTG----TTAATTCCTTGTTAATTTTTTTTTTGCATCGTCCACCGTCTATACTTTTATGCTCTCAT----ATGCATATCTAGGTTCAAAATTTCAAGATATTGATTATAAAAAAAAAAAGTAACTATATATATATATATATATGTTGTAGTTTTTTTTGAAGGAATATATGTTGTAGTTATGAATTGATATTGAAAATATATAGTGATAGATTTTTCATCGATAAAAA---ATAGTAGTGATTGATATAAGTCTCTAATTTGATATCATTTATCTTGTTAATTAACTAACC----CATAGTA-GTGTATCCTTATCCTATATTTTTATAAGCTATGTGGAGCTTATTTGATATTGTAT---------TCTAATAATTTTCTAATACCACTTCTTATGGTTTTTATGCATGGTATGGTTGCAGCTAAATGATACCTCGATCGTAATCGATGCATCAAAGTATATTGAAAATCTAAAGGAAAAGGTAGAAAGACTGAATGAAGAAATAGCTTCTGCAGAAAGTTCAAGTGTCCACAATCCCAATTTGCCTATGGTAATTGAAAAAAGTACATGAGCACATTTATATATATTTTTTATAGACCCAATTAATATTTTTTATTAAGAAAGAAAAAGTACTCAATCAGAATTTGACTGCTTTTGGATAAACAATTTAGATAATCGCTTATTGAATAAATGATTATTATAGTAATTTTTATAACAAAAGATAAAATAAAATAAAATTGTTTTCATCTAAATTAT--TTTTCATTAATTAACTATCTTGAAGGGCTTGTGGAAATTAGCTGAAAACAACTGATAA-------------ACATGTGTTGTTTCCATTAGCTCGCCATGGTAACAATCTCTCAAGTGTTATGTTAGTAGGTA----AACTCAAATAAAACAATTCAAATATACCATCCTTGTC----TATATATCCTAAAAAAAGTCTTGACCCTAAATAACTCGACGCAGAGTTAATTCACATTTTTTCTCTATCTTGGGATCTTTAATTTCCAGTTATTGTAAACAATTTCTCATATAAATATACATACATA----------------------CTATGTATGTTGATCATCAAGTCAATGT--GTTCTAAGATCTTGCAAGTATGAAATTTGAAATGGAT-----TTTATGGATGGACTCGTGCAGGTTACAGTTGAAACCCTAGAAAAGGGATTTCTTATAAACGTTTTTTCAGCAAAAAGCAGCCAAGGTATGCTTGTTTCAATACTTGAAGCCATTGAAGAGATGAGGCTTACAGTGCTGGAAGCTAGGGTTTCTTGTACAGACAATTTTTGTTTCCAAGCTGTTGGAGAAGAGGTAAGATATATACATATAGTAATCAACAAGAGAAAATTGTACGTACAAGAGAA----------------------------------------CAATTATTTGATAGTGTAAAAATTATT-TTACATTTTTGCTGCA--TATCAATTGAATTTTCATGGTATAAGTTCAACATGCGTATCATTATTCTCTCTATCTGTTTCCTTCACTTGTCAATATTTTTGTGTCACATGTTTTGTCCCTTTATATAAAAACGTTCCTCA-TTGGGGTTCTCGAGAAA---AGGGACCGAGTTGCTGTACATTGAATCATTGATATTGGTCATGCAATTCATATATGATGCCTAATCTTAACCCTAATAATAATATATATAGTCTTCATTTAATTGTCTACTACGTATAGAAGCCAGCTAAGTTCATCAATAAGGAATA---TATCTTGCATTTTATTTCC----------------------------CATCATGCATGAGAATGACGGAAATTTTTTGTGACA--TATGTAGAATGAAGAACAAGGTGATACTATTGATGCACAAGCTGTGAAACAAGCAGTGGGACAAGCAATAAAAAATTGGAGTGAAAGTTCCGATTAA
>italica 
ATGGTTTCTAGGGAGCAAAAGAGAGCAGCACTGCATGAGAAGCTGCAACTTCTTCGTTCTGTTACTAACTCTCATGCTGTAAATATTCCCTGCATTTTCTATCTCTTATCTTTCTTTTCTTTCCATTGGATTTCTCTCCATCAATATATTCTCAATGAAATCACCCAATTCTATAAAAGAATATTC---ACACCTCTGC--TATACTTTTTCCTGATTTTGGGTCCATTTTTATTATTGGAATTAATGTTTTCAAGTTTGCTATTT-TTTTATTAGTTTTTTGAATTTGAATCTTTCAAGTTCTAT--ATATATTTACTTTC----TTAATTCCTTGTTAATTTTTT-TTTGCATCGTCCACCGTCTATACTTTTATGCTCTTAT----ATTCATATCTAGGTTCAAAATTTCAAGATATTGATTATAAAAAATAAAAAAGTAACTATATATATATATATRTTGT-AGTTTTTTTTTGAATGAATATATGTTGTAGTTATGAATTGATATTGAAAATATATAGTGATAGATTTTTCATCGATAAAAA---ATAATAGTGATTGATATAAGTCTCTAATTTGATATCATTTATCTTGTTAATTAACTAACC----CATAGTA-GTGTATCCTTATCCTATATTTTTATCAGCTATGTGGAGCTTATTTGATATTGTAT---------TCTAATAATTTTCGAATACTACTTCTTATGGTTTTTATGCATGGTTTGGTTGCAGCTAAATGATACCTCGATCGTAATCGATGCATCAAAGTATATTGAAAATCTAAAGGAAAAGGTAGAAAGACTGAATGAAGAAATAGCTTCTGCAGAAAGTTCAAGTGTCCACAATCCCAATTTGCCTATGGTAATTGAAAAAAGTACATGAGCACATTTATATATATTTTTTATAGAGCCAA----TATTTTTTATTAAGAAAGTAAAAGTACTCAATCAGAATTTGACTGCTTTTGGATAAACAATTTAGATAATCGCTTATTGAATAAATGATTATTATAGTAATTTTTATAACAAAAGATAAAATAAAATAAAATTGTTTTCGTCTAAATTAT--TTTTCATTAATTAACTATCTTGAAGGGCTTGTGGAAATTAGCTGAAAACAACTTATAA--------ACATCACATATGTTGTTTCCATTAGGTCGCCATGGTAACAATCTCTCAAGTGTTATGTTAGTAGGTA----AAGTCAAATAAAACAATTCAAATAGACCATCCTTGTCTATATATGTATCCTAAAAAAAGTCTTGACCCTAAATAACTCGACGCAGAGTTAATTCACATTTTTTCTCTTTCTTGGGATCTTTAATTTCCAGTTATTGTAAACAATTTCTCATATAAATAAATATACATATATA--------------CATACTATGTATGTTGATTATCAAGTCAATGT--GTTCTAAGATCTTGCAAGTATGAAATTTGAAATGGAT-----TTTATGGATGGACTTGTGCAGGTTACAGTTAAAACCCTAGAAAAGGGATTTCTTATAAACGTTTTTTCAGCAAAAAGCAGCCAAGGTATGCTTGTTTCAATACTTGAAGCCATTGAAGAGATGAGGCTTACAGTGCTGGAAGCTAGGGTTTCTTGTACAGACAATTTTTGTTTCCAAGCTGTTGGAGAAGAGGTAAGATATATACATATAGTAATCAACAAGAGAAAATTGTATGTACAAGAGAA----------------------------------------CAATTATTTGATAGTGTAAAAAATATT-TTACATTTTTGCTGCA--TATCAATTGAATTTTCATGGTATAAGTTCAACATGCGTATCATTATTCTCTCTATCTGTTTCCTTCACTTGTCAATATTTTTGTGTCACATGTTTTGTCCCTTTATATAAAAACGTTCCTCA-TTGGGGTTCTCGAGAAA---AGGGACAGAGTTGCTGTACATTGAATCATTGATATTGGTCATGCAATTCATATATGATGCCTAATCTTAACCCTAATAATAATATATATAGTCTTCATTTAATTGTCTACTACGTATAGAAGCCAGCTAAGTTCATCAATAAGGAATA---TATCTTGCATTTTATTTCC----------------------------CATCATGCATGAGAATGACGGAAATTTTTTGTGACA--TATGTAGAATGAAGATCAAGGTGATACTATTGATGCACAGGCTGTGAAACAAGCAGTGGGACAAGCAATAAAAAATTGGAGTGAAAGTTCCGATTAA
>sativa 
ATGGTTTCTAGGGAGCAAAAGAGAGCAGCACTGCATGAGAAGCTGCAACTTCTTCGTTCTGTTACTAACTCTCATGCTGTAAATATTCCCTGCATTTTCTATCTCCTATCTTTCTTTTCTTTCCATTGGATTTCTCTCCATCAATATATTCTCAATGAAATCACCCAATTCTATAAAAGAATATTCATCACACTTCTGCTATACTCTTGTTCCTGA-TTTGGGTCCATTTTTATTATTGGAATTAATGTTTCCAAGTTTGCTATTTTTTT-----------------------------------------------------------------------------------------------------------------------------------------------------------------------------------------------------------------------------GATTATAAATACTTGGTATAAAAAATATATAGTGATAGTTTGTTCATCGAAAAAAA---ATTAAAGTGATTG--ATAAGTCTCTAATTTGATATCATTTATCTTGTTAATTAACTAACCATAGTAGTGTATGTGTATCCTTATCCTATATTCTTATCAGCTATGTGGAGCTTATTTGATATGGTAT---------ATTAATAATTTTCTAATACTTCTTCTTATGGTTTTTATGCATGGTTTGGTTGCAGCTAAATGATACCTCGATCGTAATCGATGCATCAAAGTATATTGAAAATCTAAAGGAAAAGGTAGAAAGACTGAATGAAGAAATAGCTTCTGCAGAAAGTTCAAGTGTCCACAATCCCAACTTGCCTATGGTAATTGAGAAAATTACATGAGCCCATTTATATATTTTTTTTATAGAGCCAA----TATTTTTTATTAAGAAAGTAAAAGTACTCAATCAGAATTTGACTGCTTTTGGATAAACAATTTAGTTAATCGCTTATTGAATAAATGCTTATTATAGTAATTTGTATAACAAAAGATAAAATAAAGTCAAATTGTTTTCATCTAAATTATAAGYTGTTTTCGTTAACCGTCTTGAAGGGCTTATGAAAATGAGCTGAAAACAACTTATAAACAATTAAACATGGCATACGTTGTTTCCATTAGCTCGCGATATTAACAATCTCACAAGCGTTAGGTTAGTAGGTAATTAAACTCCAATAAAACAATTCAAAGAGACCATCCTTGTCT----ATCTATCCTAGAAAAAGTCTTGACCCTAAATAACTTGMAGCAGAATTAATTCACTTTTTTTCTTYTTCTTGGKATCTTTAAWTTCCAGTTATTGTAAAYAAYTTCTCWTATMWATATWWATATATATW----ATACACACT---MWKMMTATGTATGTTGATCATCAARTCAATGTGTGTTCKAAGATCTTGCAAGTATGAAATTTGAAATGGAT--TTTWTTATGGATGGACTTGTGCAGGTTACAGTGGAAACCCTAGAAAAGGGATTTCTTATAAACGTTTTTTCWGCAAAAAGCAGCCAAGGTATGCTTGTTTCAATACTTGAAGCCATTGAAGAGATGAGGCTTACTGTGCTGGAAGCTAGGGTTTCTTGTACAGACAATTTTTGYTTCCAAGCTGTTGGAGGAGAGGTAAGATATATACATATAGTGATCAACAAGAGAAAATTGTCTGTACAAGAGAA----------------------------------------CAATTATTTGATAGTGTAAAAAATAG--TTACATTTTTGCTGCA--TATCAATTAAATTTTCATGTTATAAGTTCAACATACGTATCATTAATCTCTCTATCTTTTTCCTTCACTTGTCAATATTTTTGTGTCACATGTTTTGTCCCTTTATATAAAAACGTTACTCATTTGGGGTTCTCGAGAAA---AGGGACCGAGTTGCTGTACATTGAATCATTGATATTGGTCATGCAATCCATAAATGATGCCTAATCTTAACCCTAATAATAATA--TATAGTCTTCATTTAATTGTCTACTACATATAAAAGCCAGCTAAGTTCATCAATAACGAATA--ATATCTTGCATTTTATTTCC----------------------------CATCATGCATGAGAATGATGGAAATTTTTTGTGACT--TATGTAGAGTGAAGATCAAGGTGAAACTATTGATGCACAAGCTGTGAAACAAGCAGTGGGACAAGCAATAAAAAATTGGAGTGAAAGTTCCGATCAA
>medicaginoides 
ATGGTTTCTAGGGAGCAAAAGAGAGCAGCACTGCATGAGAAGCTGCAACTTCTTCGTTCTGTTACTAACTCTCATGCTGTAAATATTCCCTGCATTTTCTATCTCCTATCTTTCTTTTCTTTCCATTGGATTTCTCTCCATCAATATATTCTCTATGAAATCACCCAATTCCATAAAAGAATATTCACACCTCTGCTA-TATACTCTTGTTTCTGA-TTTGGTTCCATTTTTATTATTGGAATTAAGGTTTCCAAGTTTGCTATTTTTTTTATTAGTTATTTGAATTTGAATCTTTCAAGTTCTATATATATATTTTCTTTATAATTAAATTCCTTATTGGT----------CATTT-CC-TTGTTCATTCTTT----------------------------------------------------------------------------------------------------------------------------------------------AATATAGTGTTAGATTTTTCATCGAAAAAAATAAATAAAACCGATTGATATAAGTCTCTAATTTGATATCATTTATCTTGTTA----------------------------------TCCTATATTCTTATCGGCTATG-GGAGCTTATTTGATATGGTAT---------ATTAATAATTTTCTAATATTTCTTCGTATGGTTTTTATGCATTGTTTGATTGCAGCTAAACGATACCTCGATCGTAATGGATGCATCAAAGTATATTGAAAATCTAAAGGAAAAGGTAGAAAGACTGAATGAAGAAATAGCTTCCGCAGAAAGTTCAAGTGTCCACAATCCCAACTTGCCTATGGTAATTGAGAAAAGTACATGAGCCCATTTATATAC-TTTTTTATAGAGCCGA----TATTTTTTATTAAGAAAGTAAAAGTACTCAATCAGAATTTGACTGCTTTTGGATAAACAATTTAGTTAATCACTTATTGAATAAATGCTTATTATAGTAATTTTTATCACAAAAGATAAAATAAAGTCAAATTGTTT-----------------------------------------------------------------------------------------TACGTTGTTTCCATTAGCTCGCGATATTAACAATCTCACAAGTGTTATGTCACTAGGTA----AACTACAATAAAGCAATTTAAAGAGACCATCCTTGTC----TATCTATCCTAAAAAAAGTCTCGACCCTAAATAACTTGCAGCAGAATTAATTCACTTTTTT---TTTTCTTGGGATCTTTAATTTCCAGTTATTGTAAATAAATTCAATTACTTCTCTCTATATGAATATATTATACACAC---------TATGTATCTTGATCATCAAGTCAATGT-------AAGATCTTGCAAGTATGAAATTTGAAATGGGT-----TTTATGGATGGACTGGTGCAGGTTACAGTGGAAACCCTAGAAAAGGGATTTCTTATAAACGTTTTTTCAGCAAAAAGCAGCCAAGGTATGCTTGTTTCAATACTTGAAGCCATTGAAGAGATGAGGCTTACAGTGCTGGAAGCTAGGGTTTCTTGTACAGACAATTTTCGATTCCAAGCTGTTGGAGGAGAAGTAAGATATATACATAT-GATAT-AAT---------------------GAGAATAATTTTGATCAAATCAACATTTTTAACATCTAACGGTTATAATTATTTGATAGTGTAAAAAATAT--TTACATTTTTGCTGCA--TATGAATTAAATTTTCATGTTATAAGTTCAACATGCGTATCATTAATCTCTCTATCTTTTTCCTTCACTTGTCAATATTTTTGTGTCACATGTTTTGTCCCTTTATATAAAAACGTTCCTCA-TTGGGGTTCTCGAGAAA---AGGGACCGAGTTGCTGTACATTGAATCATTGATATTGGTCATGCAATCCATATATGGTGCCTAATGTTAACCCTAATGATAATA--TATAGTCTTCATTTAATTGTCTACTACGTATAGAAGCCAGCTAAGTTCATCAATAACGAATA--ATATCTTGCATTTTATTTCC----------------------------CATCATGCATGAGAATGACGGAAATTTTTTGTGACTTATATGTAGAATGAAGAACAAGGTGAGACTATTGATGCACAAGCTGTGAAACAAGCAGTGGGACAAGCAATAAAAAATTGGAGTGAAAGTTCCGATCAA
>Msulcatus 
ATGGTTTCTAGGGAGCAAAAGAGAGCAGCACTGCATGAGAAGCTGCAACTTCTTCGTTCTGTTACTAACTCTCATGCTGTAAATATTCCCTGCATTTTCTATCTCCTATCTTTCTTTTCTTTCCATTGGATTTCTCTCCATCAATATATTCTTTATGAAATCACCCAATTCCATAAAAGAATATTCAT---ACCTCTGTTGTACTCTTGTTCCTTA-TTTGGTTCCATTTTTATTATTTGAATTAAGGTTTCAAACTTTGCTATT--TTTTATTAGTTTTTTGAATTTAAATCTTTCAAGTTCTA--TATTTATTTTCTTTCTT----AATTCCTTATTGG-----------CCAAATCC-TTGTTCATACTTTTATGCTCTCATCTACATGCATATCTAGGTTCAAAAC-TCAAGCTATTGATTATCAAAACTTAACAAGTAACTATATAT------------------------------TATATATGTTGTAGCTATAAATTGATATCGAAA----ATAGTCATTGATTTTTCATTAAAAAAAA---CTAATAGTGATTGATATAAGTCTCTAATTTGATATCATTTATCTTGTTAACTAACCCATAGTAGTGG---------------ATGCTATATTCTTATCAATTATGTGGAGCTTATTTGATTTGATATGGTAATTAAATTAATATTTTTCTAATACTTTTTCTAATGGTTTCTATGCGTGG-TTGATGGCAGCTAAATGATACCTCGATCGTTATCGATGCATCAAAGTATATTGAAAATCTAAAGGAAAAGGTAGAAAGATTGAATGAAGAAATAACTTCTGCAGAAAGTTCAAGTGTCCACAATCCCAGCTTGCCTATGGTAATTGAGAAAAGTACATGAGCCCATTTATATAA-TATTTTATAGAGCCAAT---TTTTTTTTATTAAAAAAGTAAA----------------------------------------------------------------------------------------------------------------------------------------------------------------------------------------------------------------------------------------------------------------------------------------------------------------------------------------------------AACTCGTCCCAAAGTTAATTCACTTACTTT--TTTTCTTGGGCTCTCG-----CCAGTTATTGTAAATGACTTCTC-----TCTATACATAAATATATATA----------------------------------------------------GATACTTGCAAGTATGAAATTTGAATGGAGTAGCATTTTATGGATGAACTTTTGCAGGTTACAGTGGAAACCCTAGAAAAGGGATTTCTTATAAACGTTTTTTCAGCAAAAAGCAACCAAGGTATGCTTGTTTCAATACTTGAAGCCATTGAAGAGATGAGGCTTACAGTGCTGGAAGCTAGGGTTTCTTGTACAGACAATTTTCGATTCCAAGCTGTTGGAGGAGAGGTAAGATATATACATATAGTGATCAATTTTATTT-----------GTATAGAATTATTATTATATATAC-------------------------AATTATTTGATAGTGTAAAAAATAT--TAACATTTTTTATGCA--TATCAATTAAATTTGCATATTATAAGTTCAACATGCGTATCATTAATCTCTCTATCTTTTTCCTTCACTTGTCAATATTTTTGTGTCACATGTTTTGTCCCTTTATATAAAAACGTTCCTCA-TTGGGGTTCTCGAGGAAATTAGGGACCGAGTTGCTGTACAAGGAATCATTGATATTGGTCATGCAAAGCATATATGGTGCCTAATCTTAACCCTAATA--------TAGAGTCTTCATTTAATTGTCTACTACGTATAGAAGCTAGCTAAGTTTATCAATAACGAATATTATATCTTGCAATTTATTTCTTGTTTTTTT-CGTACTATCCATGTCACGCATTATGCATGAGAATGATGGAAACATTTTGTGACT--TTTGTAGAATGAAGAACAAGGTGAGACTATTGATGCACAAGCTGTGAAACAAGCAGTGGGACAAGCAATAAAAAATTGGAGTGAAAGTTCCGATCAA
>Mneapolitanus 
ATGGTTTCTAGGGAGCAAAAGAGAGCAGCACTGCATGAGAAGCTGCAACTTCTTCGTTCTGTTACTAACTCTCATGCTGTAAATATTCCCTGCATTTTCTATCTCCTTTCTTTCTTTTCTTTCCATTGGATTTCTCTCCATCAAAATATTCTTTATGAAATCACCCAATTCCATAAAAGAATATT--TCAAACCTCTGTTGTACTCTTGTTCCATA-TTTGGTTCCATTCTTATTATTTGAATTAAGGCTTCCAACTTTGTTTTT----------GTTTTTT-------------------------------------------------------------------------------------------------------------------------------------------------------------------------------------------------------------------------------------------------------------------------------------------------------------------TATCTTGTTAACTAACTCATAGTAGTGT---------------ATCCTATATTCTTATCAATTATGTGGAGCTTATTTGATATGGTAA-TTAATTAAATTAATAATTTTCTAATACTTCTTCTTTTGGTTTTTATGCGTGG-TTGATGGCAGCTAAATGATACCTCGATCGTAATCGATGCATCAAAGTATATTGAAAATCTAAAGGAAAAGGTAGAAAGATTGAATGAAGAAATAGCTTCTGCAGAAAGTTCAAGTGTCCACAATCCCAGCTTGCCTATGGTAATTGAGAAAAGTACATGAGCCCATTTATATAA-TATTTTATAGAGCCAAT---TTTTTTTTATTAAAAAAGTAAA---------------------------------------------------------------------------------------------------------------------------------------------------------------------------------------------------------------------------------------------------------------------------------------------------------------------------------------------------------------------------------------------------------------------------------------TATATATATATATATA-TATACACACTAACTATGTTATGTATGTTGATCATCAAGTTAATT----TTCTAAGATCTTGCAAGTATGAAATTTGAATGGAATAACATTTTATGGATGGACTTTTGCAGGTTACAGTGGAAACCCTAGAAAAGGGATTTCTTATAAACGTTTTTTCAGCAAAAAGCAACCAAGGTATGCTTGTTTCAATACTTGAAGCCATTGAAGACATGAGGCTTACAGTGCTTGAAGCTAGGGTTTCTTGTACAGACAATTTTCGATTCCAAGCTGTTGGAGGAGAGGTAAGATATATACATATAGTTATTTTTTTTTTTTTTTTTT-----GTATAGAATTATTATT----ATAC-------------------------AATTATTTGATAGTGTAAAAAATATTGTAACATTTTT-ATGCATATATGAATTAAATTTGCATATTATAAGTTCAACATGCGTATCATTAATCTCTCTATCTTTTTCCTTCACTTGTCAATATTTTTGTGTCACATGTTTTGTCCCTTTATATAAAAACGTTCCTCA-TTGGGGTTCTCGAGAAAA--AGGGACCGAGTTGCTGTACAAAGAATCATTGATATTGGTCATGCAAAGCATATATGGTGCCTAATCTTAACCCTAATA--------TAGAGTCTTCATTTAATTGTCTACTACGTATAGAAGCTAGCTAAGTTTATCAATAACGAATATTATATCTTGCATTTTATTTCTTGTTTTTTTTCATACTATCCATGTCACACATTATGCATGAGAATGATGGAAGTTTTTTGTGACT--TTTGTAGAATGAAGAACAAGGTGAGACTATTGATGCACAAGCTGTGAAACATGCTGTGGGACAAGCAATAAAAAATTGGAGTGAAAGTTCCGATCAA
