# Supplementary material for: Phylogenetic Properties of 50 Nuclear Loci in Medicago (Leguminosae) Generated Using Multiplexed Sequence Capture and Next-Generation Sequencing
Source: PLoS One. 2014 Oct 17;9(10):e109704. doi: 10.1371/journal.pone.0109704 (PMC4201463; doi:10.1371/journal.pone.0109704)
Supplement: S1 Alignments — (ZIP) [file pone.0109704.s001.zip › alignments_50loci/gene24_Medtr5g091180.1.fasta]

>truncatula 
TGCTGGTATGGTGGGAGAGAGTTTTGGTTCTGTTGGATCTCTTGCTGTTAAGATTTGTGTTATTACCACTAATCTTGGTGTTCTTATCGTCTATTTCATTATTCTTGGTACGTTTTTCTTCGACTTTAGTCTAA-ATTAAATTAGCATAAAGTTTGTCATCATTCTTCATTTGTTTATATAG-----TTTTTTCATATAATTG--------TAAAGTACATGAATATATGTTAG-TTTAAGT---TTTGCACCTTAATTTTAACTGGTTAGGATTTT-CCAATTATATATACTTTGAGTAAACCACTAAACTACTCTAAACATGGTAGAACATTCTCAAATGGGTTGTTAATTATATTAAACTATTAAATACTTAACTTGATTCTCATATTTAACTACTAATCAATTAAGTCCTATATTTTAAGGACACCGGATTCACTGTCATAGGTAGTTCACACAATTTCATGTTGTAATGAATCTCAGCCGTTGATTTGAGAACCAATGATTCAGATTTTAAATTTGATGTTACGCAGTAATACGATCCCAGCCACCGATTTAAGAACAAACAGTCCTAATCTTTTACAACGTTCTTCTGTTTTCAATTCAATAATTTAACCATTTACTATCAATTTAGTACCAATATTTAAGGACGTACTACCAATTTAGCCCATGTCA-------------TCAAAAATATTTTTTTTTTTAGGGGTTCTAGATCATCAATTATATAAGTTATTTATATGCTTGTTGATGTTATAGACAAAC--ATGTGATTAT--------AATGTAAAATATGACAAA--------------TGGATTCTTGGCATTAGTTGTCAGGATAGGCTGGGCCAATCTATTCTTGTTCAAAAA------AAATAATTGGTACAAGTCCATTATTGTACCTGTTATTATAGACTTATTTTAAGTACAATATGACATTTTT-AAAGTTTGGTAAAACATATATTGGATTAGTTAAAGGTCTATTCTGTATTTATATTTTT--------------------------------------------------------------------------------------------------------------------------------------------------------------------------------------------------------------------------------------------------------AATATAATATTTGGACTGAACCAGTGACTTTGCTTTAATAGGAGATGTGCTATGTGGAAATGAGTTCAATGGTGACACACATTTAGGTATTCTACAGCAATGGTTTGGTATCCACTGGTGGACATGTCGTGCTTTTGCTCTTCTTACAGTTGCACTTTTCATAATGCTTCCCCTAGTTATGTTACGCCGTGTAGGTACAGGCATTTAATTAATTTTCCAAGTTAT--TAAACTCTTCATCTTATCTTA-ATCAAGTAGCATTAA--------TTCAGA-------GCAATTCTTTTTT----TAACAGATTCACTCAAGTATAGTTCTGCTTTATCAATCCTACTAGCATTGGTTTTTGTTGTAATATGCTCCTCAATGGCATTACATGCATTATGGTCCGGGAAAACTCAGTCTGTGAGAATACTACCCGATTTCTCTCAAGTCACTGCCCTCGATCTTTTCACCACTGTCCCCATTTTTGTCACAGGGTTTGGATTTCATGTCAATGGTTAGTTTCATGACATCAATATTATCACACTACATGTGCCATATGATTATAGCATAAAAATATACCATTTAAC-ATCAATGTTTAAATATAATTTTAGTCCTATAAACATATCAATTTTTGTTTTTGTCCCTAAAATAATTTCCTTTAAACTTTTAACTCTACATATTTCCGGTTACCCTCATCGCTT--AACTATTGTTACATCTGTTTAACAGAAGAAGAGTGAAAGAATGTGCAGTAAAAAATTTCTTTATAATTTTAAACTTACAAATGATTTATTATTGCAGTTCATCCCATTAGAGCAGAGCTTGTAAAACCAACAGACATGAGTATTGCCGTTCGACTTTCATTGTTAATATGCGTAGCCATTTACTTTGCTATCGGGTTCTTTGGATACCTATTGTTCGGGGAGTCGATCATGCCAGATGTATTGATAAACTTCGACCAAAACTCCGATTCAAGCATCGGTCGATTGCTTGACGATGTTGTTCGGCTAAGCTACGCGCTCCATCTTGCACTTGTGTTCCCTATCATGAACTATTCCTTGAGGGCCAACATAGACGAACTATTATTCTCAAAGAAAAATAAGCCTCCTTTGGCCTTGGATACCCCTAGATTTGTGTCACTCACTCTTGTTTTGCTAGCATTCACATATTTGTTAGCTGTGGCCATTCCAAATGTTTGGTACTTTTTTCAGTTTTTGGGATCCACTACCATTCCTTGCCTCTCATTCCTCTTCCCTGCTGCAATCATTCTAAGGTATTTTATCAA-TTCGTCACCTCTTTTATATGA-------ATTTGATTAATTGATCTAGAAATATTGAGCAAATGATCGAAATGGTTCTCGACTTTGCAAGAATGTGACAAGTCAATCGCTAAGACAAAT----TAATATTTGA------AAGATCGTTAGGTATTGCCGTTTATCATCATTTCAGTCATATAGATTATATT-GAAAAAAAATCTAACTTGTCACACGATTTG---------------CAAAAACGGGGATTCTTAATAA---------------TATTTAGTCTTAGTTTTAAACC----AAGATAATTTTGATGATTTATTTTATAAATATTTGATTTCTAACTCTTGTCC-TAA-TATTTTTTGGGCACAGGGATAGGCATGACATATCAAAAACAAAAGATCAAGTAATAGCAATAGTGGTGATCATTTTGGCTGTTGGGACAAGTGGAATTGCTATATGGACCAATTTGTATGGTTCTTCTAGTGCT---TGA
>italica 
TGCCGGTATGGTGGGAGAGAGTTTTGGTTCTGTTGGATCTCTTGCTGTTAAGATTTGTGTTATTACCACTAATCTTGGTGTTCTTATCGTCTATTTCATTATTCTTGGTATGTTTTTCTTCGACTTTAGTCTAA-ATTAAATTAGCATAAAGTTTGTCATCATTCTTCATTTGTTTATATAG-----TTTTTTCATATAATTG--------TAAAGTACATGAATATATGTTAG-TTTAAGT----TTGCACCTTAATTTTAACTGGTTAGGATTTT-CCAATTATATATACTTTGAGTAAACCACTAAACTACTCTAAACATGGTAGAACTTTCTCAAATGGATTGTTAATTATATTAAACTATTAAGTACTTAACTTGGTTCTCATATTTAACTACTAATCAATTAAGTCCTATATTTTAAGGACACCGGATTCACTGTCATAGGTAGTTCACACAATTTTATGTTTTAATGAATCTCAGCCGTTGATTTGAGAACCAGTGATTCAGATTTTAAATTTGATGTTACTCAGTAATACGATCCCAGCCACCGATTTAAGAACAAACAGTCCTAATCGATTACAACGTTCTTCTGTTTTCAATTCAATAATTTAACCATTTACCATCAATTTAGTACCTATATTTAAGGACGTACTACCAATTTAGCCCATGTCA-------------TCAAAAATAAT--TTTTTTGAGGGGTTCTAGATCATCAATTATATAAGTTATTTATATGCTTGTTGATGTTATAGACAAAC--ATGTGATTATTATAGATAAATGTAAAATATGACAAA--------------TGGATTCTTGGCATTAGTTGTCAGGATAGGCTGGGCCAATCTATTCTTGTTCAAAAA------AAATAATTGGTACAAGTCCATTATTGTACCTGTTATTATAGACTTATTTTAAGTACAATATGACATTTTT-AAAGTTTGGTAAAACATATATTGGATTAGTTAAAGGTCTATTCTGTATTTATATTTTT--------------------------------------------------------------------------------------------------------------------------------------------------------------------------------------------------------------------------------------------------------AATATAATATTTGGACTGAACCAGTGACTTTGCTTTAATAGGAGATGTGCTATGTGGAAATGAGTTCAATGGTGACACACATTTAGGTATTCTACAGCAATGGTTTGGTATCCACTGGTGGACATGTCGTGCTTTTGCTCTTCTTACAGTTGCACTTTTCATAATGCTTCCCCTAGTTATGTTACGCCGTGTAGGTACAGGCATTTAATTAATTTTCCAAGTTAT--TAAACTCTGCATCTTATCTTA-ATCAAGTAACATTAA--------TTCAGA-------GCAATTCTTTTTT----TAACAGATTCACTCAAGTATAGTTCTGCTTTATCAATCCTACTAGCATTGGTTTTTGTTGTAATATGCTCCTCAATGGCATTACATGCATTATGGTCCGGGAAAACTCAGTCTGTGAGAATACTACCCGATTTCTCTCAAGTCACTGCCCTCGATCTTTTCACCACTGTCCCTATTTTTGTCACAGGATTTGGATTTCATGTCAATGGTTAGTTTCATGACATCAATATTATCACACTACATGTGCCATATGATTATAGCATAAAAATATACCATTTAAC-ATCAATGTTTAAATATAATTTTTGTCCTATAAACATATCAATTTTTGTTTTTGTCCCTAAAATAATTTTCTTTAAACTTTTAACTCTACATATTTCCGGTTACCCTCATTGCTT--AACTATTGTTACATCTGTTTAACAGAAGAAGAGTGAAAGAATGTGCAGTAAAAAATTTCTTTATAATTTTAAACTTACAAATGATTTATTATTGCAGTTCATCCCATTAGAGCAGAGCTTGTAAAACCAACAGACATGAGTATTGCCGTTCGACTTTCATTGTTAATATGCGTAGCCATTTACTTTGCTATCGGGTTCTTTGGATACCTATTGTTCGGGGAGTCGATCATGCCAGATGTATTGATAAACTTCGACCAAAACTCCGATTCAAGCATCGGTCGATTGCTTGACGATGTTGTTCGGCTAAGCTACGCGCTCCATCTTGCACTTGTGTTCCCTATCATGAACTATTCCTTGAGGGCCAACATAGACGAACTATTATTCTCAAAGAAAAATAAGCCTCCTTTGGCCTTGGATACCCCTAGATTTGTGTCACTCACTCTTGTTTTGCTAGCATTCACATATTTGTTAGCTGTGGCCATTCCAAATGTTTGGTACTTTTTTCAGTTTTTGGGATCCACTACCATTCCTTGCCTCTCATTCCTCTTCCCTGCTGCAATCATTCTAAGGTATTTTATCAA-TTTGTCACCTCTTTTATATGA-------ATTTGATTAATTGATCTAGAAATATTGAGCAAATGATCGAAATGGTTCTCGACTTTGCAAGAATGTGACAAGTCAATCGCTAAGACAAAT----TAATATTTGA------AAGATCGTTAGGTATTGCTGTTTATCATCATTTCAGTCATATAGATTATATT-GAAAAAAAATCTAACTTGTCACACGATTTG---------------CAAAAACGGGGATTCTTAATAA---------------TATTTAGTCTTAGTTTTAAACC----AAGATAATTTTGATGATTTATTTTATAAATATTTGATTTCTAACTCTTGTCC-TAA-TATTTTTTGGGCACAGGGATAGGCATGACATATCAAAAACAAAAGATCAAGTAATAGCAATAGTGGTGATCATTTTGGCTGTTGGGACAAGTGGAATTGCTATATGGACCAATTTGTATGGTTCTTCTAGTGCT---TGA
>sativa 
TGCGGGTATGGTGGGAGAGAGTTTTGGTTCTGTTGGATCTCTTGCTGTTAAGATTTGTGTTATTACCACTAATCTCGGTGTTCTTATCGTCTATTTCATTATTCTTGGTACGTTTTTCTTCGACTTTAGTCTAA-ATTAAATTTGCATAAAGTTCGTCATGATTCAG--------------------TTTTTTCATATGATTGATTCTTTGTAAAGTACATGAACATATGTTAG-TTTAA-------TGCAGCTTAATTTTAACTAGTTAGGATTTTTCCCGTAATATATACCTTGATTAAACCACTAAACTACTCTAAACATGGTAGAACATTCTCAAATAGATTGTTAATT--------CTATTAAATAATTAACTTGATTCTCATATTTAACTACTAATCAATTAAGTCTTATATTTTAAGGACACCGGATTCACTGTCTTAGGTAGTTCGCTTAGTTTCATGTTGTAATGAATCTCAACCGTTGATTTGAGATCCAATGATTCAGAATTTAAATTCGATGTTACGCAGTAATACGATCTCAGCCACCGATTTAAGAACAAACAGTCCTAATCTATTACAACTTTCTTCTGTTTTCAATTCAATAGTTTAACCATTTACCATCAATTTAGTACCTATATTTAAGGACGTACTACCAATTTAGCCCATGTCATTTTTAGCCCATGTCATCAATTAT--TTTTTTGAGGGCTTCTAGATCATCAATTACATAAGTTATTTATATGCTTGTTGATGTTATAGACAAACATATGTGATTATTATAGATAAATGTAAAAGATGACAAATGAGAGATAACGAATGGATTCTTGGCATTAGTTGTCAGGATAGACTGAGCCAATCTATTCT-GTTAAAAATAAATTAAAAT---TGGTACAGGTCCATTATTGTATCTATTATTATAGACTTATTTTAAGTACAATATGACATTTTTTAAAGTTTGGTAAAACATATATTGGATAAGTTAAAGGTCTATTCTGTATTTATATTTTT--------------------------------------------------------------------------------------------------------------------------------------------------------------------------------------------------------------------------------------------------------AATATAATATTTGGACTTAACCAGTCACTTTGCTTTAATAGGAGATGTGCTATGTGGAAATGATATCAATGGTGACACACATTTAGGTATTCTACAGCAATGGTTTGGCATCCACTGGTGGACATGTCGTGCTTTTGCTCTTCTTATAGTTGCACTTTTCATAATGCTTCCCCTAGTTATGTTACGCCGTGTAGGTACAAGCATTTAATTAATTTTCCAAGTTAT--TAAACTCTTCATCTTATCTTA-ATCAAGTAACATTAA--------TTCAGA-------GCAATTCTTTTTT----TAACAGATTCACTCAAGTATAGTTCTGCTTTATCAATCCTACTAGCACTGGTTTTTGTTGTAATATGCTCCTCAATGGCATTACATGCATTATGGTCCGGGAAAACTCAGTCTGTGAGAATACTACCCGATTTCTCTCAAGTCACTGCCCTTGATCTTTTCACCACTGTCCCTATTTTTGTCACAGGGTTTGGATTTCATGTCAATGGTTAGTTTCATGACATCAATATTATCACACTACATATCTCATATGATTACAGCAGAAAA-TATTCCATTTAAC-ATCAATGTTTAAATATAATTATAGTCCTATAAATATATTGATTTTCATTTTTGACCCTAAAATAATCGCCTTTAAACTTATAACTCTACAGATTTGCAGTTACCCTCATCGCTT--AACTATTGTTACATCTGTTTAACA---GAAGAGTAAAAGAGTATGCTGTAAAAAATTTCATTATAATATTAAACTTACAAATGATTTTTTATTGCAGTTCATCCCATTAGAGCAGAGCTTGTAAAACCAACAGACATGAGTATTGCTGTTCGACTTTCATTGTTAATATGCGTAGCCATTTACTTTGCTATCGGCTTCTTTGGATACCTATTGTTCGGGGAGTCGATCATGCCGGACGTATTGATAAACTTCGACCAAAACTCCGATTCAAGCATCGGTCGATTGCTAGACGATGTTGTTCGGCTAAGCTACGCACTCCATCTTGCACTTGTGTTCCCTATCATGAACTATTCCTTGAGGGCCAACATAGACGAACTATTATTCTCAAAGAAAAATAAGCCTCCATTGGCTTTGGATACCCCTAGATTTGTGTCACTCACTCTTGTTTTGCTAGCATTCACATATTTGTTAGCTGTGGCCATTCCAAATGTTTGGTACTTTTTTCAGTTTTTGGGATCCACTACCATTCCTTGCCTCTCATTCCTCTTCCCTGCTGCAATTATTCTAAGGTATTCTATCAA-TTTGTCACCTCTTTTATATGACATGTTAATTTGATTAATTGATCTAGAAATATTGAGTAAATCATCAAAATGGTTCTCGACTTTGCAAGACTGTGACAAGTTAGTTGCTAAGACAA-T----TCATATTTGA------AAGATCGTTAGGTATTGCCGCATATTATAATTTCAGTCATATAGATTACATT-GAAAAAAT-TCTAACTTGTCACACGATTTG---------------CAAAAACGGGGATTCTTAATAA---------------TATTTAGTCTTAGTTTTAAACT----AAGATAATTTTGATGATTTATTTTATAAATATTTGATTTCTAACTCTTGTCC-TAA-TATTTTTTGGGCACAGGGATAGGCATGACATATCAAAAAGAAAAGATCAAGTAATAGCAATAGTGGTGATCATTTTGGCTGTTGGGACAAGTGGAATTGCTATATGGACCAATTTGTATAGT---TCTAGTGCT---CGA
>medicaginoides 
TGCGGGTATGGTGGGAGAGAGTTTTGGTTCTGTTGGATCTCTTGCTGTTAAGATTTGTGTCATTACCACTAATCTTGGTGTTCTTATCGTCTATTTCATTATTCTTGGTACGTTTTTCTTCGACTTTAGTCTAATATTAATTTGGCATAAAGTTCGTCATGGTTTTTGATTTGTTTATATATATTGTTTTTTTCATATAATTGATTCTAAGTAAAGTACACGGATATATCATATATGTTAGTTTGTTTGCAGCTTAATTTTAACAAGGTAGGATTTTCCCAT---TATATACCTTGAGTAAACTACTAAACTACTCTAAACATCGTACAACATT-------------------------------------------------CTCATATTTAACAACTAATCAATTAAGTCCTATATTTTAATGACATCGGATTCACTATCTTAGGTAGTTCACACAGTTTCACGTTGTAATGAATCTTAACCGTTGATTTGAGATCAGATAATTGAAATTTTAAATTTGATGTTGTGCTGTAATACAATCTCAGCCATCGATTTAAGAACGAATAATATAAATATATGACA---------------------------------------------------------------------------------------------------------------------------------------------------------------------------------------------------------------------------------------------------------------------------------------------------------------------------------------------------------------------------------------------------------------------------------------------------TGAATGTAGTTAACTACAATTTTTA-GATATTCAACTACATGCAGATTTGAAGACCTGAAAATTGTGGTCAATCACGTCCAAATTTGTTGTTAATGAGTTTTGACACTTGATGTATATACGTAAACCATCTACTTAACATAATTAACTACCGTTTTGAACTGCATTAACAATTCAAAAAATTGTTGCAAAAGTTGTTTAAACTTAGTTGTTCAAATAACACAAACAGTTGATTATTGTATGCAATATAATCT---GATTTAACCATTGACTTTGCTTTAATAGGAGACGTGCTATGTGGAAATGAGTTCAATGGTGCCACACATTTAGGTATTCTACAGCAATGGTTTGGCATCCACTGGTGGACATGTCGTGCTTTTGCTCTTCTTATAGTTGCACTCTTCATAATGCTTCCCTTGGTTATGTTACGCCGTGTAGGTACAAGCTGTTAA---ATTTTCCAAGTTA-----AGCCTTTCGTCTTATCTTAAATCAAGTA-CATTAA--------TTTGGCTAATGAAGCAATTTTTGTTTATATGAACAGATTCACTCAAGTATAGTTCTGCATTGTCAATCCTTCTAGCATTGGTTTTTGTTGTAATATGCTCCTCAATGGCATTACATGCATTATGGTCCGGGAAAACTCAGTCTGTGAGAATACTACCTGATTTCTCTCAAGTCACTGCTCTTGATATTTTCACCACTGTCCCTATTTTTGTCACAGGGTTTGGATTCCATGTTAATGGTTAGTTTCAT-----CAACATTATTACAATCCATG-------TTATTACATCATAAAG-TATATCTTTTATCTCTACATAT---------------------------------------TTTCTCTTCCTAAT--------CTTAGTTATTAT--------------------CAACTCATCGCTTTTAACAATTGTGACATCTGTTTAACA---GAAGAGTGAAAGAGTGTACAATAATTTTTTTCTGTATGATTATAAACTTACAAATGATTTATTATTGCAGTTCATCCCATTAGAGCAGAGCTTGTAAAGCCAACAGACATGAGTGTCGCCGTGCGACTTTCATTGTTAATATGCGTAGCCATTTACTTTGCTATCGGCTTCTTTGGCTACCTATTGTTCGGGGACTCGATCATGCCGGATGTACTGGTAAACTTTGACCAGAACTCCGATTCAAGCATTGGTCTAGTGCTAGACGACATTGTTAGGCTAAGCTACGCGCTCCATCTTGCTCTTGTGTTCCCTATCATAAACTATTCCTTGAGGGCCAACATAGATGAACTATTATTCTCAAAGAAAAATAAGCCTCCATTGGCTTTGGACACCCCTAGATTTGTGTCACTCACTCTCGTTTTGCTAGCGTTCACATATTCGTTAGCTGTGGCCATTCCAAATGTTTGGTACTTTTTTCAGTTTTTGGGATCCACTACCATTCCTTGCCTCTCATTCCTCTTCCCTGCTGCAATCATTCTAAGGTATTCTATCAA-TTTGTCACCTCTTTTATATGA-------ATTTGATTAATTGATCTAGAAATATCAAGTAAATCATCAAAATGGTTCTCAACTTTGCAAGACTGTGACAAGTTAGTCCCTAAGACAA-T----TCATATTTGA------AAGATCATTAGGTATTGTCGCTTATTATCATTTCAGTCATATAGATTACATT-GAAAAAAA-TCTATCTTGTCACACGACTTG---------------CAAAATCGAGAACTTTTTAAAA--------------GTATTCAGTCTTAGAATTAAACT----AAGATAATTTTGATGATTTATTCTACAAATATTTGATTCCTAACT-----CC-CAATTATTTT--GGGCACAGGGATAGGCATGGCATATCAAAAACAAAAGATCAAGTAATGGCAATAATGGTGATCATTTTGGCTGTTGGGACAAGTGGAATTGCCATATGGACCAACTTGTATGGT---TCCAGTGCT---TGA
>Msulcatus 
---------------------------------------------------------------------------------------------------------------------------------------------------------------------------------------------------------------------------------------------------------------------------------------------------------------------------------------------------------------------------------------------------------------------------------------------------------------------------------------------------------------------------------------------------------------------------------------------------------------------------------------------------------------------------------------------------------------------------------------------------------------------------------------------------------------------------------------------------------------------------------------------------------------------------------------------------------------------------------------------------------------------------------------------------------------GTTGTTAACTATAATTTTTA-GATGTTCAACTACATGTAAAT----------------TGTGGTCAATCAGGTTCAAATTTATGGTTAATGAGTTTCGACACTTGATGTAT---------------------CTCTATTGAC-----AATTGAACTGCATTAACAATTTAAAATATC---ACAAAAGTTGTTTAAAGTTAGTTGTTTAAATAAAACAAACGGATTATGATTGCATGCAATATAGATTT--GACTTAACCAATGACTTTTCTTTAATAGGAGATGTACTATGTGGAAATGAGTTCAATGGTGCCACACACTTAGGTATTCTACAACAATGGTTTGGTATCCACTGGTGGACATGTCGTGCTTTTGCTCTTCTTATTGTTGCACTCTTCATTATGCTTCCCTTAGTTATGTTACGCCGTGTAGGTACAAGCATTTAATTAATTTTCCAAGTTATATTAAACCCTTCATCTTATCTTA-ATCAAGTA-CATTAATTCAGCATTTCAGATAATGAAGCAATTATTTTTT----TTGCAGATTCACTCAAGTATAGTTCTGCATTATCAATCCTACTAGCATTGGTTTTTGTTGTAATATGCTCCTCAATGGCATTACATGCATTATGGTCCGGGAAAACTCAATCTGTGAGAATACTACCTGATTTCTCTCAAGTCACTGCCCTTGAACTTTTCACCACTGTCCCTATTTTTATCACAGGGTTTGGATTCCATGTCAATGGTTAGTTTCAT-----CCATTTCATTACACTCCAT-----------------------------------------------------------------------------------------------------------------------------------------------------------------------------------------------------------------ATCTCTTTATAATTATAAACTTACAAATGAGTTATAATTGCAGTTCATCCCATTAGAGCAGAGCTTGTAAAACCAACAGACATGAGTGTCGCCGTGCGAATTTCATTGTTAATATGTGTAGCCATTTACTTTGCTATTGGCTTCTTTGGATACCTATTGTTTGGGGACTCGATCATGCCGGACGTATTGGTAAACTTTGACCAGAACTCTGATTCAAGCATCGGTCGATTGCTAGACGACATTGTTCGGCTAAGCTACGCGCTCCATCTTGCACTTGTGTTCCCTATCATGAACTATTCCTTGAGGGCCAACATAGATGAACTACTATTCTCAAAGAGAAATAAGCCTCCTTTGGCTTTGGACACCTTTAGATTTGTGTCACTCACTCTTGCTTTGCTAGCATTCACATATTTGTTGGCTGTGGCCATTCCAAATGTTTGGTACTTTTTTCAGTTCTTGGGATCCACTACCATTGTTTGCCTCTCATTCCTCTTCCCTGCTGCAATCATTCTAAGGTATTCTATCAATTTTGTCACATCTTTT-TATCACATATGA--TTGATGAATTGATTTATAAATATTGAATAAACCATCGAAATGGTTTTTGACTTTGCAAG---GTGGCAACAAATTCGCTAAGAAAATGAGTCTGAAAATTGACACCTTAATTTCGTTAAGTGTAGTCACTTATTATCATTTCAGTCATTCAGGTTATGTTTGAAAAATA--CTTACTAGTTAAACGATTTGTGCAACGACTTTTTGAAAATATTAATAGTCTTCAGAATTAAGCTAACTTGTTTTTTTACTCTTAAATCAGGACTCATGAACATAATTTTGATGATTTACTCTATAAATATTTGATTTCTAACTCCT--CCACAATTTTTTT--GGGCACAGGGATAGGCATGGCATATCAAAAACAAAAGATCAAGTAGTGGCAATAGTGGTGATCATTTTGGCTGTTGGGACAAGTGGAATTGCTATATGGACCAACTTGAATGGT---TCCAGTGCTAACTAA
>Mneapolitanus 
----------------------------------------------------------------------------------------------------------------------------------------------------------------------------------------------------------------------------------------------------------------------------------------------------------------------------------------------------------------------------------------------------------------------------------------------------------------------------------------------------------------------------------------------------------------------------------------------------------------------------------------------------------------------------------------------------------------------------------------------------------------------------------------------------------------------------------------------------------------------------------------------------------------------------------------------------------------------------------------------------------------------------------------------------CGAATTTGAATGTCGTTAACTATAATTTTTA-GATGTTCAACTACATGTAAAT------------------TGGAAGACC---TGAAAATTCGTGGTTAATGAGTTTCGACACTTGATATAT-----------------------CTATTAACCA-----TTGAACTGCATTAACAATTTAAAATAT----GCAAAAGTTGTATAAAGTTAGTTGTTCAAATAAGACAAACGGTTTATTATTGTATGCAATATAAATTT--GAGTTAACCAGTGACTTTGCTTTAATAGGAGACGTACTATGTGGAAATGAGTTCAATGGTGCCACACACTTAGGTATTCTACAACAATGGTTTGGTATCCACTGGTGGACATGTCGTGCTTTTGCTCTTCTTATAGTTGCACTCTTCATTATGCTTCCCTTAGTTATGTTACGCCGTGTAGGTACAAGCATTTAATTAATTTTCCAAGTTATT--AAACCCTTCATCTTATCTTA-ATCAAGTA-CATTAATT----AATTCAGCTAATGTAGCAATTTGTTTT------AACAGATTCACTCAAGTATAGCTCTGCATTATCAATCCTACTAGCATTGGTTTTTGTTGTAATATGCTCCTCAATGGCATTGCATGCATTATGGTCCGGGAAAACTCAATCTGTGAGAATACTACCTGATTTCTCTCAAGTCACTGCCCTTGAACTTTTCACCACTGTCCCTATTTTCATCACAGGGTTTGGATTCCATGTCAATG-----------------------------------------------------------------------------------------------------------------------------------------------------------------------------------------------------------------------------------------------------------------------------------------------TTCATCCCATTAGAGCAGAGCTTGTAAAACCAGCAGACATGGGTCTCGCGGTGCGACTTTCATTGATGATATGTGTAGCCATTTACTTTGCTATTGGCTTCTTTGGATACCTATTGTTCGGGGACTCGATCATGCCGGACGTATTGGTAAACTTCGACCAGAACTCCGATTCAAGCATTGGTCGATTGCTAGACGACATTGTTCGGCTAAGCTACGCGCTCCATCTTGCACTTGTGTTCCCTATCATAAACTATTCCTTGAGGGCCAACATAGATGAACTACTATTCTCAAAGAGAAATAAGCCTCCTTTGGCTTTGGACACCCCAAGATTTGTGTCACTCACTCTTGCTTTGCTAGCATTCACATATTTGTTGGCTGTGGCCATTCCAAATGTTTGGTACTTTTTTCAGTTTTTGGGATCTACTACCATTGTTTGCCTCTCATTCCTCTTCCCTGCTGCAATCATTCTAAGGTATCCTAACAATTTTGTCACCTCTTTT-TAC--------------------------------------------------------------------------------------------------------------------------------------------------------------------------------------------------------------------------------------------------------CTTGTTTTTTTACTCTAAAATCTGGACTTAGGAACATAATGTCGATGATTTACTCGATAAATATTTGATTTCTAACTCCT-TCC-CAATTTTTTT--GGGCACAGGGATAGGCATGGCATATCAAAAACAAAAGATCAAGTAGTGGCAATAGTGGTGATCATTTTGGCTGTTGGGACAAGTGGAATTGCTATATGGACCAACTTGAATGGT---TCCAGTGCTAACTAA
