# Supplementary material for: Phylogenetic Properties of 50 Nuclear Loci in Medicago (Leguminosae) Generated Using Multiplexed Sequence Capture and Next-Generation Sequencing
Source: PLoS One. 2014 Oct 17;9(10):e109704. doi: 10.1371/journal.pone.0109704 (PMC4201463; doi:10.1371/journal.pone.0109704)
Supplement: S1 Alignments — (ZIP) [file pone.0109704.s001.zip › alignments_50loci/gene20_Medtr8g084020.1.fasta]

>truncatula 
-TGGTCCAAATATGAGCTAAGAGAGAGGGATATAAGACAAGGAATTGATCTAGCAACCACATTGGAGAGGATAGAAAAGAATTTTGTGATTTCTGATCCTAGACTTCCAGATTGTCCAATTGTAAGATTA-ATTAATGACATTTT-TATTTTATTGAGAGCAATTGGTGCTTTCTTCCCTTGAAAATGAAAATTCTTTGTCTTAGAAGCATACTTTATTATATTTCACCTAATACATATTAAACTTCTAAGTTTAACATATATACATAAAAGATTATTATCATGTATATAGAGTATGAAACTTGTCAAGTGTGATGATATAATACCTCGAGTTATTATTCTTGGTTTCTTTGCAGATATTTGCATCAGACAGCTTTCTCGAGCTTACAGAATATACACGAGAAGAAATTTTGGGTCGAAACTGTCGGTATAAGTTATACTATATATTCATGCA----TTTTTTTTCCTTGTAGAATTTCTGATTATATACACTTGTGACTTGTAAATTGACCA-------------------------------------------CTTTACA-----AAAA-GTG----------------------------------------------------------------------------------------------------------------------------------------------TGTT-CCCTTTCAAAAAAAAAAATCAGCAATCATAAAGAGTATAT-TCTAAAGAGTGTGTTG-CAGTATTTCTCATTTTTAAAATTAATGTTGAAATT-CTTTGGAGGATCAAAGTTATGATACTTGCATTATTGAGAAACAAAAGCAATGACTGGAATCTTTTGAGGACCAGTGATGATGCTTGTATCTTTGAGAACAAGCATAGTTGTTTTCTCATATTTTCTCTCTGTCTGTGGCTTTCTATTTTATGATGGATAGATAGTCTGTAAAGTTAAGCGTTTTTGGTTATTTATGGTAACGAATGGTAAATTTTTCATGGTTAAGATATAATGTCCTAAAAGTCCTGTCTCTTATTCACTTAGATTGACATCTACTTCACATAATTTATAGGTTTCTTCAAGGACCAGAAACAGACCAAGCAACTGTCAATAGGATTAGAGATGCTATCAAAGATCAGAGGGAAATCACAGTTCAGCTGATCAACTATACAAAAAGTGGTAAGTTATTGGTCAAACTAG--AGTATCTACACTCG----CAACTGCGATGTAAAACC--------GAGGATAAGTCAAACTATTGAGCATCAACACTTCTGACTCTATTTCCTCATTGGAGGATGAATTATCCT--CTTCCAAAGTTTTAAATCGCGGTCGCAGAAAAATATTTTGT-GACTAAATGTGGC-------------CTCAATCACAGTTGTGTTTCAGTCGAAAAGACATTAAAAACCCTGATGTTGCAGCCCAAATCATGGTCGCTGTCCTTTTTCTTAAACACTGCTACCTTCTAATTATTCATCTCTTTTCTCCGATGTAAATTTCCAATTATCAAAATAAAGAA-AAAATGTTGTACTTTCGACTAAGACTAAAAGGATGTAA-----TAATGTGGCAACTATGGCTCTATCTGGATATTGTGTTTTTGGCTTTCAAATTGAGCATCATTTTGTTATTGATAAGATGAGCCCTTCTGA-TTTATAATTTGTAGGAAAGAAATTCTGGAATTTGTTTCACTTGCAACCTATGCGTGACCAAAAGGTGATTAAAATACTCTATTATTCTCCTAGAACAGAAT---TAACTTGAACCATTAAAAGTTAATATCTATTTATTTATTAATATAGAGTGTTAATTTTAATGATTTTATGCTTAGGGTGAACTTCAATACTTCATTGGTGTACAATTAGATGGAAGTGATCATTTAGAACCTTTAAGAAACCGCCTGTCCGAGGGTTCTGAGATA---CAAAGTGCTAAATTGGTAAGTG-TTATGAATCTCTTTCTTATAAGTAT-TTATCTTTGAATTCACCTTGAGTTAGATATGTTGACTAATTTGAACTTATGTACGAACGTAAAAGCTTGGGAGAACTTATGAAAACAATGTATAACATGTTTAGAATACAATAATGTAT-----------------------------------------------------------------------------------------------CATGGCACTATTCACATAATTTATG-----------------------------------------------------------------------------------------------------------------------------------------------------TTACCAGGTGAAAGCCACTGCAGAAAATGTTGATGGAGCTGTTAGAGAACTTCCTGATGCCAATTTGGTAAGGTATTCCT--TTTGGGTTATAAATAAAATAGTATATATTGTTTCATATTTTTATGTAAAA-AAATAGATTATGATTGATTTTGTACTTATT-----TGGTT----ACAGAGACCAGAAGATTTGTGGGCAATTCATTCTCAAGCAGTTTCCCCAAGACCACACAAAAGGGACAATCCTTCTTGGGTAGCTATTCAAAAGG---TACCAATTTATTTGTTTCACTT-CC-TTTGTGGTGAAGTTTATACAAATAATATA-TACTTCCTTTTTCTATATCTAGATTAAAAAAGTCATATATATTTTGTAATTAATATTCTTATACGTATGTTG---------------CATACAATTTGTC---AAAAAAAAAAAAGGTAAGTTATTTACATCAACATTGTGTGGAATAAATGTGCAAAATACTTTTCATCTACATAATTGTTATGTAAAATGTGTAAATAATCAA-TTTAATTAATTTGTTTAATGACATTCGTTTAGATAACTGCAAGAGGAGAGAAAATTGGGCTTCATCATTTTTCTCCCATAAGGCCCTTGGGTTGTGGAGATACTGGCAGGTAA
>italica 
-TGGTCCAAATATGAGCTAAGAGAGAGGGATATAAGGCAAGGAATTGATCTAGCAACCACATTGGAGAGGATAGAAAAGAATTTTGTGATTTCTGATCCTAGACTTCCAGATTGTCCAATTGTAAGATTA-ATTAATGATATTTT-TATTTTATTGAGAGCAATTGGTGCTTTCTTCCCTTGAAAATGAAAATTCTTTGTCTTAGAAGCATACTTTATTATATTTCACCTAATACATATTAAACTTCTAAGTTTAACATATATACATAAAAGATTATTATCATGTATATAGAGTATGAAACTTGTCAAGTGTGATGATATAATACCTCAAGTAATTATTCTTGGTTTCTTTGCAGATATTTGCATCAGACAGCTTTCTTGAGCTTACAGAATATACACGAGAAGAAATTTTGGGTCGAAATTGTCGGTATAAGTTCTACTATATATTCATGCA--TTTTTTTCTTTCTTGTAGAATTTCTGATTATATACACTTGTGACTTGTAAATTGACCA-------------------------------------------CTTTACA-----AAAA-GTG----------------------------------------------------------------------------------------------------------------------------------------------TGTT-CCCTTTT-AAAAAAAAAATCAGCAATCATAAAGAGTATAT-TCTAAAGAGTGTGTTG-CAGTATTTCTCATTTTTAAAATTAATGTTGAAATT-CTTTGGAGGATCAAAGTTATGATACTTGCATTATTGAGAAACAAAAGCAATGACTGGAATCTTTTGAGGACCAGTGATGATGCTTGTATCTTTGAGAACAAGCATAGTTGTTTTCTCATATTTTCTCTCTGTCTGTGGCTTTCTATTTTATGATGGATAGATAGTCTTTAAAGTTAAGCGTTTTTGGTTATTTATGGTAACGAATGGTAAATTTTTTATGGTTAAGATATAATGTCCTAAACGTCCTGTCTCTTATTCACTTAGATTGACATCTACTTCACATAATTTATAGGTTTCTTCAAGGACCAGAAACAGACCAAGCAACTGTCAATAGGATTAGAGATGCTATCAAAGATCAGAGGGAAATCACAGTTCAGCTGATCAACTATACAAAAAGTGGTAAGTTATTGGTCAAACTAG--AGTATCTACACTCG----CAACTGCGATTTAAAACC--------GAGGATAAGTCAAACTATTGAGCATCAACACTTCCGACTCTATTTCCTCGTTGGAGGATGAATTATCCTCTCTTCCAAAGTTTTAAATCGTGGTCGCAGAAAAATATTTTGT-GACTAAATGTGGC-------------CTCAATCACAGTTGTGTTTCAGTCAAAAAGACATTAAAAACCCTGATGTTGCAGCCCAAATCATGGTCGCTGTCCTTTTTCTTAAACACCGCTACCTTCTAATTATTCATCTCTTTTCTCCGATGTAAATTTCCAATTATCAAAATAAAGAA-AAAATGTTGTACTTTCGACTAAGACTAAAAGGATGTAA-----TAATGTGGCAACTATGGCTCTATCTGGATATTGTATTTTTGGCTTTTAAATTGAGCATCATTTTGTTATTGACAAGATGAGCCCTTCTGA-TTTATAATTTGTAGGAAAGAAATTCTGGAATTTGTTTCACTTGCAACCTATGCGTGACCAAAAGGTGATTAAAATACTCTATTATTCTCCTAGAACACAAT---TAACTTGAACCATTAAAAGTTAATATCTATTTATTTATTAATATAGAGTGTTAATTTTA--------ATGCTTAGGGTGAACTTCAATACTTCATTGGTGTTCAATTAGATGGAAGTGATCATTTAGAACCTTTAAGAAACCGCCTGTCCGAGGGTTCTGAGATA---CAAAGTGCTAAATTGGTAAGTG-TTATGAATGTCTTTCTTATAAGTAT-TTATCTT-GAG------TT-AGCTATATATGTTGACTAATTTGAACTTATGTACGAACGTAAACGCTTGGGAGAACTTATGAA--------------------------------GTAT-----------------------------------------------------------------------------------------------CATGGCACTATTCACATAATTTATG-----------------------------------------------------------------------------------------------------------------------------------------------------TTACCAGGTGAAAGCCACTGCAGAAAATGTTGATGGAGCTGTTAGAGAACTTCCTGATGCCAATTTGGTAAGGTATTCCT--TTTGGGTTATAAATAAAATAGTATATATTGTTTCATATTTTTATGTTAAA-AAATAGATTATGATTGATTTTGTACTTATT-----TGGTT----ACAGAGACCAGAAGATTTGTGGGCAATTCATTCTCAAACAGTTTCTCCAAGACCACACAAAAGGGACAATCCTTCTTGGGTAGCTATTCAAAAGG---TACCAATTTATTTGTTTCACTT-CC-TTTGTGGTGAAGTTTATACAAATAATATA-TATTTCCTTTTTCTATATCTAGATTAAAAAAGTCATATATATTTTGTAATTAATATTCTTATACGTATGTTG---------------CATCCAATTTGTCAAAAAAAAAAAAAAAGGTAAGTTATTTACATCAACATTGTGTGGAATAAATGTGCAAAATACTTTTCATCTACATAATTGTTATGTAAAATGTGTAAA-------------------------------------------------------------------------------------------------------------------------
>sativa 
-TGGTCCAAATATGAGCTGAGAGAGAGGGATATAAGGCAAGGAATTGATCTAGCAACCACATTGGAGAGGATAGAAAAGAATTTTGTGATTTCTGATCCTAGACTTCCAGATTGTCCAATTGTAAGATTA-ATTAATGATATTTT-TATTTTATTGGGAGCAATTGGTGCTTTCTTCCCTTGAAAATGAAAATTCTTTGTCTTAGAAGCATACTTTATTATATTTCACCTAATACATATTAAGCTTCTAAGTTTAACTTATATGGATAAAAGATGATTATCATGTATATAGAGCATTAAACTTGTCAAGTGTGATGATATAATACCTTGAGTTATTATTGTTGGTTTCTTTGCAGATATTTGCATCAGACAGCTTTCTTGAGCTTACAGAATATACACGAGAAGAAATTTTGGGTCGAAACTGTCGGTATAAGTTCTACTATATATTCATGC---TTTTTTTTTTCCTTGTAGAATTTCTGATTATATACACTTGTGACTTGTAAATTGACCA-------------------------------------------CTTTATA-----AAAA-GTG----------------------------------------------------------------------------------------------------------------------------------------------TGTTACCTTTTC--AAAAAAAAATCAGCAATCATAAAGAGTATATTTCTAAAGAGTATGTTGCAAGTATTTCTCATTTTTAAA-TTAATGTTGACATT-CTCTGGAGGATCAAAGTTATGATACTTGCATTATTGAGAAACAAACGCAATGACTAGAATCTTTTGAGTACCAGTAATGATGCTTGTATCTTTGAGAACAA----------------------------------TGG-----------ATAGATATTAGATAGTCTTTAAAGTTAAGCATTTTCGGTTATTTATGGTAACAAATGGTAAATTTTTCATGGTTAGGATAAAATGTCCTAAAATTCATGTCTGTTATTCACTTAGATTGACATCAACTTCACATAATTTATAGGTTTCTTCAAGGACCAGAAACAGACCAAGCAACTGTCAATAGGATTAGAGATGCTATCAGAGATCWRAGGGAAATCACAGTTCAGTTGATCAACTATACAAAAAGTGGTAAGTAATTGGTCAAACTATAGAGTATCTACACTCGCGCACGACTGCGACTTAAAACCTTGAAAGAGAGGATAAGTCAAACTATCGAGCATCAACAMTTCTGACTCTCTTTCCTTATTGGAGGATGAATTATCCTCTCTTCCAAAGTTTTAAATCGCGGTCGCGGAVAAATATDTTGTTGATCAAATGTGGCTGATTGATGYGGCCTCAAYCRCAATYMYATTGCAGTCGAAAAKACATTAAAAAYCMTGATGTKGCGGCCCAAATCATGGCCACTGTCCATTTTCTTAAACACTGTTACTCTCTAATTATTCATCTCTTTTCTCCAATGTAAATTTCCAATTATCAAAATAAAGAA-AAAATGTTGTACTTTTGAATAAGACTAAAAGGATGTAA-----TAATGTGGCAACTATGGCTCTATCTGGATATTGTGATTTTGGCTTACAAATTTACCATCATTTTGTTATTGACAAGATAAGCCCTTCTGA-TTTAWAATTTGTAGGAAAGAAATTYTGGAATTTGTTTCACTTGCAACCTATGCGTGACCAAAAGGTGATTRAAATACTCTAYTATTYTCCTRGAACACAAT---TAATTTGCACCATTAAAAGTTAATATC----TATTTATKAATA--GAGTGTTAATTTTAATGWTTTTATGCTTAGGGTGAACTTCAATACTTCATTGGTGTTCAATTAGATGGAAGTGATCATTTAGAACCTTTAAGAAACCGCCTGTCCGAGGGTTCTGAGATACAACAAAGTGCTAAATTGGTAAGTG-TTSKGAATCTCTTTCTTMTAAKTAT-TTTTCTTTGAATTCACCTTGARTTARCTAYGTYGACTTATTTGAACTTATGTAYTAACATAAACACTTGKGARAACTTACRAAAAYAATTTATAACATGATTCGARTACAATAATGTAT-----------------------------------------------------------------------------------------------CATGGCACTATTTAGTTGCTTTTAAATATTCTACTTTTTTTATTT--------------------AGGATTTCTCAATTACTTAAGTGAAAAAATTTGCTAG-ATGATCATTTGTGATAACAAAATGAATGATTAAGAAATTGTTTACTAAAATGTCTTCATATTATTTGTATGTTACTAGGTGAAAGCCACTGCAGAAAATGTTGATGGAGCTGTTAGAGAACTTCCTGATGCCAATTTGGTAAGGTATTCCT--TTTGGGTTATAAATAAAATAGTAT----TGTTTCATATATTTAAGTAAAATAAATTGATTATGATTGATTTTGTACTTTTT-----TGGTT----ATAGAGACCAGAAGATTTGTGGGCAATTCATTCTCAAGCAGTTACTCCAAGACCACACAAAAGGGACAATCCTTCTTGGGTAGCTATTCAAAAGG---TACCAATYTATTTGTTTCACTTTCC-TTTGTKGTGAAATTTATRC-AGTAATATA-TATTWCCTTTTTCTATRTCTAGATT-AAAMATTTATATATATTTTGTAATTAATCTTCTTATATGTATGTTGCATACATGTATGTTGCATACAATTTGTAAAAT----AAAAAAAAGTAAGTTGGATACATCAACATTGTGTGGAATAAATGGGCAAAACACTTTTCATCTACATAATTG-------------------------------------------------------------------------------------------------------------------------------------------
>medicaginoides 
-TGGGCCAAATGGGAGCTAAGAGAGAGGGATATAAGGCAAGGAATTGATCTAGCAACCACATTGGAGAGGATAGAAAAGAATTTTGTGATTTCTGATCCTAGACTTCCAGATTGTCCAATTGTAAGATTA-ATTAATGATACTTT-TATTTTATTGGGAGCAATTGGTGCTTTCTTCCCTTGAAAATGAAAGTTGTTTGTCTTAGAAGCATACTTTATTATATTTCACCTAATACATATTAAGCTTCTAAGTTTAACATATATACATAAAAGATGATTATCATGT-------------------------------ATATAATATCTTGAGTTATTATTGTTGGTTTCTCTGCAGATATTTGCATCAGACAGCTTTCTTGAGCTTACAGAATATACACGAGAAGAAATTTTGGGTCGAAACTGTCGGTATAAGTTCTACTAAATATTCATGCACA-TTTTTTTTT------AG----------------------------------------TATTTCTGATTGTGTAGTTC-TCTATCACTTGCAAGTAGTTTCCTATACTCATTCAAAAGGTCTTGTTAAGCTATTATTATAAACAACATGGATGACATGAACATAGTCTTGGAAGTAACTTTTATCATCAACTTAGTCTTTCCATTAT----GCATAATCTAATAAAATGGCTCTTTATTAGTTGCATCAAGTGAAA-----------------------------------------AAAGAGTATAT-TCTAAAGAGTGTGTTGTCGGTATTTCTCATTTTTTAAATGAACGTTAAAAT-TCTATGGAGGATCAAAGTTATGAGACTTGGATTATTGAGAAACAAAAGAAATGACTAGAATCTTTTGAGGACCAGTGATGATGCTTGTATCTTTGAGAACAAGCATAGTTGTTTTCTCATATTTTCACTCTTTCTGTGGCTTTCTATTTTATGATG----GATAGTCTTTAAAGTTAAGCGTTTTTGGTTATTTATGGTAAAAAATGGTAAATTTTTCATGGTTAGGATATAATGTCCTAAAATTCATGTCTCTTATTCACTTAGATTTACCTCTACTTCACATAATTTATAGGTTTCTTCAAGGACCAGAAACAGACCAAGCAACTGTCAATAAGATTAGAGATGCTATCAGAGATCAGAGGGAAATCACAGTTCAGTTGATCAACTATACAAAAAGTGGTAAGTAATTGGTCAAACTATAGAGTATCTACACTCG----CGACTGCGATTTAAAACCTTGAAAAAGAGGATAAGTCAAACTATCGAGCATCAGCACTTCTGACTCTCTTTCCTCAATGGAGGATGAATTATCCTCTCTTCCAAAGTTTTAAATCACGGTCGTGGAAAAGTATTTTGT-GATCAAATGTGGC-----------------------------------------------------------TGTGGCGGCCCAAATCATGGTCGCTGTCCTATTTATAAAACATTGCTACCTTCTAATTATTCATCTGTTTTATCCGATGTAAATTTTCAATTATCAAAATAAAGAG-AAAATGCTGTACTTTTGAATAAGACTAAAAGGATGTAA-----TAATGTGGCAACTATGGCTCTATCTGGATATTGTGATTTTGGCTTTCAAATTGAGCATCATTTTGTTATTGACAAGATGAGCCCTTCTGA-TTTATAATTTGTAGGAAAGAAATTCTGGAATTTGTTTCACTTGCAACCTATGCGTGACCAAAAGGTGATTGACATACTCTATTATTCTCCTAAAACACTAT---TAATTTGCACCATTAAAAGTTAATATC----TATTTATTAATATAGAGTATTAATCTTGATGACTTTATGCTTAGGGTGAACTTCAATACTTCATTGGTGTTCAATTAGATGGAAGTGATCATTTAGAACCTTTAAGAAACCGCCTTTCCGAGGGTTCTGAGATA---CAAAGTGCTAAATTGGTAAGTG-TTGTGAATCTCTTTCTTCTTATTAT-TTTTCTTTGAATTCACCTTGAGTTAGCTATGTTGACTTATTTGAACTTATATACGAACGCAAACACTTGGGAGAACTTATGAAAACAATGTATAACATGTTTCGAATACAATTCACGTGCTTTCAAATATTCTAC-TTTTTTTA----------------------------------------------------------------------CATGTGAAACTTTTTTCTT----------------------------------------------AGGATTTCTCAAATACTTAAGTGAAAAAATTTGCTAG-ATGATCATTTGAGATAACAAAATGAATGA-TAAGGAATTGTTTACTAACATATCTCCATATTATTTGTATCTTACCAGGTGAAAGCCACAGCAGAAAATGTTGATGGAGCTGTTAGAGAACTTCCTGATGCCAATTTGGTAAGGTATTCCT--TTTGGGTTATAATTTAACTAGTAT----TGTTTCATATATTTAAGTAAAAAAAATTGATTATGATTGATTTTGTACTTTTT------GGTT----ACAGAGACCAGAAGATTTGTGGGCAATTCATTCTCAAACAGTTTCTCCAAGACCACACAAAAGGGACAATCCTTCTTGGGTAGCTATTCAAAAGG---TACCAATTTATTTGTTTCACTT-CC-TTTGTGGTGAAATTTATAC-AATAATATAG-ATTTCCTATTTCAAAATCTAGATT-AAAAATTCCTATATATTTTCTAATTAATCTTC------GTATAT---------GTA--TTGCATACAATTTGTCAAA----------AAAGTAAGTTGTACACATCAACATTGTGTGGAATAAATGTGCAAAATACTTTTCATCTACATAATTATTATGTTAAATGTGTAAATA-----------------------------------------------------------------------------------------------------------------------
>Msulcatus 
-TGGTCTAAATGGGAGCTAAGAGAGAGGGATATAAGGCAAGGAATTGATCTAGCAACCACATTGGAGAGGATAGAAAAGAATTTTGTGATTTCTGATCCTAGACTTCCAGATTGTCCAATTGTAAGATTAAATTAATGATATTTTATTTTTTATTGGGAGCAATTGGTGCTTTCTTCCCTTGAAAATGAAAATTGTTTGTCTTAGAAGCATACTTTATTATATTTCACCTAATACATATTAAACTTCTAAGCTTAACATATATACATAAAAGATGATTATCATGTACATAGAGCATGAAACTTG-------------------------AGTTATTATTGTTGGTTTCTTTGCAGATATTTGCATCAGACAGCTTTCTTGAGCTTACAGAATATACACGAGAAGAAATTTTGGGTCGAAACTGTCGGTATAAGTTCTGCTATATATTCATGCACA--TTTTTTTTCCTTCTAT----------------------------------------TATTTCTGATTGTGTAGT-CATCTACCAGTTGCAAGTAGTTTCCTATACTCATTCAAAAGGTCTTA--------TTAATATAAACAAAATGGATGACATGAACATAGTCTTGGAAGTAACTTTTGTCATCAACTTAGTTTTTCCATTATCCATGCATAATCTAATAAAATGGCTCT----TAGTTGCATTGAGTGAAATGAGTTTGTTACCTTTTTTTAAAAAAAAAATCAGCAATCATAAAGAGTATAT-TCTAAAGAGTGCGTTGCTAGTATTTCTCATTTTCTGAATTAACACTGAAATTATT-TGGAGGATCAAAGTTATGATGCTTGTATC-TTGAGGA----------------------------------------------------------CAAGCACAGTTGCTTTCTCATATTTTCACTCGTTATGCGACTTTCTATTTTATGATGGATATATAGTCTTTAAAGTTAAGCATTTTTCAGTTA-----------------------TTCATGGTTAGGATATAATGTCCTAAAAGTACTGTCTCTTATTAACTTAGATTGACAT--ACTTCACATAATGTATAGGTTTCTTCAAGGACCAGAAACAGACCAAACAACTGTCAATAGGATTAGAGATGCTATCAAAGATCAAAGGGAAATCACAGTTCAGTTGATCAACTATACAAAAAGTGGTAAGTAATTGGTCAAACTATACA--ATATACACTCG----CAACTGCGATTTAAAACCTTGAAAGAGAGGATAAGTCAAACTATAGAG----------TCTGACTCTCTTTCCTCATTGGAGGATGAATTATCCT-TCTTCCAAAGTTTTAAATTGCGGACGCGGAAAAGTATCTTGT-GATCAAATGTGGCTGA----TGCAGCCTCTAACGCGGTTGCC----------------------------------------------------------------------------------------------------------ACGTAAATTTTCAATTATCAAAATAGAGGAAAAAATGTTTTACTTTTGAAGATGACTAAAAGCATGTAATGTAATAATGTGGCAACT--GGCTCTATCTGGATATTGTGATTTTGGCTTTCAAATA-------ATTATGTTATTGACAAGATTATCCCTTCTGA-TTTATAATTTGTAGGAAAGAAATTCTGGAATTTGTTTCACTTACAACCTATGCGTGACCAAAAGGTGATTAAAATACTCTATTATTCTCCTAGAACACAATTATTAATTTGCACCATTAAAAGTTAATA-------------------------TTTATTTTAATGATTTTATGCTTAGGGTGAACTTCAATACTTCATTGGTGTTCAATTAGATGGAAGTGATCATTTAGAACCATTAAGAAACCGTTTGTCTGAGGGTTCTGAGATA---CAAAGTGCTAAATTGGTAAGTG-TTGGGAATCTCTTTCTTCTAATTATCTTTT-------------------------------------------------------------------------------------------------------------------------------------------AGCTTATAGCCAAATTTGTGCCTTGTCACAGTCCGAAACATCGTAATTACATGATTCGAATAAAATGTAT-CATGGCACTAATCACATGCTTTCAAATATTCTACTTTTACACGTGTAACTTATTATCCAAGGAATAGGATTTCTCAAAT-GCTAAGTGAAAATATTTGTTAGATGGTGATTTTGAGATAACTAAA---------------------------ATATATTCATATTA--------TTAC-AGGTGAAAGCCACTGCAGAAAATGTTGATGGAGCTGTTAGAGAACTTCCTGATGCCAATTTGGTAAGGTATTCCTTATATGGGTTATAAATAAAGTAGTAT----AGTTGAATATTTTTATGTAAGA-AAATTGATTATGATTGAT-TTGTACTTTTT------GGTTATATATAGAGACCAGAAGATTTGTGGTCAATTCATTCTCAACAAGTTTTTCCACGACCACACAAAAGGGACAATCCTTCTTGGGTAGCTATTCAAAAGGTACTACCAATTTATTTG-TTCACTT-CATTATTTGGTGA---------------------------------------------------------------------------------------------------------------------------------------------------------------------------------------------------------------------------------------------------------------------------------------------------------------------------------------------------
>Mneapolitanus 
-TGGTCTAAATGGGAGCTAAGAGAGAGGGATATAAGGCAAGGAATTGATCTAGCAACCACATTGGAAAGGATAGAAAAGAATTTTGTGATTTCTGATCCTAGACTTCCAGATTGTCCAATTGTAAGATTAA-TTAATGATATTTT-TATTTTATTGGGAGCAATTGGTGCTTTCTTCCCTTGAAAATGAAAATTGTTTGTCTTAGAAGCATACTTTATTATATTTCACCTAATACATATTAAACTTCTAAGTTTA---------CATAAAAGATGATTATCATGTACATAGAGCATGAAACTTGTCAAGTGTGA----------TCTTGAGTTATCATTGTTGGTTTCTTTGCAGATATTTGCATCAGACAGCTTTCTTGAGCTTACAGAATATACACGAGAAGAAATTTTGGGTCGAAACTGTCGGTATAAGTTCTGCTATATATTCATGCACA-TTTTTTTTTTCTTGTAG----------------------------------------TATTTCTGATTGTGTAGT-CCTCTATCACTTGCAAGTAGTTTCCTCTA-------------------------------------------------------------------------------------------------------------------------------------------------------------------------------------------------------------------------------------------------------------------------------------------------------------------------------------------------------------------------------------------------------------------------------------------------------------------------------------------------------------------------------TTCACTTAGATTGA-ATCTACTTCACATAATTTATAGGTTTCTTCAAGGACCGGAAACAGACCAAACAACTGTCAATAGGATTAGAGATGCTATCAGAGATCAGAGGGAAATCACAGTTCAGTTGATCAACTATACAAAAAGTGGTAAGTAATTGGTCAAACTATACA--ATATACACTCG----AGACTGCGATTTAAAACCTTGAAAGAGAGGACAAGTCAAACTATAGAGTATCAACACTTCTGACTCTCTTTCCTCATTGGAGGATGAAATATCCTCTCTTCCAAAGTTTTAAATTGCGGACGCGGAAAAATATGTTGT-GATCAAATGTGGCTGA----TGCAGCCTCAATCGCGGCTGTGTTGAAGTCGAAAAGACATTATAAACCCTGATGTTGCGGCCCAAATCATGGTCGCTGTCCTTTTTCTAAAACATTG------------------------------------------------------------------------------------------------------------------------------------------------------------------------------------------CCCTTCTGTTTTTATAATTTGTAGGAAAGAAATTCTGGAATTTGTTTCACTTGCAACCTATGCGTGACCAAAAGGTGATTAAAATACTCTATTATTCTTCTAGAACACAAT---TAACTTGCACCATTACAAGTAAATATC----TATTTATTAATA-------------TTAATGATTTTATGCTTAGGGTGAACTTCAATACTTCATTGGTGTTCAATTAGATGGAAGTGATCATTTAGAACCTTTAAGAAACCGCCTGTCTGAGGGTTCTGAGATA---CAAAGTGCTAAATTGGTAAGTGTTTGGGAATCTCTTTCTTCTAATTATCTTTTTTTCAAATTTACCTTGAGTTTTCTATGTTGACTTAAAT--------------------ACA--TGGAAGAACTTACGAAAACAACTTATGGCATGGCTATAACAGAAAAG-----CTTATGAAAAC-------------GGCTTATAGCCAAATTTGGACCTTGTCCTAGTCCGAAACATCGTAATTACATGATTCGAATAAAATGTAT-CATGGCAGTATTCACATGCTTTCAAATATTCTACTTTTACATGTGTAACTTATTATCCAAGGAATAGGATTTCTCAAAT-ACTAAGTGAAAATATTTGTTCGATGGTGATTTTGAGATAACTAAA-----------------------------------TTATGATGTGTTTGTTACCAGGTGAAAGCCACTGCAGAAAATGTTGATGGAGCTGTTAGAGAACTTCCTGATGCAAATTTGGTAAGGTATTCCA--TATGGGTTATAAATAAAATAGCAT----TGTTTAATATTTTTATGTAAGA-AAATCGATTATGATTGATTTTGTACTTTTTTTTTTTGGTT----ATAGAGACCAGAAGATTTGTGGTCAATCCATTCTCAACCAGTTTTTCCACGACCACACAAAAGGGACAATCCTTCTTGGGTAGCTATTCAAAAGGTACTACCAATTTATTTGTTTAACTT-CCTT------------------------------------------------------------------------------------------------------------------------------------------------------------------------------------------------------------------------------------------------------------------------------------------------------------------------------------------------------------
