# Supplementary material for: Phylogenetic Properties of 50 Nuclear Loci in Medicago (Leguminosae) Generated Using Multiplexed Sequence Capture and Next-Generation Sequencing
Source: PLoS One. 2014 Oct 17;9(10):e109704. doi: 10.1371/journal.pone.0109704 (PMC4201463; doi:10.1371/journal.pone.0109704)
Supplement: S1 Alignments — (ZIP) [file pone.0109704.s001.zip › alignments_50loci/gene19_Medtr8g083970.1.fasta]

>truncatula 
ATATGTACCATCTTTTATACCGCCTCCATTGGCAACCAAGGGGAAAGAATCTGAAAAGAAAGTCAGTATCATAATTGAGGCTATGATCTCTGTTTTTATTTTCAATGTTGAGATGTATCTAGATCTAATGTTTGTGCGTTGTACATTTCAGAAAGAGGAAGAAAAGCCAAAGGAAAAAGAGAAAGGAAAGTCAAGGAACATTGATCATTTTATGGAGGAGCTAAAGCAAGAGCAAGAGATGAGGGAGAGACGAAATCAAGACCGTGAACAATGGCGTGATGGGCGTATTGGAGAGCATTCTATTGTTAGTGATACCTTTTCTTACTTGTTTGCATGCTTCTTATAGGTGGCTTGGTTTTGGATTTTGGTCCTTCTATCTTTAAATGCACAAAACTTGTTTATTGCTTGTACGTTTCTCTTTTAGTCAATGTAGAGTGCTGTTGGATAAGACTAAACTTTAT----TATGTGGTAAATGTATCATAGAATTTCATTTTTATTTGCTCTCTTTTGCCTGTTTTGATTTTGTGCATTACAAATATGACTTGGCGTACTTTATAATCTACATAGCAAAAATAATTACTGGTATATGTCTATTCTTGATTTTGGTTTATTCCTTTGTATTCAATAAATTTATGAAGCAGTTCTGCTGATAGTTTTCCCTCTTATCAACAGTCCAGTCGTTTTGATGAACTACCTGACGATTTTGATCCAAGTGGAAAGCTTCCAGGATCATTTGATGACGGTGATCCACAAACTACAAATCTTTACGTTGGAAATCTCTCACCCCAGGTTTGACGGTCTTCTCAATGAATAAGATTTGTTGTTCTTTGAGAATTAAGGCGTGTAATCTCATGTTGCCATAATCACAATTTTAGGTTGATGAAAACTTTCTTCTGCGCACTTTTGGAAGATTTGGACCTATTGCTAGTGTGAAGATAATGTGGCCTCGAACAGAGGAGGAGCGAAGGCGGCAAAGAAACTGTGGTTTTGTTGCATTCATGAACAGAGCTGATGGACAGGCTGCAAAAGACGAAATGCAAGGTCTG-TTTTCTTTTATATCTTAAACCAGAAATATGCTA--TGCTTAACTTCTTCAAACTTTAATTTTAAATGAATAT---TACTTTTATCTTCAAATGATATCAGTTGAGATCTTT--------------------GA-GAAGTATAAGATGAAATGATTCTGAATATGCTGAAGTGATTGATCACTCAGATGTCATATTTTATATATCAAGTTTACAAGGCCAATAAATTCTAGATAAAATTACAAA-----------GTGATAACTCTATTCCTTTAGGTGCATTAATCCACTCTATTTGTATACAAAGAATCTAAGCCAAGTGGGACATTAATC------------------------TGAGTTTATGC-----------------------------------TTTGTGCAGGAGTCGTGGTTTATGAGTACGAATTGAAAATTGGATGGGGAAAGTCAGTTGCCCTCCCATCACAAGCATTACCTGCACCTCCACCAGGGCATATGGCCATCAGGAGTAAGGAGGTATTGTTTATT---ACTATTATTATTA----------TTTTTTTATTTATTTT--TAAAGAGTTGATCCAAACAACTTATGAGCATTATAATTACAATTTGGGAACAATTACCCTTCAGTAGTTATTTTTCCCTCATTATAATAATTCATATTCTGAAACAACAATAACCCCCCTCCAAAG-AAAAAAACAC---GGAAAAAA--ATTGTTCATCGTATCTACCGAATTTCCCCCCAAGTATGAGGATTACTAGAAATGATTTCCATATTG-TATTTTTCAACATATTAAATATAAAGGAAACCTTGCAAAACAGGATGTTCGACTCTTCCTTGGACCTATGCATAATAAGAGCTTTATGTCATCGACCTACCTTTCTGATTTA-CATATAAAAATGTTTTACT----TTATTTGCAGGGTAACACTGTTATCTTGTCTGGCCCATCAGGTCCACCAGTAACATCAGTGCCTAGTCAGAACTCTGAACTGGTAAGTTATTTGCTTTTGCTTCTCGTAATTTGTTTAAATTAATACCTACTTGTATCGTCATATCGTGATCAGAAATCATTAAACTGGTAAATTTATGTGAAACACAAATTTAATATGTATCAATGCACTTA----GTTTT---TTTTTAAAATACTTAAATTTACATCTATTTATCTTTCATATAAACTTTCGTCTTTTGCAATGTTGTTTGTTTATGGATAACTATCCTCTAATTTCCTAATGGCAGATTTTTTTTATAAGTATAAAAAAATTACATAAAATACCAGAGGGTGAAAATACGTGAAGCTTATACTTACTCTCATT---CCTTATATAGTGGTTCTTACCCTTAATCTATCGGCTGTAACTTTTGCTAGGTTCTTACTCCTAATGTTCCTGATATAATGGTTACACCTCCTGAGGATGAACATCTAAAGCATGTAATTGATACAATGGCTCTGTATGTATTGGACGGAGGATGTGCTTTTGAACAGGCTATTATGGAGAGGGGTCGTGGCAACCCTCTTTTCAATTTCTTGTTTGTTCTTGGCTCGAAGGAGCATACCTATTATGTTTGGAGGCTCTATTCATTTGCTCAG
>italica 
ATATGTACCATCTTTTATACCGCCTCCATTGGCAACCAAGGGGAAAGAATCTGAAAAGAAAGTCAGTATCATAATTGAGGCTATGATCTCTGTTTTTATTTTCAATGTTGAGATGTATCTAGATCTAATGTTTGTGCGTTGTACATTTCAGAAAGAGGAAGAAAAGCCAAAGGAAAAAGAGAAAGGAAAGTCAAGGAACATTGATCATTTTATGGAGGAGCTAAAGCAAGAGCAAGAGATGAGGGAGAGACGAAATCAAGACCGTGAACAATGGCGTGATGGGCGTATTGGAGAACATTCTATTGTTAGTGATACCTTTTCTTACTTGTTTGCATGCTTCTTATAGGTGGCTTGGTTTTGGATTTTGGTCCTTCTATCTTTAAATGCACAAAACTTGTTTATTGCTTGTACGTTTCTCTTTTAGTCAATGTAGAGTGCTGTTGGATAAGACTAAACTTTAT----TATGTGGTAAATGTATCATAGAATTTCATTTTTATTTGCTCTCTTTTGCCTGTTTTGATTTTGTGCATTACAAATATGACTTGGCGTACTTTATAATCTACACAGCAAAAATAATTACTGGTATATGTCTATTCTTGATTTTGTTTTATTCCTTTGTATTCAATAAATTTATGAAGCAGTTCTGCTGATAGTTTTCCCTCTTATCAACAGTCCAGTCGTTTTGATGAACTACCTGACGATTTTGATCCAAGTGGAAAGCTTCCAGGATCATTTGATGACGGTGATCCACAAACTACAAATCTTTACGTTGGAAATCTCTCACCCCAGGTTTGACGGTCTTCTCAATGAATGAGATTTGTTGTTCTTTGAGAATTAAGGCGTGTAATCTCATGTTGCCATAATCACAATTTTAGGTTGATGAAAACTTTCTTCTGCGCACTTTTGGAAGATTTGGACCTATTGCTAGTGTGAAGATAATGTGGCCTCGAACAGAGGAGGAGCGAAGGCGGCAAAGAAACTGTGGTTTTGTTGCATTCATGAACAGAGCTGATGGACAGGCTGCAAAGGACGAAATGCAAGGTCTG-TTTTCTTTTATATCTTAAACCAGAAATATGCTA--TGCTTAACTTCTTCAAACTTTAATTTTAAATGAATAT---TACTTTTATCTTCAAATGATATCAGTTGAGATCTTT--------------------GA-GAAGTATAAGATGAAATGATTCTGAATATGCTGAAGTGATTGATCACTCAGATGTCATATTTTATATATCAAGTTTACAAGGCCAATAAATTCTAGATAAAATTACAAA-----------GTGATAACTCTATTCCTTTAGGTGCATTAATCCACTCTATTTGTATACAAAGAATCTAAGCCAAGTGGGACATTAATC------------------------TGAGTTTATGC-----------------------------------TTTGTGCAGGAGTCGTGGTTTATGAGTACGAATTGAAAATTGGATGGGGAAAGTCAGTTGCCCTCCCATCACAAGCATTACCTGCACCTCCACCAGGGCATATGGCCATCAGGAGTAAGGAGGTATTGTTTATT---ACTATTATTATTA-----------ATTTTTTTTTATTTT--TAAAGAGTTGATCCAAACAACTTATGAGCGTTATAATTACAATTTGGGAACAATTACCCTTCAGTAGTTATTTTTCCCTCATTATAATAATTCATATTCTGAAACAACAATAACCCCCCTCCAAAG-AAAAAAACAC---GGAAAAAA--ATTGTTCATCGTATCTACCGAATTTCCCCCCAAGTATGAGGATTACTAGAAATGATTTCCATGTTG-TATTTTTCAACATATTAAATATAAAG-AAACCTTGCAAAACAAGATGTTCGACTCTTCCTTGGACCTATGCATAATAAGAGCTTTATGTCATCGACCTACCTTTCTGATTTA-CATATAAAAATGTTTTACT----TTATTTGCAGGGTAACACTGTTATCTTGTCTGGCCCATCAGGTCCACCAGTAACATCAGTGCCTAGTCAGAACTCTGAACTGGTAAGTTATTTGCTTTTGCTTCTCGTAATTTGTTTAAATCAATACCTACTTGTATCGTCATATCGTGATCAGAAATCATTAAACTGGTAAATTTATGTGAAACACAAATTTAATATGTATCAATGCACTTA----GTTTT-TTTTTTTAAAATACTTAAATTTACATCTATTTATCTTTCATATAAACTTTCGTCTTTTGCAATGTTGTTTGTTTATGGATAACTATCCTCTAATTTCCTAATGGCAGA-TTTTTTTATAAGTATAAAAAAATTACATAAAATACCAGAGGGTGAAAATACGTGAAGCTTATACTTACTCTCATT---CCTGATATAGTGGTTCTTACCCTTAATCTATCGGCTGTAACTTTTGCTAGGTTCTTACTCCTAATGTTCCTGATATAATGGTTACACCTCCTGAGGATGAACATCTAAAGCATGTAATTGATACAATGGCTCTGTATGTATTGGACGGAGGATGTGCTTTTGAACAGGCTATTATGGAGAGGGGTCGTGGCAACCCTCTTTTCAATTTCTTGTTTGTTCTTGGCTCGAAGGAGCATACCTATTATGTTTGGAGGCTCTATTCATTTGCTCAG
>sativa 
ATATGTACCATCTTTTATACCGCCTCCATTGGCAACCAAGGGGAAAGAATCTGAAAAGAAAGTCAGTATCATAATTGAGGCTATGATGTCTGTTTTTATTTTCAATGTTGAGATGTATCTAGATCTAATGTTTGTGCGTTGTACATTTCAGAAAGAGGAAGAAAAGCCAAAGGAAAAAGAGAAAGGAAAGGCAAGGAACATTGATCATTTTATGGAGGAGCTCAAGCAAGAGCAAGAGATGAGGGAGAGACGAAATCAAGACCGTGAACAATGGCGTGATGGGCGTATTGGAGAGCATTCTATTGTTAGTGATACCTTTTCTTACTTGTTTGCATGCTGCTTATAGGTGGCTTGGTTTTGGAGTTTGGTCCTTCTATCTTTAAATGCACAAAACTTGTTTATTGCTTGTACGTTTCTCTTTTAGTCAATTTAGAGTGCTGTTGGATAAGACTAAACTTTAT----TATGTGGTAAATGTATCATAGAATTTCATTTTTATTTGCTCTCTTTTGCCTGTTTTGATTTTGTGCATTACAAATATGACTTGGCATACTTTATAATCTACATAGCAAAAATAATTACTGGTATATGTCTATTCTTGATTTTGTTTTATTCTTTTGTATTCAATAAATTTACGAAGCAGTTCTGCTGATAGTTTTCCCTCTTATCAACAGTCCAGTCGTTTTGATGAACTACCTGACGATTTTGATCCAAGTGGAAAGCTTCCAGGATCATTTGATGACGGTGATCCACAAACTACAAATCTTTACGTTGGAAATCTCTCACCCCAGGTTTGACGGTCTTCTCAATGAATGAGATTTGTTGTTCTTTGAGAATTAAGGCGTGTAATCTCATGTTGCCATCATCACAATTTTAGGTTGATGAAAACTTTCTTCTGCGCACTTTTGGAAGATTTGGACCTATTGCTAGTGTGAAGATAATGTGGCCTCGAACAGAGGAGGAGCGAAGGCGGCAAAGAAACTGTGGTTTTGTTGCATTCATGAACAGAGCTGATGGACAGGCTGCAAAAGACGAAATGCAAGGTCTG-TTTTCTTTTATATCTTAAACCAGAAATATGCTA--TGCTTAACTTTTTCAAACTTTAATTTTAAATGAATAT---TACTTTTACCCTCAAATGATATCAGTTTAGATCTTATATATCAAGTTGATCCCTCAGATGAAGTATAAGATGAAATGATTCTGAATATGCTGAAGTGATTGATCACTCAGATGTCATATTTTATATATCAAGTTTACAAGGCCAATAAATTCTAGATAAAATTACAAT-----------GTGCTAACTCTATTCCTTTAGGTGCATTAATCCAATCTATTTGTATACAAAGAATCTAAGCCAAGTGGGACATGAATCTGAGTTTA----------------TGAGTTTATGCT----------------------------------TTT-TGCAGGAGTCGTGGTTTATGAGTACGAATTGAAAATTGGATGGGGAAAGTCAGTTGCCCTCCCATCACAAGCATTACCTGCACCTCCACCAGGGCATATGGCCATCAGGAGTAAGGAGGTATTGTTTATTATTATTATTATTATTACTATTATTAATTTTTATTTTTATTTTAAAAAAGAGTTGATCCAAACAACTTATGAGCATTATAATTACAATTTGGGAACAATTACCCTTCAGTAGTTATTTTTCCCTCATCATAATAATTCATATTCTGAAACAACAATAACCCCCCTCCAAAG-AAAAAAACAC--AGGAAAAAA-AATTGTTCATCGTATCTACCGAATTTCCCCCCAAGTATGAGGGTTACTAGAAATGATTTCCATGTTG-TATTTTTCAACATATTAAATATAAAGGCGACCTTGCAAAACAGGATGTTCGACTCTTCCTTAGACCTATGCATAATAAGAGCTTTATGTCATCAACCTACCTTTCTGATTTA-CATATAAAAATGTTTTACTCACTCTATTTGCAGGGTAACACTGTTATCTTGTCTGGCCCATCCGGTCCACCAGTAACATCAGTGCCTAGTCAGAACTCTGAACTGGTAAGTTATTTGCTTTTGCTTCTCGTAATTTGTTTAAATCAATACCTACTTGTATCATCATATCGTGATCAGAAATCATTAAACTGGTAAATTTATGTGAAACACAAATTTAATATGTATCAATGCACTTA----GTTT----TTTTGGAAATACTTAAATTTACATCTATTTATCTTTCATATAAACTTTCGGCTTTTGCAATGTTGTTTGTTTATGGATAACTATCCTCTAAATTCCTAATGGCAGA-TTTTTTTATAAGTATAAAAAAATTACATAAAATACCAGAGGGTGAAAATACATGGAGCTTATACTTACTCTCATT---CCTGATATAGTGGTTCTTACCCTTAATCTATCGGCTGTAACTTTTGCTAGGTTCTTACTCCTAATGTTCCTGATATAATGGTTACACCTCCTGAGGATGAACATCTAAAGCATGTAATTGATACAATGGCTCTGTATGTCTTGGACGGAGGATGTGCTTTTGAACAAGCTATTATGGAGAGGGGTCGTGGCAACCCTCTTTTCAATTTCTTGTTTGTTCTTGGCTCGAAGGAGCATACCTATTATGTTTGGAGACTCTATTCATTTGCTCAG
>medicaginoides 
ATATGTACCATCTTTTATACCGCCTCCATTGGCAACCAAGGGGAAAGAAACTGAAAAGAAAGTCAGTATCATAATTGAGGCGATGATCTCTGTTTTTATTTTCAATGTTGAGATG-ATCTAGATCTAATGTTTGTGCGTTGTACATTTCAGAAAGAGGAAGAAAAGCCAAAGGAAAAAGAGAAAGGAAAGTCAAGGAACATTGATCATTTTATGGAGGAGCTAAAGCAAGAGCAAGAGATGAGGGAGAGACGAAATCAAGACCGTGAACAATGGCGTGATGGGCGTATTGGAGAGCATTCTATTGTTAGTGATACCTTTTCTTACTTGTTTGCATGCTTCTTATAGGTGGCTTGGTTTTGGATTTTGGTCCTTCTATCTTTAAATGCACAAAACTTGTTTATTGCTTGTACGTTTCTCTTTTAGTCAATGTAGAATGCTGTTGGATAAGACTAAACTTTAT----TATGTGCTAAATGTATCATATAATTTCATTTTTATTTGCTCTCTTTTGCCTGTTTTGATTTTGTGCATTACAAATATGACTTGGCATACTTTATAATCTACATAGCAAAAATAATTACTGGTATATGTCTATTCTTCATTTCGTTTTATTCCTTTGTATTCAATAAATTTATGAAGCCGTTCTGCTGATAGTTTTCCCTCTTATCACCAGTCCAGTCGTTTTGATGAACTACCTGACGATTTTGATCCAAGTGGAAAGCTTCCAGGATCATTTGATGACGGTGATCCACAAACTACAAATCTTTATGTTGGAAATCTCTCACCCCAGGTTTGACGGTCTTCTCAATGAATGAGATTTGTTGTTCTTTGAGAATTAAGGCGTGTAATTTCATGTTGCCATCATCACAATTTTAGGTTGATGAAAACTTTCTTCTGCGCACTTTTGGAAGATTTGGACCTATTGCTAGTGTGAAGATAATGTGGCCTCGAACAGAGGAGGAGCGAAGGCGGCAAAGAAACTGTGGTTTTGTTGCGTTCATGAACAGAGCTGATGGACAGGCTGCGAAAGACGAAATGCAAGGTCTG-TTTTCTTTTATATCTTAAACCAGAA--ATGCTA--TGCTTAACTTCTCCAAACTTTAATTTTAAATGAATAT---TACTTTTATCTTCAAATGATATCTGTTGAGATCTTT--------------------GA-GAAGTATAAGATGAAATGATTCTGAATATGCTTAAGTGAGTGATCACTCAGATGTCATATTTTATATATCAAGTTTACAAGGCTTATAAATTCTAGATAAAATTACAAA-----------GTGCTAACTCTATTCCTTTAGGTGCATTAATCCACTCTACTTCTATACAAAGAATCTAAGCCTAGTGGGACATTAAGCTACTTTTATATGCCAGTATAAT-CTGAGTTTATGCTTGAAAAAATATGTAAATACAAGATTGAACACATATTTGTGCAGGAGTCGTGGTTTATGAGTACGAATTGAAAATTGGATGGGGAAAGTCAGTTGCCCTTCCATCACAAGCATTACCTGCACCTCCACCAGGGCATATGGCCATCAGGAGTAAGGAGGTATTGTTTATT--CATTTTTATTTTT-----------------------TTTTAAAAAAGAGTTAATCCAAACAA-----GAGCATTATAATTAGAATTTGGGAACAATTACCCTTCAGTGGTTATTTTACCCTCATCATAATAATTCATATTCAGAAACAGCAATAACCCCCCTCCAAAGAAAAAAAACACAAAGGAAAATA-AATTATTCATCGTATCTACCGAATTTTCCCCCAAGTACGAGGATTACTAGAAATGATTTCCATGTTG-TATTTTTCAACATATTAAATATAAAGGCGACCTTGCAAAATAGGATGTTCAACTCTTCCTTGGACCTATGCATAATAAGAGCTTTATGTCATCGACCTACCTTTCTGATTTA-CATATAAAAATGTTTTACTCACTCTATTTGCAGGGTAACACTGTTATCTTGTCTGGCCCATCAGGTCCACCCGTAACATCAGTGCCTAGTCAGAACTCTGAACTGGTAAGTTATTTGCTTTTGCTTCTCATAATTTGCTTAAATCAATACCTTCTTGTATCGTCATATCGTGATCAGAAATCATTAAACTGGTAAATTTATGTGAAACACAAATTTAATATGTATTAATGCACTTA----AATTTA--CATCTATTTATCT---ATTTACATCTATTTATCTTTCATATAAACTTTCATCTTTTGCAATGTTGTTTGTTTATGGATATCTATCCTCTAA----------------TTTTTTTATAATTATAAACAAATTACATAAAATACCAGAGGGTGAAAATACTTGAAGCTTACACTTACTCCCATT---CCTGATATAGTGGTTCTCACCCTTAATCTATCGGCTGCAACTTTTGCTAGGTTCTTACTCCTAATGTTCCTGATATAATGGTTACACCTCCTGAGGATGAACATCTAAAGCATGTAATTGATACAATGGCTCTGTATGTCTTGGACGGAGGATGTGCTTTTGAACAAGCTATTATGGAGAGGGGTCGTGGCAACCCTCTTTTCAATTTCTTGTTTGTTCTTGGCTCGAAGGAGCATACCTATTATGTTTGGAGGCTTTATTCATTTGCTCAG
>Msulcatus 
ATATGTACCATCTTTTATACCGCCTCCATTGGCAACCAAGGGGAAAGAATCTGAGAAGAAAGTCAGTATCACAATTGAAGCTATGACCTCTGATTTTATTTTCAATGTTGAGATGTATCCAGATCTAATGCATGTGCGTTGTACATATCAGAAAGAGGAAGAAAAGCCAAAGGAAAAAGAGAAAGGAAAGTCAAGGAACATTGATCATTTTATGGAGGAGCTAAAGCAAGAGCAAGAGATGAGGGAGAGACGAAATCAAGACCGTGAACAATGGCGTGACGGGCGTCTGGGAGAGCATTCTATTGTAAGTGATAACTTTTCT----TGTTTGCATTCTGCTTATAGGTGGCTCAGTTTTGGATTTTGGTCCTTCTATCTTTAAATACACAAAACTTGTTTATTGCTTGTACATTTCTCTTCTAGTGAGTGTAGAATGCTGTTGGGTAAGAATAAACTTTATTAAGTATGTGTTAAATGTATCATAGAATTTCATATTTATTTGCTCTCTTTTGCCTGTTTTGATTTTGTGCATTACAAATAAGACTTGGCGTGCTTTATAATCTAAATAGCAAAAATAGTTACTGGTATATGCATATTCTTGATTTCGTTTTATTCCTTTGTATTCAATAAATTTATGAAGCAGTTCTGCTGATAGTTTTCCCTCTTATCAACAGTCCAGTCGTTTTGATGAACTCCCTGATGATTTTGATCCAAGTGGAAAGCTTCCAGGATCATTTGATGACGGTGATCCACAGACTACAAATCTTTACGTTGGAAATCTCTCACCTCAGGTTTGACG-TCTCTTCAATGAATGAGATTTGTTGTTCTTTGAGAATTAAGGTGTGTAATCTCATGTTGCCAACATCACAATTTTAGGTTGATGAAAACTTTCTTCTACGTACTTTTGGAAGATTTGGACCTATTGCTAGTGTGAAGATAATGTGGCCTCGAACAGAGGAGGAGCGAAGGCGGCAAAGAAACTGTGGTTTTGTTGCATTCATGAATAGAGCTGATGGACAGGCTGCTAAAGACGAAATGCAAGGTTTGCTTTTCTTTTATATCTTAAACCAGAA--ATGCTA--TGCTAAACTTTTTCAAACTTTAATTTTAAATGAATATTACTACTTTTATCTTCAAATGCTATCAGTTGAGATCTTT--------------------GA-GAAGTATAAGATAAAATGATTCTGAATATGCTTAAGTGATTGATCACTCAGATGTGATATTTTATACATCAAGTTTACAAGGCCAATATATTCTAGATAAAATTACGAAAGGAACAATTAGTGCTAACTCTATTCCTTTAG-TGCATTAATGCACTCTACTTCTATACAAAGAATCTAAGCGAAGCGGCACATTAAGCTACTTCTAGATGCCTGTATAAT-CTGAGTTTATGCTTGAAAAAATACGTAAATACAAGATTTAACACATGTTTGTGCAGGAGTCGTGGTTTATGAGTACGAATTGAAAATTGGATGGGGAAAGTCAGTTGCCCTCCCATCACAAGCATTACCTGCACCTCCACCAGGGCATATGGCCATAAGGAGTAAGGAGGTATTGTTTTTT--------TATTTTT--------------------------T--AAAAGAGTCAATTTAAACAACTTATGAGCATTATAACTACAATTTGGGAATAATTACCCTTCAGTGGTTATTTTCCCCTCATCATAATTATTCATATTCTAAAACAACAATAACCCCCCTCCAAAG-AAAAAACCACAAAGGAAAAAAAAATTGCCCATCATATCTACCGAATTTCCCCCCACGTATGAAGATTACTAGAAAGGATCTCCATGTTGTTTTTTTTCAACATATTAAATATAAAGGCGACCTTGCAAAATAGGATGTTCAACTCTT------------------------------------------CCTTTCTGATTTCCCATATAATAATGTTTTACTCACTCTATTTGCAGGGTAACACTGTTATCTTGTCTGGCCCATCAGGTCCACCAGTAACATCTGTGCCTAGTCAGAACTCTGAACTGGTAAGCTATCTTCTTTTGCTTCTCATAATTTGTTTAAATCAATACCTTCTTGTATCGTCATACGGTGATCAGAAATCATTAAACTGGTAAATTTATGTAAAACACAAATTTGATATGTATTAATGCACTTATTTTATTTTATTTTTTGAAAACACTTAATTTTACATCTATTTATCTTTCGTATAAACTTTCATCTTTTTCAATGTTGTTTGTTTATGGATAACTATCCTCTAAATTCCTGATGGCAGAAT-TTTATATA-----AAAAAAATTACATAAAATACTTGAGGGTGAAAGTACTTGAAGGTTACACTTACTCTCATTGTTCCTGATATAGTGGTTCTTACCCTGAATCTATCGGCTGTAACTTTTGCTAGGTTCTTACTCCTAATGTTCCTGATATAATGGTTACACCTCCTGAGGATGAACATCTAAAGCATGTAATTGATACAATGGCTTTGTATGTCTTGGACGGAGGATGTGCTTTTGAACAAGCTATTATGGAGAGGGGTCGTGGCAACCCTCTTTTCAATTTCTTGTTTGTTCTTGGCTCGAAGGAGCATACATATTATGTTTGGAGGCTCTATTCATTTGCTCAG
>Mneapolitanus 
ATATGTACCATCTTTTATACCGCCTCCATTGGCAACCAAGGGGAAAGAATCTGAAAAGAAAGTCAGTATCACAATTGAAGCTATGACCTCTGATTCTATTTTCAATGTTGAGATGTATCCAGATCTAATGCATGTGCGTTGTACATTTCAGAAAGAGGAAGAAAAGCCAAAGGAAAAAGAGAAAGGAAAGTCAAGGAACATTGATCATTTTATGGAGGAGCTAAAGCAAGAGCAAGAGATGAGGGAGAGACGAAATCAAGACCGTGAACAATGGCGTGATGGGCGTCTGGGAGAGCATTCTATTGTAAGTGATACCTTTTCTTACTTGTTTGCATTCTGCTTATAGGTGGCTCGGTTTTGGATTTTGGTCCTTCTATCTTTAAATACACAAAACTTGTTTATTGCTTGTACATTTCTCTTCTAGTGAGTGTAGAATGCTGTTGGGTAAGACTAAACTTTATTAAGTATGTGGTAAACATATCATAGAATTTCATATTTATTTGCTCTCTTTTGCCTGTTTTGATTTTGTGCATTACAAATATGACTTGGCGTGCTGTATAATCTACATAGCAAAAATAGTTACTGGTATATGCATATTCTTGATTTCGTTTTATTCCTTTGTATTCAATAAATTTATGAAGCAGTTCTGCTGATAGTTTTCCCTCTTATCAACAGTCCAGTCGTTTTGATGAACTCCCTGATGATTTTGATCCAAGTGGAAAGCTTCCAGGATCATTTGATGATGGTGATCCACAGACTACAAATCTTTATGTTGGAAATCTCTCACCTCAGGTTTGACG-TCTCCTCAATGAATGAGATTTGTTGTTCTTTGTGAATTAAGGTGTGTAATCTCATGTTGCCAACATCACAATTTTAGGTTGATGAAAACTTTCTTCTGCGCACTTTTGGAAGATTTGGACCTATTGCTAGTGTGAAGATAATGTGGCCTCGAACAGAGGAGGAGCGAAGGCGGCAAAGAAACTGTGGTTTTGTTGCATTCATGAATAGAGCTGATGGACAGGCTGCTAAAGACGAAATGCAAGGTTTG-TTTTCTTTTATATCTTAAACCAGAA--ATGCTATATGCT--ATTTTTTCAAACTTTAATTTTAAATGAATATTACTACTTTTATCTTCAAATGATATCAGTTGAGATCTTT--------------------GA-GAAGTATAAGATGAAATGATTCTGAATATGCTTAAGTGATTGATAACTCAGATGTCATATTTTATACATCAAGTTTACAAGGCCAATATATTGTAGATAAAATTACAAAAGGAACAATTAGTGCTAACTCTATTCCTTTAGGTGCATTAATGCACTCTACTTCTATACAAAGAATCTAAGCCAAGCGGCACATTAAGCTACTTCTAGATGCCTGTATAATTCTGAGTTTATGCTTGAAAAAATACGTAAATACAAGATTGAACACATGTTTGTGCAGGAGTCGTGGTTTATGAGTATGAATTGAAAATTGGATGGGGAAAGTCAGTTGCCCTCCCATCACAAGCATTACCTGCACCTCCACCAGGGCATATGGCCATCAGGAGTAAGGAGGTATTGTTCTTT---ATTAGTATTTGT-----------------------TTTT--AAAAGAGTCAATTTAAACAACTTAAAAGCATTATAATTACAATTTGGGAACAATTACCCTTCAGTGGTTATTTTCCCCTCATCGTAATTATTCATATTCTAAAACAACAATAACCCCCCTCCAAAG-AAAAAACAACAAAGGAAAAAACAAT-GCCCGTCATATCTACCGAATTTCCCCCCAAGTATGAGGATTATTAGAAAGGATATCCATGTTG-TATTTTTCAACATATTAAATATAAAGGCGACCTTGCAAAATAGGATGTTCAACTCTTCCTTGGACCTATGCATAACAAGAGCTTTATGTCATCGGCCTACCTTTCTGATTTA-CATATAAAAATGTTGTACTCACTCTATTTGCAGGGTAACACTGTTATCTTGTCTGGCCCATCAGGTCCACCAGTAACATCTGTGCCTAATCAGAACTCTGAACTGGTAAGTTATCTGCTTTTGCTTCTCATAATTTGCTTAAATCAATACCTTCTTGTATCGTCATATGGTGATCAGAAATCATTAAACTTGTAAATTTATGTGAAACACAAATTTGATATG--------------------------------------------------------------------------------------------------------------------------------------------------------------------------------------------------CACTTACTCTCATTGTTCCTGATATAGTGGTTCTTACCCTGAATCTATCGGCTGTAACTTTTGCTAGGTTCTTACTCCTAATGTTCCTGATATAATGGTTACACCTCCTGAGGATGAACATCTAAAGCATGTAATTGATACAATGGCTTTGTATGTCTTGGACGGAGGATGTGCTTTTGAACAAGCTATTATGGAGAGGGGTCGTGGCAACCCTCTTTTCAATTTCTTGTTTGTTCTTGGCTCGAAGGAGCATACATATTATGTTTGGAGGCTCTATTCATTTGCTCAG
