# Supplementary material for: Phylogenetic Properties of 50 Nuclear Loci in Medicago (Leguminosae) Generated Using Multiplexed Sequence Capture and Next-Generation Sequencing
Source: PLoS One. 2014 Oct 17;9(10):e109704. doi: 10.1371/journal.pone.0109704 (PMC4201463; doi:10.1371/journal.pone.0109704)
Supplement: S1 Alignments — (ZIP) [file pone.0109704.s001.zip › alignments_50loci/gene9_Medtr3g079830.1.fasta]

>truncatula 
GTTCCAACCATGGCTATTGAAAGAGTATACATAGCAAACAATACATCACTTGTACAAGACGAAGTTCTTTCCCATAGACTGGGTCTCATTCCTATCGATGCTGATCCCAAGCTATTTGAATATCCAGGTTTTATATCTACATTAACACTTACATGATTGTATTTCTCGTTGCTTATCTGACTTTCTTGTGCGATAAATGGAAAATTGGAAACAATATGCATGTTGTTTGGTGGACACTCCTCATATAG-CAAGGTTGAATATTTATTATTTGCCTTTCCTTTTTATAAATAGATGATGCCGGAGGTGAAAACAATGAAAAGAACACCATTGTGTTCAAACAACATGTTCGTTGTGAAAAGGGTCAACCTCGTCTTACCGGTAAATGACTTGAAACTCTTGCTTGATAGTATTTATGCTGCTTTTAATTTCTTCTTCTTCTATTTAACTCCTTGTATGGTGATATTACAATATAATAAATGCAGTGAAATCAGATACACTGAAGTGGTTGCCTAACGGGAGTGAGCTTATTGCTGAAGGTACCAAATCAGCTGCCGATCCAGCACCAAAAACATTTACGACTTTTA------ATCAAAAGTCACTTCCTAAATTCTCCAAAGATCCAG---CTCCTTATAATTTGGATGTTATAGTAGCTAAACTTGGACCTGGTCAGGTAA-CCTCCCTTCTCT--GTTTCTTTTCAATTACCACACCGACACTAAGGAAGTAAACTGTAGGTCTAAT--------GAACTAGAAAACAGGAACAACCCTATCTTAGCAAGTTTGCTCTTATTCGAACAGGCTATCAAGATTAATGAATCA--AATTCTCTTGAGTTGGAACCTAGCTCTACCAAGCTAAATCTATCTCCAACATGTATTTGTCCCTTAATTTTGAATTTGAATTGTGATGCTTTG------TATGTGTTCTGGTATGTTATGACATTGGTTTGG-TATAGTTGGACGGATGTTTTCTATGCACATAACATT-AATTGTGTTTAGATACAATGTTA-ATGATGAAACATTTTATTTGTGTTAAGTACTCCCCAACGGCTTTACCAGTTGAGTTTATGGAGATGCCATGAGTCTATGC--GGGTGTATTGAATTTAACAACCTTGATTAAAGTGTTTTGA-CTTTGCAAACTTGTAATTAGTTGCATGTCCTCCTATAGAAAACTGGAAGTTGTACTTATTACTGAATATCATAGTTGCTAAACACATGCTTTTTATAGGAAATCGAACTTGAAGCTCACGCTGTCAAAGGCATTGGTAAGACACATGCGAAATGGTCTCCGGTTGCTACTGCTTGGTATCGAATGCTTCCCGAGGTAGGGAATATCTTATATCTTGTCTACTGC-CACACATTAACAGACTGAAAAATTGACAAAACCCTGAGATCTGTATGCTTTGATTTTATTCTCTAGGTTGTGCTCACGAAAGATGTTAAGGATGAGTTGGCCGAAGAACTAGTAAGCAAATGTCCAGCTAAAGTATTTGATATAGAAGATATTGGAAGAGGTAATTCAGTTTTTGTATTTGCACTCCTAGTGTTATATTTTTATATCTTTCTGTTTTGAACCATGATGGTGAGGTATTATTG----TCCAAATTGATTTTGCG--TCATCGTTTATCATCAACATCATCTGTGATCTCAAGCTCCCATCTCTTTGGCTTTCTCTTTTTTTTCT-CGCTGATTTGATTGTTA---TGTGCATAGGTAGAAAAAAGGCTGTGGTAAAAAACGCGCGAGCATGCACTCTGTGTAGGGAATGCATAAGAGAAGCGGATGAAGGCGAAGAAGGAGGAGAAGGGGAAAAATGGACTGATCGTGTATCACTTCGTCGTGTCAAAGATCATTTCATTTGTAAGTATTACGTGGCAT-----ATTAAATTCATGGTATTAGAACTTTTACATTTCCTGAACATAGAAGAATTTTAGT-----------------------------------------TGTCCAAT-GAAGTATTTT------TTTCAACGTTGTTGATAGATCAAGATGATAAATAACCGGTGATTTTGACAAATTCAAAGAATAAGAGTGTCTTGATTGTTTGTCTC-GCCTAATATA-TTTTACCAGTATTAGTTTAAGATATGTATTTTCAACTAAAAACTGTGCGAATTTGGTTTTGGCCGAGTTCTTATACGGATTATTGTTCCAAGTCCCTTAAATAACTTACATGTGTGTTATTACTTGTTTGTCTAGTTACTATTGAATCAACTGGAGCAATACCACCGGATGTGCTATTTACTGAAGCTGTGAAGATTCTGGAAGATAAGTGCGAACGAGTGATTACGGAGCTTTCTTGA
>italica 
GTTCCAACCATGGCTATTGAAAGAGTATACATAGCAAACAATACATCACTTGTACAAGACGAAGTTCTTTCCCATAGACTGGGTCTCATTCCTATCGATGCTGATCCCAAGCTATTTGAATATCCAGGTTTTATATCTACATTAACACTTACATGATTGTATTTCTCGTTGCTTATCTGACCTTCTTGTGCGATAAATGGAAAATTGGAAATAATAAGCATGTTGTTTGGTGGACACTCCTCATATAG-CAAGGTTGAATATTTATTATTTGCCTTTCTTTTTTATAAATAGATGATGCCGGAGGTGAGAACAATGAAAAGAACACCATTGTGTTCAAACAACATGTTCGTTGTGAAAAGGGTCAACCACGTCTTACCGGTAAATGACTTGAAACTCTTGCTTGATAGTATTTATGCTGCTTTTAATTTCTTCTTCATCTATTTAACTCCTTGTCTGGTGATATTACAATATAATAAATGCAGTGAAATCAGATACACTGAAGTGGTTGCCTAACGGGAGTGAGCTTATTGCTGAAGGTACCAAATCAGCTGCCGATCCAACACCAAAAACATTTACAACTTTTA------ATCAAAAGTCACTTCCTAAATTCTCCAAAGATCCAG---CTCCTTATAATTTGGATGTTATAGTAGCTAAACTTGGACCTGGTCAGGTAA-CCTCCCTTCTCTCTGTTTCTTTTCTATTACCACACCCACACTAAGGAAGTAAACTGTAGGTCTAATGAACTCAGGAACTAGAAAACAGGAACAACCCTATCTTAGCAAGTTTGCTATTATTCGAACAGGCTTTCAAGATTAATGAATCA--AATTCTGTTGAGTTGGAACCTAGCTCTACCAAGCTAAATCTATCTCCAACATGTATTTGTCCCTTAATTTTGAATTTGAATTGTGATGCTTTG------TATGTGTTCTGGTATGTTATGACATTGGTTTGGGTATAGGTGGACGGATGTTTTCTATGCACATAACATT-AATTGTGTTTA---ACA---TTAA-----------------TTGTGTT-----------------------------------------------------------------------------------------------------------------------------------------------------------------------------------------------TTATAGGAAATTGAACTTGAAGCTCACGCTGTCAAAGGCATTGGTAAGACACATGCGAAATGGTCTCCGGTTGCTACTGCTTGGTATCGAATGCTTCCCGAGGTAGGGAATATCTTATATCTTGTCTACTGC-CACACATTAACAGACTGAAAAATTGACAAAACCCTGACATCTGTATGCTTTGCTTTTATTCTCTAGGTTGTACTCACGAAAGATGTTAAGGATGAGTTGGCCGAAGAACTAGTAAGCAAATGTCCAGCTAAAGTATTTGATATAGAAGATATTGGAAGAGGTAATTCAGTTTTTGTATTTGCACTCCTAGTGTTATATTTTTATATCTTTCTGTTTTGAACCATGACGGTGAGGTATTATTG----TCCAAATTGATTTTGCG--TCATGGTTTATTATCAACATCATCTGTGATCTCAAGCTCCCATCTCTTTGGCTTTCTCTTTTTTTTTTCCGCTGATTTGATTGTTG---TGTGCATAGGTAGAAAAAAGGCTGTGGTAAAAAACGCGCGAGCATGCACTCTGTGTAGGGAATGCATAAGAGAAGCGGATGAAGGCGAAGAAGGGGGAGAAGGGGAAAAATGGACTGATCGTGTATCACTTCGTCGTGTCAAAGATCATTTCATTTGTAAGTATTACGTGGCAT-----ATTAAATTCATGGTATTAGAACTTTTACATTTCCTGAACATAGAAGAATTTTAGT-----------------------------------------TGTCCAAT-CAAGTATTTT------TTTCAACGTTGTTGATAGATCAAGATGATAAATAACCGGTGATTTTGACTAATTCAAAGAATAAGAGTGTCTTGATTGTTTGTCTC-TCCTAATATA-TTTTACCAGGATTAGTTTAAGATATGAACTTTCAACTAAAAATTCTGCGAATTTGGTTTTTGCCGTGTTCTTATTCGGATTATTGTTCCTAGTCGCTGAAATAACTTACATGTGTGTTATTACTTGTTTGTCTAGTTACTATTGAATCAACTGGAGCAATACCACCGGATGTGCTATTTACTGAAGCTGTGAAGATTCTGGAAGATAAGTGCGAACGAGTGATTACGGAGCTTTCTTGA
>sativa 
GTTCCAACCATGGCTATTGAAAGAGTATATATTGCAAACAATACATCACTTGTACAAGACGAAGTTCTTGCCCATAGACTGGGTCTCATTCCTATCGCTGCTGATCCCGAYCWATTTGAATATCCAGGTTTTATATCYACACTAACACTTACATGATTGTATTTCTCYTTGATTATCTGACTTTCTTGTGTGATAAATRGAAAATTGGAAATAATATGCRTGTTGTTTGGTGGACACTCCTTGTATARAMAAGGTTGRATATTTATTATTTGCCTTTCTTTWTTATAAATAGATGRTGCCRGAGGTGAAAACAATGAAAAGAACACAATCGTGTTCMAACWACATGTTCGTTGTGAAAAGGGTCAACCTCGTCTTACCGGTAAATSACTTRAAACTCTTGCTTGATAGTATTTATGCTGCTTTTAATTTCTTCTTCAGCTATTTRACTCCTTGTCTGGTGATATTACAATATAATAAATGCAGTGAAATCAGATACRCTGAAGTGGTTGCCTMACGGGAGTGAGCTTATWGCTGAAGGTACCAARTCAGCTGCYGATCCAAMACCAAAAACATTTACGACTTTTA------ATCAAAAGTCACTTCCTAAATTCTCCAAARATCCAG---CYCCTTGTAATTTGGATGTTATARTAGCTAAACTTGGACCTGGTCAGGTAACCCCCCCTTCTCTCTGTTTMTTTTCTATTAC-ACACCCACACTAAGGAAGTMAAMTGTAGRTCTAATGAACTCAGGAACTAKAAAACAGGAACAACCCTATCTTAGCAAGTTTGCTATTAATCCAACAGGCTATCAAGWTTAATGAWTCA--AATTCTGYTGAGTTGGAACCTWGCTCTACCAAGCTRAWKCTATSTCCAACATGTATTTGTCCCTTAATTTTGAAT-----------------------------GTTCTKGWATKTTRTGAAATTGGTTTGGGTATAGGTGGACGGATGTTTTCTATGCACATAACATTCAATTGTGTTTAGATACAATGTTACATGATGAAACA--TTATTTRTGTTAWGTACTCCCYAACGGCYTTACCAGTTGAGTTTATGSAGATGCCATGAGTCTATGYGGGGGTGTATTGAATTTAACAACCTTGATACGAGTGTTTTGACCWWTGMAAACTTGTAATTAGTWGCATGTCCTCCTATAGAAAACTGGAAGTTGTACTTRTTACTGAATATCATAGTTGCTAAMCACATRCTT-TTATAGGAAATCGAACTTGAAGCTCACGCTGTCAAAGGCATTGGTAAGACACATGCGAAATGGTCTCCGGTTGCTACTGCTTGGTATCGAATGCTTCCCGAGGTAGGGAAYAWCATATATCTTGTCTACTGCTCACACATTAACAGACTGAAAAATTGACAAAACCCTGACATYTGTATGCTTTGCTTTTATTCTCTAGGTTGTACTCACGAAAGATGTTAAGGATGAGTTGGCYGAAGAACTAGTAAGCAAATGTCCAGCTAAAGTWTTTGATATAGAAGATATTGGAAGAGGTAATTCAGTTTTTGTATTTGCACTCCTAGTGTTAGATTTTTATATCTTTCTGTTYTGAACCATGATGGTGAGGTATTATTG----KCCAAATTGATTTTRCG--TCATCGTTTATTATCAACATCATCTGTGATCTCAAGCTYCCATCTCTTTGGCTTTCTCTTWTTTTT---CGCTGATTTGATTGTTGTGGTGTGCAYAGGYAGAAAAAAGGCTGTGGTAAAAAACGCGCGAGCATGCACTCTGTGTAGGGAATGCATAAGAGAAGCGGAAGAAGGCGAAGAAGGGGGAGAAGGGGAAAAATGGACTGATCGTGTATCACTTCGTCGTGTCAAAGATCATTTCATTTGTAAGTATTACGTGGCATATTAAATTAAATTCATGGTATTAGAACTTTTAAATTTCCTGAACATAGAAGAATTTTAGT-----------------------------------------TGTCCAAT-GAAGTATTTTA-----TTTYAACGTTGTTGATAGATCAAGATGATAAATAACCGGTGATTTTGACAAATTCAAAGTATAAGAGTGTCTTGATTGTTTGTCTCGGCMTAATATATTTTTACCAGTATTAGTTTAAGATATGTACTTTCAACTAAAAATTGTRCRAATTTGGTTTTGGCCGAGTTYTTATACRGATTAYTGTTCCAASTCCYTGAAATATCTTACATGTGTGTTATTACTTGTTTGTCTAGTTACTATTGAATCAACTGGAGCAATACCCCCTGATGTGCTRTTTACTGAAGCTGTKAAGATTCTGGAAGATAAGTGCGAACGAGTGATYACCGAGCTTTCTTGA
>medicaginoides 
GTTCCAACCATGGCTATTGAAAGAGTATATATTGCAAACAATACATCAATTATACAAGACGAAGTTCTTTCCCATAGACTGGGTCTCATTCCTATCTCTGCTGATCCCGAGCTATTTGAATATCCAGGTTTTATATCTACGCTAACACTTACATGATTGTATTTCTCCTTGCTTATCTGACATTCTTGTGCGATAAATGGAAAATTGGAAATAATATGCATGTTGTTTGGTGGACACTCCTTGTATTAGCAAAGTTGAATATTTATTGTTTCCCTTTCTTTTTTATAAATAGATAATGCCGGAGGTGAAAACAATGAAAAGAACACCATAGTGTTCAAACTACATGTTCGTTGTGAAAAGGGTCAACCTCGTCTTACAGGTAAATGACTTGAAACTCTTGCTTGATAGTATTTATGCTGCTTTTAATTTCTTCTTCAGCTATTTAACTCCTTGTCTGGTGATATTACAATATAATAAATGCAGTGAAATCAAATACACTGAAGTGGTTGCCTAACGGGAGTGAGCTTATTGCTGAAGGTACCAAATCAGCTGCCGATCCAACACCAAAAACATTTACGACTTTTA------ATCAAAAGTCACTTCCTAAATTCTCCAAAAATCCAG---CTCCTCATAATTTGGATATTATAGTAGCTAAACTTGGACCTGGTCAGGTAACCCCCCCCTCTCTCTGTTTCTTTTCTATTAC--CACCCACACTAAGGAAGTAAACTGTAGGTCTAATGAACTCAGGAACTAGAAAACAGGAAC---CCTATCTTAGCAAGTCTGCTATTAATCCAACAGGCTATCAAGATTAATGAATCA--AATTCTGTTGAGTTGGAACCTAGCTCTACCAAGCTAAATCTATCTCCAACATGTATTTGTCCCTTAATTGTGAATTTGAATTGTGATGCTATTGCTATTTATTTGTTCTGGTATGTTATGACATTGGTTTGG-TATAGGTAGACGGATGTTTTCTATGCACATAACATT-AATTGTGTTTAGATACAATGTTACATGATGAAACA--TTATATGTGTTAAGTACTCCCCAACAGCTTTACCAGTTGAGTTTATGGAGATGCCATGAGTCTATGC--GGGTGTATTGAATTTAACAACCTTGATACGAGTTTTTTGA-CTTTGCAAACTTGTAATTAGTTGCATGTCCTCCTATAGAAAACTGGAAGTTGTACTTATTACTGAATATCATAGTTGCTAAACACATGCTT-TTATAGGAAATCGAACTTGAAGCTCACGCTGTCAAAGGCATTGGTAAGACACATGCAAAATGGTCTCCGGTTGCTACTGCTTGGTATCGAATGCTTCCCGAGGTAGGGAATATCATATATCCTGTCTACTGCTCAC--ATTAACGGACTGAAAAATTGACAAAACCCTGACATCTGTATGCTTTGCTTTTATTCTCTAGGTTGTACTCACGAAAGATGTTAAGGATGAGTTGGCCGAAGAACTAGTAAGCAAATGTCCAGTTAAAGTATTTGATATAGAAGATATTGGAAGAGGTAAGTCAGTTTTTGTATTTGCACTCCTAGTGTTAGATTTTTATATCTTTCTGTTTTGAACCATGATGGTGAGGTATTATTG----TCCAAATTGATTTTGCGTGTCATCGTTTATTATCAACATCATCTGTGATCTCAAGCTCCCATCTCTTTGGCTTTCTCTTTTTTTT-----CTGATTTGATTGTTG---TGTGCATAGGTAGAAAAAAGGCTGTGGTAAAAAACGCGCGAGCATGCACTCTGTGTAGGGAATGCATAAGAGAAGCGGAAGAAGGCGAAGAAGGGGGAGAAGGGGAAAAATGGACTGATCGTGTATCACTTCGTCGTGTCAAAGATCATTTCATTTGTAAGTATCACGTGGCAT-----ATTAAATTCATAGTATTAGAACTTTTAAATTTCCTGAACATAGAAGAATTTTAGT-----------------------------------------TGTCCAAT-GAAGTATTTTT-----TTTCAACGTTGTTGATAGATCAAGATGATAAAAAACTGGTGATTTGGACAAATTCAA-----------GTC-----------------CCTGAAA-----------------ATTGAAGATATGTACTTACAACTAAAAATTGTGCGGATTTGGTTTTGGCCGAGTTCTTATACGGATTGTTGTTCCAAGTCCCTGAAATATCTTACATGTGTGTTATTACTTGTTTGTCTAGTTACTATTGAATCAACTGGAGCAATACCCCCTGATGTGCTATTTACTGAAGCTGTGAAGATTCTGGAAGATAAGTGCGAACGAGTGATTACCGAGCTTTCTTGA
>Msulcatus 
GTTCCAACAATGGCTATTGAAAGAGTATATATTGCAAACAATACGTCACTTTTACAAGACGAAGTTCTTGCCCATAGACTGGGTCTCATTCCAATCGCTGCTGATCCCAAGCTATTTGAATATCCAGGTTTTATATCTACACCAACACTTGCATGATTGTATTTCTCGTTGCTTATCTGACTTTCTTGTGCGATAAATGGAAAATTGGAAATAATATGCATGTTGTTTGGTGGACACTCCCTATACAG-CAAGGTTGAATATTTATTATTTGTCTTTCATTTTTAATAATAGATGATGCCGGAGGTGAAAATAATGAAAAGAACACCATTGTGTTCAAACTGCATGTTCGTTGTGAAAAGGGTCACAGTCGTATTACCGGTAAATGACTTGAAACTCTTGCTTGATAGTATTTATGCTGATTTTAATTTTTTCTTCAGCTATTTAACTCCTTGTCTGGTGATATTACAATA---TAAATGCAGTGAAATCAGATGCACTGAAGTGGTTGCCTAATGGGAGTGAGCTTATTGCTGAAGGTACCCAACCAGCTGCCGATCCAAATCCAAAAACATTTACAACTTTTAGCTGCCCTCAAGACTCACTTCCCGAGTTCTCCAAAAAACCACTCGCTCCTAATAATTTGGATATTATATTAGCTAAACTTGGACCTGGTCAGGTAAACCTCTCCACTAT---------------------ACC----------------------GAGCTAAA-----------------------------TCCATC-------------------TCCAACATG-TAT-------TTTGT-CCATTAATT---TTGAATTCGAA--TTGT-----------GATGCTATGT-----ATGTAT--------------------------------------------------TCTGGTACGTTATGGCATTGGTATGG-TACAGCTGGACGAATGTTTACTATGCATATAACAGTAAATTGTGTTTAGATACAATGTTAAATGATGAAACG--TCATTTGTGTTAAGTACTCCCTAATGGCTTTATGAGTTGAGTTTATGGAGATGCCATGTGTCTATGG--GGGCATATTGAATTTGACAACCTTGATATGAGTGATTTGA-CTTTGCAAACTTGTAATTAGTTGCATGCCGTCCTATAGAAAACTGGAAGTTGTACTTATTACTGAATATCATAGTTGCTAAACACGTGCTT-TTATAGGAAATCGAACTTGAAGCTCATGCTGTCAAAGGCATTGGTAAGACACATGCGAAATGGTCTCCGGTTGCTACTGCTTGGTATCGAATGCTTCCTGAGGTAGGGAATATCATATATCTTGTCTACTTCTCACACATTAGCAGACTGAGAATTTGACAAAACCCTGGCATCTGTATGCTTTGCTTTTATTCTCTAGGTTGTACTCACAAAAGATGTTAAGGATGAGTTGGCTGAAGAGCTAGTAAGTAAATGTCCAGCTAAAGTCTTTGATATAGAAGATATTGGAAGAGGTAATTCAGT-TTTGTATTTGCACTCCTAGTGTT-GGGTTTTATATCTTTCTGTTTTGAACCATGATGGTGAGGGATTATTG----TCCAAATTGATTTTGCG--TCATGGTTTATTATCAACATCATTTGTGATCTCAAGCTCCCATCTCTTTGGCTTTCTCTTATTTTG-----CGGATTTGACTGTTG---TGTGCATAGGTAGAAGAAAGGCAAAGGTAACAAACGCGCGAGCATGCACATTGTGTAGGGAATGCATAAGAGAAGGGGAA------GAAGAAGGGGAGGAAGGGGAAAAGTGGACGGATCGCGTATCACTTCGTCGTGTCAAAGATCATTTCATTTGTAAGTATTACGTGGCAT-----ATTCAATTCATGGTATTAGAACTTTGAAAATTTCTGCACATACAAGAATTTCAGTATCCTTAGGATTCCAGTTCGAAACCTTGCGGGTTTTAGTTGTGTCCGTT-GAAGTATTTTTTATTTTTTTAATGTTGTTGGTAGATTAAGATGATAAAAAACCAGTGATTTTGACGAATTCAAAGAATAAAAGTTTCTTGATTGTATGACTC-GCCTAATATA-TTTTACCAGTATTTGTTAAAGAGATGCACTTTCAACTAAAATTTGTGCAGATTTGGTTTTGGCATAGTTCTTAT-------ATTGTTCTAAATCCCTGAAATATCTTACATGTGTATTATTACTTGTTTGTCTAGTTACTATTGAATCAACTGGAGCATTACGCCCTGATGTGCTATTTACTGAAGCTGTGAAGATTCTGGAAAATAAATGCGAACGAGTGATTACGGAGCTTTCTTGA
>Mneapolitanus 
GTTCCAACAATGGCTATTGAAAGAGTATATATTGCAAACAATACGTCACTTATACAAGACGAAGTTCTTGCCCATAGACTGGGTCTCATTCCAATCGCTGCTGATCCCAAGCTATTTGAATATCCAGGTTTTATGTCTACACCAACACTTGCATGATTGTATTTCTCGTTGGTTATCTGACTTTCTTGTGCGATAAATGGAAAATTGGAAATAATATGCATGTTGTTTGGTGGACACTCCCTATATAG-CAAGGTTGAATATTTATTATTTGTCTTTCTTTTTTAAAAATAGATGATGCCGGAGGTGAAAATAATGAAAAGAACACCATTGTGTTCAAACTGCATGTTCGTTGTGAAAAGGGGCATCCTCGTATTACCGGTAAGTGACTTGAAACTCTTGCTTGATAGTATTTATGCCGCTTTCAATTTTTTCTTCAGCTATTTAACTCCTTGTCTGGTGATATTACAATA---TAAATGCAGTGAAATCAGATGCACTGAAGTGGTTGCCTAATGGGAGTGAGCTTATTGCTGAAGGTACCAAACCTGCTGCCGATCCAAAACCAAAAACATATACAACTTTTAGCTGCCGTCAAGACTCACTTCCTGAATTCTCCAAAAAACCACTCGCTCCTAATAATTTGGAAATTATATTAGCTAAACTTGGACCTGGTCAGGTAA-CCCCCCCGCTCT---------------------ACC----------------------GAGCTAAA-----------------------------TCCATC-------------------TCCAACATG-TAT-------TTTAT-CCATTAATT---TTGAATTCGAA--TTGC-----------GATGCTATGT-----ATGTAT--------------------------------------------------TCT-GTATGTTATGGCATTGGTATGG-TACAACTGGACGAATGTTTACTATGCATATAA------------------TACAATGTTAAATGATGAAACG--TCATTTGTGTTAAGTACTCCCTAATGGCTTTACGACTACAGTTTATGGAGATGCCATGAGTCTATGG--GGGCATATTGAATTTGACAACCTTGATATGAGTGATTTGA-CTTTGCAAACTTGTAATTAGTTACATGTCGTCGTATAGAAATCTGGAAGTTGTACTTATTACTGAATATCATAGTTGCTAAACACATGCTT-TTATAGGAAATCGAACTTGAAGCTCATGCTGTCAAAGGCATTGGTAAGACACATGCGAAATGGTCTCCGGTTGCTACTGCTTGGTATCGAATGCTTCCTGAGGTAGGGAATATCATATATCTTGTCTACTTCTCACACATTAACAAACTGAAAAATTGACAAAACCCTGACATCTGTATGCTTTGCTTTTATCCTCTAGGTTGTACTCACAAAAGATGTTAAGGATGAGTTGGCTGAAGAACTAGTTAGTAAATGTCCAGCGAAAGTCTTTGATATAGAAGATATTGGAAGAGGTAATTCAGTTTTTATATTTGCACTCCTAGTGTT-GGGTTTTATATATTTCTTTTTTGAACCATGATGGTGAGGGATTATTGTCCCTCCAAATTGATTTTGCA--TCATCGTTTATTATCAACATCATTTGTGATCTCAAGCTCCCATCTCTTTGGCTTTCTCTTATTTTG-----CTGATTTGACTGTTG---TGTGCATAGGTAGAAAAAAGGCTAAGGTAACAAACGCGCGAGCATGCACATTGTGTAGGGAATGCATAAGAGAAGGGG---------AGGAAGAGGGAGAAGGGGAAAAGTGGGCGGATCGTGTATCACTTCGTCGTGTCAAAGATCATTTCATTTGTAAGTATTACTTGGCAT-----ATTAAATACATGGTATTAGAACTTTGAAAATTTCTGCACATACAAGAATTTCAGCATCCTTAGGATTCCAGTTCAAAATCTTGCGTGTTTTAGTTGTGTCCGTTGGAAGTATTTTTTATTATTTTAATGTTGTTGATCGATTAAGATGATAAAAAACCAGTGATTTTGACGAATTCAAAGAATAAGAGTTTCTTGATTGTATGACTC-GCCTAATAT-----TACCAGTATTTGTTTAAGAGATGCACTTTCAACTAGAATTTGTGCAAATTTGGTTTTGGCATAGTTCTTAT-------ATTGTTCTAAATCCCTGAAATATCTTACATGTGTATTAT--CTTGTTTGTCTAGTTACTATTGAATCAACTGGAGCATTACGCCCTGATGTGCTATTTACTGAAGCTGTGAAGATTCTGGAAAATAAGTGCGAACGAGTTATTACGGAGCTTTCTTGA
