# Supplementary material for: Phylogenetic Properties of 50 Nuclear Loci in Medicago (Leguminosae) Generated Using Multiplexed Sequence Capture and Next-Generation Sequencing
Source: PLoS One. 2014 Oct 17;9(10):e109704. doi: 10.1371/journal.pone.0109704 (PMC4201463; doi:10.1371/journal.pone.0109704)
Supplement: S1 Alignments — (ZIP) [file pone.0109704.s001.zip › alignments_50loci/gene21Medtr8g084050.1.fasta]

>truncatula 
GTTGTCCCTCATATTACTGATGCTATTCAAGATTGGATAGAAAGGGTGGCCCACATACCAGTGGATGGAAAAGAAGGTCCAGCTGATGTATGTGTCATAGAATTGGGTGGAACCATAGGTACAATCTTGAAAACATTCCTCAGGCTTCTTCATGGTTAGAATTAGATGGATTGTTAGTTTCT-ATTGTTTTATAAT------TTGAATTTAAATTCTTCTGGATGCAGGTGATATTGAGTCCATGCCTTTTATTCAAGCATTAGGACATTTCTCATATAGAGTAGGTGAGAATACTTTTTTTATTTACAAAGTTTGCCCTTTGGTTTTAAATTGTTGTAGCC------GCAACAGCGTTTGCAACGGAAGCCTTTTTATTGC----------------------------------GATGGCCTTGCAGAGACTTCTAAAACTGT--TATTGTGGCTGCAATTTTAGTTGTGGACCACAATTAAAAACTTACATGTCCTTTTTATAGTTTTTTATTTTTTTTTTATGGAGAGGCTGTTT--TTCTAGTTGTTACATGATATATGTTCATTTGCAGGTGCTAACAACTTTTGCTTGGTTCATGTCAGCCTTGTTCCTGTTTTAAATGTTGTTGGTGAACAAGTAATGTTTTACAACTCTAAATGGCCTTTGAGATCTATGTAAAAAATGATTTTTATTTCATCTAACATATAAAATAACCTTTT--CATGTTCAGAAAACAAAACCAACACAGCATAGTGTGAGAGGACTTAGAAGCCAAGGACTGACTCCACAAATCTTGGCTTGCCGCAGCACAATGGTTACTCTCTCTCTCTCTCTATATATATATATATATAT---------------ATATATATATATATATATATATATATATTATATATATGT-----------------CAACAAATGTGCAGAATATAACACACAAGGCACCACATACA----------------------------------CTTCATATTGAAAA-ATGTTCGTGTGTCCATTACAACGCTGACACATTTGATTACATTTATACACTTTTATTTTCTCCAATTATTATCAGTGTATACGTGTCAGTATCATGTCTCTGTCAGTGCTTCATAGCATTATAGTATATGCACAAAAGGAACACAAATGCATGCTGCAATGCAATCATACTATTCTTGACTGGAACTTTTTAGTATAGGATTCTAAAACTTA-GTTGTTTCTCAGGTACTGGATGAGAATGCAAAGGCGAAACTTTCTCAATTTTGCCTGCTTCCGGTATGTTTTCGTAATGATATATATGTACAAGTTCAAATGATTTGTGATTTGCAAGAGTTTTCTCTACTAAAGTTGCATTATGTTTTCAGGGGGAAAATATAATTACTCTTTATGATGTTCCCAACATATGGCACATTCCTTTGCTTTTAAGAGTAAGTTTTCCTACAAAACTGCTGAACTATAAAATCATCTTATCTGTAGGTACCTTTTCTTACAAATTATTTTCCTCTGGTCTATAGGATCAGAAGGCTCATGAAGCTATATTTAAAGTGCTGAACATTAAAGGGTTAGTCTCACTAACTC--CCTGAATTTTTTCTATTTCATGGACTCGATGAATATCAACAAT---TTTTTATCT---CTTATTTTTCTGAAAGGCTGG-TTTTTTATTGTATCTACAGTATGACACAAGAGCCTAATTTAGAGGAATGGACTTGTAGAGCTGAATCTTGTGATTTGCTTCATGAACCAGTGAGTGATCAAAATCCAATTTTAAT----------------------------TT-TATTATTATACTTGATTATTGTAAATATTTATATTTTTATTCCTTGAAAATGGCAGGTTCGTATAGCGTTAGTCGGGAAATATACATGTCTTTCTGATTCCTACCTCTCAGTTACAAAGGTGACGTTAGCTTAAACTTTATGGCTGCATTAATCTTATAGCTTCCTGAGTTTTTTTTAAAGAGTGAAATATATATTTTAGGCTTTTCTCTGAGCCTAACTTCCTAACATGCTTACTTGCATATGTCGGTCTCCTTCCTGAAGTACATGTGCTTGT-TTTTTTGTTACTTACATATGTTGATACATTTAATATTTGATATCAGGCCTTGGTTCATGCTTCTGTTAGTTGCCAAAAGAAACTTACCGTGGATTGGATTTCAGCTACCAACCTCGAAGATGCAACTGCAAAAGAG
>italica 
GTTGTCCCTCATATTACTGATGCTATTCAAGATTGGATAGAAAGGGTGGCCCACATACCAGTGGATGGAAAAGAAGGTCCAGCTGATGTATGTGTCATAGAATTGGGTGGAACCATAGGTACAATCTTGAAAACATTCCTCAGGCTTCTTCATGATTAGAATTAGATGGATTGTTAGTTTCT-ATTGTTTTATAAT------TTGAATTTAAATTCTTCTGGATGCAGGTGATATTGAGTCCATGCCTTTTATTCAAGCATTAGGACATTTCTCATATAGAGTAGGTGAGAATACTTTTTCTATTTACAAAGTTTGCCCTTTGGTTTTAAATTGTTGTAGCC------GCAACAGCGTTTGCAACGGAAGCCTTTTTATTGCGGTAAAATACAGGCAAATGTGATTACTTGCTTGCGATGGCCTTGCAGAGACTTCTAAAACTGT--TATTGTGGCTGCAATTTTAGTTGTGGACCAAAATTAAAAACTTACATGTCCTTTTTATAGTTTCTTTTTT-----TTATGGAGAGGCCGTTT--TTCTAGTTGTTACATGATATATGTTCATTTGCAGGTGCTAACAACTTTTGCTTGGTTCATGTCAGCCTTGTTCCTGTTTTAAATGTTGTTGGAGAACAAGTAATGTCTTACAACTCTAAATGGCCTTTGAGATCTATGTAAAATATGATTTTTATTTCATCTAACATATAAAATAACCTTTT--CATGTTTAGAAAACAAAACCAACACAGCATAGTGTGAGAGGACTTAGAAGCCAAGGATTGACTCCACAAATCTTGGCTTGCCGCAGCACAATGGTTACTCTCTCTCTCTCTCTCTCTCTCTCTCTCTCTAT---------------ATATATATATATATATATATATATATAT-ATATATATGT-----------------CAACAAATGTGCAGAATATAACACACAAGGCACCACATACA----------------------------------CTTCATATTGAAAA-ATGTTCGTGTGTCCATTACAACACTGACACATTTGATTACATTTATACACTTTTATTTTCTCAAATTATTATTAGTGTATACGTGTCAGTATCATGTCTCTGTCAGTGCTTCATAGCATTATAGTATATGCACAAAAGGAACACAAATGCATGCTGCAATGCAATCATACTATTCTTGACTGGAACTTTTTAGTATAGGATTCTAAAACTTA-GCTGTTTCTCAGGTACTGGATGAGAATGCAAAGGCGAAACTTTCTCAATTTTGCCTGCTTCCGGTATGTTTTTGTAATGATATGTATGTACAAGTTCAAATGATTTGTGATTTGCAAGAGTTTTCTCTACTAAAGTTGCATTATGTTTTCAGGGGGAAAACATAATTACTCTTTATGATGTTCCCAACATATGGCACATTCCTTTGCTTTTAAGAGTAAGTTTTCCTACAAAACTGCTGAACTATAAAATCATCTTATCTGTAGGTACCTTTTCTTACAAATTATTTTTCTCTGGTCTATAGGATCAGAAGGCTCATGAAGCTATATTTAAAGTGCTGAACATTAAAGGGTTAGTCTCACTAACTC--CCTGAATTTTTTCTATTTCATGGACTCGATGAATATCAACAATTTTTTTTTATCT---CTTATTTTTCTGAAAGGCTGGTTTTTTTATTGTATATACAGTATGACACAAGAGCCTAATTTAGAGGAATGGACTTGTAGAGCTGAATCTTGTGATTTGCTTCATGAACCAGTGAGTGATCAAAATCAAATTTTAAT----------------------------TT-TATTATTATACTTGATTATTGTAAATATTTATATTTTTATACCTTGAAAATGGCAGGTTCGTATAGCGTTAGTCGGGAAATATACATGTCTTTCTGATTCCTATCTCTCAGTTACAAAGGTGACGTTAGCTTAAACTTTATGGCTGCATTAATCTTATAGCTTCCTGAGATTTTTTTAAAGAATGAAATATATATTTTAGGCTTTTCTCTGAGCCTAACTTCCTAACATGCTTACTTGCATATGTCGGTCTCCTTCCTGAAGTACATGTGCTTGTGTTTTTTGTTACTTACATATGTTGATACATTTAATATTTGATATCAGGCCTTGGTTCATGCTTCTGTTAGTTGCCAAAAGAAACTTACCGTGGATTGGATTTCAGCTACCAACCTCGAAGATGCAACTGCAAAAGAG
>sativa 
GTTGTCCCTCATATTACTGATGCTATTCAAGATTGGATAGAAAGGGTGGCCCACATACCAGTGGATGGAAAAGAAGGTCCAGCTGATGTATGTGTCATAGAATTGGGTGGAACCATAGGTACAATCTTGAAAACATTCCTCAGGATTCTTCATGGTTAGAATTA----GATTGTTTGTTTCT-ATTGTTTTATAATTTGAATTTGAATTTAAATTCTTCTGGATGCAGGTGATATTGAGTCCATGCCTTTTATTCAAGCATTAGGACATTTCTCATATAGAGTAGGTAAGAATACTTTATTTATTTACAAAGTTTTCCCTTTGGTTTTAAATTGTTGTAGCCGCAACCGCAACATCGTTTGCACCGGAAGTCTTTTTATTGCGGTAAAATACAGGCAAATGTGATTATTTACTTGCGATGGCGTTGCAGAGACTTCTAAAACTGT--TATTGTGGCTGCAATTTTAGTTGTGGACCACAATTTAAAACTTACATGTCCTTTTTATAGTTTTTTTTTGTT-TGTTTTGGAGAGGCCATTT--TTATAGTTGTTA-------------CATTTGCAGGTGCTAACAACTTTTGCTTGGTTCATGTCAGCCTTGTTCCTGTTTTAAATGTTGTTGGTGAACAAGTAATGTCTTACAACTCTAAATGGCCTTTGAGATCTATGTAAAAAATGATTTTTATTTCATCTAACATATAAAATAACCTTTT--CATGTTCAGAAAACAAAACCAACACAGCATAGTGTGAGAGGACTTAGAAGCCAAGGACTGACTCCACAAATCTTGGCTTGCCGCAGCACAATGGTYTCTCTCTCTCTCTCTCTCTCTCTCTCTCTCTCTCTCTCTCTCTCTCATATATRTWTATATATATATATATATATATATATTATATTTATTTATTTATCCTACATATCAACAAATGTGCACAAAATAA-----------CCACATATA----------------------------------CTTCAGATTGAA-ACATGTTCGTGTGTCCGTTACAACACTGGTACATTTGATTACATTTATTCA-TTTTATTTTCTCAAATTATTATCGGTGTATATGTGTCAGTATCATGTCTCTGTCAATGCTTCGTAGCATTATAGTATATGCACAAAAGGAACACAAATGCATGCTGCAATGCAATCATACTACTCTTGACTGGAACTTTTTAGTTTAGGATTCTAAAACTTA-GTTGTTTCTCAGGTACTGGATGAGAATGCAAAGGCGAAACTTTCTCAATTTTGCCTGCTTCCGGTATGTTTTCGTAATGATATATATGTACAAGTTCAAATGATTTGTGATTTGCAAGAGTTTTCTCTACTAAAGTTGCGTTATGTTTGCAGGGGGAAAGCATAATTACTCTTTATGATGTTCCCAACATATGGCACATTCCTTTGCTTTTAAGAGTAAGTTTCCCTCCAAAACTGCTGAACTATAAAATCATCTTATCTGTAGGTACAATTTTTTACAAATTATTTTCCTCTGGTCTATAGGATCAGAAGGCTCATGAAGCTATATTTAAAGTGCTGAACCTTCAAGGGTTAGTCTCACTAACTC--CCTCAATTTGTTCTATTTCATGGACTCAATGAATATCAACAAT---TTTTTATCT---CTTATTTTTCTGAAAGGCTGG--TTTTTATTGCATATACAGTATAACTCAAGAGCCTAATTTAGAGGAATGGACTTGTAGAGCTGAATCTTGTGATTTGCTTCATGAACCAGTGAGTGATCAAAATCCAATTTTAAT----------------------------TT-TATTATTATACTTGATTATTGTAAATATTTATATTTTTATTCCTTGAAAATGGCAGGTTCGTATAGCGATAGTCGGGAAATATACATGTCTTTCTGATTCCTACCTCTCAGTTACAAAGGTGAAGTTAGCTTAAACTTTATGGTTGCATTAATCTTATAGCTTCCTGGGATTTTTTTAAAGAGTGAAATATTTATTTTTGGCTTTTCTCTGAGCCTAACTTCCTAACATGCT--------TATGTCGGTCTCCTTCCTGAAGTACATGTGCTTGTGTTTTTTGTCACTTACATATGTTGATACATTTAATATTTGATATCAGGCCTTAGTTCATGCTTCTGTTAGTTGCCAAAAGAAACTTACCGTGGATTGGATTTCAGCTACCAACCTCGAAGATGCAACTGCAAAAGAG
>medicaginoides 
GTTGTTCCTCATATTACTGATGCTATTCAAGATTGGATAGAAAGGGTGGCCCACATACCAGTGGATGGAAAAGAAGGTCCAGCTGATGTATGTGTCATAGAATTGGGTGGAACCATAGGTACAATCTTGAAAACATTCCTCAGGCTTCTTCATGGTTTGAATTA----GATTGTTTGTTTCTTATTGTTTTATAAT------TTGAATTTAAATTCTTCTGGATGCAGGTGATATTGAGTCCATGCCTTTTATTCAAGCATTGGGACATTTCTCATATAGAGTAGGTGAGAATACTTTATTTATTTATAAAGTATGCCCTTTGGTTTTAAATTGTTGTAGCC------GCAACATCGTTTGCACCGGAAGCCTTTTTATTGCGGTAAAATACAGGCAAATGTGATTATTTACTTGCGATGGCGTTGCAAAGATTTCTAAAACTGT--TATTGTGGCTGCAATTTTAGTTGCGGACCACAATTAAAAATTTATATGT-CTTTTTATAGTTKTTRYWTKATATATGTTGGAGAGGCCRTTTGCTTATAGTTGTTACATGATATATGTTCATTTGCAGGTGCTAACAACTTTTGCTTGGTTCATGTCAGCCTTGTTCCTGTTTTAAATGTTGTTGGTGAACAAGTAATGTCTTACAACTCTAAATGGCCTTTGAGATCTATGTAAAAAATGATTTTTATTTCATCTAACATGTAAAATAACCTTTTCATATGTTCAGAAAACAAAACCAACACAGCATAGTGTGAGAGGACTTAGAAGCCAAGGACTGACTCCACAAATCTTGGCTTGCCGCAGCACAATGGTTACTCTCTCTCTCTCTCTCTCTCTCTCTCTCT---------------------------ATATATATATATATAT--------------------------------TAACAAATGTGCACAAAAT-ACACACAAGGC-ACAAGTACATAATAGCTATTTAGTATAGAGCCACATACAA-------AGATTGAA-ACATGCTCGTGTGTCCGATACAACACTGACACATTTGATTACATTTATTCACTTTTATTTTCTTAAATTATTACTGGCGCCTACGTGTCAGTATAATGTCTCTGTCAATGCTTCGTAGCACTATAGTATATGCACAAAAGGAACACAAATGCAT-CTGCAATGCAATCATACTATTCTTGACTTTTACATTTTAATTTAGGAATCTAAAACTTA-GTTGTTTCTCAGGTACTGGATGAGAATGCAAAGGCCAAACTTTCTCAATTTTGCCTACTTCCGGTATGTTTTCGTAATGATATATATGTACAAGTTCAAATGATTTGTGCTTTGCAAGAGTTTTCTCTACTAAAGTTGCATTGTGTCTTCAGGGGGAAAACATAATTACTCTTTATGATGTTCCCAACATATGGCACATTCCTTTGCTTTTAAGAGTAAGTTTTCCTCCAAAACTGCTGAACTATAAAATCATCTTATTTGTAGGCACCTTTTCTTACAAATTATTTTCTTCTGGTCTATAGGATCAGAAGGCCCATGAAGCAATATTTAAAGTGCTGAACCTTAAAGGGTTAGTCTCTCTAACTT--ACTTAATTTGTTCTATTTCATGGAGTCAAAGAATATCAACAAT---TTTTTATCT---CTTATTTTTCTAAAAGGCTGG-TTTTTTATTGTATATACAGTATGACTCGAGAGCCTAATTTAGAGGAATGGACTTGTAGAGCTGAATCTTGTGATCTGCTTCATGAACCAGTGAGTGATCAAAATCCAATTTTAAT----------------------------TT-TATTATTATACTTGACTATTGTAAATAGTTATATTTTTATTCCTTGAAAATGGCAGGTTCGTATAGCGTTAGTCGGGAAATATACTTGTCTTTCTGATTCCTACCTCTCAGTTACAAAGGTGAAGTTAGCTTAAACTTTATGGCTGCATTAATATTATAGCTTCTTGAGATTTTTTTAAAGAGTGAAATATTTATTTTTGGCTTTGCTCTGAGCCTAACTTCCTAACATGCTTACTTGCATATGTCGGTCTCCTTCATGAAGTACACGTGCTTGTGTTTTTTGTTACTTATATATGTTGATACATTTAATATTTGATATCAGGCCTTAGTTCATGCTTCTGTTAGTTGCCAAAAGAAACTTTCTGTGGATTGGATTTCAGCTACCAACCTCGAAGAAGCAACTGCAAAAGAG
>Msulcatus 
GTTGTCCCTCATATTACTGATGCTATTCAAGATTGGATAGAAAGGGTGGCCCACATACCAGTGGATGGAAAAGAAGGTCCAGCTGATGTATGTGTCATAGAATTGGGTGGAACCATAGGTAGAATCTTGAAAACATTCCTCAGTCTTCTTCATGGTTAGGATTA----GATTTTTTGTTT-TCATTGTTTTAT------------AGTTCAAATTCTTCTGGATGCAGGTGATATTGAGTCCATGCCATTTATTCAAGCATTAGGACATTTCTCATATAGAGTAGGTGAGAATACTTTATTTATTTACAAAGTTTGACATTTGGTTTTAAATTGTTGTCGCC---ATCGCCGTTGCAGTTACGTTGGAAACCTTTAGGTTGCAGTAAAAAATAGGCAAATGCGGTTGTTT----GCGATGCCGTTGCAGAGACTTCTAAAATTGTTATATTGCGGCCGTAATTTTAGTTGTGGACCACAATTCAAAACTTA-------TTT------------------------------GGCCATTT--TTATAGTTGTTACATGATATATGCTCATTTGCAGGTGCTAACAACTTTTGCTTGGTTCATGTCAGCCTTGTTCCTGTTTTAAATGTTGTTGGTGAACAAGTAATGTCTTACAACTCTAAATAGCCTATTAGATCTATGTAGAAATTGATATTACTTTCATCTAACATAGAAAATAACCTTAT-TCATGTTCAGAAAACAAAACCAACACAGCATAGTGTGAGAGGACTTAGAAGCCAAGGACTGACTCCACAAATCTTGGCTTGCCGCAGCACAATGGTTACTCTCTCTCTCTCTCTCTCCC----------------------------CTACATGT------------------------------------------------CAACACATGTGCACAAAATAACACACAAGGC-ACATGTACATAATAGCTATTTAACATAGAGCTAGCTACAAACGCTTCAGATTGAAGACATGTTCGAGT--CCGACATAACACTCACACATTTGATTACATTTATTCACTTTTATTTTCTCAAATTATTACCAGCACCTATGTGCCA-TATCGTGTCTCTGCCAGTGTTTCATAGCATAATAGTATATGTACAAAAGGAACACAAATGCATGCTGCAAAGTAATTACACTATTCTTGAATGTAATTTTTCAATTTAGGATTCTAAAACTAAAGTTGTTTCTCAGGTACTGGATGAGAATGCCAAGGCTAAACTCTCTCAATTTTGCCTACTTCCGGTATGTTTCCGCAATGATATATATGTACGAGTTCATATGATTTGTGCATTGCAAGAGTTTTCTCTACTGAAGTTTCATGATGTTTTCAGGGGGAAAACATAATTACTCTTTATGATGTTCCTAACATATGGCACATTCCTTTGCTTTTAAGAGTAAGTTTCCCTCCAAGACTGCTGAACTACAAAATCATCTTATCTATAGGTACCTTTTCTTACAAATTATTCTCTTGTGCTCTATAGGATCAGAAGGCTCATGTAGCAATATTTAAAGTGCTGAACCTTAAAGGGTTAGTCTCACTAACTCGCACTTCATTTGTTCTATTTCATGGACTCAATGAATATCAACAATT-GTTTTTATCTCTTCTTATTTTTCTGAAA-GCTGG-TTTTTTATTGTATATACAGTATGGCTCAAGAGCCTAATTTAGAGGAATGGACTTGTAGAGCTGAATCTTGTGATGTGCTTCATGAACCAGTGAGTAGTTAAAATCCAATTTTAATCATGTTTATACTATTTTTTTGAGCGGAATTATATTATTATACTTGATTATTGGAAATAGTTATATTTTTATTTCTTGAAAATGGCAGGTTCGTATAGCGTTAGTTGGGAAATATACATGTCTTTCTGATTCCTACCTCTCAGTTACAAAGGTGAAGTTAGCTTAAACTTTATGGCTGCATTAATCTTATAGCTTCCTGAGATTTCTTTAAAGAGTGAAACATTTAATTTTGGCTTTTCTCTTAGTCTAACTTCCTAACATGCTTACCTCCATATGTCGGTCTCCTTCATGAAGTACATGTGCTTGTGTTTTTTGTTACCTGCATATGTTGATACCTTCAATA-TTGACTTCAGGCCTTGGTTCATGCTTCTGTTAGTTTACAAAAGAAACTTTTGGTGGACTGGATTTCAGCTACCGACCTCGAAGATGCAACTGCGAAAGAG
>Mneapolitanus 
GTTGTCCCTCATATTACTGATGCTATTCAAGATTGGATTGAAAGGGTGGCCCACATACCAGTGGATGGAAAAGAAGGTCCAGCTGATGTATGTGTCATAGAATTGGGTGGAACCATAGGTACAATCTTGAAAACATTCCTCAGTCTTCTTCATGGTTAGAATTA----GATTGTATGTTTC-CATTGTTTTAT------------AATTTAAATTCTTCTGGATGCAGGTGATATTGAGTCCATGCCATTTATTCAAGCATTAGGACATTTCTCATATAGAGTAGGTGAGAATACTTTATTTATTTACGAAGTTTGCCACTTGGTTTTAAATTGTTGTTGCA---ATCGCCGTTGCGGTTACGTTGGAAACCTTTATGTTGCGGTAAAATATAGGCAAATGCGCTTGTTT----GCGATGCTGCTGCAGAGACTTCTAAAATTGTTATATTGCGGCAATTATTTTAGTTGTGGACCGTAATT--------------------------------------------------------------------------GATATATGCTCATTTGCAGGTGCTAACAACTTTTGCTTGGTTCATGTCAGCCTTGTTCCTGTTTTAAATGTTGTTGGTGAACAAGTAATGTCTTACAACTCTAAATAGCCTTTAAGATCTACGTAGAAATTGATATTACTTTCATCTAACATAGAAAATAATCTTAT-TCATGTTCAGAAAACAAAACCAACACAGCATAGTGTGAGAGGACTTAGAAGCCAAGGACTGACTCCACAAATCTTGGCTTGCCGCAGCACAATGGTTACTCTCTCTCTCTCTCTCTCTCTCTCTCTCTCTCTCTCTCTCTCTCCCCTCTACATAT------------------------------------------------CAACACATGTGCACATAATAACACACAAGGC-ACATGTACATAATAGCTATTTAGCGTAGA----GCTACAAACGCTTCAGATTGAAGACATGTTCGAGT--ACGACACAACACTGACACATTTGATTACCTTTATTCACTTTTATTTTCTCAAATTATTACCAGCGCGTATGTGTCA-TATCGTGTCTCTGCCAGTGCTTCATAGCATAATAGTATATGTACA-AAGGAACACAAATGCATGCTGCAAAGCAATCATACTATTCTTGAATGTAATTTCTCAATTTAGGATTCTAAAACTAA-GTTGTTTCTCAGGTATTGGATGAGAATGCCAAGGCTAAACTCTCTCAATTTTGCCTACTTCCGGTATGTTTCCGTAATGATATATATATACGAGTTCAATTGATTTGTGCATTGCAAGAGTATTCTCTAATGAAGTTTCATGATGTTTTCAGGGGGAAAACATAATTACTCTTTATGATGTTCCCAACATATGGCACATTCCTTTGCTTTTAAGAGTAAGTTTCCCTCCAAGACTGCTGAACTACAAAATCATCTTATCTATAGGTACCTTTTCTTACAAATTATTCTCTTCTGCTCTATAGGATCAGAAGGCCCATGAAGCAATATTTAAAGTGCTGAACATTAAAGGGTTAGTCTCACTAACTCACACTTCATTTGTTCTATTTCATAGACTCAATGAATATCAACAAT---TTTTTTTCTCTTCTTGTTTTTCTGAAA-GCTGG-TTTTTTATTGTATATACAGTATGGCTCAAGAGCCTAATTTAGAGGAATGGACTTGTAGAGCTGAATCTTGTGATTTGCTTCATGAACCAGTGAGTAGTTAAAATCCAATTTTAATTATATTATTATACTATTTTTTAGGGGAATTATATTATTATACTTGATTATTGGAAATAGTTATATTTTTATTTCTTGAAAATGGCAGGTTCGTATAGCGTTAGTCGGGAAATATACATGTCTTTCTGATTCCTACCTCTCAGTTACAAAGGTGAAGTTAGCTTAAACTTTATGGCTGCATTAATCTTATAGCTTCCTGAGATTTTTTTAAAGAGTGAAATATTTGTTTT-GGCTTTTCTCTTAGCCTAACTTCCTAACATGCTTACCTACATATGTCGGTCTCCTTCATGAAGTACACGTGCTTGTGTTTTTTGTTACCTGCATATGTTGATACCTTCAATA-TTGACTTCAGGCTTTAGTTCATGCTTCTGTTAGTTGCCAAAAGAAACTTTTTGTGGACTGGATTTCAGCTACCGACCTCGAAGATGCAACTGCGAAAGAG
