# Supplementary material for: Phylogenetic Properties of 50 Nuclear Loci in Medicago (Leguminosae) Generated Using Multiplexed Sequence Capture and Next-Generation Sequencing
Source: PLoS One. 2014 Oct 17;9(10):e109704. doi: 10.1371/journal.pone.0109704 (PMC4201463; doi:10.1371/journal.pone.0109704)
Supplement: S1 Alignments — (ZIP) [file pone.0109704.s001.zip › alignments_50loci/gene11_Medtr4g092600.1.fasta]

>truncatula 
TGAGCCATTCAGATATGTTGCGGATGAAGCAAGTCCATGGGAAGAGAAATCAGCAGTGGCCAAGTTTACGAATAAAGTGCATAAGTCTAAACGGAATAAACTCTGGAGGAAGAAAAAAAGGAAGCGTATTGCAGAAATGCTGGCAAAGGTCACTTTGCTTT-----GCGAGACTTTTTCTTTCCTCTTTATTGTAGCTATTGTCTAAAACTGATGACTTTTATT-TGGTTGCTTTGTTAAAAACTCTAGGAGCACGAGCAATTTGATCAAATTGACCGAGAGGCTGATGAATGGAGGGCTAGGGAGATTGCCAAGGAAATTGCAAGTATCAAGGTATTGAAA-TTTTGCAATCTAAGCCTACATTTATATTGACTGTTATTGATAATTGTTTTTGCCAAAGGCTATCTGAAAGATTATGTCAACACTGTTTTCAATTTTTGTCCAACGAATAAGTTTACAAATTCAGATA---TACAAATACTGTCTCTGACATTTTTCAAGATTCGGTGCTTAAATAAACCTGATTGATTAGTCAATTATGCTAAACTTGGAGTTGGAGGTCCTGGGTTCCAACCCAGACGAATGAGAAAAAAACTAATCTAACCACCAATTATTAACATTTGCCATTCAAAAAAG--------------------------------------------------------------------------------------------TGCACATATTATTCCTGATAAAGAGTGG-AGCTGGTTGAAAGGCTTTAGTTCACTATAATTCCAATTAATCATCTCTACAAATTGCTTCATATTACTTGTTGTG-CCATTTTCTTAATTATTTCAAACTTTTGGTCACTGTTTTCTTTACTGTCTCCATAGAGGGAAATGGGGAAGG-GTCGTTCTAATTTATC--ATGTTCAGGATTT-TGCTTACAGAT-ATATTAGTAATTTAGCCGTTAAATCAGTTTGCAATACAAGTCTTAGTAAAGTCTGAAACATGTCTATATGCAGGTAAAAAAGATGAACGAAATTGGAGAGCTTAAAGTCAAAGAAGAGAAGAAGAAATTAGAGTCTGAGGTAAATTTATTTCCTTTTGTTTTGCCTTTGGGGTTGCAGGGTACTTCTGGTACTCTAGCACTTTTGTACTCTTGACTTTATTTTGTTTATATATATTA--TTTTGCTATTTTATAAAAAAAGAGTCAGAGGTAAATTTTTGTACAAGTGA-TGGTAAATCATTTCTATTTTATGGTTTCCGTGAACTCTGAAGAACTTGATCATATATTCTGTTCCTATCTACCATATGGATATA-------------------------------------------------------------GCTATACATTTCTTTAGTCGATATCAATCACAACAATCTATATTTTATCATTTTGTGTATCAACTGATGTGATTCTCTTGCATTTTGTTATATCACAGCTCGAGTTGCTCTTGATGGAGGAGAAACTTAAAGAATTACGCTCCATAAGGATACAAAAGTTGAAAAAACAAGGTATATATAGAAGAAAATCACTCTGCTTCTAGTTAGTTGTATTGTGATTATATAGCA-----TATTATTTACTAGATTTT--TATTGTTTTGCTTGGTTTTGTTTTCTTCTCCCTTGTTGCCACATTTATCTTTTGTACTTCTTATAATAGTTTGTTACCTTAAATTCATAGTTCCGATTCTGAATGCAGGTTTATGGTTGATCATATTTGTGATGTGCATGTTTGAGTTCAAGTTCCAATGTTTGGCATTTTGATTATAGCTGAATAACTATTCATTTTATAAATGTATCATGAGAAATACCTTTACAAAATTTAGTAATTATCAACTAGAAACCATACATTTTTAATTTGATGGTGTCATTTACTTTTTTAATTGAATTGTTTTAGTTCTTGTTCAAAAAAATTGAATTGTTTTAGTAAGTTTACAATTTAAGTATGCAGAAATTTATAATATTCATATATGTAAG----TTTC-----------------------------ATCTACGCAGGCCATTTTCTCCCAGAGGAAGATGATAAATTTTTTGAGAGAGTTCAGGCTGCAGTGGAAGAAGAGGAGCGTGAAGCTTTGGCTGCAGCTGAAACAGATGCTGCTAAAGATGCAATTGCAACTGCCGAGGAATCCAGGAAAGCCATGCAGAACCAAGGGAAACTTTCGAAAGAAAGCAATGATGAAAGTCAGATTAAGGAGAACAACGGGCAAATAGTCCATAGTGTAACCGAAGAGGGATTAGATGCAACTGATGAGAAGAAATCTAGTAACATAGCATCTGAAGGACAGAACTATGGAGGAGCTTATGATCCTTTGGCCAATTTACCGATTGAGTTCTATCATTATTATCATGGAAGCAACAATGACATGGGCACATTGATCGAGGTAATTTTAACTACTTTTTTT-AATCAAGT---TCTGCATCTTTTGCTAAGA--------------------------ATTCATATTGGTGGCACGTAACTGTGCATGAAGGCAGTTTTACT-TGACTTTTATTTTGAGTAACAGATA--------TACTTAACTGATG-------------------CGCCGCTTTTATTATTGTTATTATTACTATTATTA------------------------------GTTCAAAGTTCAATTACATGTTCTTCCTAAGTCCATTATTGACTGCTGAATAATCTCATGCAGGTTAGAAGAGGATGGGATGCATATATCCGACCAGGAGGAAGGTAAAA-------AAAAAAATTAAACTTCTTACGCTGAGATTTTATTTTCAGAGTTAGTGTGAAAAATGTAAAATAAAATATTCGAGTATCTGAT-----TTTATTCTTTTTCCTGTT---------------CATTGTAACTTTGTGCAGTCGCATACCAGGACACTGGGTTCAGCCTCCTCCTCCAGCCAACGAGATATGGGCATCTTACTTGGTGAGGTCTAAAAGATAA
>italica 
TGAGCCATTCAGATATGTTGCGGATGAAGCAAGTCCATGGGAAGAGAAATCAGCAGTGGCCAAGTTTACGAATAAAGTGCATAAGTCTAAACGGAATAAACTCTGGAGGAAGAAAAAAAGGAAGCGTATTGCAGAAATGCTGGCAAAGGTCACTTTGCTTT-----GCGAGACTTTTTCTTTCCTCTTTATTGTAGCTATTGTCTAAAACTGATGACTTTTATTTTTGTTGCTTTGTTAAAAACTCTAGGAGCACGAGCAATTTGATCAAATTGACCGAGAGGCTGATGAATGGAGGGCTAGGGAGATTGCCAAGGAAATTGCAAGTATCAAGGTATTGAAA-TTTTGCAATCTAAGCCTACATTTATATTGACTTTTGTTGATAATTGTTTTTGCCAAAGGCTATCTGAAATATTATGTCAACACTGTTTTCAATTTTTGTCCAACGAATAAGTTTACAAATTCAGATA---TACAAATACTGTCTCTGACATTTTTCAAGATTTGGTGCTTAAATAAACCTGATTGATTAGTCAATTATGCTAAACTTGGAGTTGGAGGTCCTGGGTTCCAACCCAGACGAATGAGAAAAAAACTAATCTAATCACTAATTATTAACATTTGCCATTCAAAAAAG--------------------------------------------------------------------------------------------TGCACATATTATTCCTGATAAAGAGTGG-AGCTGGTTGAAAGGCTTTAGTTCACTATAATTCCAAGTAATCATCTCTACAAATTGCTTCATATTACTTGTTGTG-CCATTTTCTTAATTATTTCAAACTTTTGGTCACTGTTTTCTTTACTGTCTCCATAGAGGGAAACGGGGAAGG-GTCGTTCTAATTTATC--ATGTTCAGGATTT-AGCTTACAGAT-ATATTAGTAATTTAGCCGTTAAATCCGTTTGCAATACAAGTCTTATTAAAGTCTGAAACATGTCTATATGCAGGTAAAAAAGATGAACGAAATTGGAGAGCTTAAAGTCAAAGAAGAGAAGAAGAAATTAGAGTCTGAGGTAAATTTATTTCCTTTTGTTTTGCCTTTGGGGTTGCAGGGTACTTCTGGTACTCTAGCACTTTTGTATTATTGACTTTATTTTGTTTATATATATATTATTTTGCTATTTTATAAAAAAAGAGTAAGAGGTAAATTTTTGTACAAGTGA-TGGTAAATCATTTCTATTTTATGGTTTCCATGAACTCTGAAGAACTTGATCATATATTCTGTTCTA-TCTACCATATGGATATA-------------------------------------------------------------GCTATACATTTCTTTAGTCGATATCAATCACAACAATCTATATTTTATCATTTTGTGTATCAACTGATGTGATTCTCTTGCATTTTGTTATATCACAGCTCGAGTTGCTCTTGATGGAGGAGAAACTTAAAGAATTACGCTCCATAAGGATACAAAAATTGAAAAAACAAGGTTTATATAGAAGAAAATCACTTTGCTTCTAGTTAGTTGTATTGTGATTATATAGCA-----TATTATTTACTCGATTTT--TATTGTTTTGCTTGGTTTTGTTTTCTTCTCCCTTGTTGCCACATTTATCTTTTGTACTTCTTATAATAGTTTGTTACCTTAAATTCATAGTTCCGATTCTGAATGCAGGTTTATGGTTGATCATATTTGTGATGTGCATGTTTGAGTTCAAGTTCCAATGTTTGGCATTTTGATTATAGCTGAATAACTATTGATTTTATAAATGTATCATGAGAAATACCTTTACAAAATTTAGTAATTATCAACTAGAAACCATACATTTTTAATTTGATGGTGTCATTTACTTTTTTAATTGAATTGTTTTAGTTCTTGTTCAAAAAAATTGAATTGTTTTAGTAAGTTTACA--------ATGCAGAAATTTATAATATTCATATATGTAAG----TTTC-----------------------------ATCTACGCAGGCCATTTTCTCCCAGAGGAAGATGATAAATTTTTTGAGAGAGTTCAGGCTGCAGTGGAAGAAGAGGAGCGTGAAGCTTTGGCTGCAGCTGAAACAGATGCTGCTAAAGATGCAATTGCAACTGCCGAGGAATCCAGGAAAGCCATGCAGAACCAAGGAAAACTTTCGAAAGAAAGCAATGATGAAAGTCAGATTAAGGAGAACAACAGGCAAATAGTCCATGGTGTAACCGAAGAGGGATTAGATGCAACTGATGAGAAGAAATCTAGTAACATAGCATCTGAAGGACAGAACTATGGAGGAGCTTATGATCCTTTGGCCAATTTACCGATTGAGTTCTATCATTATTATCATGGAAGCAACAATGACATGGGCACATTGATCGAGGTAATTTTAACTACTTTTTTT--AACAATGACATCTGCATCTTTTGCTAAAAAAACACTTCCTTTTTGTTTCTTTAGAATTCATATTGGTAGCACGTAACTGTGCATGAAGGCAGTTTTACT-TGACTTTTATTTTGAGTAACAGATA--------TACTTAACTGATG-------------------CGCCGCTTTTATTATTGTTATTTTTACTATTATTA------------------------------GTTCAAAGTTCAATTACATGTTCTTCCTAAGTCCATCATTGACTGCTGAATAATCTCATGCAGGTTAGAAGAGGATGGGATGCATATATCCGACCGGGAGGAAGGTAAAAA-----AAATAAAATTAAACTTGTTACGCTGAGATTTTATTTTCAGAGTTAGTGTGAAAAATG-AAAATAAAATATTCGAGTATCTGAT-----TTTATTCTTTTTCCTGTT---------------CCTTGTAACTTTGTGCAGTCGCATACCAGGACACTGGGTTCAGCCTCCTCCTCCAGCCAACGAGATATGGGCATCTTACTTGGTGAGGTCTTAAAGATA-
>sativa 
GGAGCCATTCAGATATGTTGCGGATGAAGCAAGTCCATGGGAAGAGAAATCAGCAGTGGCCAGGTTTACAAATAAAGTGCATAAGTCTAAACGGAATAAACTCTGGAGGAAGAAAAAAAGGAAGCGTATTGCGGAAATGCTGGCAAAGGTTACTTTGCTTT-----GGGAGACTTTTTCTTTCCTCTTTATTGTAGCTATTGTCTAAAACTGATGACTTTTATT-TTGTTGATTTGTTAAAAAATCTAGGAGCACGAGCAATTTGATCAAATTGACCGAGAGGCTGATGAATGGAGGGCTAGGGAGATTGCCAAGGAAATTGCAAGTATCAAGGTATTGAAA-TTTTGCAATCTAAGCCTACATTTATAGTGACTGATATTGATAATTGTTTTTGCCAAAGGCTATCTGAAAGGTTATTTTAACACTGTTTTCAATTTTTGTCCAACGAATAAGTTTACAAATTCAGATA---TACAAATACTGTCTCTGACATTTTTCAAGATTTGGTGCTTAAATAAACCTGATTGATTAGTCAATTATGCTAAACTTGGAGTTGGAGGTCCTGGGTTCGAACCCAGACGAAGGAGA-AAAAACTAATCTAACCACTAATTATTAACATTTGCCATTCAAAAAAA--------------------------------------------------------------------------------------------TGCGCATATTATTCCTGATAAAAAGTGG-AGCTAGTTGAAAGGCTTTAGTTCACTATAATTCCAACTAATCATCTCTACAAATTGCTTCATATTACTTGTTGTG-CCATTTTCTTAATTATTTCAAACTTTTGGTCACTGTTTTCTTTACTGTT--CACT-------------------------------------TGTTCAGGATTT-TGCTTACAGAT-ATATTAGTAATTTAGCCGTTAAATCAGTTTGCAATACAAGTCTTAGTAAAGTCTGAAACATGTCTATATGCAGGTAAAAAAGATGAACGAAATTGCAGAGCTTAAAGTCAAAGAAGAGAAGAAGAAATTAGAGTCTGAGGTAAATTTATTTCCTTTTGTTTTGCCTTTGGGGTTGCAGGGTACTTCTGGTACTCTAGCACTTTTGTACTGTTGCCTCTATTTTGTTTATATATATTA--TTTTGCTATTG--AAAAAAAAGAGTCAGAGGTAAATTTTTGTACAAGTGA-TGGTAAATCATTTCTATTTTATGGTTTCCGTGAACTCTGAAGAACTTGATCATATATTCTGTTCTA-TCTACCATATGGATATA-------------------------------------------------------------GCTATACATTTCTTTAGTCGATATCAATCACAACAATCTATATTTTATCATTTTGTGTATCAACTGATGTGATTCTCTTGCATTTTGTTATATCACAGCTCGAGTTGCTCTTGATGGAGGAGAAACTTAAAGAATTACACTCCATAAGGATACAAAAGTTGAAAAAACAAGGTATATATAGAAGAAAATCACTCTGCTTTTAGTTAGTTGTATTGTGATTATATAGCA-----TATTATTTACTCAATTTT--TATTGTTTTGCTTGGTTTTGTTTTCTTCTCCCTTGTTGCCACATTTATCTTTTGTACTTCCTATAATAGTTTGTTACCTTAAATTCATAGTTCCAATTCTGAATGCAGATTTATGGTTGATCTTATTTGTGATGTGCATGTTTGAGTTCAAGTTCCAATGTTTGGCATTTTGATTATAGCTGAATAACTATTCATTTTATAAATGTATCATGAGAAATACCTTTACAAAATTTAGT-ATTATCAACTAGAAACCATAAATTTTTAATTTGATGGTTTCATTTACTTTTTTAATTGAATTGTTTTAGTAAGTTTAC-----AATTTAAGT-------------------------ATGCAGAAATTTGTAATATTCATATATGTAAG----TTTC-----------------------------ATATATGCAGGCCATTTTCTCCCAGAGGAAGATGATAAATTTTTTGAGAGAGTTCAGGCTGCAGTGGAAGAAGAGGAGCGTGAAGCTTTGGCTGCAGCTGAAACAGATGCTGCTAAAGATGCAATTGCAACTGCCGAGGAATCCAGGAAAGCCATGCAGAACCAAGGGAAACTTTCAAAAGAAAGCAATGATGAAAGTCAGATTAAGGAGAACAACGGGCAAATAGTCCATAGTGTAACCGAAGAGGGATTAGATGCAACTGATGAGAAGAAATCTAGTAACATAGCATCTGAAGGACAGAACTATGGAGGAGCTTATGATCCTTTGGCCAATTTACCGATTGAGTTCTATCATTATTATCATGGAAGCAACAATGACATGGGCACATTGATCGAGGTAATTTTAACTACTTTTTTT-AATCAAGT---TCTACATCTTTTGCTAACAAAACACTTCCTTTTTGTTTCTTTAGAATTCATATTGGTGGCACGTAACTGTGCATGAAGGCAGTTTTACT-TGACTTTTATTTTGAGCAACAGATGAT-----ATACTTAACTGATG-------------------CGCCACTTTTATTATTGTTGTTATTACTATTATTA------------------------------GTTCAAAGTTCAATTACATGTTCTTCCTAAGTCCATTATTGACTGCCGAATAATCTCATGCAGGTTAGAAGAGGATGGGATGCCTATATTCGACCGGGAGGAAGGTATTAA---ATAAAAAAAATGAAACTTCTTACGCTAGGATTTTATTTTTAGAGATAGTGTGAAAAATGAAAAATAAAATATTCGAGTATCTGAT-----TTTATTTTTTTCCCTGTT---------------CCTTGTAACTTTGTGCAGTCGCATACCAGGACACTGGGTTCAGCCTCCTCCTCCAGCCAACGAGATATGGGCATCTTACTTGGTGAGGTCTGAATGATAA
>medicaginoides 
GGAGCCATTCAGATATGTTGCGGATGAAGCAAGTCCATGGGAAGAGAAATCAGCAGTGGCCAGGTTTACAAATAAAGTGCATAAGTCTAAACGGAATAAACTCTGGAGGAAGAAAAAAAGGAAGCGTATTGCGGAAATGCTGGCAAAGGTTACTTTGCTTT-----GCGAGACTTTTTCTTTCCTCTTTATTGTAGCTATTGTCTAAAACTGATGACTTTTATT-TGGTTGATTTGTTAAAAACTCTAGGAGCACGAGCAATTTGACCAAATTGACCGAGAGGCTGATGAATGGAGGGCTAGGGAGATTGCCAAGGAAATCGCAAGTATCAAGGTATGGAAA-TTTTGCAATCTAAGCCTACATTTATATTGACTGATATTGATAATTGTTTTTGCGAAAGGCTATCTGAAAGATTATGTCAACACCGTTTTCAATTTTAGTCCTACGAAAAAGTTTACAAATTCAGATA---TACAAATACTGTCTCTGACATTTTTCAAGGTTTGGTGCTTAAATAAACTTGATTGATCAGTCAATTATGCTCAACTT---------------------------------------------------------------------------------------CTCATTGTTTATTATTCTTATT-------ATTTTATCGTCGTCAGACTTGATTTTAGTGAACTCTTGTTATTTTACTGTTAGATAATGGATATGCGCATATTATTGCTG----------------------------------------------------------------------------------------------------------------------------------------------------AAAA----AAAGGGTCGTGCTGATTTATTTTATGTTCAGGATTT-TGCTAACAGAT-ATATTAGTAATTTAGCCGTTAAATCAGTTTGCAATACAAGTCTTAGTAAAGTYTGAAACATGTCTATATGCAGGTAAAAAAGATGAACGAAATTGCAGAGCTTAAASTCAAAGAAGAGAAGAAGAAATTAGAGTCTGAGGTAAATTTATTTCCTTTTRTTTTGCCTTTGGGGTTGTGGGGTACTTCTGGTACTMTAGCACCTTTGYACTCTTGACTTTATTTTGTTTATATATATTA--TTTCGCCATTC--AAARAAAARAGTCTGAGGTAAATTTTTGTACAAGTGA-TGGTAAATCATTTCTATTTTATGGTTTCCGTGAACTCTGAAGAACWTGATCATATATTCTGTTCYA-TCTACCATATKGATATATCTCATGTGTTTATGAACTACCTAAATCTTGTGAATTG-TTATGCAYRCCTTTCTTCTTTARCTATACATTTCTTTAGTCGATATCAATCTCAACAATTTATATTTTATCATTTTGTGTATCACGTGATGTGATTCTCTTGCATTTTGTTATATCACAGCTYGAGCTGCTCTTGATGGAGGAGAAACTTAAAGAATTAYGCTCCCTAAGGATACAAAAGTTGAAAAAACAAGGTATATAKAGAAGAAAATCACTYTGCTKYTAGTTAGTTGTGYTGTGATTATATAGCA-----TATTATTTACTCAATTTTTTTATTGGTTTGCTTGGTTTTGTTTTCTTCTCCCTTGWTGCCACATTTATCTTTGGTAYTTCTTATAATAGGTTGTTACCTTAAATTCATAGTTCTGATTCYGAATGCAGGTTTATGGWTGATCATATTTGTGATGTGCATGTTTRAGTTCAAGTTCCAATGTTTGGCATTTTGATTATAGYTGAATAACTAWTCATTTTATAAATGTATCACGAGAAATRCCTTTACAAAATTTAGTAATTATCAATTGGGAACCATACATTTTTAATTTGATGRTTTCATTTACTTTTTTAATTGAATTGTTTTAGTAAGTTTAC----AAWTTGART--------------------------ATGCAGACATTTATAATRTTCATATATGTAAA----TTTC-----------------------------ATATATGCAGGCCATTTTCTCCCAGAAGAAGATGACAAATTTTTCGAGAGAGTTCAGGCTGCAGTGGAAGAAGARGAGCGKGAAGCTTTGGCTGCAGCTGAAACMRATGCTGCYAAAGATGCAATTGCAACTGCCGAGGAATCCAGGAAAGCMATGSAGAACCAAGGGAAACTTTCAAAAGAAAGCAATGATGAAAGTCAGATTAAGGAGRACAACGGGCAAATAGTCCATAGTGTAACTGAAGAGGGATTAGATGMAACTGATGAGAAGAAATCTAGTAAAATARCATCTGAARGACAGAACTATGGAGGAGCTTATGATCCTKTGGCCAATTTACCGATTGAGTTCTATCATTATTATCATGGAAGCAACAATGACATGGGCACATTGATYGAGGTAATTTTAACTRCTTTTTTTTAATTAAAT---TCTACATCTTTTGCWAAAAAAAMMCYTCCTTTTTGTTTCTTTAGAATTCATATTGGTGGCACGTAACTGTGCACGAARGCAGTTTTACTTTGACTTTTATTTTGAGTAACAGATATACTTAACTGATGCGCCGCTTTTATTATTATTATTGTTGTTGTTGTTGTTGTTGTTGTTATTATTATTATTATTATTATTATTATTACTATTATTATTATTATT-ATTATTAGTTCAATTA-ATGTTCTTCCTAAGTCCATTATTGACTGCTGAATAATCTCATGCAGGTTAGAAGAGGWTGGGATGCCTATATCCGACCRGGAGGAAGGTAAAAAAATAAAAATAAAATGAAACTTCTTACACTAAGATTTTATTTTMAGAGTTRGTGTGAAAAATGAAAAATAAAATATTTGAGTATCTGATT----TATTTTWTTTTCCCTGTT---------------CCTTGKWACTTTGTGCAGTCGCATACCAGGACACTGGGTTCAGCCTCCTCCTCCAGCCAACGAGATATGGGCATCTTACTTGGTGAGGTCTAAATGATAT
>Msulcatus 
GGAGCCATTTAGATGTGTTGCGGATGAAGCAAGTCCATGGGAAGAGAAATCCGCGGTGGCTAGGTTTACAAATAAAGTGAATAAGTCTAAACGGAATAAACTCTGGAGGAAGAAAAAAAGGAAACGTATTGCGGAAATGCTGGCAAAGGTTACTTTGCCTTTGCTTGTGAGACTTTTTCTTTCCTCTTTATTGTAGCTGTTGTCTAAAACTGTTGTCTTT--TTATGGTTGCTTTGTTAAAAACTCTAGGAGCATGAGGAATTTGACCAAATTGACCGAGAAGCTGATGAATGGAGGGCTAGGGAGATTGCCAAGGAAATTGCAAGTATCAAGGTATTGAAACTTTTGCAATCTAATCCTACATTTATATTGACTGAAATTGGTATTTGTTTTTGCCAAAGGATATCTGAAAGATCACGTCAACACC-----------------------------------------------------------------------------------------------TGATTGATTAGTCAATTATGCTAAACTT---------------------------------------------------------------------------------------CTCGTTGTTTATTATTCTTATG-------ATTTTATCCTCATCAGACCTGATTATAGTGCACTCTTGTTATTTTACTGTTAGATAATGGATATGCGTATATGAATATTGATAAAGAATGG-AGCTAGTTGAAAGGCTTTAGTTCACTATAACTCCAA--AATCATCTCTACATATTGCTTCAATTTACTTGCTGTGCCCATTTTCTTATTTATTTCAAACTTTTTGTCACTGTTTTCTTTATTGTCTCCATAGGGGGAAATGAGGAAGG-GTTGTGCTGATTTATT--ATGTTCAGGATTT-TGCTTACAGAT-ATATTAGTAATTTAGCAGTTAAATCAGTTTGCAATACAAGTCTTAGTAATGTCTGAAACATGTCTATATGCAGGTCAAAAAGATGAAAGAAATCGCAAAGCTTAAAGTCAAAGAAGAGAAGAAGAAATTAGAGTCTGAGGTAAATT----------------------------------------------------------------------------------------------------------------------------------TTTGTACAAGTGACTGGTAAATCATTTCTATTTTATGGTTTCCGTTTACTCTGAAGAACTCGATCATGCATTTTGTTCGA-TCTATCATATGGATATATCTCCTGTGTTTATTAACTACCTAAATCACATGAGTTG-TTATGCACAGCTTTCTTCTTTAGCTATACATTTTTTTAGTTGATATCAATCACAACAATTTATATTTTATCATCATGGGTATCAATTGATGTGATTCTCTTGCATCATGTTCTATTAAAGCTCGAGGTACTTTTGATGGTGGAGAAACTTCAAGAATTACGTTCCTTAAGGATACAAAAGTTGAAAAAACAAGGTACATATATAAGAAAACCACTCTGCTTCTAGTTAGCCGTATTGTGATTATGTAGCA-----TATTATTTACTCAATTTTGTTTTTGGTTTGCTAGGTTTTGTTTTCTCTTCCCCTGTTGCCACATATATCTTTTTAATGTCTAATAAT---TTGTTACCTTAAATTCATAGTCATGA------ATGCATGTTTTCGGTTGATCATATTTGTGATGTGCATGTTTGAGTTCAAGCTTCAATGTTTGGCATTTTGATTATAGCTGAATAACTATTCATCTTATAAGTGTATCACGAGAAATATCTTTACAAAATTTTGTAATTATCAATTGGAAACCGTACATTTTTTATTTGATAAAA-------------TAATAGATGTGATTTAC-------------AATTTGAGT--------------------------ATGCAGAAGTTTATAATATTCATATATGTAAACAAATTTCCCTGATTGAAGTGATTATGGTTCTTTACAAATTATGCAGGCCATTTTCTCCCAGAGGAGGATGACAAGTTTTATGAGAGAGTTCAGGCTGCAGTGGAAGAAGAGGAGCGCGAAGCTTTGGCTGCAGCTGAAACAGATGCTGCAAAAGATGCAATTGCAACCGCCGAGGAATCCAGGAAAGCCATGCAGAACCAAGGGAAACTTTCAAAAGGAATCAATGATGAAAGTCAAATTAAGGAGAATACCGAGCAAAAAGTCCATAATATAACTGAAGATGGATTTGATGCAACTGATGAGAAGAAGTCTAGTAAAATAACATCTGAAGGTCAGAACTATGGAGAAGCTTATGATCCTTTGGCCAATTTGCCTATTGAGTTTTATCATTATTATCATGGAAGCAACAATGACATGGGAACATTGATCGAGGTAATTTTAATTTCTTTTTTTTAATTGAAT---TCTACATCTTTTCTTAGAAAAATACTTCCTTTTTGTCTCTTTAGAATTCATATTGGTGGAACTTAACTGAGTATGAAGGCAGTTTTACTTAACCCTTTTTTATGACCAACAGTT--------TTACTTAACTGATG----------------CAC--CACTTT-TATTATTATTATTATTATTATTATTA-------------------------------TTATTAGTTCACTTGCATGTTCTTCATAAGGCCATTATTGACTGCTGAATAATCTCATACAGGTTAGAAGAGGATGGGATGCCTATATCCGACCGGGAGGAAGGTAAGAA----ATAAAAAAATGAAGCTTTTTACGCTAAGATTTTCTGTTTAGAGTTAGTACGAAAAAATTAAAATATAATATTTGAGTATCTTATTTAATTTAATTTTATTCCCTGTCCCTTGTGACTATATCCCTTGTAACTTTGTGCAGTCGCATACCAGGACACTGGGTTCAGCCTCCTCCTCCAGCTAATGAGATATGGGCATCTTACTTGGTGAGGTCTAAATGATTT
>Mneapolitanus 
GGAGCCATTCAGATGTGTTGCGGATGAAGCAAGTCCATGGGAAGAGAAATCCGCGGTGGCTAGGTTTACAGATAAAGTGAATAAGTTTAAACGGAATAAACTCTGGAGGAAGAAAAAAAGGAAGCGTATTGCGGAAATGCTGGCAAAGGTTACTTTGCCTTGCCTTGTGAGACTTTTTCTTTCTTCTTTATTGTAGCTGCTGTCTAAAACTGGTGACTTTTATT-TGGTTGCTTTGTTAAAAACTCTAGGAGCATGAGGAATTTGACCGAATTGACCGAGAAGCTGATGAATGGAGGGCTAGGGAGATTGCCAAGGAAATTGCAAGTATCAAGGTATTGAAAATTTTGCAATCTTATCCTACATTTATATTGACTGAAATTGGTATTTGTTTTTGCCAAAGGCTATGCGAAAGATCATGTCAACACCATTTTAAATTTTCATCCAACAAAAAAGTTTTCAAATTCAGATATACTACAAATACCATCTCTGACATTTTTCAA-------------------------TGTTTGGTCAATTATGCTAAACTT---------------------------------------------------------------------------------------CTCATTGTTTGTTATTCTTATTAGTTATTATTTTATCCTCATCAGACCTGATTATAGTGCACTCTTGTTATTTTACTGTTAGATAATGGATATGCGTATATGATTCCTGATAAAGAGTGG-AGCTAGTCCAAAGGCTTTAGTTCACTATAACTCCAAAAAAACATCTCTATATATTGCTTCAAATTACTTGCCGTGCCCATTTTCTTATTTATTTCAAAGTTTTCGTCACTGTTTTCTTTATTGTCTCCATAG-GGGAAATGGGGAAGG-GTTGTGATGATTTATT--ATGTTCAGGATTTTTGCTTGCAGATGTAT-TAGTAATTTAGCAGTTAAATCAGTTTGCAATACAAGTCTTAGTTATGTCTGAAACATGTCTATATGCAGGTCAAAAAGATGAAAGAAATCGCAGAGCTTAAAGTCAAAGAAGAGAAGAGGAAATTAGAGTCTGAGGTAAATTT----------------------------------------------------------------------------------------------------------------------------------TTGTACAAGTGACTGATAAATCATTTCTATTTTATGGTTTCCATTAACTCTGAAGAACTCGATCATGCATTTTGTTCTA-TCTATCATATGGATATATCTCCTGTGTTTATTAACTACCTAAATCCCATGAGTTG-TTATGCACACCTTTCTTCTTTAGCTATACATTTATTTAGTCAATATCAATCACAACAGTTTATATTTTATCATCTTGGGTATCAATTGATGTGATTCTCTTGCATCGTGTTATATTAAAGCTTGAGGTGCTTTTGATGGCGGAGAAACTTCAAGAATTACGCTCCATAAGGATACAAAAGTTGAAAAAACAAGGTACATATATAAGAAAACCACTCTGCTTCTAGTTAGCCGTGTTGTGATTATATAGCATAGCATACTATTTACTCAATATTATTTTTGGTTTGCTAGGTTTTGTTTTCTCTTCCCCTGTTGCCACATATGTCTTTTTAACGTCTAAAAAT---TTGTTACCTTAAATTCATAGTCCTGA-------------------------------------ATGCATGTTTGAGTTCAAGCTTCAATGTTTGGCATTTTGATTATAGCTGAATAACTATTCATCTTATAAGTGTATCACGAGAA-----------------TGTAACTATCAATTGGAAACCGTACATTTTTTATTTGATAATA-------------TAATAGATGTGGTTTAC-------------AATTTGAGT--------------------------ATGCA--AGTCTATAATATTCATATATTTAAATTCTTTTCCCTGATTGAAGTGATTATGGTTCTTTACAAATTATGCAGGCCATTTTCTCCCAGAGGAGGATGACAAGTTTTATGAGAGAGTTCAGGCTGCAGTGGAAGAAGAGGAGCGCGAAGCTTTGGCTGCAGCTGAAACAGATGCTGCTAAAGATGCAATTGCAACTGCCGAGGAATCCAGGAAAGCCATGCAGAACCAAGGGAAACTTTCAAAAGGAATCAATGATGAAAGTCAAATTAAGGAGAATACCGAGCAAAAAGTCCATAATGTAACTGAAGATGGATTCGATGCAACTGATGAGAAGAAATCTAGTAAAATAACATCTGAAGGCCAGAACTATGGAGGAGCTTATGATCCTTTGGCCAATTTGCCTATTGAGTTTTATCATTATTATCATGGAAGCAACAATGACATGGGAACATTGATCGAGGTAATTTTAACTTCTTGTTTTTAATTGAAT---TCTACATCTTTTCCTAAAAAAACACTTCCTTTTTGTTTCTTTAGAATTCATATTGGTGGAACTTAACTGAGTATGAAGGCAGTTTTACTTAACTCTTTTTTATGACC------------------------------------------------------------------------------------------------------------------TTATTAGTTCACTTGCATGTTCTTCATAAGGCTATTATTGACTGCTAAATAATCTCATGCAGGTTAGAAGAGGATGGGATGCCTATATCCGACCGGGGGGAAGGTAAGAA---ATAAAAAAAATGAAGCTTTTTATGCTAAGATTTTATGTTTCGAGTTAGTGCGAAAAATG-AAAATAGAATATTTGAGTATCTTATTTAATTTAATTTTATTCCCTGTC---------------CCTTGTAACTTTGTGCAGTCGCATACCAGGACACTGGGTTCAGCCTCCTCCTCCAGCTAATGAGATATGGGCATCTTACTTGGTGAGGTCTAAATGATTT
