# Supplementary material for: Phylogenetic Properties of 50 Nuclear Loci in Medicago (Leguminosae) Generated Using Multiplexed Sequence Capture and Next-Generation Sequencing
Source: PLoS One. 2014 Oct 17;9(10):e109704. doi: 10.1371/journal.pone.0109704 (PMC4201463; doi:10.1371/journal.pone.0109704)
Supplement: S1 Alignments — (ZIP) [file pone.0109704.s001.zip › alignments_50loci/gene15_Medtr6g017950.1.fasta]

>truncatula 
TGACTTGTTCAACCTCTTTGGATGCTTATTGGAACCTGCAACTGTGAGTGTTTCTATTGTGTCTCGAAGATTTTAAGTAGCTAGGTTTTCTAAGACT------AACCTATAAACATTCACATCACTGTACAT--GTAGACCAGTGTTGTCAAACAGCGACGCTATACCGCTATTCGTACAGATTGCTATTGTTCCGCGTATTTATCACAAAGTTTTGTCAAATAGCCGCTATAGCGGCACTATAGTACTTTAGCGTTGCATACTATAAACAGACC--TATTTTCTGCGATAATGCCATTTTCTT-------TTATGGTG------------CCATTTTTCTGCGATTAACAACATCGATATTAGGCCAATATTTATTTCAACAATATATAATTTGTGACAGTTAAGACAATCATAAGGGCGTGTGTGCC-AAGTTAGATAACTTAATTTCTTGTTTTTGCAGCTACCGACTCAGCTATATACTGCAGTGGTAAAGACTCTAGCCGAAGATTGA---GGTGTTCTAAGACCTTGTAAATAATTTCATCTAACTTCTGAATTCTTGTGCAGTTGTATACGTTGATAACACTTACACTTTGTTTACAAGCCACTTACTATGGACACATATATCCCCGACTTAAGCACAAGAGACAGTTCAAGGTAAAAACTCCGATACTTCATTTTGCCTGTGAAATTTTTGACATACTGTAACTGTGATATGTTTGGTTATGGATATTACTATATCACGATAGAAAGCTGTATATGATATCTTAGATTTAATGCAGTGATGTTGAAATAGCGGCTATAGCGCTATAGAATAGCAGAATTTGAATTAGTTTCTATTGTTTTGCGATACAC-------TATTTACTACAAAATGTTATCAAATAGAGGCTATAGCGGCGCTATAGCA---CTGTTGTATAATGGAATTTGAACAAAACACTGTTTTTCGCGATCTGTGATTTATAACACTGATTTAATTAAAGAAATCTGCATTTGACTCCTTTCCTATTATTA---GGATATATG--CAATTATTATTAAGATCATTATTTTGTTTTATTTGTA------------------------------------------------------------------------------------ATTCCATGTAC----TGTGCCGTGATCAGATTGACCCACCAATAGATGATGGCGAAAGCAATAACGGAGTTGAAAATGGCAATGCTGCTGATCAAAGAACAGCCATTGGTTTGAGTTCACCAATTCCTTTTCCG------GCTCAAAAGAGTCATGTTGAAACACAATCATACTACCAGTAATTAATCCTTTTCATTGAAATTTTATGCTAAATTTTA---------CTAGTCTTCTC-GTTTAACCA----------------------------------------------------------------------------TGG--TTATA----GTG--ACGGAGCCAACTGAACCATGATCCGATGGTCTCACCAGTTCAATCTCCGACTTGACTATAATTTGTTTTTCAAA----------GTTCTCAAAACTGTTCTCTTTTGATTTCATTAGGTCAGCAAGATATCTATCAAAGAGTCATACTCCGAAATCAGAATTAGCCCAAAGAATGCCATCTTCTCTTATTTTGGACCCGATAGAAGAGCCTTTGCTTGTTCCATCTGTCTTCACAAAATCGGCACCATCTTTAAAGATAAAGAACACTCTATGTTTGGTAAACTTTTCTATTCCTACTATAGTCTTCCATAACTATGCAATGTTGT----------------------AAAATAGCAGCTATAGCGTAGCACAATTTAACAAATCGCTTTTGTTCTGCGATTCACAATTTAGCTCAAAATGTTGCCAAAAAGTGGCTATAGCACCGC-----------------------------------------TATTTTTCACGATCTGCGATGGATTCACAACAC--------TATGACAATAATGCTAGAATTTAAATCTAATCACTTCTACTTTCTTCAGGTGTCGACGTTAACTTTTCTAGGTGCCTTGAATCTGCTTCATTCACCGGATACAAGAATTCATTCAGATGTTGCAAAACCAAGAAAAGAATTTGTGATTTATGTTGGGAGAAAGCTTTTGCAGGTAACTT----AATACAAATCACAATTTTTTTACACACTTGGAGGAATTTCAAAACATCGTTTT------TAGTGTTTCCGAATATTTTTCGTCTAGGTATA--TAAA-----------------AATG---TTATTATTTCTTAAATTTCAGGTTAGTGGCCATAAGTTGTCAGATCAAGGTGTGGAAGCATACCATAGCATTGGAACTTACCTTGGTTGGGCAATGGCAGTTATATATATGGGTGGAAGACTTCCTCAAATTTGTTTGAAT
>italica 
TGACTTGTTCAACCTCTTTGGATGCTTATTGGAACCTGCAACTGTGAGTGTTTCTATTGTGTCTCGAAGATTTTAAGTAGCTAGGTTTTCTAAGACT------AACCTATAAACATTCACATCACTGTACAT--GTAGACCAGTGTTGTCAAACAGCGACGGTATACCGCTATTCGTACAGATTGCTATTGTTCCGCGTATTTATCACAAAGTTTTGTCAAATAGCCGCTATAGCGGCACTATAGTACTTTAGCGTTGCATACTATAAACAGACC--TATTTTCTGCGATGATGCCATTTTCTT-------TTATGGTG------------CCATTTTTCTGCTATTAACGACATCGATATTAGGCCAATATTTATTTCAACAATATATAATTTGTGACAGTTAAGACAATCATAAGGGTGTGTGTGCC-AAGTTAGATAACTTAATTTCTTGTTTTTGCAGCTACCGACTCAGCTATATACTGCAGTGGT-AAGACTCTAGCCAAAGATTGA---GGTGTTCTAAGACCTTGTAAATAATTTCATCTAACTTCTGAATTCTTGTGCAGTTGTATACGTTGATAACACTTACACTTTGTTTACAAGCCACTTACTATGGACACATATATCCCCGACTTAAGCACAAGAGACAGTTCAAGGTAAAAACTCCGATACTTCATTTTGCCTGTGAAATTTTTGACATACTGTAACCGTGATATGTTTGGTTATCGATATTACTATATCACGATAGAAAGCTGTATATGATATCTTAGATTTAATGCAGTGATGTTGAAATAGCGGCTATAGCGCTATAGAATAGCAGAATTTGAATTAGTTTCTATTGTTTTGCGATACAC-------AATTTACTACAAAATGTTATCAAATAGAGGCTATAGCGGCGCTATAGCA---CTGTTGTATAATGGAATTTGAACAAAACACTGTTTTTCACGATCTGTGATTTATAACACTGATTTGATTAAAGAAATCTGCATTTGACTCCTTTCCTATTATTA---GGATATATG--CAATTATTATTAAGATCATTATTTTGTTTTATTTGTA------------------------------------------------------------------------------------ATTCCATGTAC----TGTGCCGTGATCAGATTGACCCACCAATAGATGATGGCAAAAGCAATAACGGAGTTGAAAATGGCAATGCTGCTGATCAAAGAACAGCCATTGGTTTGAGTTCACCAATTCCTTTTCCG------GCTCAAAAGAGTCATGTTGAAGCACAATCATACTACCAGTAATTAATCCTTTTCATTGAAATTTTATGCTAAATTTTA---------CTAGTCTTCTC-GTTTAACCA----------------------------------------------------------------------------TGG--TTATA----GTG--ACGGAGCCAACTGAACCATGATCTGATGGTCTCACCAGTTCAATCTCCGACTTGACTATAATTTGTTTTTCAAA----------GTTCTCAAAACTGTTCTCTTTTGATTTCATTAGGTCAGCAAGATATCTATCAAAGAGTCATACTCCGAAATCAGAATTAGCCCAAAGAATGTCATCTTCTCTTATTTTGGACCCGATAGAAGAGCCTTTGCTTGTTCCATCTGTCTTCACAAAATCGGCACCATCTTTAAAGATAAAGAACACTCTATGTTTGGTAAACTTTTCTATTGCTACTATAGTCTTCCATAACTATGCAATGTTGT----------------------AAAATAGCAGCTATAGCGTAGCACAATTTAACAAATCGCTTTTGTTCTGCGATTCACAATTTAGCTCAAAATGTTGCCAAAAAGTGGCTATAGCACCGC-----------------------------------------TATTTTTCACGATCCGCGATGAATTCACAACAC--------TATGACAATAATGCTAGAATTTAAATCTAATCACTTCTACTTTCTTCAGGTGTCGGCGTTAACTTTTCTAGGTGCCTTGAATCTGCTTCATTCACCGGATACAAGAATTCATTCAGACGTTGCAAAACCAAGAAAAGAATTTGTGATTTATGTTGGGAGAAAGATTTTGCAGGTAACTT----AATACAAA-CACAATTTTTTTACACACTTGGAGGAATTTCAAAACATCGTTTT------CAGTGTTTCCGAATATTTTTCGTCTAGGTATA--TAAA-----------------AATG---TTATTATTTCTTAAATTTCAGGTTAGTGGCCATCAGTTGTCAGATCAAGGTGTGGAAGCATACCATAGCATTGGAACTTACCTTGGTTGGGCAATGGCAGTTATATATATGGGTGGAAGACTTCCTCAAATTTGTTTGAAT
>sativa 
AGACCTTTTCAACCTCTTTGGATGCTTACTGGAACCTGCAACTGTGAGTGTCTCTATTGTGWCTTGAAGATTTTAAGYAGCTAGGTTTTCTAAGACTAACACTAACYKATWAACATTCACATCRMTGTACATTTTTAAACCAGYGTTGTCAAATAAMAACGCYATASYGCTATTCKWACARAYYGCTATTGTTCCRCGTATTTATCACAAAGTGTTGTCAAATAGCCGCTATAGTGGCACTAA--TACTTTAGCATTGCAGAMTTKAAWCARACCWCTATTTTCTGCGATTC-GCAATTGACAACATTGATTTAAGGTTTCTTTGATGWTGCCATTTTTCTKCGATTAACAACATTGATATTAGACCAATGTTTATTTCAACAATATAAAAYTTGTGAYACTCGAGTTAATTATAAGGGTGTAYRTATT-AAGWTRGATGACKYAATTTCTTGTTTTTGCAGCTACCGACTCARCTATATACTGCAGTGGT-AAGACTCTAGCMGAAGATYGA---GATGTTCTAAGACCTAGTAAATAATTTCATCTAACTTCTCAATTCTTGTGCAGTTGTATACGTTGATAACACTTACACTTTGTTTACAAGCCACTTACTATGGACACATATATCCCAAACTTAAGTACAAGGGACAATTCAAGGTAAAAAATATGATACTTCATGTTGCCAGTGAAATGTT-GACATACTG------TGATATGTTTGGTTATCGATATTACTATATCACGATAGAAAGCTGTATAAGATATCATAGATTTAATGCAGTGTTGTTGAAATAGCGTCTATAGCGCTATAGAATAGCAGAATTTGAATTAGTTTCTATTGTTTTGCGATACACTATTTAATATTTACTACAAAATGTTGTCAAATAGAGGCTATAGCCGCGC-ATAGCA---CTGTTGTATAGTGGAATTTGAGCAAACCGCTATTATT--AG-------------------------------------------------------------------GATATATG--CAATTATTATTAAGATCGTTATTTTGTTTTATTTGTA------------------------------------------------------------------------------------ACTCCATGTAC----TGTGTCATGATCAGATTGACCCACCAATAGATGATGGCGAAAGCAATAACGGAGTTGAAAATGGCAATGCTGCTGATCAAAGAACAGCCRTTGGTTTGAGTTCACCAATTCCTTTTCCA-----TGCTCAAAASASTCATGTTGGAACACAATCATACTAYCAGTAATTAATSCTTTTCATTGAAATTTTATGCTAAATGTTYTGTTACGATCTAGC-KTTTCTGTT-ATCCTCGATAWCTTGGTATGKTAAAAATATTTCTGWTTCCCTCTATATAKGTAAG----TAAATATATAAAATCATTGTGCTGTTTTTATCAAATGTTAAACGG-------------------------------------------------------------TTTTTCCAAGAACTGAAATGTACTTAAATCTCT-TTCTTTTGATTTCATTAGGTCTGCAAGATATCTATCAAAGAGTCATACTCCGAAATCAGAATTAGTCCAAAGAATGTCATCTTCTCTTATTTTGGACCCTATAGAAGAGCCTTTGCTTGTTCCATCTGTCTTCACAAAATCTGCACCATCTTTAAAGATGAAGAACACTCTATGTTTGGTAAACTTTTCTATTCCTACTACAGTCTTCCATAACTATGCAATGTTGT----------------------AAAATAGCAGCTATAGCGTAGCGGAATTTAACAAATCGCTTTTGTTCCTCGATTCACAATTTAGCTCAAAATGTTGCCAAAAATTGGCTATAGCGCCGC-----------------------------------------TATTTTTCATGATCTGCGATGGATTCACAACACTGTAAC--TATGACAATAATGCTAGAATTTAAATCTAATCACTTCTATCTTGTTCAGGTATCAACGTTAACTTTTATAGGTGCCTTGAATCTGCTTCATTCACCAGATACACGAATCCATTCGGTGGTCTCAAAACCTAGAAAAGAATTTGTGATATATGTCGGGAGAAAGCTTTTGCAGGTAATTTATTTAATACAAATCACAATTTTGTTACACACTTGGAAGAATTTCAAAACAATGTTTT------CAGTATTTCCGAATATTTTTCGTCT-------------GTTACAGTTTTAACGATCATGCCATTATTGTTT--------TCAGGTTAGTGGCCATCAGTTGTCGGATCATGGCGTGGAAGCATACCATAGCATTGGGACTTACCTTGGTTGGGCAATGGCAGTTATATATATGGGTGGAAGACTTCCTCAAATATGTTTGAAT
>medicaginoides 
AGACCTGTTCAACCTCTTTGGATGCTTACTGGAACCTGCAACTGTGAGTGTTTCTATTGTGTCTCGATGATTTT-------------------------------CCTATAAACATTCACATCGATGTACAT--TTAGACCAGTGTTGTCAAATAGCGACGCTATAGCACTATTCAAACAAAACGCTATTGTTCCGCGTATTTATCACAAACTTTTGTCAAATAGCCGCTATAGCGGCGCAATAGTACTTTAGTATTGCAAAACTTAAACAAACCACTATTTTTTGCGATTC-GCAATCGACAACATTGATCTAAGGTTTCTTTGATGATGCCATTTT-CTGCGATTAACAACATTGATATTAGACCAATATTTATTTCAACAATATAGAATTTGTGATACTTGAGATAATTATAAGGGTGTATGTAC-AAAGTTGGATGACTTAATTTCTTCGTTTTGCAGCTACCAACTCAACTATATACTGCAGTGGT-AAGACTCTAGCTGAAGATTGA---GATGTTCTAAGACGTCGTAAATTTTTTTGTCTAACTTCTGAATTCTTGTGCAGCTGTATACATTGATAACACTAACACTTTGTTTACAAGCCACTTACTATGGACACATATATCCCAGACTTAAGAACAAGAGACAGTTCAAGGTAAAAACTTCGATACTTCATGTTGCTTGTGAAATTTTTGACACACTG------TGATATGTTTGAATATAGAAATTACTATATCACGATAGAAATATTTATATGATATCATAGATTTAATGCAGTGTTGTTGTAATAGCGGCTATAGCACTATAGAGTAGCAGAATTTGAATTAGTTTCTATTGTTTTGCGATACAC-------TATTTAGTACAAAATGTTGTCAAATAGAGGCTATAGCGGCGCTATAGCA---CTATTGCGTAGTGGAATTTGAACAAAACGCTATTTTT-GCGATCTGCAATTTATAACGCTGATTTAATTAAACAAATCTGCACTTACATCCTTTCGTATTATTATTAGGATATTTG--CAATTATTATTAATATCATTATTTTGTTTCATTTGATTTCCTTCTTTATTGTTGATACTATC-----------------------------------------------------------ATTCCGTATAC----TGTGTCATGATCAGATTGACCCACCAATAGATGATGGCGAAAGCAATTACGGAGTTGAAAATGGCAATGATGCTGATCAAAGAACAACCGTTGGTTTGAGTTCACCGATTCCTTTTCCAGCAGTTGCTCAAAAGAGTCATGTTGGAACACAATCATACTACCAGTAATTAATCCTTTTCATTGAAACTTTATGCTAAATGTTCTGTTATGATCTAGC-TTTTCTGTT-ATCCGCAATATCTTCGTATGTTAAAAATATTTCTGATTCCCTCTATATAG-------------------------------------------------------------------------------------------------------------------------GTAGAACTGAAATGTACTTAAAACTTTTTTGTTTTGCATTCATTAGGTCAGCAAGATATCTATCGAAGAGTCATACTCCGAAATCAGAATTAGCCCAAAGAATGTCATCTTCTCTTATTTTGGACCCTATCGAAGAGCCTTTGCTTGTTCCATCTGTCTTCACAAAATCTGCACCATCTTTAAAGATGAAGAATACTCTATGTTTGGTAAACTTTTCTATTCCTACTATAGTCTTCCATAACTATGAAGTGTTGT----------------------TAAATAGCAGCTATATCGTAGCGGAATTGAACAAATCGCTTTTGTTCCGCGATTCACAATTCAGCTCAAAATGTTGCGAAAAAGTGGCTATAGGACCGC-----------------------------------------TATTTTTCACAATCTGCAATGGATTCACAACAGTGTAAC--TATGACAATAATGCTAGAATTTAAATCTAATCACTTCTATCTTGTTCAGGTGTCAACATTAACTTTTCTAGGTGCCTTGAATCTGCTTCATTCACCAGATACAGGAATCCATTCAGTGGTCTTGAAACCAAGAAAAGAATTTGTGATATATGTTGGGAGAAAGCTTTTGCAGGTAATTT----AATACAAATCACAATTTTGTTACACACTTGGAAGAATTTCAAAACATCGTTTT------CAGTATTTCCGAATATTTTTCGGCTAGGTTT------------------AACCATCATGCCATTATTATTTCTTAAATTTCAGGTTAGTGGCCATCAGTTGTCAGATCAAGGTGTGGAAGTTTACCATAGCATTGGGACTTACCTTGGTTGGGCAATGGCAGTTATATATATGGGTGGAAGACTTCCTCAAATTTGTTTGAAT
>Msulcatus 
AGACCTTTTCAACCTCTTTGGATGCTTATTGGAACCTGCAACTGTGAGTGTTTCTATTGTGTCATGAAGATTTT-AGTAGCTAGGTTTTCTAAG----------------------------------------------------------------ATGCTGTAGCGCTATTCGAACAAATCACTATTGTTCCGCGTATTTATCACA-AGTGTTGTCAAATAGCCACTATTGCGGCGCTATAGTACTTTAGCGTTGCAGAATTCAAACAAACCACTATTTCAGGCGATCC-GCTAATGACAACATTGATTTAAACCATTATTT------CCGCAA-TTTGCGATTAACAACATTGATATTAGACCAATATTTATTTCAACAATACAGAATTTGTGATACTTGAGTTAATTATAAGGGTGTATGTACTAAAGTTGGATGACTTAATTTCTTGTTTTTGCAGTTACCAACACAACTATATACTGCAGTGGT-AAGACTCTAGCCGAAGATTGATCAGGTGTTCGAAGACCTCGTAAATAATTTCATCTAACTTGTCAATTCTTGTGCAGTTGTATACCATGATAACACTTATGCTTTGTTCACAAGCCACTTACTATGGACACATCTATCCGAGACTTAATTACAAGAAACAGTTCAAGGTAAAAACTCTGATACTTCATGTTGCGTGTGGAATTTTTGACATACTG------TGATATGTTTGATTATCAATATTACTATATTACGATAGAATGCTGTATAAGATATCAAAAATTTAATGCAGTGTTGTTGAAATAGCGGCTATAGCGTTATAGAATAGCAGAATTTGAAATAGTTTCTATTGTTTTGCGATACAC-------TATTTAGTGCGAAATGTTGTTAAATAGAGTCTATAGCGGCGCTATAGCATTGTTGTTGTATAGTGGAATTTGAACAAACCACTATTTATCGAGATCTGCGATTTATAACACTGATTTAATGATACAAATCTGCACTTAACTCCTTTCCAATTATTA---GGATATGTTGTCAAAT-------AGATCATATATTAGGATTTATTTCCCTCTTTATT----GTTGATACTATCGGTAATTCTTCTGTTTATGTTAATACACTCTAATTTTCTAATATATTGTTTCATGCCGTGTTC--TA-ACATTTTG-ATCATAATCAGATTGATACTTCAGTAGATGATAAAGAAAGCAATAATGGAGATGAAAATGGCAATGATGCTGATCAAAGAACATCCATTGGTTTGAGTTCGCCAATTCCTTTTCCAACAGTTGCTCAGAA------------------ATCATACTACCAGTAATTAATC-TTCTTCGTAGAAATTTATGCTAAATGTTTTGTTTTGATCTAGC-TTTTCTGTT-AGCCTCAATATCTTGGTATGCTAAAAA--TTTCTGATTCGAT----ATTGG----------------------------------------------------------------------------------------------------------------------TCAAAGCATTGAAA-GTTCTTAGAACTCTTTTCTTCTGAATCCACCAGGTCAGCAAGATATCTATCAAAGAGTCATACTCCTAAATCAGAATTAGCCCAAAGATTGACATCTTCTCTTATTTTGGACCCTATAGAAGAGCCTTTGCTTGTTCCATCTGTCTTGACAAAATCCGCACCATCTTTAAAGTTCAAGAATACTCTATGTTTGGTAAAATTTTCTATTCCTACTATTGTCTTGTATAACTATGCAGTGTTGTTGAGTAGCATCTATAGCGGCGCTA--TAG-ACCTATATC-----------GTACCAATCACTTTTGTTCCGCGATACATAATTTTGTTCAAAATGTTGCCAAATAGTGGTTATAGCAC---TATTGCA-TA--GCA-----GAATTTGAAGAAACC-AC---TATTTTTTGCGATCCGCGATAGGTTCATGACACTATA----------AATAGTGCTCGAATTGAAATCTAATCACTTCTACCTTGTTCAGGTGTCAACATTAACTTTTTTAGGTGCCTTGAATCTGCTTCATTCACCAGATACAAGAATTCATTCAATGGTCTCAAAACCAAGAAAAGAATTTGTGATATATGTTGGGAGAAAGATTTTGCAGGTAATGC----AATACAAGTCACAATTTTC----------GGA-GAAAA------------------------TAATTCGGAAA-----TAATATTGCTTTGAGTAAAGTTCCAAACTTTACCATCATGCCATTATTATTTCTTAAATTTCAGGTTAGTGGCAATGAGTTGCCAAATTTTGGTGTGGAAGTTTACCATGGCATTGGGACTTACCTTGGTTGGGCAATGGCACTTATATATCTGGGTGGAAGACTTCCTCAAATTTGTTTGAAT
>Mneapolitanus 
--------------------------------------------------------------------------------------------------------------------------------------------------------------------------------------------------------------------------------------------------------------------------------------------------------------------------------------------------------------------------------------------------------------------------------------------------------ACTCAATTTCTTGTTTTTGCAGTTACCAACTCAACTATATACTGCAGTGGT-AAGACTCTAGCTTTATTTTGA---GGCGTTCGAAGACTTAGTAAATAATTTCATCTAACTTCTCAATTTTCGTGCAGTTGTATACCATGATCACACTTATACTTTGTTCACAAGCCACTTATTATGGACACATATATCCCAAATTTAAGTACAAGAGACAGCTCAAGGTAAACACTCTGATACTTCATGTCGCGTGTGAAATATTTGACATACTG------TGATATGTTTGGCTATCGATATTACTATATCACGATAGAAAGATGTATAAGATACCATAGATTT-ATGCAGTGTTGTTGAAATAGCGGCTATAGCGCTATAGTATAGCAGAATTTGAATTAGTTTCTATTGTTTTGCGATACAC-------TATTTAGTACAAAATAATGTTAAATAGAGGCTATAGCGGCGCTATAGCA---CTGTTGCATAGTGGAATTTGAACAAACCACTATTTATCGTGATCTGCAATTTATAACACTGATTTAATGAAACAAATCTGAACTTACCTCCTTTCCTATTATTA---GGATATTTT--CAATTATTATTAAGATAATAATTTTTAATTTATTTTCCTCT--------------------------TTCTTCTGTTTCTGTTAATACACTCTAATTTTCTAATATATTGTTTCATGCCGCGTTC--TA-ACATTTTG-ATCATAATCAGATTGATACATCAATAGATGATAAAGAAAGCAATAACGGAGATGAAAATAGCAATGATGCTGATCAAAGAACAGTCATCGGTTTGAGTTCGCCAATTCCTTTTCCAGCAGTTGCTCAAAA------------------ATCATACTATCAGTAATTAATCCTTTTCATTGTAACTT-ATGCTAAATGTTCTGTTATGATCTAGC-TTTTCTGTT-TGCCTCAATATCTTGGTATGCTAAAAA--TTTCAGATTCGATCTATATAGGTAAGTAAGTAAATAATAGTATT----GGATTGGTTTTATCAAATGTTAAAACG---------------------------------------------------------------------------------------------------------TTCAACAGGTCAGCAAGATATCTATCAAAGAGTCATACTCCGAAATCAGAATTAGCCAAAAGATTGACATCTTCTCTTATTTTGGACCCTATAGAAGAGCCTTTGCTTGTTCCATCTGTCTTGACAAAATCCGCGCCATCTTTAAAGATCAAGAATACTCTATGTTTGGTAAACTTTTCTATTCCTACTATAGTCTTGCATAACTATGCAG----------------CTCTAGCGGCGCTA--TAA-AGCTATAGCGTAGCGGAATTGAACAAATCGCTTTTGTTCCGCGATACACAATTTAGTTCAAAATGTTGCCAAATAGTGCCTATAGCACCGCTGTAGCACTATTGCATAGCAGAATTT---GAA-CAAACTGCTATTTTTCGCGATCCGCTA-----TTATAACACTATAACTATATGATAATAGTGCTAGAATTGAAATCTAATCATTTCTACCTTGTTCAGGTGTCAACATTAACTTTTCTAGGTGTCTTGAATCTGCTTCATTCACCAGATACAAGAATTCATTCAGTGGTCTCAAAACCAAGAAAAGAATTTGTGATTTTTGTTGGGAGAAAGATTTTGCAGGTAATGC----AATACAAGTCACAACTTTGTTACACACAAGGAAGAAAAAAGAA---TAGTTTTTTTTTAGACATTGGTGGAAAGAAAATAATTTTGTTTTGACTAAAGTTTCAGTTTTTACCATCATGTCATTATTATTTCTTAAATTTCAGGTTAGTGACAATGAGTTACCAAATTTTGGTGTGGAAGTTTACCAAGGCATTGGGACTTACCTTGGTTGGGCAATGGCACTTATATATATGGGTGGAAGACTTCCTCAAATTTGTTTGAAT
