# Supplementary material for: Phylogenetic Properties of 50 Nuclear Loci in Medicago (Leguminosae) Generated Using Multiplexed Sequence Capture and Next-Generation Sequencing
Source: PLoS One. 2014 Oct 17;9(10):e109704. doi: 10.1371/journal.pone.0109704 (PMC4201463; doi:10.1371/journal.pone.0109704)
Supplement: S1 Alignments — (ZIP) [file pone.0109704.s001.zip › alignments_50loci/gene23_Medtr3g009920.1.fasta]

>truncatula 
-GATGTTCGTTCTAATGGTTGGCTTGATGCAATGAGATCATCGTCTCCTACTCACAAGAAAATATCTATGGATATTGGTCATGGTGTTGCATCTTCTGAAGCTGATGCTGCTTATTTAACCTGGCTGGTATG-AAACACATACTAGTACTAAC-TCTATGTAATTTGTTGTGGAAGTTCGGTTTGCGCAGTTTCCTTATTCGTTTCCT-CTTTTATAATTTTTGCAGCTAGAGTTTCCATCAGCAATTGGGGCCTTCGAACAAATTACTAATCTTGCTAAAGGCAAGAAAATAGCACTGTTTCTTGATTACGATGGGACTCTTTCGCCAATTGTTGACAATCCTGAGCGTGCTTTCATGTCCGAAAACGTATGTAATATTTTGCAAAGGCGAATGCTTACAATAAATTTTCT---------------------------------AACTTTGTAAAAAGAGTGTGTTTCTAGCATT---------------ATTTTTCTTCTCTTGTTTTGATTTAACTGATTCTGATCATGTAACATCTGCAGATGCGTGCTGCGGTGAAAAATGTGGCAGAATATTTTCCAACTGCAATAATTAGCGGAAGAAGTCGTGAAAAGGTAGCTG-AAGAATTCTA-CTATGAAATAAAACTGTTATCTT---GTACTTCATTTTTCTCTTTTATGCTTACTAACACCTGCATATCGAGAAATGTAAATGACAAACTTCCATGTTTGTACTAGCTCAGTGGTAAGAGCTCGACCTTGTAACCTCAAGGGACAGAGTTCAAATCCCCTCTGGTACAGTTGAAAAAAGACCATTAGTGTCAC-TTTACTTGTAAAAAA------------------------------------TGTTCGTGTTAGGTTTTGATTCCAAACATTGTTGCACCTTATTTCTTCAGGTACATGAATTTGTTGGATTAACAGATCTCCATTATGCTGGTAGTCATGGAATGGACATAATTGGTCCTCTTAGACAGTCTATATCTGATAATCACCCTAACTGCATTAGGTCTACTGATAAGAAGGTACCAGTTTTTAATTCATCGTTTCTATCT-AGCATATGTTTCTGATATTACTTCACTTTGTCTATCTAGTTCTAGAAGTATCTTTCTAAAGGGTCCCTATATTGATTTATAATCTTCTAAAATTACAGGGTAAGGAAGTTAATTTATTCCAACCTGCTGCTGAATTCCTGCCTATGATCGATGAGGTATGCATAACGTATATATGAAAAATACTTCAATTCAATCACCTATCAATTTTTATTCTAGATTGAAATACGTTGTTATCCTAGCCTGTGTAGCACC-----ACCGGCATTTCACATCACAGGCCAGTCTGGTGTCCAACACCGACAGATGTATTTACATTGAAATATTTCATTTTCTCAAGTTATTATTGGTGTCAG---CATGTCCTTCTTACTGTTAGTGCCGTGCTCGGCGTCTATGTTAGTGCTTCATAGATCATGACTGGCTCATGTTTATGCAGGTCCGTAAGTTGCTCACTGAGTCTACAAAAGACATCAAAGGAGCAAAAATTGAGAACAACAAGTTTTGTGTGTCTGTACATTATCGTAATGTAGAGGAGGAGGTACTGTCTACTACTCCATTCCTTCCTTTTTGGTTCTCGCTCAT-GTATAAAGTTGCATTGAACTTTGAAAACGACAAAAACATAGGAACAAATTTTTTATACATGAGCGAGAACCAATATTGTTTTGTCAATGAATCGGTAGTTTTTCTGCGTAAAATGATTTCATTTTTAACCAAC-TTATCACACATTTCATCATGGTTATTGTGTTGTTTCCTCTTAATTTAGTTTCACTTTCATATAATGTACAGAGTTGGGATTTGGTGGCTCAACGCGTTTTTGATATTATGAAGGACTATCCACATTTACGATTAACTCATGGTCGGAAGGTACTATTTCAGTTCTAGACCTAGAATTTTCTACTCATTTTACAAGAGACATAACTTGTTACAAAACTTTAGTAGTTTAGGTTCACTAATTTCCATGTTCCTTTTAAGAGACATATCTGTTATTCAACTTGGTAACATATGTTTACCGATAATGTTCAGGTTTTAGAGGTTCGACCAGTGATTGACTGGGATAAGGGAAAAGCTGTTACATTTTTGCTTGAATCACTTGGTGAGTTAATTTGTTGATTATGTAATGGTTAGTTTGCGTGTATTCAAGGATCAGAAATTTGTATTGCAGTAACTGACACTAGACATGTTTTCATTTAGGACTTAACGACGACGATGATGTGCTAGCTATATATATTGGTGATGATCGGACTGATGAAGATGCATTTAAGGTTATTATGATGCT---------------ATACTTAAATTGAATGTTCATTGATTTTTCTTTTCCTTACTTTATATAACTGATATAAAATGAACTGTAACAGGTTTTGAGTGAGGTTAATAAAGGCTTTGGAATCTTAGTCTCTTCCGCTCCTAAAGAAAGCAACGCGGTTTACTCTCTTTGTGATCCTTCAGAGGTAATTCTTATGGTTGTAATTTAGTTTATATG---ATTCCTTTGACAGTTTTGTTGCAATT----------------------------------------------------------------------TTGTACTTTGGAATAATGTTTGCATCATTAGGGCCTTGTTTGGATA--AACAACTTATTTAAA--GT---------------------CAAACTTGTGGCATATGCAGGTCATGGAATTTCTCAAGTCACTTGTGGTATGGAAATCAAGCTCTACAGTATAA
>italica 
-GATGTTCGTTCTAATGGTTGGCTTGATGCAATGAGATCATCGTCTCCTACTCACAAGAAAATATCTATGGATATTGGTCATGGTGTTGCATCTTCTGAAGCTGATGCTGCTTATTTAACCTGGCTGGTATG-AAACACATACTAGTACTAAC-TCTATCTAATTTGTTGTGGAAGTTCGGTTTGCGCAGTTTCCTTATTCGTTTCCT-CTTTTATAATTTTTGCAGGTAGAGTTTCCATCAGCAATTGGGGCCTTTGAACAAATTACTAACCTTGCTAAAGGCAAGAAAATAGCACTGTTTCTTGATTACGATGGGACTCTTTCGCCAATTGTTGACAATCCTGAGCGTGCTTTCATGTCCGAAAACGTATGTAATATTATGCAAAGGCGAATGTTTACAATAAACTTTCT---------------------------------AACTTTGTAAAAAGAGTGTGTTTCTAGCATTGTTTTTCTGCTGATTATTTTTCTTCTCTTGTTTTGATTTAACTGATTCTGATCATGTAACTTCTGCAGATGCGTGCTGCTGTGAAAAATGTGGCAGAATATTTTCCAACTGCAATAATTAGCGGAAGAAGTCGTGAAAAGGTAGCTG-AAGAATACTA-CTATGAAATAAAACTGTTATCTT---GTACTTCATTTTTCTCTTTTATGGTTACTAACACCTGCATATCGAGAAATGTAAATGACAAACTTCCATGTTTGTACTAGCTCAGTGGTAAGAGCTCGACCTTGTAACCTCAAGGGACAGAGTTCAAATCCCCTCTGGTACAGTTGAAAAAAGACCATTAGTGTCAC-TTTACTTGTAAAAAAA-----------------------------------TGTTCGTGTTAGGTTTTGATTCCAAACATTGTTGCACCTTATTTCTTCAGGTACATGAATTTGTTGGATTAACAGATCTCCATTATGCTGGTAGTCATGGAATGGACATAATTGGTCCTCTTAGACAGTCTATATCTGATAATCACCCTAACTGCATTAGGTCTACTGATAAGAAGGTACCGTTTTTTAATTCATCGTTTCTATCT-AGCATATGTTTCTGATATTACTTCACTTTGTCTATCTAGTTCTAGAAGTATCTTTCTAAAGGGTCCCTATATTGATTTATAATCTTCTAAAATTACAGGGTAAGGAAGTTAATTTATTCCAACCTGCTGCTGAATTCCTGCCTATGATCGATGAGGTATGCATAACATATATATGAAAAATACTTCAATTCAATCACCTATCAATTTTTATTCTAGATTGAAATACGTTGTTATCCTAGCCTGTGTAGCACC-----ACCGGCATTTCACATCACAGGCCAGTCTGGTGTCCAACACCGACAGATGTATTTACATTGAAATATTTCATTTTCTCAAATTATTATTGGTGTCAG---CATGTCCTTCTTACTGTTAGTGCCGTGCTCGGTGTCTATGTTAGTGCTTCATAGATCATGACTGGCTCATGTTTATGCAGGTTCGGAAGTTGCTCACTGAGTCTACAAAAGACATCAAAGGAGCAAAAATTGAGAACAATAAGTTTTGCGTGTCTGTACATTATCGTAATGTAGAGGAGGAGGTACTGTCTACTACTCCATTCCTTCCTTTTTGGTTCTCGCTCAT-GTATAAAGTTGCATTGAACTTTGAAAACGACAAAAACATAGGAACAAATTTTTTATACATGAGCGAGAACCAATATTGTTTTGTCAATGAATCAGTAGTTTTTCTGCGTAAAATGATTTCATTTTTAACCAAC-TTATCACACATTTCATCATGGTTATTGCGTTGTTTCCTCTTAATTTAGTTTCATTTTCATATAATGTACAGAGTTGGGATTTGGTGGCTCAACGCGTTTTTGATATTATGAAGGACTATCCACATTTACGATTAACTCATGGTCGGAAGGTACTATTTCAGTTCTAGACCTAAACTTTTCTACTCATTTTACAAGAGACATAACTTGTTACAAAACTTTAGTAGTTTATGTTCACTAATTTTCATGTTCCTTTTAAGAGACATATCTGTTATTCAACTTAGTAATATATGTTTACTGATAATGTTCAGGTTTTAGAGGTTCGACCGGTGATTGACTGGGATAAGGGAAAAGCTGTTACATTTTTGCTCGAATCACTTGGTGAGTTAATTTGTTGATTATGTAATGGTTAGTTTGCGTGTATTCAAGGATCAGAAATTTGTATTGCAGTAACTGACACTAGACATGTTTTCATTTAGGACTTAACGACGACGATGATGTGCTTGCTATATATATTGGTGATGATCGGACTGATGAAGATGCATTTAAGGTTATTATGATGCT---------------ATACTTAAATTGAATGTTCATCGATTTTTCTTTTCCTTACTTTATATAACTGATATAAAATGAACTGTAACAGGTTTTGAGTGAGGTTAATAAAGGCTTTGGAATCTTAGTCTCTTCCGCTCCTAAAGAAAGCAACGCGGTTTACTCTCTTTGTGATCCTTCAGAGGTAATTCTTATGGTTGTAATTTAGTTTATATG---ATTCCTTTGACAGTTTTGTTGCAATT----------------------------------------------------------------------TTGTACTTTGGAATAATGTTTGCATCATTAGGGCCTTGTTTGGATA--AACAACTTATTTAAA--GT---------------------CAAACTTGTGGCATATGCAGGTCATGGAATTTCTCAAGTCACTTGTGGTATGGAAATCAAGCTCTACAGTATAA
>sativa 
-GATGTTCGTTCTAATGGTTGGCTTGATGCAATGAGATCATCGTCTCCTACTCACAAGAAAATATCTATGGATATTGGTCATGGTGTTCCATCTTCTGAAGCTGATGCTGCTTATTTAACCTGGCTGGTATG-AAACACATACTAGTACTACC-TCTATGTAATTTGTTGCGGAAGTTCGGTTTGTGCAGTTTCCTTATTCGTTTCCT-TTTTTGTAATTTTTGCAGCTAGAGTTTCCCTCAGCAACTGGGGCCTTTGAACAAATTACTAACCTTGCAAAAGGCAAGAAAATAGCATTGTTTCTTGATTACGATGGGACTCTTTCGCCAATTGTTGACAATCCTGAGCGTGCTTTCATGTCCGACAATGTATGTAATATCCTGCAATGGCGAATA---GCACT-------------------------------------------------------------GTTTCTAGCATTGTTTTTCTCCTGATTATTTTTCTTCTCTTGTTTTGATTTAACTGATTCGGATCATGTAACATCTGCAGATGCGTGCTGCTGTTAAAAGTGTGGCAGAGTATTTCCCGACTGCAATAATTAGCGGAAGAAGTAGTGAAAAGGTAGCTG-AAGAAATCTATGAAAC----AAAACTGTTATCTTCCTGTACTTCATTTTTCTCTTTTATGTTTTCTAACACCTGCATATAGAGAATTGTA------AAACTTCCATGTTTGTACTAGCTCAGTGGTAAGAGCTCGACCTTGTAACCTCAAGGGACAGAGTTCAACTCCCCTCGGGTACAGTTGAAAAATGACCATCAGTGTCAC-TTTATTTAATAATAATTTCCCTCTTCCGCAACATTTTTCTTGTAAAAAAAATGTTCGTGTTAGGTTTTGATTCCAACCATTGTTGCGCCTTATTTCTTCAGGTACATGAATTTGTTGGATTAACAGATCTTCATTATGCTGGTAGTCATGGAATGGACATAATTGGTCCTCTTAGACAGTCTATATCTGATAATCACCCTAATTGCATTAGGTCTACCGATAAGAAGGTACCAGTTTT-A-------------------------------GATCTTACTTCACTTTGACTCTCTAGTTCTAAAAGTATCTTTTGAAAGGGTCCCTATATTGATTTATAATCTTCTAAAATTACAGGGTAAGGAAGTTAATTTATTCCAACCTGCTGCTGAATTCCTGCCTATGATTGATGAGGTATGCATAATGTATATATGAAAAATACTTCGCTTAAATCACCTATCAATTTTTATTCTAGATTGAAATATGTTATTATCC--------------------------------------------------------AACACTGACATATGTA-TTACATTCAAATATTTCATTTTCTCAAATTCTTATTGGTGTCAG---CATGTTGGTCTTAGTGTTAGTGTCGTGCCCGGTATCTGTGTTAGTGCT-CATAGATCATGACTGGCTCATGTTTATGCAGGTCCGTAAGTTGCTCACTGAGTGTACAAAAGACATCAAAGGAGCAAAAATTGAGAACAATAAGTTTTGTGTGTCTGTACATTATCGCAATGTAGACGAGGAGGTACTGGCTACTACTCCCTTCTTTCCTTTTTGGTTCTCGCTCTT-GTAT--------------------------------------------------------------------------------------------------------------------------AACCAAC-TTATCACATATTTCATCATGGTTACTGCATTATTTCCTCGT-ATTTAGTTTCATTTTCATATAATGTACAGAGTTGGGATTTGGTGGCACAACGCGTTTTTGATATTATGAAGGACTATCCAAATTTACGATTAACTCATGGTCGGAAGGTACTATTTCAGTTCTAGACCTAAACTTTTCTACGCATTTTACAAGAGACATGACTTGTTACAAAACTTTAGTCGTTTATGTTC---------------CTTTTTAAGAGACATATCTGTTATTCAACTTAGTAATATATGTTTACCGATAATGTTCAGGTTTTAGAGGTTCGACCGGTGATTGACTGGGATAAGGGTAAAGCTGTAACATTTTTGCTCGAATCACTTGGTGAGTTAGTTTGTTGATTAT-TAATGGTTAGTTTATGTGTATTCAAGGATCAGAAATTTGTATTGCAGTTACTGACACTGGGCATGTTTTCATTTAGGACTTAGCGACGACGATGATGTGCTAGCTATATATATTGGTGACGATCGGACCGATGAAGATGCATTTAAGGTTAATATGTTGCTGGTTATCATGA-GCTATACTTAAATTGAATGTTCTTCAATTTTTCTTTTCCTTACTTTATATAACTGATATAAAATGGACTGTAACAGGTTTTGAGTGAGGTTAATAAAGGTTTTGGAATCTTAGTCTCTTCCGCCCCTAAAGAAAGCAACGCGGTTTACTCTCTTTGTGATCCTTCAGAGGTAATTCTTATGGTTGTAATTTAGTTTTTATGATTATTCCTTTGATAGTTTTGTTGCAATTGGAAGAATATACATGTTCTTATGGTTTACTCTCTTTGTACATTTGCTTTAGCAATAGACATTTTGTTTGCTAGTACATTGGAATAATGTTTGTATCATTAGGGCCTTGTTTGGATA--AACAACTTATTTAAA--GT---------------------CAAACTTGTGGTATATGCAGGTCATGGAATTTCTCAAGTCACTTGTGGTATGGAAATCAAGCTCTATAGTATAA
>medicaginoides 
-GATGTTCGTTCTAATGGTTGGCTTGATGCAATGAGATCATCTTCTCCTACTCACAAGAAAATATCGATGGATATTGGTCATGGTGTTGCATCTTCTGAAGCTGATGCTGCTTATTTAACCTGGCTGGTATG-AAACACATACTAGTACTACCCTCTATGTAATTTGTTGCGGAAGTTCGGTTTGTGCAGTTTCCTTATTCGTTTCCTTTTTTTATAATTTTTGCAGCTAGAGTTTCCATCAGCAATTGGGGCCTTTGAACAAATTACTAACCTTGCAAAAGGCAAGAAAATAGCATTGTTTCTTGATTACGATGGGACTCTTTCGCCAATTGTTGACAATCCTGAGCGTGCTTTCATGTCCGACAACGTATGTAATATTCTGCAAAGGCAAATGCTTGCAATAGCAATACACTTTTTAACATAATCTTGGACAAAAAAGTGTTCAAATGTGTAAAAAGAGTGTGTTTCTAGCATTGTTTTCCTCCCGATTATTTTTCTTCTTTTGTTTTGATTTAACTGATTCTGATCATGCAACATCTGCAGATGCGTGCTGCTGTTAAAAGTGTGGCAGAGTATTTCCCGACTGCAATAATAAGTGGAAGAAGCCGTGAAAAGGTAGCTG-AAGAATTCTATGAAAT----AAAACTATTATCTTCCTGTACTTCATTTTTCTCTTTTATGTTTACTAACACCTGCATATAGAGAAATGTAAATAACAAACTTCCATGTTTGTACTAGCTCAGTGGTAAGAGCTTGACCTTGTAACCTCAAGGGACAAAGTTCAAATCCCCTCGGGTACAGTTGAAAAATGGCGATCAGCATTAC-TTTATTTAATAATAATTTCCATCTTCCGC--------------------TATGTTCGTGTTAGGTTTTGATTCCGACCATTTTTGCACCTTATTTCTTCAGGTACATGAATTTGTTGGATTAACAGATCTCCATTATGCTGGTAGTCATGGAATGGACATAATTGGTCCTCTTAGACCGTCTATATCTGATAATCACCCTAATTGCATTAGGTCTACTGATAAGAAGGTAACAGTTTTTAACTCAAGGTTTCTATCT-AGCATATGTTTCTGATCTTACTTCACTTTGTCTCTCTAGTTCTAGAAGTATCTGTCAAAAGGGTCCTTTTATTGATTTATAATCTTCTAAAATTACAGGGTAAGGAAGTTAATTTATTCCAACCTGCTGCGGAATTCCTGCCTATGATCGATGAGGTATGTATATTGTATATATGAAAAGTACTTCAATTAAATCACCTATCAATTTTTATTCTAGATTGAAATACGGTGTTATCCTAGCCTGTGTAGCACCG--------ACACTTCACATCAAAGGCTTGTCTGGTGTCCAACACCGACAGATGTATTTACATTCAAATATTTCATTTTCTCAAATTATTATTGGTGTCAA---CATGTCCGTCTAAGTGTTAGTGTCGTGCCCGATGTCTGTGTTAGTGCTTCATAGATCATGACTGGCTCATGTTTATGCAGGTCCGTAAGTTGCTCACCGAGAGTACAAAAGACATCAAAGGAGCAAAAATTGAGAACAATAAGTTTTGTGTGTCTGTACATTATCGTAATGTAGAGGAGGAGGTACTGTCTACTACTCCCTTCTTTCCTTTTTGGTTGTCGCTCTT-GCATAAAAAATTTAGTCGTTTTCAAAGTTCAATGCAACTTTAAC-----------------------------TATTGTTTTGTCAATAAATCGGTAGTTTTTCTGCCTAAAATGATTCCATTTTTAACCAAC-TTATCACATATTTCATCATGGTTACTGCGTTATTTCCTCTT-ATTTAGTTTCATTTTCATATAATCTACAGAGTTGGGATTTGGTAGCACAACGCGTTTTTGATATTATGAAGGACTATCCACATTTACGATTAACTCATGGTCGGAAGGTACTATTTCAGTTCTAGACCTAAACTTTTCTACTCATTTTACAAGAGAGAGAACTTGTTACAAAACTTTAGTAGTTTATGTTCACTAATTTTCATGTTCCTTTTAAGAAACATATCTGTTATTCAACTTAGTAATATATGTTTACTGATAATGTTCAGGTTTTAGAGGTTCGACCAGTGATTGACTGGGATAAGGGAAAAGCTGTTACATTTTTGCTTGAATCACTTGGTGAGTTAATTTGTTGATTATGTAATGGTTAGTTTGC-TGTATTCAAGGATCAGAAATTTGTATTGCAGTAACTGACACTAGACATGTTTTCATTTAGAACTTAGCGACGACGATGATGTGCTAGCTATATATATTGGTGACGATCGGACTGATGAAGACGCATTTAAGGTTAATATGTTGCTTGTTATTACGATGCTATACTTAAATTGAATATTCTTCAATTTTTCGTTTCCTTACTTTATATAACTGATATAAAATGGACTGTAACAGGTTTTGAGTGAGGTTAATAAAGGTTTTGGAATCTTAGTCTCTTCCGCCCCTAAAGAAAGCAATGCGGTTTACTCTCTTTGTGATCCTTCAGAGGTAATTCTTATGGTTGTAATTTGGTTTATATG---GTTCCTTTGACAGTTTTGTTGCAATT----------------------------------TTGTACATTTGCTTTGGTACTAGATATGTTGTTTGCTAGTTCCTTGGAATAATGTTTGTATCATTAGCGTCTTGTTTGGATA---------------TATTGTTTTCTGATGACA----------CATAATGTTGTATATGCAGGTGATGGAATTTCTGAAGTCACTTGTGGTATGGAAATCAAGCTCTACAGTATAA
>Msulcatus 
-GATGTTCGTTCTAATGGCTGGCTCGATGCAATGAGATCGTCTTCTCCTACTCACAAGAAAATCTCTATGGATATTGGTCATGGTGTTGCATCTTCTGAAGCTGATGCTGCTTATTTAACATGGCTGGTATAAAAAAACATACTAGTACTACCCTCTATGTAATTTGTTCAGCAAGTTCTGTTTGTGCAGTTTCGTTATTCGTTTCGT-TTTTTATAATTTTTGCAGCTAGAGTTTCCATCAGCACTTGCGTCTTTTGAGCAAATTACTAACCTTGCAAAAGGCAAGAAAATCGCATTGTTTCTTGATTACGATGGGACTCTTTCGCCAATTGTTGACAATCCTGAGCGTGCTTTCATGTCCGACAACGTATGTAATATTCTGCAAAAGCGAATGCTTGCAATA------CACTTCTTAACATAATCTAGAA-------------------------------TTTCACCTGAATATTTTT---------TTTTTGAATTCTCTTTTTCTGATTTGGTTGATTTTGATCCTGTAACATATGCAGATGCGTGCTGCTGTTAAACATTTGGCAGAATATTTTCCGACCGCAATAATTAGTGGAAGAAGTCGTGAAAAGGTAGTTGG-AGGATTTTATAAAAC----AAAACAGTTTTCTTCCTTTATATCATTTTTCT--TTAATTTTAACTAACAACTGCATATAGAGAAATGTAAATAACAAACTTCCATGTTTGTACTAGCTCAGTGGTAAGAGCTTGACCTTGTAACCTCAAGGGACAGAGTTCAAATCCCCTCGGGTACAGTTGAAAAATGACTATTAGTGTCCGCAATATTTCTCTTGTA-------------------------------AATTTTTTTCGT--AAGGTTTTGATTCCAACCATTGTTGCACCTTATTTCTTCAGGTACATGAATTTGTTGGATTAACAGATCTCTATTATGCCGGTAGTCATGGAATGGACATTATTGGTCCTCTTAGACAATCTGTATCTGATAATCACCCGAATTGCATTAGGTCTACTGATAAGAAGGTACTAGTTTTCAATTCAAGGTTTCAATCTTAGCATATTTTTCTGATCTT-----ACTTTGCCTTTCTAGTTCTAGAAGTATCTTTCTAAATGGTTCATATATTGATTTATAATCTTCTAAAATTACAGGGTAAGGAAGTTAATTTATTCCAACCTGCTGCTGAATTCATACCTATGATTGATGAGGTGTGTATAATGTATATATGAATAAAACTTTAATTGAATCACTTTTCAATTTTTATTATAGATTGAAATATGTTGTTATCCTAGCCTGTGTAGCACC--------GACACTTCACATCAAAGGTGTGTCTGGTGTCCAACAACGCCAAATGTAGTTACATTCAAATGTTTCATTTTCTCAAAATATTTCTGGTGTCAATAACATGTCAGTGTAAGTGTTAGTGGCGTG-----------TGTCAGTA-TTCATAGATCATGACTGGCTCGTGTTTATGCAGGTACGTAGGTTGCTCATTGAGTGTACAGAAGACATCAAAGGAGCAAAAGTTGAGAACAATAAGTTTTGTGTCTCTGTACATTATCGTAATGTAGACGAGGAGGTACCGTCTATTGCTCCCTCCATTCCTTCTTAACTGTCCCTCTTAGTATAAAAAATGTGATCCTATTTATTTGTCG----------------------------------------------------------------------------------CTCTCAAAGGTCAATGCAACATTAACTATTTTGTAAATAATGACGTAAAGTGATT-CCTCTT-ATTTAGTTTCATTTTTATATAATGTACAGAGTTGGGATTTGGTGGCACAACGCGTTTATGATATTATGAAGGACTATCCACATTTACGATTAACTCATGGTCGAAAGGTACTATTTCAGTTCTAGACCTAAACTTTTCTACTCATTTTACTAGAAACATAACTTGTTTCAAAACTTTAGTAGTTTATGTTCACTAATTTTCATGTTCTTTTTAAGAGACATATCTGTTATTCAACTTAGTAATATATGTTCACTGATAATTTTCAGGTTTTAGAGGTTCGACCGGTGATTGACTGGGATAAGGGTAAAGCTGTTACATTTTTGCTTGAATCACTTGGTGAGTTCATTAGTTGATTATTTAATGGCTACTTTAC-TGTATTCAAGGATCAGAATTTTGTTTTGCAGCAAATGACATTTGACATGTATTTATTTAGGACTTAACGACGATGATGACGTTCTTGCTATATATATTGGGGACGATCGGACAGATGAAGATGCATTTAAGGT------------------------------------------------------------------------------------------------------TTTGAGTGAGGTTAATAAAGGTTTTGGAATCTTAGTCTCTTCCGCCCCTAAAGAAAGCAACGCGGCTTACTCTCTTTGTGATCCTTCCGAGGTAATTCTTATAGTTGCAATTTAGTTTATATG---ATTCCTTTGAAAGTTTTGTTGCAA----------------------------------TTTTGTACATTTGCTTCTGCAATAGACATGTTGCCTGCAAGCACATTGGAATAATATTTGTATCATTAGGGCCTTGTTTGGTTATGTATAATAGTATTATATTGTTTTCTGATGACATA-ATTCTACCATAATG-------TGCAGGTCATGGAATTTCTCAAGTCACTTGTGATATGGAAATCAAGCTCTATAGTATAA
>Mneapolitanus 
-GATGTTCGTTCTAATGGCTGGCTCGATGCAATGAGATCGTCTTCTCCTACTCACAAGAAAATATCTATGGATATTGGTCATGGTGTTGCATCTTCTGAAGCTGATGCTGCTTACTTAACATGGCTGGTATA-AAACACATACTTGTACTACCCTCTATTTAATTTTTTCTGGAAGTTCTGTTTGTGCAGTTTCGTTATTCGTTTCCT-TTTTTATAATTTTCGCAGCTGGAGTTTCCATCAGCACTTGCGTCTTTTGAGCAAATTACTAACCTTGCAAAAGGCAAGAAAATAGCGTTGTTTCTTGATTACGATGGGACTCTTTCGCCAATTGTTGACAATCCTGAGCGTGCTTTCATGTCCGAAAACGTATGTAATATTCTGCAAAAGCGAATGCTTGCAATA------CACTTTTTAACATAATTTAGAA-------------------------------TTTCACGTTAATATTTT----------TTTTTTAATTCTCATTTTTTGATTTGGCTGATTTTGATCATGTAACATATGCAGATGCGTGCTGCTGTTAAACATTTGGCGGAATATTTTCCGACCGCAATAATTAGTGGAAGAAGCCGTGAAAAGGTAGTTCGA--GATTTTATAAAAC----AAAACAGCTTTCTTCCTTTATATCATTTCTCT---TTAATTTAACTAACAATCGCATATAGAGAAATGTAAATAACAAACTTCCATGTTTGTACTAGCTCAGTGGTAAGAGCTTGACCTTGTAACCTCAAGGGACAGAGTTCAAATCCCCTCGGGTACAGTTGAAAAATGACCATTAGTGTCACTTTCCTTCTTCCGCAATATTTTTCTTGT-----------------AAAAAAATGTTCGT--TAGGTTTTGATTCCAACCATTGTTGCACCGTATTTCTTCAGGTACATGAATTTGTTGGATTAACAGATCTCTATTATGCTGGTAGTCATGGAATGGACATTATCGGCCCTCTTAGACAATCTGTATCTGATAATCACCCGAATTGCATTAGGTCTACTGATAAGAAGGTACTAGTTTTCAATTCAAGGTTTCT-----AGCATATGTTTCTGATCTTACTTCACTTTGCCTTTCTAGTTCTAGAAGTATCTTTTTGAAGGGTCCCTATATTGATTTATAATCTTCTAAAATTACAGGGTAAGGAAGTTAATTTATTCCAACCTGCCGCTGAATTCCTGCCTATGATTGATGAGGTATGAATAGTTTAGATATGAAAAATACTTCAATTGAATCACCTTTCAATTTTTAGTTTAGATTGAAATGTGTTGTTATCCTAGCCTGTGTAACACCGAGTCACTGACACTTCACATCAAAAGCGTGTCTGATATCCAACACCGACACATGTAGTTACATTCAAATATTTCATTTTCTCAAATTATTACCGATGTCAA---CATGTCAGTGTAAGTGTTAGTGCAGTG-----------TGTCGGTGCTTCATAGATCATGACCGGCTCATGTTTATGCAGGTACGTAAGTTGCTCATTGACTGTACAGAAGACATCAAAGGAGCAAAAATTGAGAACAATAAGTTTTGTGTCTCTGTACATTATCGTAATGTAGACGAGGAGGTACTGTCTACTGCCCCCTCCATTCCATTTTAATTGTCGCTTTTAGTATAAAAAATGTGTTCCTATTTATTTGTCG-------------------------------------------------------------------------------------------------------------------------------------------CTCTT-ATTTAGTTTCATTTTCATATAATATCCAGAGTTGGGATTTGGTGGCACAACGTGTTTTTGATATTATGAAGGACTATCCACATTTACGATTAACTCATGGTCGGAAGGTACTATTTCAGTTCTAGACCTAAACTTTTCTACTCATTTTACTAGAGACGTAACTTGTTACAAAA---------------------------------AATTTTAAGAAACATATCTGATATTCAACTTAGTAATATATGTTTACTGATAATTTTCAGGTTTTAGAGGTTCGACCGGTGATTGACTGGGATAAGGGAAAAGCTGTTACATTTTTGCTTGAATCACTTGGTGAGTTCATTAGTTCATTATTTAATGGCTACTTTAC-TGTATTCAAGGATCAAAATTTTGTTTTGCAGCAAATGACATTTAACATGTATTTATTTAGGACTTAATGACGACGATGACGTTCTAGCTATATATATTGGGGACGATCGGACAGATGAAGATGCATTTAAGGT------------------------------------------------------------------------------------------------------TTTGAGTGAGGTTAATAAAGGTTTTGGAATCTTAGTCTCTTCC-CCCCTAAAGAAAGCAACGCGGCTTACTCTSTTTGTGATCCTTCAGAGGTAATTYTYATGGTTGTAATTTAGTTTATATG---ATTCCTTTGRCAATTATGTTGCAA----------------------------------TTTTGTACATTTGTTTTGGCAATAGACATGTTGTTTGCTAGTACATTGGAATWATATTTGTATCATTAWGGCCTTGT-------TGTATAATATTATTATATTGTTTTCTGATGACATACATTCTACCATAATG-------TGCAGGTCATGGAATTTCTCAAGTCACTTGTGATATGGAAATCAAGCTCTATAGTATAA
