# Supplementary material for: Phylogenetic Properties of 50 Nuclear Loci in Medicago (Leguminosae) Generated Using Multiplexed Sequence Capture and Next-Generation Sequencing
Source: PLoS One. 2014 Oct 17;9(10):e109704. doi: 10.1371/journal.pone.0109704 (PMC4201463; doi:10.1371/journal.pone.0109704)
Supplement: S1 Alignments — (ZIP) [file pone.0109704.s001.zip › alignments_50loci/gene5_Medtr2g038160.1.fasta]

>truncatula 
AATTGAAGCAGCTTCTGCTGCACATCCTACTGCTGATGTCTTCATCAATTTCGCATCGTTTAGGAGGTT-----GGTAAATTATTTTT--TTGTTTTGAGCCTATGACATCTTATTGTACAATAGTACTTAAATAATGTCTGCATATCTAAA-AATATCTCATTTCATATTTTGGTATATTGCATGATTTGTTTCATTAGCTAAATAGATTTTGTAGTTCAGTATTAGAATAATTAGAGGTCAATAATCTGTCTTTGTTTCATATCACATAAAATCAATGTAAATTAAGTTATTCAGTCTCTATTTTTTTGTTTTATTCCTTCCCTATATAAATGTTTCAAATTTTAACAAGGCCAAGTTGATCTATATGCAGTGCCGCCGCATCATCCATGGCTGCTTTGAAGCAGCCTACAATTAGAGTTGTTGCTATTATTGCTGAAGGGGTACCCGAGTCAGACACCAAGGAATTGATTGCATATGCCCGGTCAAACAATAAGGTGGTTATTCAAATGGAAATTGATCAACTTTAGTAGCTTTATTATAAAGTGAAAAAACTTATTTTAGTGCTCATGGTTTGGCAGGTTGTTATTGGCCCAGCCACTGTCGGAGGCATTCAAGCTGGGGCTTTTAAAATTGGTGACACGGCTGGAACAATTGACAATATAATCCAGTGCAAGCTCTACAGGCCTGGATCTGTTGGATTCGTTTCTAAATCTGTATGTAGTCATTTCCTACTTATGTTGATGGCTTTATTTTCTAGTTGAGGATAGAACTTTTTATTGAAAACCACTTAGCTGCAGCATGAATTTTAACAATAATCCTTGACATTGTAGAGATAACTATGAATGATGTCTTCTGCCTGTTTATACTTGTCCTTAACGGCTTAGTTCATCTAAAATCTTGAAAAATAGTTTCTAGGCATTTTCTAGAATACCTAATTTTCTAAAATGATTATTGAGTAAATTGAGTATTCCTAGAT---AGGTGTTAAGTGAATATAATTGCTATTGCAAAAGGACAGATTGAAATGGTTAGTGATATTGCAATTTGCTGAGATTATATCCTCATATTTGAATTTATTTTAAGTCACTCATATCTTGTTTCTTTCTCCTTCCCAAAAGAATCAAAGAGCTTTCCTTAAGATACTTTGATGGGGACTAAACTCAATCTGATTATATTTACGTGAATTTATTTATTTAATGTTAAAAGTACCAAATGATAGTTTAAAGAAACTTAGAATTTGAGCTTTGTTTCTTATGGTGCATAATGTATGCATGGA-TGGTTCTGAAAGGAGACTACCTTTTGAATTGCAGGGTGGGATGTCCAACGAATTATACAACTCCATTGCCCGTGTAACTGATGGCATTTATGAAGGTAATGCATGCTGATTTAATCTTTTCGGCTTT-TGTCAATGCTAATATTGAGTTATATCTCATTTGCAAAAAATAAATAAAAATACTGAGTTATTATATCTTACTTTGCTATAGGCATTGCCATTGGAGGAGATGTTTTCCCCGGTTCCACTCTATCTGACCATGTTTTACGGTTTAACAACATACCACAGGTAATTTTTTCTTTCATCTTGTAAAACTATGCAAAACATCTGCATTTCAAAAAAGGC---TTACTATAATGCAGAGTATATCAGTTCTTTGTCAAT-----------------------------------------------------------------------------------------------------------------------------------------------------------------------------------------------------------------------------------GATCTGTCTGGATTTATTTACATTAAACCTCAGGTTAAAATGATAGTGGTGCTTGGAGAGCTTGGTGGGCGTGATGAATATTCTTTAGTGGAAGCCCTAAAACAAGGGAAAGTGACCAAACCTGTTGTTGCCTGGGTTAGTGGAACTTGTGCAACACTCTTCAAATCGGAAGTACAATTCGGTCATGCTGTATGTCACTGCTCC--TATCTTTTAACAAATTTCTCAATTAAC-GCTTTCATCAT-AAAAGGACCACACTCTTAATGCTACTTGCACTTGTATAAACCAGGGAGCTAAAAGTGGCGGTGATATGGAGTCTGCTCAAGGGAAGAATCAAGCACTAAGAGAAGCTGGAGCTGTTGTTCCTACTTCTTATGAATCTTTTGAAACTTCAATTAAAGAAACATTTGACAAATTGGTTAGTTTGCGTGTATATTTAAATTTTCCATATCT---TAATTCA------------------------------------CCTCTTAAAGAAGTCTCTTTTCAATTCATACCTTAATTAACTATAATA
>italica 
AATTGAAGCAGCTTCTGCTGCACATCCTACTGCTGATGTCTTCATCAATTTCGCATCGTTTAGGAGGTT-----GGTAAATTATTTTTTATTGTTTTGAGTCTATGACATGTTATTGTACAATAGCACTTAAATAATGTCTGCATATCTAAA-AATATCTCATTTCATATTTTGGTATATTGCATGATTTGTTTCATTAGCTAAATAGATTTTGTAGTTCAGTATTCGAATAATTAGAGGTCAATAATCTGTCTTTGTTTCAAAACACATAAAATCAATGTAAATTAAGTTTTTCAGTCTCTATTTTTTG-TTTTATTCCTTCCCTATATAAATCTTTCAAATTTTAACAAGGCCAAGTTGATCTATATGCAGTGCCGCCGCATCATCCATGGCTGCTTTGAAGCAGCCTACAATTAGAGTTGTTGCTATTATTGCTGAAGGGGTACCCGAGGCAGACACCAAGGAATTGATTGCATATGCCCGGTCAAACAATAAGGTGGTTATTCAAATGGAAATTGATCAACTTTAGTAGCTTTATTGTAAAGTGAAAAAACTTATTTTAGTGCTCATGGTTTGGCAGGTTGTTATTGGCCCAGCCACTGTCGGAGGCATTCAAGCTGGGGCTTTTAAAATTGGTGACACGGCTGGAACAATTGACAATATAATCCAGTGCAAGCTCTACAGGCCTGGATCTGTTGGATTCGTTTCTAAATCTGTATGTAGTCATTTCCTACTTATGTTGATGGCTTTATTTTCTAGTTGAGGATAGAACTTTTTATTGAAAACCACTTAGCTGCAGCATGAATTTTAACAATAATCCTTGACATTGTAGAGATAACTATGAATGATGTCTTCTGCCTGTTTATATTTGTCCTTAACGGCTTAGTTCATCTAAAATCTTGAAAAATAGTTTCTAGGCATTTTCTAGAATACCTAATTTTCTAAAATGATTATTGAGTAAATTGAGTATGCCTAGAT---AGGTGTTAAGTGAATATAAT---TATTGCAAAAGGACAGATTGAAATGGTTAGTTATATTGCAATTTGCTGAGATTATATCCTCATATTTGAATTTATTTTAAGTCACTCATATCTTGTTTCTTTCTCCTTCCCAAAAGAATCAAAGAGCTTTCCTTAAGATACTTTAATGGGGACTAAACT-AATCTGATTATATTTACGTGAATTTGTTTATTTAATGTTAAAAGTACCAAATGATAGTTTAAAGAAACTTAGAATTTGAGCTTTATTTCTTATGGTGCATAATGTATGCATGGA-TGGTTCTGAGAGGAGACTACCTTTTGAATTGCAGGGTGGGATGTCCAACGAATTATACAACTCCATTGCCCGTGTAACTGATGGCATTTATGAAGGTAATGCATGCTGATTTAATCTTTTCGGCTTT-TGTCAATGCTAATATTGAGTTATATCTCATTTGCAAAAAATAAATAAAAATACTGAGTTATTATATCTTACTTTGCTATAGGCATTGCCATTGGAGGAGATGTTTTCCCCGGTTCCACTCTATCTGACCATGTTTTACGGTTTAACAACATACCACAGGTAATTTTTTCTTTCATCTTGTAAAACTATGCAAACCATCTGCATTTCAAAAAAGGC---TTACTATAATGCAGAGCATATCAGTTCTTTGTCAAT-----------------------------------------------------------------------------------------------------------------------------------------------------------------------------------------------------------------------------------GATCTGTCTGGATTTATTTACATTAAACCTCAGGTTAAAATGATAGTAGTGCTTGGAGAGCTTGGTGGGCGTGATGAATATTCTTTAGTGGAAGCCCTAAAACAAGGGAAAGTGACCAAACCTGTTGTTGCCTGGGTTAGTGGAACTTGTGCAACACTCTTCAAATCGGAAGTACAATTCGGTCATGCTGTATGTCACTGCTCC--TATCTTTTAACAAATTTCTCAATTAAC-GCTTTCATCAT-AAAAGGACCACACTCTTAATGCTACTTGCACTTGTATAAACCAGGGAGCTAAAAGTGGCGGTGATATGGAGTCTGCTCAAGGGAAGAATCAAGCACTAAGAGAAGCTGGAGCTGTTGTTCCTACTTCTTATGAATCTTTTGAAACTTCAATTAAAGAAACATTTGACAAATTGGTTAGTTTGCGTGTGTATTTAAATTTTCCATATCT---TAATTCA------------------------------------CCTCTTAAAGAAGTCTCTTTTCAATTCATACCTTAATTAACTATAATA
>sativa 
-----------------------------------------------------------TTAGGAGGTT-----AGTAAATTATTTATTATTGTTTTGAGCCTATGAAATCTTATTGTACAATCGTACATAAATACTGTCTGCATATCTATAAAATATCTCATTTCATATTTTGGTATATTGCATGATTTGTGTCATTAGCTAAATAGATTTTGGAGTTCAGTATTAGAATAATGAGAGGTCAATACTTTGTCTTTGTATCATATCACATAAAATCAATGTAAATTAAATTATTCAGTCTCTATTTTTTGTTTTTATTCTTTCCCTATATAAATCTTTCAAA-TTTAACAAGGCCAAGTTGATCTATATGCAGTGCCGCCGCATCATCCATGGCTGCTTTGAAGCAGCCTACAATTAGAGTTGTTGCTATTATTGCTGAAGGGGTACCCGAGTCAGACACCAAGCAATTGATTGCATATGCCCGGTCAAACAATAAGGTGGTGATTCAAATGGAAATTGATCAACTTTAGTAGCTTTATTGTAAAATGAAAAAACTTATTTTAGTGGTCATGGTTTGGCAGGTTGTTATTGGCCCAGCCACTGTCGGAGGCATTCAAGCTGGTGCTTTTAAAATCGGTGACACAGCTGGAACAATTGACAATATAATCCAGTCCAAGCTCTACAGGCCTGGATCTGTTGGATTCGTTTCTAAATCTGTATGTAGTCATTTCCTGCTTATGTTGATGGCTTTATTTTCTAGTTGAGGATAGAACTTT-TATTGAGCACCACGTAGCTGCAGCATGAATTTTAACAATAATCCTTGACATTGTAGAGATAACTATGAATGATGTCTTCTGCCTGTTTATACTTGTCCTTAACGGCTTAGTTCATCTAAAATCTTGAAAAATAGTTTCTAGGCATTTTGTAGAATACCTAATTTTCTAAAATGATTATTGAGTAAATTTATTATGCCTAGAT---AGGTGTTAAGTGAATATAATTGCTATTGCAACAGGACAGATTGAAATGGTTAGTTATATTGCAATTTGCTGAGATTATATCCTCATCTTTGAATTTATTTTAAGTCACTCATATCTTGTTTCTTTCTCCTTCCCAAAAGAATCAAAGAGCTTTCCTTAAGATACTTTGCTGGGGACTAAACTCAATCTGATTATATTTACATGAATTTGTTTATTTAATGTTAAAAGTACCAAATGATAGTTTAAAGAAAATTAGAATTTGAGCTTTATTTCTTATGGTGCATAATGTATGCATGGA-TGGTTCTGAGAGGAGACTACCTTTTGAATTGCAGGGTGGGATGTCCAACGAATTATACAACTGCATTGCCCGTGTAACTGATGGCATTTATGAAGGTAATGCATGCTGATTTAATCTTTTCGGCTTT-TGTTAATGCTAATATTGAGTTATATCTCATTTGCAAAAAATAAATAAAAATACTGAGTTATTATATCTTACTTTGCTATAGGCATTGCAATTGGAGGAGATGTTTTCCCCGGTTCCACTCTATCTGACCATGTTTTACGGTTTAACAACATACCACAGGTAATTTTTTCTTTCATCTTGTAAAACTATGCAAAACATCTGCATTTCAAAAAAGGC---TTACTATAATGCAGAGCATATCAGTTCTTTGTCAAT-----------------------------------------------------------------------------------------------------------------------------------------------------------------------------------------------------------------------------------GACCTGTCTGGATTTATTTACATTAAACCTCAGGTTAAAATGATAGTAGTGCTTGGAGAGCTTGGTGGGCGTGATGAATATTCTTTAGTGGAAGCCCTAAAACAAGGGAAAGTGACCAAACCTGTTGTTGCCTGGGTTAGTGGAACTTGTGCAACACTCTTCAAATCGGAAGTACAATTCGGTCATGCTGTATGTCACTGCTCC--TATCTTTTAACAAATTTCTCAATTAAT-GCTTTCCTCATAAAAAGGACCACACTCTTAATGCTACTTGCACTTGTATAAATCAGGGAGCTAAAAGTGGCGGTGATATGGAGTCTGCTCAAGGGAAGAATCAAGCACTAAGAGAAGCTGGAGCTGTTGTTCCTACTTCGTATGAAGCTTTTGAAACTTCAATTAAAGAAACATTTGACAAATTGGTTAGTTTGCGTGTGTATTTAAATTTTCCATATCT---TAATTCA------------------------------------CCTTTTAAAGAAGTCTCTTTTCAATTCATACCTTAATTAACTATAATA
>medicaginoides 
CATCGAAGCAGCTTCTGCTGCACATCCTACTGCCGATGTCTTCATCAATTTTGCATCGTTTAGGAGGTT-----AGTAAATTATTTATTATTGTTTTGAGCCTATGACATCATATTGTTCAATAGTACATAAATACTGTCTGCATATCTAAA-AATATCTCATTTCATATTTTGGTATATTGCATGATTTGTTTCATTAGTTAACTAGAATTTGGAGTTCAGGATTAAAATAAATAGAGGTCAATACTTTGT-------------CACACAAAATCAATGTAA-TTAAATTATTCAGTCTCTATTTTATGTTTTTATTCTTCCCCTTTATAAATCTTTCAAATTTTAACAAGGCCAAGTTGATCTATATGCAGTGCCGCCGCATCATCCATGGCTGCTTTGAAGCAGCCTACAATTAGAGTTGTTGCTATTATTGCTGAAGGAGTACCCGAGTCAGACACCAAGCAATTGATTGCATATGCTCGGTCAAACAATAAGGTGACGATTCAAATGGAA-TT-ATCAACTTTAGTAGCTTTATTGTAAAGTGGAAAAACTTATTTTAATGCTCATGGTTTGGCAGGTTGTTATTGGCCCAGCCACTGTCGGAGGCATTCAAGCTGGGGCTTTTAAAATTGGTGACACAGCTGGAACAATTGACAATATAATTCAGTGCAAGCTCTACAGGCCTGGATCTGTTGGATTTGTTTCTAAATCTGTATGTAGTCATTTCCTGCTTATGTTGCTGGCTTTATTTTCTAGTTGAGGATAGAACTTTTTATTGAGCACCACTTAGCTGCAGCATGAATTTTAACAATAATCCTTGACATTGTAGAGATAACTATGAATGATGTCTTCTGCCTGTTTATACTTGTCTTTAACGGCTTAGTTCATCTAAAATCTTGAAAAATAGTTTCTAGGCATTTTCTAGAATACCTAATTTTCTAAAATGATTATTGAGTAAATTTAGTATGCCTAGAT---AGGTGTTAAGTGAATATAATTGCTATTGCAACAGGACAAATTGAAATGGTTAGTTATGTTGCAATTTGCTGAGATCTTATCCTCATCTTTGAATTTATTTTAAGTCACTCATATCTTGTTTCTTTCTCCTTCCCAAAAGAATCAAAGAGCTTTCCTTAAGATACTTTGATGGGGAGTAAACTCAATCTGATAATATTTACGTGAATTTGTTTATTTAATGTTAAAAGTACCAAATGGTAGTTTAAAGAAACTTAGAATTTGAGCTTTATTTCTTATGGTGCATAATGTATGCATGGA-TGGTTCTGAGAGGACACTACCTTTTGAATTGCAGGGTGGGATGTCCAACGAATTATACAACTCCATTGCCCGTGTAACTGATGGCATTTATGAAGGTAATACATGCTGATTTAATCTTTTCGGCTTT-TTTTAATGCTAATATTGAGTTATATCTCATTTGCAAAAAATAAATAAAAATAATGAGTTATTATATCTTACTTGGCTATAGGCATTGCCATTGGAGGAGATGTTTTCCCCGGTTCCACTCTATCTGACCATGTTTTACGATTTAACAACATACCACAGGTAAATATTTCTTTCATCTTGTGAAACTACGCAAAATATCTGCAATTAAAAAATGGC---GTACTATAAAGCCGAGCATATCAGTTCTTTGTCAAT-----------------------------------------------------------------------------------------------------------------------------------------------------------------------------------------------------------------------------------GACCTGTCTGGATTTATTTACATTAAACCTCAGGTTAAAATGATAGTAGTACTTGGAGAGCTTGGTGGACGTGATGAATATTCTTTAGTGGAAGCCCTAAAACAAGGGAAAGTGACCAAACCTGTTGTTGCCTGGGTTAGTGGAACTTGTGCAACACTCTTCAAATCGGAAGTACAATTCGGTCATGCTGTATGTCACTGCTCCTTTATCATTTGACAATTTTCTCAATTAAT-GCATTCATCATAAAAAGGACCACACTTTTAATGCTACTTGCACTTGTATAAATCAGGGAGCTAAAAGTGGCGGTGATATGGAATCTGCTCAAGGGAAGAATCAAGCACTAAGAGAAGCTGGAGCTGTTGTTCCTACTTCGTATGAAGCTTTTGAAACTTCAATTAAAGAAACATTTGACAAATTGGTTAGTTTGCACGTGTATTTAAATTTTCCATATCT---TAATTCAGTTTTCTCCCCTCCCCTAATCCCCTAAAGGGGACAACCTTTTAAAGAAGTCTCTTTTCAATTCATACCTTAATTAGCTACAATA
>Msulcatus 
AATTGAAGCAGCTTGTGCTGCACATCCTACTGCCGATGTCTTCATCAATTTTGCATCCTTTAGGAGGTTAGTAAAGTAAATTATTTGTTATTGTTTTGAGCCTATGGCATCTTATTGAACAATAGTACATGAATGCTATCGACATATCTAAAAAAGATCTCAATCCAGATTTTGGTGTATTGCATAGTTTGTTTCATTAGTTAACTAGAATTTGAAGTCCAGTATTAAAATAAATA----------------------------------------------------------------------------ATTCTTCTTTCCC--TATAAATCTTTCTAATTTTAACAAGTCCATTGTGATCTATATGTAGTGCTGCTGCATCATCCATGTCTGCTTTGAAGCAGCCTACAATTAGAGTTGTTGCTATTATTGCTGAAGGAGTGCCGGAATCAGACACTAAGCAATTGATTGCATATGCCCGGTCAAACAATAAGGTRGTWATTCAAATGRAAATTGATCAACTTTAGTASCTTTATTGTAAAGTGAAAARACTTATTTTAGTGCTCRTGGTTTGGYAGGTTGTTATTGGCCCAGCCACTGTYGGAGGCATTCAAGCTGGGGCTTTYAAAATYGGTGACACAGCYGGAACAATTGACAATATAATCCARTGCAAGCTCTACAGGCCTGGATCTGTTGGATTTGTTTCTAAATCTGTATGTAGTCATTTCCTGCTTATGTTACCGGCATTATTTTCTCGTCGTTCGCAGAACTTTTTATTGAGTACCACTTAGATGCAGCTTGAATTTTAATAATAATCCTTGGCATTGTAGAGATGACTATGAATGATGTCTTCTGCCTGTTTATACTTGTCCCTCATGGCTTAGTTCATCTAAAATCTTGAAAAAGAGTTATTAAGCATTTTCTAGAATACCTATTCTTCAAAAATGCTTATCGAGTAGATTTAGTATGTGTAAATAGTAGGTCCTAACTGAATATAATTGCTATTGCAACAGGACAAATTGAAATGGTTAGTTATATTGCAATTTGCTGAGCTTATGTCCTTATCTTTGAATTTATTTTAAATCATTCATTT---GTTTCT----CCTTCCCAAAAGAACCAAAGAGATTCCCTTAAGATACTTTAATATGGATTGAACTC---------------ACGTGAATTTGTTTATTTAATATTAAGAGGATCAAATGGTAGTTTAAAGAAAGTAAGAAATTGAGCTTTATTTCTTATGGTGCATAATGTAAGCTTGGA-TGGTTCTGAGAGAAGACAACCTTTTGAATTGCAGGGTGGAATGTCCAACGAATTATACAACAGCATTGCCCGTGTAACTGATGGTATTTATGAAGGTAATTTATGCAGATTTAATCTTTTCCACTTTATTTTTTTTAAAACATTAATCTTTTCCACTTTTG-------TTAATGCTAATATCAAGT---TTTATCTTACTTTGCTATAGGTATTGCCATTGGAGGAGATGTTTTCCCCGGTTCCACTCTATCTGACCATGTTTTACGGTTTAACAACATACCACAGGTAAATATTTCTTTCATTTT-TGGAACTACGTAAAACATCTGCAATTCAAAAATGGA--TTTACTATATTTCA-AGCATATTAGTTCTTTGTAAATTTTTTAGAGATAGATTTGGCTTGCCTAATTACCGATTTTGTTAACTTTGTTTTGGTGGGTTTAGTTTATGTCCCCCACCCTTGTTTCTTTTTTATTATGAATAATAACTTTTGGAGGTGTTGTTGGTGGTACATTGGGGTGCCAACATAGTTGGGATGTCAATGTATCACATTTACAATGACACTTCTAAATTTGTTGTATAAAAAAAAGTTCTTTGTCTTGTCACTGACCTGTCTGGATTTATTTACATTAAACCTCAGGTTAAAATGATAGTAGTACTTGGAGAGCTTGGTGGGCGTGATGAATATTCCTTAGTGGAAGCCCTAAAACAAGGGAAAGTGACCAAACCTGTTGTTGCCTGGGTTAGTGGAACTTGTGCAACACTCTTCAAATCGGAAGTACAATTCGGTCATGCTGTATGTTGCTGCTCCTTTATCTTTTGACAAATTTCTCAATTAAAGGCATTCATCATAAAAAGGACCACATTCTTAATGCTACTTGCACTTGTATAAATCAGGGAGCTAAAAGTGGCGGTGATATGGAGTCTGCTCAAGGAAAGAATCAAGCACTAAGAGAAGCTGGAGCTGTTGTTCCTACTTCGTATGAAGCTTTTGAAACTTCAATTAAAGAAACATTTGATAAATTGGTTAGTTTGCACCTGTTTTTAA-TTTTCCATATCTTATTAATTCAGTTTT-----CTCCCCTAATCCCCTAAAGTGGACAACCTTTTAAAGAAGTCTCTTTTCAACTTATACCTTAATTAGCTATAATA
>Mneapolitanus 
TATTGAAGCAGCTTCTGCTGCACATCCTACTGCCGATGTCTTCATCAATTTTGCATCCTTTAGGAGGTT-----AGTAAATTATTTGTTATTGTTTTGAGCCTAGGGCATCTTATTGAACAATAGTACATGAATGCTGTCGACATATCTAAAAAAGATCTCAATCCATATTTTGGTATATTGCATAGATTATTTCATTAGTTAACTAGAATTTGAAGTCCAGTATTAAAATAA--------------------------------------------------------------------------------TTCTTATTTCCC--TATAAATCTTTCTAATTTTAACAAGTCCAAGTTAATCTATATGTAGTGCTGCTGCATCATCCATGTCTGCTTTGAAGCAGCCTACAATTAGAGTTGTTGCTATTATTGCTGAAGGAGTACCGGAGTCAGACACTAAGGAATTGATTGCATACGCCCGGTCAAACAATAAGGTAGTGATTCAAATGAAAATTGATCAACTTTAGTACCTTTATTTTAAAGTGAAAAAACTTATTTTAGTGCTCATGGTTTGGTAGGTCGTTATTGGCCCAGCCACTGTTGGAGGCATTCAAGCTGGGGCTTTTAAAATTGGTGACACAGCCGGAACAATTGACAATATAATCCAGTGCAAGCTCTACAGGCCCGGATCCGTTGGATTTGTTTCTAAATCTGTATGTAGTCATTTCCTGCTTATGTTGCCGTCATTATTTTCTAGTCGTGCGTAGAACTTTTTATTGAGTATCACTTAGATGCAGCTTGAATTTTAATAATAATCCTTGGCATTGTATAGATGACTATGATTGATGTCTTCTGCCTGTTTATATTTGTCCCTCATGGCTTAGTTCATCGAAAATCTTGAAAAAGAGTTATTAGGCATTTTATAGAATACCTATTCTTCGAAAATGCTTATCGAGTAGATTTAGTATGTGTAGATAG--------------------------------------------------------------------------------------------------------------------------------------------------------------------------------------------------TATTTACGTGAATTTGTTTATTTAATGTTAAGAGGACCAAATGGTAGTTTAAAGAAACTAAGAAATTGAGCTTTATTTCTTATGGTGAATAATGTATGCATGGTTTGGTTCTAAGAGAAGACAACCTTTTGAATTGCAGGGTGGAATGTCCAACGAATTATACAACAGCATAGCCCGTGTAACTGATGGTATTTATGAAGGTAATGTATGCTGATTTAATCTTTTCCACTTTATTTTTTTTGAAACATTAATCTTTTCCACTTTTG-------TTAATGCTAATATCAAGT---TTTATCTTACTTTGCTATAGGCATTGCCATTGGAGGAGATGTTTTCCCCGGTTCCACTCTATCTGACCATGTTTTACGGTTTAACAACATACCACAGGTAAATATTTCTTTCATTTT-TGGAACTACGTAAAACATCTGCAATTCAAAAATGGCTTTTTACTATAATGCAGAGCATATCAGTTCTTTGTCAATTTTTTAGAGATAGATTTGGCTTGCCTAATTACCAATTTTGTTTACTTTGTTTTGGTGGGTTTGGTTTATGCCCCCCACCCTTGTTTCTTTTTTATTATGAATAAT-ACTTTTGGAGGTGCTGTTGGTGGTACATTGGGGTGCCAACATAGTTGGGATGTCAATGTATCACATTTACAATAACACTTCTAAAT---TTGCATAAAAAAAAGTTCT-----TTGTCATTGACCTGTCTGGATTTATTTGCATTAAACATCAGGTTAAAATGATAGTAGTACTTGGAGAGCTTGGTGGGCGTGATGAATATTCCTTAGTGGAAGCCCTAAAACAAGGGAAAGTGACCAAACCTGTTGTTGCCTGGGTTAGTGGAACTTGTGCAACACTCTTCAAATCGGAAGTACAATTCGGTCATGCTGTATGTTGCTGCTCCTTTATCTTTTGGCAAATTTCTCAATTAAA-GCATTCATCAT-AAAAGAACCACATTCTTAATGCTACTTGCACTTGTATAAATCAGGGAGCTAAAAGTGGCGGTGATATGGAGTCTGCTCAAGGAAAGAATCAAGCACTAAGAGAAGCTGGAGCTGTTGTTCCTACTTCGTATGAAGCTTTTGAAACTTCAATTAAAGAAACATTTGATAAATTGGTTAGTTTGCACCTGTTTTTAAATTTTCCATATC---TTAATTCAGTTTTCTCCCCTCCCCTAATCCCCTAAAGTGGACAGCCTTTTAAAGAAGTCTCTTTTCAATTCATACCTTAATTAGCTATAATA
