# Supplementary material for: Phylogenetic Properties of 50 Nuclear Loci in Medicago (Leguminosae) Generated Using Multiplexed Sequence Capture and Next-Generation Sequencing
Source: PLoS One. 2014 Oct 17;9(10):e109704. doi: 10.1371/journal.pone.0109704 (PMC4201463; doi:10.1371/journal.pone.0109704)
Supplement: S1 Alignments — (ZIP) [file pone.0109704.s001.zip › alignments_50loci/gene17_Medtr7g064560.1.fasta]

>truncatula 
ATGTATAATGCTTTTGCAGAGACTAACACAGTATACCTCTTAGCAATTGCCTTTCAAGTTCAATTATAT-TTTTGCCATGTTCATATTTGTTACTATCTTTATTCCTTCTATTTTCCGACTTGTGCATTGTCCACCTTTTACTTTTTATCTGAAGATTGTATGCATATACTTTTACGCAATTCTTCATATCATAAGTTTATCCGTCTTGCAAAAATTCCCTGCTTTTT-CATCTATATAGTATACTGATTGATATACTTCCTTTTTCGTGAATTTTGATATT-TTCTTTTTGTTTACACAGTCGGCTGTTCATCAAAGTTTTGCAAAAGCAGACAACCTTGGTGAAATTTCTGCCAAGGCACAGGTTAGCATAAGTGTTTTT-CTTTTTTGTTTACCTTTCTTTAATCTGTTTATTCGTGGATTTTATTATGAATATTTAATATATTGCAGATTCAAACAGTCTGCTTTGACATCCTTGGTCTTATGCTTGCTGCCCTTGTTAATATGTGGATTGGGAACCATCAAAGGTTGTTATTTCATCCATAATATGAAATGTTACTGTTTCTGTTTTGCTGTGAAACTGAAAGCTGACTATAGTGTATGTACCTTAAGAAATTGTGACCTTATCGTTCTAAATAAAAGAGAGAAAG-----------------AAAAAAAAAAACTAACTGTTGTTACAAGGC----CACAATGTATACTATAATGGAC-TTTTTTTGTCAT-------------GTATAGGTGTATGATATATTTTTCATGTTGTTATTGCTTATATAA-TTTGACTCGT----------TTTCTAACTTTAGTTATATCTTGGCTTTCAAGACCACAAGCAGGTCTCCATTTCTTTGTTTATCCCCTTTTCGCTTTCATGGACCTTTTTGGGATTTATCAAGGACTAAAACATGTCCATCTGAAAACTTTGACTAAGGTAAGTTTTCTGATGGCTTTAATTATGAAGTTGTGTACAGATTTAAGA-TTTTTAAGTTTTATACTTAAGCGATTGAAACTGAGTGATTATGGAAGAAATGAAGTGTGGTACCCCTTCATTGTCTATTTTGTCATAAAACATCTACTATTTTATTTTTCCTTTATTTAACACACAAGTTTTGGTTTTATAGTGTAGGACTTGTTAAGAGTATGTATTTTACTGTCTTGTTGGTGCATT-TTGTTTTAGGATAGGCTTGAAATCATTCTGAAAACTTGGATTGAGTTTGGATATGTGCCTTCCCCGGCAGATGTGAGCGAGAAAGAAGTAATCAACTTTATGGGAGTTAAAGGTGAAATGCTACGGTCTCTTACATTCGTGTTTGATACTTTCAATGGT---------------GAGGTTATAGTCAACTAATAAGATTTGATTCAGGTAAAAGCTTATGGCCAGTTAGAATAGGGTGCATAAGTCCCAAGGACCAAATACCTGAGTGGTCAATGAAGACGATACAAAGCATAACTGATGAGGATTATTACTTTGTATGCATGGAGATCTTCGAAGGATTAAAAAGAACTGGCCAGGTGAGCATAATTATGAGATTATCTTGGT-----------------CACCTTCCTATAAAGTAGTTTTGTATTCTAATTGTTTTTTATTTTGCTTCTTTTTGTCTGTGGCGATTTTCTAGCTCCGTATCCTTCTTTCCATCCGTGAAGGAGCTGAATCAAAGCATATAATTATGGGTTTGTTGCAGGTGATAAGACT----ATTCTTCTTAATGATTTTTCAACTACTA--------TTATCAATATTGTTATTAATGTTATTATTACTGCTAGCTAATTTGAATCCTCTCATGTTCCTTCTGTCAATGTCATATCATGTCGGAGAAAGACACAAAGTCCC---AGGGTTAAACAACT---------TAAGTGCTAACTGTATAACTG--TATGTAT----AAGCTGTCTGCATAACAAAAGATAAAATAAAATAAAGTCAAACTGTTTTAATATAAGGTA-------TAAGCGATCACTCGGGAG-AACCTGAATTTGAATCATGTGTGGAACAATCCTTTGCCAGACTTTGTTTACCTCCCAGCCGGACTTCGGACTATCACAGCCCTTTTCCTTGAGAACCGGAGGGTAAGACCC-----AAAAAAAAAAGGAAGAAGCTGTATGCCGTTTTCTTAAGCTATCCTAGGAAGCTTATGGAAATGAGCTGAAAACGGTTTATGAAA-ATGTCAT--GTTGTTTTCATAAACT-TTGTCAAACAGTTTCACAAATATTTACTCCAATAGATAAGTTCAAATAAACCAATTCAACTAGGTCCAAGATCAGTTATAATGGCTAACAATTATTTTTATAGGGTCCATTAAACTTGACTTTGTATGTTTCGTTG--TATCCTCCCTTTCCTCTCATGTGATAAGAGAGGGGTATATTTTTTTTTTTACATGAATCAAACAACGTCATAATATCCCATCATGAAACATGTCTAACATCAGATAATTTAACTCTAAATCATTCTCAATTAGTGAATTATCTTCCATTTGATCTTTATACTATGGGAGGGATAAAACCCTTTGGCCTG---AAACCTGATTTACTTATTCTAATGATAT--TTTCATATGACATTTCTTTTTGAAATGTTTTTTCAATTTGTAGGCCTGCTACATCAGAAGGACTCTTCTTAAGTGG---AATATTAGCAGAGGGGAAAACAATGCATCAAACTCAGCACTAGAAGATTGGTCTGTAATTGTTGAGGATGGAAAGAGGTATGCAGAGAGGGATGTAACTGATTTGATTGAACAAATGGTGGGAATGGGTTGGGTGGTGAAGAACATTTTATTGTCAAAGCAAGAACAGGCAAGATACAGTTTTGTGTATGATTAA
>italica 
ATGTATAATGCTTTTGCAGAGACTAACACAGTATACCTCTTAGCAATTGCCTTTCAAGTTCACTTATAT-TTTTGCCATGTTCATATTTGTTACTATCTTTATTTCTTCTATTTTCCAACTTGTGCATTGTCCACCTTTTACTTTTTATCTGAAGATTGTATGCATATACTTTTACGCAATTCTTCATATCATAAGTTTATCCGTCTTGCAAAAATTCCCTGCTTTTT-CATCTATATAGTATACTGATTGATATACTTCCTTTTTCGTGAATTTTGATATT-TTCTTTTTGTTTACACAGTCGGCTGTTCATCAAAGTTTTGCAAAAGCAGACAACCTTGGTGAAATTTCTGCCAAGGCACAGGTTAGCATAAGTGTTTTT-CTTTTTTGTTTACCTTTCTTTAATCTGTTTATTCGTGGATTGTATTATGAATATTTAATATATTGCAGATTCAAACAGTCTGTTTTGACATCCTTGGTCTTATGCTTGCTGCCCTTGTTAATATGTGGATTGGGAACCATCAAAGGTTGTTATTTCATCCATGATATGAAATGTTACTGTTTCTGTTTTGCTGTGAAACTGAAAGCTGACTATAGTGTATTTACCTTAAGAATTTGTGACCTTATCGTTCTAAATAAAAGAGAGAAAG------------------AAAAAAAAAACTAACTGTTGTTACAAGGC----CACGATGTATACTATAATGGACTTTTTTTTGTCAT-------------GTATAGGTGTATGATATATTTTTCATGTTGTTATTGCTTATATAA-TTTGACTGGT----------TTTCTAACTTTAGTTATATCTTGGCTTTCAAGACCACAAGCAGGTCTCCATTTCTTTGTTTATCCCCTTTTCGCTTTCATGGACCTTTTCGGGATTTATCAAGGACTAAAACATGTCCATCTGAAAACTTTGACTAAGGTAAGTTTTCTGATGGCTTTAATTATGAAGTTGTGTACAGATTTAAGA-TTTTTAAGTTTTATACTTAAGCGATTGAAACTGAGTGATTATGGAAGAAATGAAGTGTGGTACCCCTTCATTGTCTATTTTGTCATAAAACATCTACTATTTTATTTTTCCTTTATTTAACACACAAGTTTTGGTTTTATAGTGTAGGACTTGTTGAGAGTATGTGTTTTACTGTCTTGTTGGTGCATT-TTGTTTTAGGATAGGCTTGAAATCATTCTGAAAACTTGGATTGAGTTTGGATATGTGCCTTCCCCGGCAGATGTGAGCGAGAAAGAAGTAATCAACTTTATGGGAGTTAAAGGTGAAATGCTACGGTCTCTTACATTCGTGTTTGATACTTTCAATGGT---------------GAGGTTATAGTCAACTAATAAGATTTGATTCAGGTAAAAGCTTATGGCCAGTTAGAATAGGGTGCATAAGTCCCAAGGACCAAATACCTGAGTGGTCAATGAAGACGATACAAAGCATAACTGATGAGGATTATTACTTTGTATGCATGGAGATCTTCGAAGGATTAAAAAGAACTGACCAGGTGAGCATAATTATGAGATTATCTTGGT-----------------CACCTTCCTATAAAGTAGTTTTGTATTCTAATTGTTTTTTATTTTGCTTCTTTTTGTCTGTGGCGATTTTCTAGCTCCGTATCCTTCTTTCCATCCGTGAAGGAGCTGAATCAAAGCATATAATTATGGGTTTGTTGCAGGTGATAAGACT----ATTCTTCTTAATGATTTTTCAACTACTA--------TTATCAATATTGTTACTAATGTTATTATTACTGCTAGCTAATTTGAATCCTCTCATGTTCCTTCTGTCAATGTCATATTATGTCGGAGAAAGACACAAAGTCCC---AGGGTTAAACAACTT-----AATTAAGTGCTAATTGTATAACTG--TATGTAT----AAGCTGTCTGCATAACAAAAGATAAAATAAAATAAAGTCAAACTGTTTTAATATAAGGTA-------TAAGCGATCACTCGGGAG-AACCCGAATTCGAATCATGTGTGGAACAATCCTTTGCCAGACTTTGTTTACCTCCCAGCCGGACTTCGGACTATCACAGCCCTTTTCCTTGAGAACCGGAGGGTAAGACCC------AAAAAAAAAGGAAGAAGCTGTATGCCGTTTTCTTAAGCTATCCTAGGAAGCTTATGGAAATGAGCTGAAAACGGCTTATGAAA-ATGTCAT--TTTGTTTTCATGAACT-TTGTCAAACAGTTTCACAAATATTTATTCCAATAGATAAATTCAAATAAACCAATTCAACTAGGTCCAAGATCAGTTATAATGGCCAACAATTATTTTTATAGGGTCCATTAAACTTGACTTTGTATGTTTCGTTG--TATCCTCCCTTTCCTCTCATGTGATAAGAGAGGAGTATA---TTTTTTTTACATGAATCAAACAACGTCATAATATCCCATCATGAAACATGTCTAACATCAGATAATTTAACTCTAAATCCTTCTTAATTAGTGAATTATCTTCCATTTGATCTTTATACTATGGGAGGGATAAAACTCTTTGGCCTG---AAACCTGATTTACTTATTCTAATGATAT--TTTCATATGACATTTCTTTTTGAAATGTTTTTTCAATTTGTAGGCCTGCTACATCAGAAGGACTCTTCTTAAGTGG---AATATTAGCATAGGGGAAAACAATGCATCAAACTCAGCACTAGAAGATTGGTCTGTAATTGTTGAGGACGGAAAGAGGTATGCAGAGAGGGATGTAACTGATTTGATTGAACAAATGGTGGGAATGGGTTGGGTGGTGAAGAACATTTTATTATCAAAGCAAGAACAGGCAAGATACAGTTTTGTGTATGATTAA
>sativa 
ATGTATAATGATTTTGCAGAGACTAACACAGTATACCTCTTAGCAATTGCCTTTCAAATTCAATTATTTTTTTTGCCATGTTCATATTTGTTACCATCTTTATCCCTTCTATTTTCCGTCTTGTGCATTGTTCGCCTTTTCCTTTTTATCTGAAGATTGTATGCATATACT------------------------------------------------------------------------------------------------------------------CTTTTTGTTTACGCAGTCAGCTGTTCATCAAAGTTTTGCAAAAGCAGACAACCTTGGTGAAATTTCTGCCAAGGCACAGGTTAGCATAAGTGTTTTTGCTTTTTTGTTTACCTTT-TATAATCTTTTTATTCGTGGATTGTATTATGAATATTTAATATATTGCAGATTCAAACAGTGTGCTTTGACATCCTTGGTCTCATGCTTGCTGCCCTTGTTAATAAGTGGATTGGGAACCATCAAAGGTTGTTATTTCCTCCATG--ATGAAATGTTACTATTTATGTTTTGCTGTAAAACTGAGAGCTGATTGTAGTGTATTTACCTTAAGAATTTGTGACCTTATCGTTCTAAATAAAAGAGAGAAA----------------------AAAAACTTAAACTGTTGTTACAAGGC----CAGG------ACTATAATGGAC-TTTTCTTGTCAT-------------GTATAGGTGTATGATATATTTTTCA---TGTTATTGCTTAAATAA-TTTGACTCGT----------TTTCTAACTTCAGTTATATCTTGGCTTTCAAGACCACAAGCAGGTCTCCATTTCTTTGTTTATCCCTTTTTTGCTTTCATGGACCTTTTCGGGATTTATCAGGGACTAAAACATGTCCATCTGAAAACCTTGACTAAGGTATGTTTTCTGATGGCTTTAGTTATGAAGCGGTGTTCAGATTTAAGACTTTTTTACTTTTGTACTTAATCGCCTGAAACTGAGTGATTTTGGAAGAAATGAACTGTGGTGCTCCTTCGTTGTCTATTTTAACATAAAACGTCCA---TTTTGTTTTTCTTTTATTAAACACACAAGTTTCGGTTTTATAGTGTAGGACTTGTTGAGAGTATGTGTTTTACTGTCTTTTTGGTGCATT-TTGTTTTAGGATAGGCTTGAAATCATTCTGAAAACTTGGATTGAGTTTGGATATGTGCCTTCCCCGGCAGATGTGAGCGAGAAAGAAGTAATCAACTTTATGGGAGTTAAAGGTAAAATGCGACGGACTCTTACATTCGTGTTTGATACTTTCCATGGT---------------GAGGTTATAGTCAACTAATAAGATTTGATTCAGATAAAAGCTTATGGCCAATTAGAATTGGGTGCATAAATCCCAAGGACCGAATACCTGAGTGTTCAATGAAGACCATACAAAGCATAACTGATGAGGATTATTACTTTGTATGCATGGAGATCTTCGAAGGATTAAAAAGAACTGGCCAGGTGAGCATGATTATGAGATTATCTTGGT-----------------GAACTTCCTATAAAGTAGTTTTGTATTCTAATTGGTTTTTATTTTGCTTCTTTTTGTCTGTGGCGATTTTCTAGTTCCGTATCCTTCTTTCCATCCGTGAAGGAGCTGAATCAAAGCATATAATTATGGGTTTGTTGCAGGTAATAAGACA----ATTCTTCTTGATGATTTTTCAACTACTA--------TTATCAATATTGTTATTAATGT-ATTATTACTGCTAGCTAATTTGAATCCTCTCATGTTCCTTCTTTCAATGTCATGTTACGTCGGAGAAAGACACAAAGTCCCTCTTTGGTTAAACAACTT-----AATTAAGCGCTAATCATATAAGTGTTTATGTAT----AAGCTGTTTGTATAACAAAGGAT-----AAAATAAAGTCAAACTGTTTTCATATAAGGTA-------TAAGCTATCATTTGCGAG-AACATGAGTTCGAATCATGGGTGGAACAATCCTTTGCCAGACTTTGTTTACCTCCCAGCCGGACTTCGGACTATCATAGCCCATTTCCTTGAGAACCGGAGGGTAAGACCT-----------AAAAAAAAGAAGCTATATGCTGTTTTCTCAAGCCATCCTAGAAAGCTTATGGAAATGAGCTGAAAACAGCTTATGAAA-ATGTCATAAGTTGTTTTCATAAACT-CTGTCAAACAGTTTCACAAATATTTATTCCAGTAGATAAGTTCAAATAAACCAATTCAACTAGGTCCAAAACAG-----------------------TTATAGGGTCCATTAAACTTGACTTTGTATGTTTTGATG--AATCCCCCCTTTCCTCTCATGTGATAAGAAAGGAGTATA----TTTTTTTACATGAATCAAACGACGTCATAATATCCTATAATGAAATATGTCTAACATCAGATAATTTAACTCTAAATCCTTCTTAATTAGTGAATTATCTTCCATTTGGTCTATATAATATGGGAGCGAAACAACCCTTTGGCCTG---AAACCTGATTTACTTATTCTAATGATAT--TTTCATATGACATTTCTTTTTGAAATGTTTTTTCAATTTGTAGGCCTGCTACATCAGAAGGACTCTTCTAAAGTGG---AACATTAGCATAGGGGAAAACAATGCATCAAACTCAGCACTTGAGGATTGGTCTGTAATTGTTGAGGATGGAAAGAGGTATGCAGAAAGGGATGTAACTAATTTGATTGAACAAATGGTGGGAATGGGTTGGGTGGTGAAGAACATTTTATTGTCAAAGCAAGAACAGGCAAGATACAGTTTTGT----------
>medicaginoides 
ATGTATAATGATTTTGCAGAGACTAACCCAGTATACCTCTTGGCAATTGCCTTTCAAATTCAATTATTT-TTTTGCCATGTTCGTATTTGTTACTATCTTTACTCCTTCTATTTTCCGTCTTGTGCACTGTCCACCTTTTCCTTTTGATCTGAAGATCG-ATGCATATACTTTTACACAATTCTTCATAACATAAGTTTATCCGTCTTGCGAAAATTCCCTGTTTTTTTCATCTATATAGTATAATGATTGATATACTTCCTTTTTCGTGACTTTTGATATT-TTCTTTTTGTTTACGCAGTCAGCTGTTCATCAAAGTTTTGCAAAAGCGGACAACCTTGGCGAAATTTCTGCCAAGGCACAGGTTAGCATAAGTGTTTTTGCTTTTTTGTTTACCTTTCTTTAATCTGTTTATTCTTGGATTGTATCATGAATATTTAATATATTGCAGATTCAAACAGTCTGCTTTGACATCCTTGGTCTTATGCTTGCTGCCCTTGTTAATATGTGGATTGGGAGCCATCAAAGGTTGTTATTTCCTCCATG--ACGAAATGTTACTATTTAT------------------------------GTGTATTTACCTTAAGAATTTGTGACCTTATCATTCTAAATAAAAGAGAGAAA----------------------AAAAACGTTAACTGTTGTTACAAGGC----CAGGATGTATACTATAATGGAC-TTTTCTTGTCAT-------------GTATAGGTGTATGATATATTTTTCATGTTGTTATTGCTTAAATAA-TTTTACTCGT----------TTTCTAACTTTAGTTATATCATGGTTTTCAAGACCACAAGCAGGTCTCCATTTCTTTGTTTATCCCTTTTTTGCTTCCATGGACCTTTTCGGGATTTATCAAGGACTAAAACATGTCCATCTGAAAACTTTGACTAAGGTAAGTTTTCTGATGGCTTTAATTATGAAGTTGTGTACTGATTTAAGA-TTTTTAAGTTTTATACTTAAGCGATTGAAACTGAGTGACTATGGAAGAAATGAAGTGTGGTACCCCTTCATTGTCTATTTTTTCATAAAACATTGA---TTTTGTTTTTCTTTTATTTAAA-CACAAGTTTTGGTTTTATAGTGTAGGACTTGTTGAGAGTATGTGTTTTACTGTCTTGTTGGTGCATT-TTGTTTTAGGATAGGCTTGAAATCATTCTGAAAACTTGGATTGAGTTTGGATATGTACCTTCCCCAGCAGATGTGAGCGAGAAAGAAGTAATCAACTTTATGGGATTTAAAGGTAAAATGCTACGGACTCTTACATTCGTGTTTGATACTTTCCATGGT---------------GAGGTTATAGTCAACTAATAAGATTTAGTTCAGGTAAAAGTTTGTGGCCAATTAGAATAGGGTGCATAAATCCCAAGGACCAAATACCTGAGTGGTCAATGAAGACAATACAAAGCATAACTGATGAGGATTATTACTTTGTATGCATGGAGATCTTCGAAGGATTAAAAAGAACTGACCAGGTGAGCATAATTATGAGATTATCTTGGT-----------------GAACTTCCTATAAAGTAGTTTTGTATTCTAATTGTTTTTTATTTTGCTTCTTTTTTTTTGTGGCAATTTTCTAGCACCGTATCCTTCTTTCCATCCGTGAAGGAGCTGAATCAAAGCATATAATTATGGGTTTGTTGCAGGTGATAAGACT----ATTCTTCTTAAGGATTTTTCAAATACTATTAATCTATTATCAATATTGTTATTAATGT-ATTATTACTGCTAGCTAATTTGAATCCTCTCATGTTCCTTCTGTCAATGTCATATTATGTCGGAGAAAAACACAAAGTCCCTCTTTGGTTAAACAACTTACTGTAATTAAGTTCTAATCATATAAGTGTTTATGTATAAGCAAGCTGTTTGTATAACAAAAGAT-----AAAATAAAGTCAAACTGTTTTCATGTAAGGTATAACTTATAAGCTATCACTCAGGAG-AACCCGAGTTCGAATGATGGGTGGAACAATCCTTTACTTKRCTTTTCTTACCTCCYRRCCGGACTTCGGACTATCAYAGCCMTTTTCCTTGAKAACYGGAGGGTAAGACCY-----------AAAAAARAGAAGCTATATGCTGTTTTCTTAAGCYATCCTAGAAAGCTTATGGAAATGAGCTGAAAACRRCTTAKGGACAATGTCATAMGTYGWTTTCRTAAACTTCTRTCAAACAGTTTCACAAATATTTGTTCYAGTAGATAAGTTMAAATAAACCAATTCAACTAGGTCCAAAAYMRGCTAGAGCGGCTAACAATCATTTTTATASGGTCCATTAAACTTGACTTTGTATGTTTCGATGTATATCCTCCTTTTCCTCTCATGTGATAAGAGAGGAGTATAT----ATTTTTACATGAATCAAACAATGTCATAATATCCTATCATGAAACATGTCTAACATCAGATAATTTAACTCTAAATCCTTCTTAATTAGTGAATTATCTTCCATT-------TATACTATGGAAGGGAAAAAATCCTTTGGCTTG---AAACCCAATTTACTTATTCTAGTGATAT--TTTCATATGGCATTTCTTTTTGACAAAAATT--CAATTTGTAGGCCTGCTACATCAGAAGGACTCTTCTTAAGTGGAAGAATAGTAGTATAGGGGAAAACAATGCATCAAGCTCAGCACTAGAGGATTG-------------------------------------------------------------------------------------------------------------------------------------------------
>Msulcatus 
--------------------------------------------------------------------------------------------------------------------------------------------------------------------------------------------------------------------------------------------------------------------------------------------------------------------------------------------------------------------------------------------------------------------------------------------------------------------------------------------------------------------------------------------------------------------------------------------------------------------------------------------------------------------------------------------------------------------------------------------------------------------------TATTGTATAGGTGTATGATTGAATTTTCAAGCTTTTACTGCATAAATAAATTGGCTTGCTTTCTAACTTCTTTCTAACTTCAGTTATCTCTTGGCTTTCAAGACCACACGCAGGTCTCCATTTCTTGGTTTATCCCTTTTTTGCTTCCATGGACCTTTTCGGGATTTATCAAGGACTAAAACATGTCCATCTGAAAACCTTGACTACGGTAAGTTTTCTGATGGCTTTAATTATGAAGTT-----------------------AGTTTTATACTTAAGCGACTGAAACTGAGTGATTTTGAAAGTAATGAAGTGTGGTGCCGCTACATTGTCTGTTTTGTCATAAA-CATCCA---TTTTGTTTTTCCTATATTTAAATCACAAGTTTTGGTTTTATAATGTAGGACTTGTTGAGCGTATGTGTTTTACCATCT---TGGTGTATTATTGTTTTAGGATAGGCTTGAAATCATTCTGAACACTTGGATTGAGCGTGGACATGTGCCTTCCCCGGCAGAGGTGAGCGAGAAAGAAGTAATTAACTTTATGGGAGTCAAAGGTGATATGCTACTGACTCTTATATTCATGTTTAATACTTTCCATGATGTGTGTTTAACTGATGAGGTTATAGTCATCTAATGGGATTTTATTCAGGTAAAAGCTTATGGCCAGTTAGAATAGGGTGCATAAATCCCAGGAACCAAATACCCAAGTGGTCAATGAAGACAATCCAAGGCATAACTGATGAAGATTATCACTTTGTATGCATGGAGATCTTCAAAGGATTAAAAAGAACTGGCCAGGTGAGCATAATTATGAGATTATATTGTTGAACCTATTCTTCCTCTCAACTTCCTATTAATTAGTTTTGTATTCTAATTGTTTTTTATTTTGCTTGTTTTTGTTTGTGGCGATTTTCTAGCACCGTATCCTTCTTTCCATCCGTGAAGGAGCCGAATCAAAGCATATAATTATGGGTTTGTTGCAGGTGATAAGACTATTCATTCTTCTTAATGATTTTTCAACTACTAT-----TATTATCAATATTGTTAGTAATGT-ATTATTACTTCTAGCTAATTTGAAACCTCTCATGTTCCTTTTGTCAATATCATATTATGTCGGAGAAAGACACAAAGGTCCTCTTTGCTTAAACAACTT-----AATTAAGTGCTAATCATATAAGTTTTTATGTGC----AAGCTGTTTGTATAACAAAATAT-----AAAATGAAGTYRWWYTSWTWTMAKRTAAGGTAA------TAAGCTATCATTTGGGAGAAACCCGAGTTTTAATCATGGGTGGAACAATCCTTTGCCGGACTTTG-----------------CTTCGGACTATCATAGCCCTACTCCTTGAGAGCTGGAGGGTAAGACCC-----------AAAAAAAAGAAGCTATATGCTGTTTTCTTAAGCAATCCTAGAAAGCTTATGGAAATGAGTTGAAAACGTCTTATGGAC-ATGTTATAAGTTGTTTTCATAAACT-CTGTCAAACAGTTTTACAAATATTTATTCCAGTAGATAAGTTCAAATAAACCAATTTAACTAGGTCCAAAATCAGTTAGAGCGGCTAACAATTATTTTTATAGGATCCATTAAACTTGAATCTGTATGTTTCACT--ATATCCTCCCTTTCCTCTCATGTGATAAGAGAGGAGTATA----TCTTTTTACATGAATCAAACTACGTC-TTATGGCCTATGATGAAACGTGTCTAA------------------------------------------ATC---CATTTGGTCTTTATACTATGGGAGGGAAAAAAACCTTTGGCCTG---AAACCTGATTTACTTATTCTAATGATATATTTTCATATGACATTTCTTTTTGACAAAAATT--CAATTTGTAGGCCTGCTACATCAGAAGGAGTCTTCTAAAGTGG---AATATTAGTATAGGGGAAAACAATGAATCAAACTCAGCACTTGAGGATTGGTCTGTAATTGTTGAGGATGGGAAGAGGTATGCAGAAAGGGATGTAACTAATTTGATTGAACAAATGGTGAGAATGGGTTGGGTGGTGAAGAACATTTTATTGTCAAAGCAAGAACAAGCAAGATACAGTTTTGTGTATGATTAA
>Mneapolitanus 
--------------------------------------------------------------------------------------------------------------------------------------------------------------------------------------------------------------------------------------------------------TTGATATACTTCTTTCCTACGAATTTTTGATATTTTTCATTCTGTTTATGCAGTCAGCTGTTCATCAAAGTTTTGCCAAAGCAGACAACCTTGGCGAAATTTCTGCCAAGGCACAGGTTAGCATGAGTGTTTTTAACTTTTTCGTTTACCTTTTCTAATCTGTGTAATGCTGAATTGTATTATGATTATTTAATATACTGCAGATTCAAACTGTGTGCTTTGACATCATTGGTCTAATGGTTGCTTCCCTTGTTAATATGTGGATTGGGAACCATCAAAGGTTGCTATTTCATCGATTTTA--AAATGTAACTATTTGT--TTTGCTGTGAAACTGAGA--TGGTTTTAGT-TATTTACCTTAAGAATTGGTGACATTATCCTTCTAAATAAATGGGTAAAAAGCTTAACTGTTCTTACATGGCCAGGACGCATACTAATATTACTTTTATTTTGATAGCGTATACTATAACACAC-TTTTCTTGTCATGTAAACTTGTA-----TAGGTGTATGATAGAATTTTCAAGGTTTTATTGCATAAATAAATTGGCTTGC-----------TTTCTAACTTCAGTTATCTCTTGGCTTTCAAGACCACACGCAGGTCTCCATTTCTTTGTTTATCCCTTTTTTGCATCTATGGACCTTTTTGGGATTTATCAAGGACTTAAACATGTTCATCTGAAAACCTTGACTAAGGTAAGTTTTCTGATGGCTTTAATTATGAAGTTCTGTACAGATATAAGA-TTTTTTAGTTTTATACTTAAGCGACTGAAACTGAGTGATTTCAAAAGAAATGAAGTTTGGTGCCGCTACATTGTCTGTTTTGTCATAAA-CATCCA---TTTTGTTTTTCCTATATTTAAATCACAAGTTTTGGTTTTATAGTGTAGGACTTGTTGAGAGTATGTGTTTTACTGTCTTGTTGGTGTATTATTGTTTTAGGATAGGCTTGAAATCATTCTGAACACTTGGATTGAGCGTGGATATGTGCCTTCCCCGGCAGAGGTGAGCGAGAAAGAAGTAATTAACTTTATGGCAGTCAAAGGTGATATGCTACTGACTCTTATATTCATGCTTAATACTTTCCATGGTGTGTGTTTAACTGATGAGGTTATAGTCAACTAATGAGATTTTATTCAGGTAAAAGCTTATGGCCAATTAGAATAGGGTGCATAAATCCCAAGGACCACATACCCAAGTGGTCAATGAAGACAATCCAAAGCATTACTGATGAAGATTATCACTTTGTATGCATGGAGATCTTCAAAGGATTAAAAAGAACTGGCCAGGTGAGTATAATTATGAGATTATCTTGGTTAACCTACTCTTCCTCTCAACTTCCTATTAAGTAGTTTTGTATTCTAATTGTTCTTTATTTTGCTTGTTTTTGTTTGTGGTGATTTTCTAGCACCGTATCCTTCTTTCCATCCGTGAAGGAGCTGAATCAAAGCATATAATTATGGGTTTGTTGCAGGTGATAAGACT----ATTCTTCTTAATGATTTTTCAACTTCTA--------TTATTGATATTGTTAGTAATGT-ATTG-------TAGATATTAT--------------------TGTCAATGTCATATTATGTCGGAGAAAGACACAAAGGCCCTCTTTGCTTAAACAACTT-----AATTAAGTGCTAATCATATAAGTGTTAATGTGT----TAGCTGTTTGTATAACAAAATAT-----AAAATGAAGTCAAACTGTTTTCATATAAGGTA-------TAAGCTA---CTCGGGAG-AACCCGAGTTCGAATCATGGGTGGAACAATCCTTTGCCAGACTTTTCTTACCTCTCGTCTGGACTTCGGATTATCACAACCCTTTTCCTTGAAAACCAGAGGGTAAGACCCCAAAAAAAAAAAAAAAGAAGAAACTATATGTTGTTTTCTTAAGCTATCCTAGAAAGCTTATGGAAATGAGCTGAAAACTACTTATGAAC-ATGTAGTAAGTTGTTTTCATAAACT---------CTGTTT-------------------------GCTGAAAACTACTTAT--AATTTGGGACAAAGGGA-------------------------------------------------------------------------------------------------------------------------------------------------------------------------------------------------GTAGTGAATTATCTTCCATTTGGTCTTTATACTATGGGAGGGAAAAAACCCTTTGGCCTGATTAAACATGATTTACTTATTCTAATGATAT--TTTCTTATGACATTTCTTTTTGACAAAAATT--CAAATTGTAGGCCTGCTACATCCGAAGGACTCTTATTAAGTGG---AATATTAGTATAGAGGAAAACAATGCATCAAACTCAGCACTTGAGGATTGGTCTGTAATTGTTGAGGATGGCAAGAGGTATGCAGAAAGGGATGTAACTAATTTGATTGAACAAATGGTGGGAATGAGTTGGGTGGTGAACAACATTTTATTGTCAAAGCAAGAACAAGCAAGATACAGTTTTGTGTATGATTAA
