# Supplementary material for: Phylogenetic Properties of 50 Nuclear Loci in Medicago (Leguminosae) Generated Using Multiplexed Sequence Capture and Next-Generation Sequencing
Source: PLoS One. 2014 Oct 17;9(10):e109704. doi: 10.1371/journal.pone.0109704 (PMC4201463; doi:10.1371/journal.pone.0109704)
Supplement: S1 Alignments — (ZIP) [file pone.0109704.s001.zip › alignments_50loci/gene16_Medtr6g017970.1.fasta]

>truncatula 
TGTCTGATGTATTTGTACCATTATCCTGATGTATGGTATGACTATGCTACATGGCATGCTAAAGCTGGTTCGATAGATGCTGCAATCAAAGTATTTCAAAGGTCTCTAAAGGCTCTTCCTGGTAAGTGACACTTTTCTTTTGTTAATTCTGCTTACTTTTCAGATATTGTTGTTAGTG-CTTGCATATCGTTTTTATTCACAACATTTTCTTGAGTCTCTATGTGAAAACCTTCTCTTGTATTAGCTTGTCTTAATCTTTGGTGAATGCTTTATATCAGTTAAGGCTCCATTGTTATCCTTTGGTGGAGTGTGGTGTAGCTCATAATTATACATTAA-TGTGTCTTACTTGACCTTACATTTTTTACCTTTCATTTCATTGCTCTGTCATTTCATTTGTGAACAGATTCAGAAATGCTGCGATATGCTTATGCAGAGCTAGAGGAATCCCGTGGAGCAATTCAGGTATTACCGGATAGAAATATGTGATGGAAACGATAGTGATTAATGGTATTATGTGTTGTGGAATTTTTTCATGTGTTATTTGAAAAATTAGAGTCTCAGGAAATTGT-TAATTTTTACTATTCATCCT-ATAAATGTAAAATGCATTTCT-----TATTGTATGTGCATATCAATGATGCTTAGTACTAGTAATTTGTTGAAACCTTAGTACTAGTAATTCGTTGAAACCTCTCCTAAATCCTTTCTAGTTTCTTCTCAATTTGGTTTTAGAGCGGGCTTGATCTTGCTTCTGCTCTCAATATCTGGGTTTTGCC-TCGTGTGAGGCAGGGCTTAAATCTGTTAATAGTCGGCCAGTTGTGTCTCT-AACATCTAATCTAGTACCTTCATGGAAAAGTC--TATTATTTAGGAATGTATGTATTTGGAGCCATAATAATTTTTTAGGCTT---CATACTTTGGATCTAGTAAAAGGCGCC-CGTATGTGTCATGATATCTTACTCATTGTTTTTTCGTCCTGTCTTCATTGGTTATTT-AATA-TTAAGGAGTTCTTATTCGTTGTTATCTTGTTTTGTTTCAGGCTGCAAAGAAAATATATGAAAACCTTTTGGGAGACAGTGAGAATGCAACTGCACTTGCACATATTCAAGTATGTCAAATAGTTTGTTTAATATGCTCAATAGTAGTAGAAGTGTTGGATACTTTTCAAAATCTGTAAATATACTGCTGCATGGTGTGGTCCGAAATTTATGTGTTTTACTGTTTCATGCTACAGTTCATTCGTTTTCTAAGAAGAACCGAAGGTGTTGAACCAGCTAGGAAGTACTTTCTGGATGCTCGCAAATCCCCGTCGTGTACATATCATGTTTATGTGGCTTACGCGTCAGTGGCCTTTTGTCTTGACAAAGATCCCAAGGTCTTACTATTTCCTTATTTTGTGCATACTGTTATTGCATTTGGGTCTCAAAATGAATTAAAATAAGGGAACATTGCTAACTATCGTGTTTCTTGCTTGTTATTTTAAGCACTGGAGTCTTGTTTTAATGTCTATAAAATAATTCGGATTATCCATGCAGATGGCTCATAATGTTTTCGAAGCAGGATTAAAACACTTTATGCACGAGCCCGTTTATATTCTTGAGTGAGTTCTACTTTCTCCCAGCTCTGATTAATCTTGTTTTGCGTTGCTTTTTTGATGTATTATGCCAATATTGGAGTATGGAA----------------------------------------------------------------------------------------------------------ACTTTATCGTCTCACGAGTTATGCTTTTCTTTAT-TCCTCTTAACAATAATTCTTTTTCAATGGAAAAAAATGGTGATTGAATATTTAATAATATTTTCATGATGTTTCAGATATGCTGATTTCTTGATACGTTTGAACGATGATCAAAATATACGTGCTTTATTTGAGAGGGCATTGAGTTCACTTCCTCTAGAGGATTCAGTTGAGGTTGGCCTTGACTCTTATTTCCTTGTTCCTTCAAAAAATATTCTGGAATCTTTGTAGTACTTGGTTGACAAGGTT--ATGTTCCATTTTGAGAACCAATA-----TGTGATGCATGATTTATTTTGCCTTAAAATACAGTA------ACCAAGTACATGCATGGTTCATGCCAATATTTTATT-AAGATTCAGTAGGTATTTAATTCGATGTTGTATAGTATTAATGTTGCTCATAATTTATGTGCTTATTCAGTTGGAAAATGTTTAGTAGTTGTTTTCTGATGTTCAATTTCATTGCAACTAATTTCACTTGTAGGTTTGGAAAAGGTTCGTTAAATTTGAGCAAACTTATGGGGATCTTGCTAGCATGCTTAAGGTAGTACTTTCTTATTCGTTTGAATACAACTTTTACCTTGCTACGTCCAGTTGTTTCTTTTGCGTCTGACTTGCTTTTTCGTAATCATTGATCATATGAAAGGAAATCCTTGATGGAAAAAATTGGGATATATGATTTGTAGAGTTTTCCATCTGTTTTACATAGATTAATATATATACTCGAACTTGAGGGAGAATATTGATTTTAGTTGTAAATTATTTATCCATGTACACAGATGGATGGTAATCATTTTTGATAACTTATCCATGTATCATATGTAGGTTGAGCAAAGAAGGAAAGAGGCATTTGGTGAAGAAGCAACAGCAGCATCGGAGAGTTCTCTGCAAGATGTTGTATCACGATATAGCTTCATGGATCTATGGCCGTGCTCTTCGAATGATCTTGATAATTTATCCCGGCAAGA
>italica 
TGTCTGATGTATTTGTACCATTATCCTGATGTATGGTATGACTATGCTACATGGCATGCTAAAGCTGGTTCGATAGATGCTGCAATCAAAGTATTTCAAAGGTCTCTGAAGGCTCTTCCTGGTAAGTGACACTTTTCTTTTGTTAATTCTGCTTACTTTTCAGATATTGTTGTTAGTG-CTTGCATATCGTTTTTATTCACAACATTTTCTTGAGTCTCTATGTGAAAACCTTCTCTTGTATTAGCTTGTCTTAATCTTTGGTGAATGCTTTATATCAGTTAAGGCTCTATTGTTATCCTTTGGTGGAGTGTGGTATAGCTCATAATTATACATTAA-TGTGTCTTACTTGACCTTACATTTTTTACCTTTCATTTCATTGCTCTGTCATTTCATTTGTGAACAGATTCGGAAATGCTGCGATATGCTTATGCAGAGCTAGAGGAATCCCGTGGAGCAATTCAGGTATTACCAGATAGACATATGTAATGGAAACAATAGTGATTAATGGTATTATGTGGTGTGGAATTTTTTCATGT------------------------GGAAATTGT-TAATTTTTACCATTCATCCT-ATAAATGTAAAATGCATTTCT-----TATTGTATGTGAATATCAATGATGCTTAGTACTAGTAATTTGTTGAAACCTTAGTACTAGTGATTCGTTGAAACCTCTCCTAAATCCTTTCTAGTTTCTTCTCAATTTGGTTTTAGAGCGGGCTTGATCTTGCTTCTGCTCTCAATATCTGGGTTTTGCCATCTTGTGAGGCAGGGCTTAAATCTGTTAATAGTCGGCCAGTTGTGTCTCT-AACATCTAATCTAGTACCTTCATGGAAAAGTC--TATTATTTAGGAATGTATATATTTGGAGCCATTATAATTTTTTAGGCTT---CATACTTTGGATCTAGTAAAAGGCGCC-TGTATGTGTCATGATATCTTACGCATTGTTTTTTCGTCCTGTCTTCATTGGTTATTT-AATATTTAAGGAGTTCTTATTCGTTGTTATCTTGTTTTGTTTCAGGCTGCAAAGAAAATATATGAAAACCTTTTGGGAGACAGTGAGAATGCAACTGCACTTGCACATATTCAAGTATGTCAAATAGTTTGTTTAATATGCTCAATAGTAGTAGAAGTGTTGGATACTTTTCAAAATCAGTAAATATACTGCTGCATGGCGTGGTCCGAAATTTATATGTTTTACTGTTTCATGCTACAGTTCATTCGTTTTCTAAGAAGAACCGAAGGTGTTGAACCAGCTAGGAAGTACTTTCTGGATGCTCGCAAATCCCCGTCGTGTACATATCATGTTTATGTGGCTTACGCGTCAGTGGCCTTTTGTCTTGACAAAGATCCCAAGGTCTTACTATTTCCTTCTTTTGTGCATACTGTTATTGCATTTGGGTCTCAAAATGAATTAAAATAAGGGAACATTGCTAACTATCGTGTTTCTTGCTTGTTATTTTAAGCACTGAAGTCTTGTTTTAACGTCTATAAAATAATTCGGATTATCCATGCAGATGGCTCATAATGTTTTCGAAGCAGGATTAAAACACTTTATGCACGAGCCCGTTTATATTCTTGAGTGAGTTCTACTTTCTCCCAGCTCTGATTAATCTTGTTTTGCGTTGCTTTTTTGATGTATTATGCCAATATTGGAGTATGGAA----------------------------------------------------------------------------------------------------------ACTTTATCGTCTCACGAGTTATGCTTTTCTTTAT-TCCTCTTAACAATAATTATTTTTCAATGGAAAAAAATGGTGATTGAATATTTAATAATATTTTCATAATGTTTCAGATATGCTGATTTCTTGATACGTTTGAACGATGATCAAAATATACGTGCTTTATTTGAGAGGGCATTGAGTTCACTTCCTCTAGAGGATTCAGTTGAGGTTGGCCTTGACTCTTATTTCCTTATTCCTTCAAAAAATATTCTGGAATCTTTGTAGTACTTGGTTGACAAGGTT--ATGTTCCATTTTGAGAACCAATA-----TGTGATGCATGATTTATTTTGCCTTAAAATACAGTA------ACCAAGTACATGCAT--TTCATGCCAATATTTTATTT-AGATTCAGTAGGTATTTAATTCGATGTTGTATAGTATTAATGTTGCTCATAATTTATGTGCTTATTCAGTTGGAAAATGTTTAGTAGTTGTTTTCTGATGTTCAATTTCATTGCAACTAATTTCACTTGTAGGTTTGGAAAAGGTTCGTTAAATTTGAGCAAACTTATGGGGATCTTGCTAGCATGCTTAAGGTAGTACTTTCTTATTCGTTTGAATACAACTTTTACCTTGCTACGTCCAGTTGTTTCTTTTGCGTCTGACTTGCTTTTTCGTAATCATTGATCATATGAAAGGAAATCCTTGATGGAAAAAATTGGGATATATGATTTGTAGAGTTTTCCGTCTGTTTTACATAGATTAATATATATGCTCGAACTTGAGGGAAAATATTGATTTTAGTTGTAAATTATTTATCCATGTACACAGATGGATTGTAATCATTTTTGATAATTTATCCATGTATCATATGTAGGTTGAGCAAAGAAGGAAAGAGGCATTTGGTGAAGAAGCAACAGCAGCATCGGAGAGTTCTCTGCAAGATGTTGTATCACGATATAGCTTCATGGATCTATGGCCGTGCTCTTCGAATGATCTTGATAATTTATCCCGGCAAGA
>sativa 
TGTCTGATGTATTTRTACCATTATCCTGATGTATGGTATGAYTATGCTACATGGCATGCTAAAGCTGGTTCGRTAGATGCTGCAATCAAAGTATTTCAAAGGTCTCTGAAGGCTCTTCCTGGTAAGTGGCAT--------------TTCTGCTTACTTTTCAGATATTGTTGTTAGTG-CCTGCATATCGTTTTTATTCACAACATTTTCTCGAGTCTCTACGTGAAAACCTTCTCTTGTATTAGCTT-TCTTTACCTTTGGTGAATATTTTACTGG-----------------------------TAGTGTGATGTGGCTCTTAATGTTGCATTAA-----CGTTTCTTGACCTCACATTTTTTACCTTT-ATTTAATTGCTCTGTCATTTCATTTGTGAATAGATTCGGAAATGCTACGATATGCTTATGCAGAGCTAGAGGAATCCCGTGGAGCAATTCAGGTATTACCGGATGG----ATTATCAGGAAACCATGGTCATTTATATTATTGGGAGTTGTGGGATTTTTTAATGTATTA-----------------TCAGGAAATTGTTTAATTTTTACTATTCTTCTTCGTATATGTAAAATGCATTTTTTTTTTTTTTGTATATAGATATCAATGATGCTTAGTACTCCCACTT-----------------ATGTAATTCGTTGAAACCTCTCCTAAATCTTTTCTAGTTTCTTCTTAATTTGGTTTTAGAGCGGGCTTGATCTTGCTTCTGCTCTCAATATCTGGGTTTCGCCATCTGGTTAGGCAGGGCTTAAATCTGTGAATAGTCGGCCAGTTGTGTCTCT-AACATCTAATCTAGTACCTTCATGGAAAAGTCTATCTTTTTTAGGAATGTATATATTTGGAGGCATAATTATTTTTTTGGCTTGATCATACTTTGGAACTAGTAAAGTCCCCCATATGTGTCATATGATATCTTACTCATTGTTTTTTCGTCCTGTCTTTATTG--TTTTTTCGTCCTGAAGGAGTTCTTATTCGTTGTTTTCTTGTTTTGTTTCAGGCTGCAAAGAAAATATATGAAAACCTTTTGGGAGACAGCGACAATGCAACTGCACTTGCACATATTCAAGTATGTCAAATAGTTTGTTTAATATGCTCAATAGTAGTAGTAGTGTTGGATACTTTTAAAAATCAGTAAATATACTGCTGCATGGCGTGGTCCGAAATTTAAATGTTTTACTGTTTCATGCTACAGTTCATTCGTTTTCTAAGAAGAACTGAAGGTGTTGAAGCTGCTAGGAAGTACTTTCTGGATGCTCGCAAATCCCCATCTTGTACATATCATGTTTATGTGGCTTACGCGTCAGTGGCCTTTTGTCTTGACAAAGATCCCAAGGTCTTACTATTTCCTTCTTTTGTGCATATTGTTATTG---------------------------------------CCAACTATTGTGTTTCTTGCTTGTTCTTTTCAGCACTGGAGTTTCGTTTTAACGTCTAGAAAATAATTCGTATTATCCATGCAGATGGCTCATAATGTTTTCGAAGCAGGATTAAAACACTTTATGCACGAGCCCGTTTATATTCTTGAGTGAGTTCTACTTTCTCCCATCTCTGATTAATCCTGTTTTCCCTTGCTTTCTTAATGTATTATGCCAATATTGAAGTATGCAAACAGCTCCATTACATGCATTCGGGGGTTGATAGTGTGACATGCCTGTTTCCTCTAGTTTTTAAATCTTATACTGCTT-ATTTTTAAC--TTTACGTTTTGTAGGATACATTATCCTCGCACAAGTTATACTTTTCTTCAT-TCCTCTTAACAATAATTCT-TTTTCAATGGAAAAAACAGTGATTGAATATTTAATAATAATTT-----TTTTTCAGATATGCTGATTTCTTGATACGTTTGAATGATGATCAAAATATACGTGCTTTATTCGAGAGGGCATTGAGTTCACTTCCTCTAGAGGATTCAGTTGAGGTTGGCCTTGACTCTTATTTCCTTGTTCCTTCAAAAAATATTCTGGAATCTTAGTAGTACTTGGTTGACAAGGTT--ATGTTCCATTTTGAGAACAAATATGTGATGTGATGCATGATTTATTTTATCTGAAAATA-----------ACGAAGTACATGCATGGTTCATGCCAATATTTTATTT-AGATTCAGTAGGTATTTAATT-------------------------------------------------------------------------------------------------------------------------------------------------------------------------------------------------------------------------------------------------------------------------------------------------------------------------------------------------------------------------------------------------------------------------------------------------------------------------------------------------------------------------------------------------------------------------------------------------------------------
>medicaginoides 
TGTCTGATGTATTTGTACCATTATCCTGATATATGGTATGACTATGCTATATGGCATGCTAAAGCTGGTTCGATAGATGCTGCGATCAAAGTATTTCAAAGGTCTCTGAAGGCTCTTCCTGGTAAGTGGCACTTTTC-------------------TTTTCAGATATTGTT---AGTG-CCTGTATATCGTTTTTATTCACAACATTTTCTCGAGTCTCTATGTGAAAACCTTCTCTTGT-------------------------------------------------------------------------------------------CAGCTATTTTGTCTTACTTGGCCTTACATTTTTTACCTTTCATTTCATTGCTCTGTCATTTCATTTGTGAACAGATTCGGAAATGCTACGATATGCTTATGCAGAGCTAGAGGAATCCCGTGGAGCAATCCAGGTATTGCCGTATATACATATGTGATGGAAACGATAGTGATTAATGTTATTGTGAGTTTTGGGATTTTTTAATGTATTATTTGAAAAATTAGAGTCTTAGGAAATTGTTTAATTTTTACTATTCTT----ATAAATGTAAAATGCATTTCT----TTTGAGTATGTGAATATCAATGATGCTTAGTACT-------------------------AGTAATTCGTTGAAACCTCTCCTGAATCCTTTCTAGTTTCTTCTCAATTTGGTTTTAGAGCGGGCTTGATCTTGCTTCTGCTCTCAATATCCGGGTTCTGCCATCTGGCGAGGCAGGGCTTAAATCTGTTAATAGTCGGCCAGTTGTGTCTCT-AACATCTAATCTAGTACCTTCGCCGAAAAGTCTATATTTTTTAGGAATGTGTATATTTAGAGCCATAATTATTTTTTAGGCTTGATCATACTCTGGATCTAGTAAAGGCCCCCATAT-TGTCATACGATATCTTACTCATTGTTTTTTCATCCTGTCTTCATCGGTTATTTTAATATTTAAGG---TCTATTTCGTTGTTTTCTTGTATTATTTCAGGCTGCAAAGAAAATATATGAAAACCTTTTGGGAGACGGTGACAATGCAACTGCACTTGCACATATTCAAGTAAGTGAAATTGTTTGTTTAATATGCTCAATAGTAGT---AGTGTTGGATACTTTG-AAAATCAGTAAATATACTGCTGCATGGCATGGTCAGAAATTTAAATGTTCTACTGTTTTATGCTACAGTTCATTCGTTTTCTAAGAAGAACTGAAGGTGTTGAAGCTGCTAGGAAGTACTTTCTGGATGCTCGCAAATCCCCATCTTGTACATATCATGTTTATGTGGCTTACGCGTCGGTGGCCTTTTGTCTTGACA---------------------------CTCTTGTGCATATTGTTATTGCATTTGGGTCTCAAAATGAATTAAAATAAGGAAACATTGCCAACTATTGTGTTTCTTGCTTGTTCTTTTAAGCACTGGAGTTTCGTTTTAACGTCTAGAAAATA-TTCGGATTATTCATGCAGATGGCTCATAATGTTTTCGAAGCAGGATTAAAACACTTTATGCACGAGCCCGTTTATATTCTTGAGTGAGTTTTACTTTCTCCCATCTCTGATTAATCTT-TTTTCCCTTGCTTTCTTGATGTATTATGACAATATTGGAGTATCCAAACAGCTCCATTACAAGCATTTA---------------------------------------------------------TTTTTAAC--------TTTTGGAGGAAACATTATCCTCTCACAAGTTATGCTTTTCTTCGT-TCCTCTTAACAATAATTCT-TTTTCAATGGAAATAATAGTGATTGAATATTTAATAATATTTTCATGATGTTTCAGATATGCGGATTTCTTGATACGTTTGAATGATGATCAAAATATACGTGCTTTATTCGAGAGGGCATTGAGTTCACTTCCTCTAGAGGATTCAGTTGAGGTTGGCCTTTACTCTTATTTCCTTGTTCCTTCGAAAAATATTCTGGAATCTTAGTAGTACTTGGTTGACAAGGTT--ATGTTCCATTTTGAGAACAAATC-----TGTGATGCATGATTTATT--GTCTTAAAGTATAGTA--------------------------ATGGCGAT-TTTTCCTTAGTATTCAGCAAGT------TCAATGTTGTATAAGTATTAATGTTGCTCATAATTTATGAGATTATTCAGTTGGAAAATGTTTAGTAGTTGTTTTCTGATGTTCAATTTCATTGCAACTAATCTCACCTGTAGGTTTGGAAAAGGTTCGTTAAATTTGAGCAAACTTATGGGGATCTTGCTAGCATGCTTAAGGTAGCACCTTCTTATTTGTTTCAATACAACTTTTACCTTGCTACGTCTGGTTGTTTCTTTTGCATCTGACT-----------------------------------------------------------------------------------------------------------------------------------------------------------------------------------------------------------------------------------------------------------------------------------------------------------------------------------------------------------------
>Msulcatus 
TGTCTGATGTATATGTACCATTATCCCGATATATGGTATGACTATGCTACATGGCTTGCTAAAGGTGGTTCGATAGATGCTGCAATCAAAGTATTTCAAAGGTCTCTGAAGGCTCTTCCTGGTATGTGGCACTTCTCTTTTGTTATTTCTGTTTAATTTTCAGATTTTGTTGTTAGTGTCC-GCATATCATTGTTATTCACAACATTTTCTTGAGTCTC----TGAAAACCTTCTCTTGTATTAGCTTGTCTTAATCTTCGGTATATTATTTATATCAGTTAAGTCTCCATTGTTATCCTTTGGTAGAGTGTGGTGTAGCTCTTAATTATACAT-TAATGTGTCTTACTTGACCTTACATCTTTTACCTTTCATTTCCTTGCTCTGACATTTCATTTGTGAACAGGTTCGGAAATGCTACGATATGCTTATGCAGAGCTAGAAGAATCCCGTGGAGCAATTCAGGTATTACCGGATGGACATATTTGATGGAAATGATAGTGATTAATACTATTGGGAGTTT-GGGATTTTTTAATGTATTATTTGAAAAATCACAGTCTTAGGAAATTGTTTAACTTTTACTATTCTTCTT-GTAAATGTAAAATGCATTTCT----TTTTTGTATATAAATATGAATGATACTTAGTACTCCCACT-----------------CAAGTAATTCGTTGAAACCTCCGCTAAATCTTTTCTAGTTTCTTCTCAATTTGGTTTTAGAGCGGGCATGATCTTGCTTCTGCTCTCAATTTTTGGGTTATGCTATTTGGTGAGGCAGGGCTTAAATCTGTTAATAGTCTGCCAGTTGTGTCTCTTAACATATAATCTAGTACCTTCGTGGAAAAGTCTGTATTTTTCAGGAATGCATATATTTGGAGCCATAATTATTTTTTAGGC----------------------------CCCCATACGTGTCATATGATATCTTACTCATTGTTTTTTCGTCCTGTCTTGATTGGTTATTTTTATCCTTAAGGAGTTCTATATCGTTGCTTTCTTGTTTTGTTTCAGGCTGCAAAGAAAATATATGAAAACCTTTTGGGAGACGGTGACAATGCAACTGCACTTGCACATATTCAAGTATGTGAAATTGTTTGTTTAATATGCTCAATAGTAGT--TAGTAGTG-------------TTCAGTAAATATACTCCTGCATGGCGTGGTCAGAAATTTAAATGTTTTACTGTTTTATGCTACAGTTTATTCGTTTTCTGAGAAGAACTGAAGGTGTTGAAGCTGCTAGGAAGTATTTTCTGGATGCTCGCAAATCCCCAACTTGTACATATCATGTTTATGTAGCTTACGCGTCAGTGGCCTTTTGTCTTGACAAAGATCCCAAGGTCTTACTATTTCCTTCTTTTGTGCATATTGTTATTGCATTTGGGTCTCTGAATGAATTAAAATAAGGAAACATTGCCAACAATTGTGTTTCTTGCCTGTTCTTTTAATCATTGGAGTCTCATTTTAACTTCTAAAAAATAATTCGGATTATCCATGCAGATGGCTCATAATGTTTTCGAAGCAGGATTAAAACACTTTATGCACGAGCCTGTTTATATTCTTGAGTGAGTTCTACTTTCTCCCAGCTCTGATTAATCTTGTTTTACCTTGCTTTCTTGATGAATTATGCCAATATTGGAGTATGCAAACAGCTCCATTACAAGCATTTAG--------------------------------GTTTTTAAATCTTATACTGCTTGT-GTTTTTAACTTTATATTTTGGAGGATACATTATCCTCTCACAAGTTATGCTTTTCTTCAT-TCCTCATAACAATAATTCT-TTTCCTACGGAAAAAAT-TTGATTGAATA-TTAATAA-ATTTTCTTGATGTTTCAGATATGCTGATTTCTTGATACGTTTAAATGATGATCGAAATATACGTGCTTTATTTGAGAGGGCATTGAGTTCACTTCCTCTAGAGGATTCCGTTGAGGTTGGCCTTGACTCTTATTTCCTTGTTCCTTCAAAACAAATTCTGGATTCTTAGTAGTACTTAGTTGACAAGGTT-------CCATTTTGAGAACAAATA-----TGTGACGCAGGATTTATTTTATCTTAAAATAAAATAAAATAAACTAAGTATATACATGTTGCATGCCAATATTTTCGTT-AGATTCAATAGTTATTTAATACTTACGGATAGACT-TTTATGTTGG-GATGTTTTATAGCA---------------------------------------------------------------------------------------------------------------------------------------------------------------------------------------------------------------------------------------------------------------------------------------------------------------------------------------------------------------------------------------------------------------------------------------------------------------------------------------------------------------------------------------------------------------------------
>Mneapolitanus 
TGTCTGATGTATATGTACCATTATCCCGATATATGGTATGACTATGCTACATGGCTTGCTAAAGGTGGTTCGATAGATGCTGCGATCAAAGTATTTCAAAGGTCTCTGAAGGCTCTTCCTGGTATGTGGCACTTCTCTTTTGTTATTTCTGCTTAGTTTTCAGATTTTGTTGTTAGTGTCCCACATATCATTGTTATTCACAACATTTTCTTGAGTCTCTATGTGAAAACCTTCTCTTGTATTAGCTTGTCTTAATCTTTGGTAAATTATTTATATCAGTTAAGGCTCCATTGTTATCCTTTGGTAGAATGTGGTGTAGCTCTTAATTAGACAT-TAATGTGTCTTACTTGACCATACATCTTTTACCTTTCATTTCCTTGCTCTGACATTTCATTTGTGAACAGGTTCGGAAATGTTACGATATGCTTATGCAGAGCTAGAAGAATCCCGTGGAGCAATTCAGGTATTACCGGATGAACATATGGGATGGAAACGATAGTGATTAATGTTATTGAGAGTTGTGGGTTTTTTCAATGTATTACTTGAAAAATTGGATTCTTAGGAAATTGTTTAACTTTTACTATTCTTCTT-GCAAATGTAAATTGCATTTCC----TTTTTGTATATAAATATCAATGATGCTTAGTACTCCCACT-----------------CAAGTAATTCGTTGAAACCTCTCCTAAATATTTTCTAGTTTCTTCTCAATTTGGTTTTAGAGAGGGCTTGATCTTGCTTCTGCTCTCAATTTTTGGGTTTTGCTATTTGGTGAGGCAGGGCTTAAATCTGTTAATAGTCTGCCAGTCGTGTCTCTTAACATATA----AGTACCTTCGTGGAAAAGTCTGTATTTTTCAGGAATGCATATATTTGGAGCCGTAATTATTTTTTAGGC----------------------------CCCCATATATGCCATATGAAATCTTACTTAATTGTTTTTCGTCCTGTCTTGATTGATTATTTTAATCCTTAAGGAGTTCTATATCGTTGCTTTCTTGTTTTGTTTCAGGCTGCAAAGAAAATATATGAAAACCTTTTGGGAGACGGTGACAATGCAACTGCACTCGCACATATTCAAGTATGTGAAATTGTTTGTTTAATGTGGTTAATAGTAGT---AGTGTTGGACACTTTG-AAAATCAGTAAATATTCTGCTGGATGGCGTGGTCCGAAATTTAAATATTTTACTGTTTTATGCTACAGTTTATTCGCTTTCTAAGAAGAACTGAAGGTATTGAAGCTGCTAGGAAGTATTTTCTGGATGCTCGCAAATCCCCAACTTGTACATATCATGTTTATGTAGCTTACGCATCAGTGGCCTTTTGTCTTGACAAAGATCCCAAGGTCTTACTGTTTCCTTCTTTTGTGCATATTGTTATTGTATTTGGGTCTCTGAATGAATTAAAATAAGGAAACATTGCCAACAATTGTGTTTCTTGCCTGTTCTTTTAATCATTGGAGTCTCATTTTAACTTCTAAAAAATAATTCGGATTATCCATGCAGATGGCTCATAATGTTTTCGAAACAGGATTTAAACACTTTATGCACGAGCCTGTTTATATTCTTGAGTGAGTTCTACTTTCTCCCAGCTCTGATTAATCTTATTTTGCCTTGCTTTCTTGATGTATTATGCCAATATTGGAGTATGCAAACAGCTCCATTACAAG--------------------------------------AGTTTTTAAATCTTATACTGCTTGT---TTTTAACTTTATATTTTGGAGGATAAATTACCCTCTCACAAGTTGTGTTTTTCTTCAT-TCCTCATAAAAATAATTCT-TTTCCTACGGAAAAAAT-TTGATTGAATA-TTAATAATATTTTCATGATGTTTCAGATATGCTGATTTCTTGATACGTTTAAATGATGATAACAATATACGTGCTTTATTTGAGAGGGCATTGAGTTCACTTCCTCTAGAGGATTCAGTTGAGGTTGGCCTTGACTCTTATTTCCTTGTTCCTTCAAAGCAAATTCTGGATTCTTAGTAGTACTTGGTTGACAAGGTTATATATTCCATTTTGAGAACAAATA-----TATGATGCAGGATTTATTT-ATCTTAAAATAAAAT----------AAGTATATACATGGTGCATGCCAATATTTTCTTT-AGATTCAATAGGTATTTAATACTTACGGA--------TTATGTTGGGGATATTTTATGGCA---------------------------------------------------------------------------------------------------------------------------------------------------------------------------------------------------------------------------------------------------------------------------------------------------------------------------------------------------------------------------------------------------------------------------------------------------------------------------------------------------------------------------------------------------------------------------
