# Supplementary material for: Phylogenetic Properties of 50 Nuclear Loci in Medicago (Leguminosae) Generated Using Multiplexed Sequence Capture and Next-Generation Sequencing
Source: PLoS One. 2014 Oct 17;9(10):e109704. doi: 10.1371/journal.pone.0109704 (PMC4201463; doi:10.1371/journal.pone.0109704)
Supplement: S1 Alignments — (ZIP) [file pone.0109704.s001.zip › alignments_50loci/gene38_Medtr2g122410.1.fasta]

>truncatula 
TGCAGTTGAACTGAAAGTTGATGATGACCGTAAATCAGTTAAAGTTAATCCTACTAGCATACCACTAGTCAGTTATGCACCTAAAGCATCCAAGGCTCCCACTTCATCTGGTATGGGAACAATCTGTTTTTTCTATATTTTGAATGTGTACTGCTCAAAGAAATCGTATCAAAAGATTGTGAAATGATCTCCATTGTGTTATCAACTCGGCAGCATAAATTTTC--------------------------ATTACATTTTTCTGTTCACTATAATTTTACACTCTGG--GCCTGACCCAAGAATTCTAGTTAATCATCTATGAAAGTGATGGTTGTTCCCAATACATACTTAT--ATTATTCAGT---AACTAGTCATTTTTTCAT-AGCTTATGAGAT-TACTTTGT-CATG-TATAGAAACCCATCAAG----AAATGTTTATGC-TTTACTTCAGATAATAACTTCTGTTTAATCTTCTTCTACCATGTGCTATCTTCTTTAATTTGAAATATCACTGATTTCTTTTTCATTTTTACAGACTTGGGGATTGAAAAATCTATATTCATCAAGCCTAAGACATTTCACCTCACAGTACTCATGCTTAAGCTGTGGAACAAGGACCGGGTTAAGACAGCTACTGAGGTCTTGCAGGTAAGTTTTATTAAACACAACATAATAATATAGTATGCGA-TTAAATTCTTTCTTTGTAATTATGTTTGTAACCGTGCAGAGTATTTCCTCAGAAGTTATGGAAGCATTGGATAATCGACCTGTCTCGATAAGATTAAAGGGGCTGGTAAAAATCTATTTTTAACTCCAGCTTATCAATACAACACTCATGAATTCCTACGTGCTAATGGTTTGTTGACAAAATATAGTAGGACATTTTAAGACTGATGCATTCACTAAATTTATAGAAGGAAGTG-CTAAATACCATACAAGTTGATTTCTGCAACGTGTCTTTTATGTTGCTTTTAAAATTATAATTGATTCACATTTTGAAAGTTTTTCCTTTTCAAACTCA--GATAAAATGTTACATTAACTTCAGCATTGCATTGTGAGATGTTTGTCTTTTAATCCTAATACTTATGTTAACT-----TGGGTTTCATCGAAAGATTTCCAATATGTATGTTGGATAGAAACTTGCTTTCTTATACCACAAAGTTTGACCTTATGCAATTTGTTTGATAGCTTTGATAAGGGAAACATGTGTTTAATCTTGCAGGAATGCATGAAAGGTTCGTTGGCCAAAGCCCGTGTCCTGTATGCTCCTGTAGAAGAAATTGGCAGTGAGGGGCGTCTTTTACGTGCCAGTCGTATCCATATATGAAATATGAATAG----------TTTTCTGTTAGTGTTACAAAGTTTTTTTTCTTTCTTTTTGGTTCTGTAAATTACAAATAATTATGGATCTGTCATCGTACCTGGTTTTGATTATACATTCTACTCAAAAATTGTTTTTTGCTGAGCTTATTTAGAAGTCATAATTGATGCATATGTTAAAGCTGGACTTGTCTTGGAGAGTGATGCTAAACAAGGACTGAAGGTAAATTAAATTTAGCGTATTCATTGTGCTTATGTGCAAATATTTGAAAAGATGTTAATAGAAAAGTGGTGCAACCTACTTTCAATATGATTACTTTGGTTCAAGGCTACTAGTCGAGCTATATATTAGATGTCATTTTTCCATAATTTCATTTTCTTATCTGAGATTTATATTAATATAGTGT-----CAAACCAGGTTTTTGCCATGAATTTCATTTGTATATTTCTATATAAATTCCCGTGTGAGTGTTATTTATTCATTATTTCTAGCAGAAAGGTAATTTTCTCTTTCCAGCTTTAAATTATAAAGATTTTGGAATACTACTTGAGTTTACTTCTTCAATGAGAAAA--AACTAAAGAAGGATATCATCTT----------TGAGGCCCTGATAGGAAACCTTACCATCAGAATAAGACTGTACTTTCCCTATGCCGTTATACTTTGCTTGTAGCTTTGGTAATTTCAGTGATCAACGACTTTTTTCTTGTGTTGCAGCTGCACGCCACTTTGATGAATGCAAGGCATAGGAAAAGGTGCTTCTACCCTTTTTATCTTTTCTTTTAGACTTCAAGTATTCCTTAGCTTTTGCTGCTGAACATTCTCCCTTTCTTTTTAAAACATTGTTAGATTATTTTAGTTTAAATAGCTGATATAAGGCACTGGTGTTCAGGACA-AAACAGAAGAGAAATGATGTATCTTTTGATGCACGAAACATATTCAAGCAGTATGGATCAGAGGACTGGGGGGAATATCTTATTCGTGAAGCTCATCTATCGAAGAGATTTTCATTTGATGAAAATGGATACTATCATTGCTGTGCTTCAATACCTTTTCCTGAAAATATGCAGGTAGAGTGA
>italica 
TGCAGTTGAACTGAAAGTTGATGATGACCGTAAATCAGTTAAAGTTAATCCTACTAGCATACCACTAGTCAGTTATGCACCTAAAGCATCCAAGGCTCCCACTTCATCTGGTATGGGAACAATCTGTTTTTTCTATATTTTGAATGTGTACTGCTCAAAGAAATCGTATCAAAAGATTGTGAAATGATCTCCATTGTGTTATCAACTCGGCAGCATAAATTTTC--------------------------ATTACATTTTTCTGTTCAATATAATTTTACACTCTGG--GCCTGACCCAAGAATTCTAGTTAATCATCTATGAAAGTGATGGTTGTTCCCAATACATACTTAT--ATTATTCAGT---AACTAGTCATTTTTTCAT-AGCTTATGAGAT-TACTTTGT-CATG-TATAGAAACCCATCAAG----AAATGTTTATGC-TTCACTTTAGATAATAACTTCTGTTTAATCTTCTTCTACCATGTGCTATCTTCTTTAATTTGAAATATCACTGATTTCTTTTTCATTTTTACAGACTTGGGGATTGAAAAATCTATATTCGTCAAGCCTAAGACATTTCACCTCACAGTACTCATGCTTAAGCTGTGGAACAAGGAACGGGTTAAGACAGCTACTGAGGTCTTGCAGGTAAGTTTTATTAAACACAACATAATAATATAGTATGCAA-TTAAATTCTTTCTTTGTAATTATGTTTGTAACCGTGCAGAGTATTTCCTCAGAAGTTATGGAAGCATTGGATAATCGACCTGTCTCGATAAGATTAAAGGGGCTGGTAAAAATCTATTTTTAACTCCAGCTTATCAATACAACACTCATGAATTCCTACGTGCTAATGGTTTGTTGACAAAATATAGTAGGACATTTTAAGACTGATGCATTCACTAAATTTATAGAAGGAAGTG-CTAAATACTATACAAGTTGATTTCTGCAACGTGTCTTTTATGTTGCTTTTAAAATTATAATTGATTCACATTTTGAATGTTTTTCCTTTTCAAACTCAGAGATAAAATGTTACATTAACTTCAGCATTGCATTGTGAGATGTTTGTCTTTTAATCCTAATACTTATGTTAACT-----TGGGTTTCATCGTAAGATTTCCAATATGTATGTTGGATAGAAACTTGCTTTCTTATACCACAAAGTTTGACCTTATGCAATTTGTTTGATAGCTTTGATAAGGGAAACATGTGTTTAATCTTGCAGGAATGCATGAAAGGTTCGTTGGCCAAAGCTCGTGTCCTGTATGCTCCTGTAGAAGAAATTGGCAGTGAGGGGCGTCTTTTACGTGCCAGTCGTATCCATATATGAAATATGAATAG----------TTTTCTGTTAGTGTTACAAAGTTTTTTTTCTTTCTTTTTGATTCTGTAAATTACAAATAATTATGGATCTGTCATCGTACCTGGTTTTGATTATACATTCTACTCAAAAATTGTTTTTTGCTGAGCTTATTTAGAAGTCATAATTGATGCATATTTTAAAGCTGGACTTGTCTTGGAGAGTGATGCTAAACAAGGACTGAAGGTAAATTAAATTTAGCGTATTCATTGTGCTTATGTGCAAATTTTTGAAAAGATGATAATAGAAAAGTGGTGCAACCTACTTTCAATATGATTACTTTGGTTCAAGGCTACTAGTCGAGCTATATATTAGATGTCATTTTTCCATAATTTCATTTTCTTATCTGAGATTTATATTAATATAGTGT-----CAGACCAGGTTTTTGCCATGAATTTCATTTGTATATTTCTATATAAATTCCCGTGTGAGTGTTATTTATTCATTATTTCTAGCAGAAAGGTAATTTCCTCTTTCCAGCTTTAAATTATAAAGATTTTGGAATACTACTTGAGTTTACTTCTTCGATGAGAAAA--AACTAAAGACGGATATCTTCTT----------TGAGGCCCTGATAGGAAACCTTACCATCAGAATAAGACTGTACTTTCCCTATGCCGTTATACTTTGCTTGTAGCTTTGGTAGTTTCAGTGATCAACAAGTTTTTTCTTGTGTTGCAGCTGCACGCCACTTTGATGAATGCAAGGCATAGGAAAAGGTGCTGCTACCCTTTTTATCTTTTCTTTTAGACTTCAAGTATTCCTTAGCTTTTGCTGCTGAACATTCTCCCTTGCTTTTTAAAACATTGTTAGATTATTTTAGTTTAAATAGCTGATATAAGGCACTGGTGTTCAGGACA-AAACAGAAAAGAAATGATGTCTCTTTTGATGCACGAAACATATTCAAGCAGTATGGATCAGAGGACTGGGGGGAATATCTTATTCGTGAAGCTCATCTATCGAAGAGATTTTCATTTGATGAAAATGGATACTATCATTGCTGTGCTTCAATACCTTTTCCTGAAAATATGCAGGTAGAGTGA
>sativa 
TGCAGTTGAACTTAAAGTTGATGATGACCGTAAATCAGTTAAAGTTAATCATACTAGCATACCACTAGTCAGTTATGCACCTAAAGCATCCAAGGCTCCCACTTCATCTGGTATGGGAACAATCTGTTTTTTCTATGTTTTGAATGTGTACTGCTCAAAGAAATTGTATTAAAATATTGTGAAATGATCTCCATTGTGTTATCAACTCGGCAGTATAAATTTTCTTTAGCTAGTGTTGGTGTGTGTTTC-ATTACATTTTTCTGTTCACTATAATTTTACACTCTGG--GCCTGAACCAAGAATTCTAGTTAATCATCTATGAAAGTGATGGTTGTTCCCAATACATACTTAT--ATTATTCAGT---AACTAGTCATTTTTTCAT-AGCTTATGAGAT-TACTTTGT-CATG-TATAGAAACCCATCAAG----AAATGTTTATGC-TTTACTTCAGATAATAACTTCTGTTTAATCTTCTTCTGCTATGTGCTATCTT---TGATTTAAAATACCACTGATTTCTTTTTCATTTTTACAGACCTGGGGATTGAAAAATCTATATTCATCAAGCCCAAGACATTTCACCTCACAGTACTTATGCTTAAGCTGTGGAACAAAGACCGAATTAAGACAGCTACCGAGGTCTTGCAGGCAAGTTTTATTAAACACAACATAATAATATACTATGCAA-TTAAATTCTTTCTTTGTGACTATGTTTGTATCCGTGCAGAGTATATCCTCAGAAGTTATGGAAGCATTGGATAATCGTCCTGTCTCAATAAGATTAAAGGGACTGGTAAGAATCTATTTTTGACTCCAACTTATCAATACAACACTCATGAATTCCTACTTGCTAATTGTTTGTTGACAAAATATAATAGTACATTTTAAGATTGATGCATTTACTAAATTTATAGAAGGAAGTGACTAAATACTATGCAAGTTGATTTCTGCAAAGTGTCTTTTATGTTGCATTTAAAATTATAATTGATTCACATTTTGAAAGTTTTTCCTTTTCAAACTCA--GACAAAATGTTACATTAACTTCAGCAATGCATTGTGAGATGCTCATCTTTTAATCCCAATGCTTATGTTAACT-----GGGGTTTCATTGTAAGATTTCCAATATGTATGTTGGATAGGAACTTGCTTTCTTATATCACAAAGTTTTACCCTATGCAATTTGTTTGATAGCTTTGATAAGGCAAACATGTGTTTAATCTTGCAGGAATGCATGAAAGGTTCGTTGGCCAAAGCCCGTGTCCTGTATGCTCCTGTAGAAGAAATTGGCAGTGAGGGGCGTCTTTTACGTGCCAGTCGTATCCATATATGAAATATGAATAG----------TTTTCTTTTAGTATTACAAAGTT--------TTTTTTTTGGTTTTATAAATTACAAATAATTATGGATCTGTCATCGTTCCTGGTTTTGATTATACATACTACTTAAAAGTTGTTTTTTACTGAGCTTATTTAGAAGTCATAATTGATGCATATGTTAAAGCTGGACTTGTCTTGGAGAATGATGCTAAACAAGGACTGAAGGTAAATTAAATTTAGCGGATTCATTGTGCTTAAGTGCATATTTTTGAAAAAATGATAATAGAAAAGTAGTGCAACCTACTATCAATATGATTACTTTGGTTCAAGGCTGCTAGTCGAGCTATATATTAGATGTCATTTTTCCATAATTTCATTTTGTTATCTGAGATTTATGTTAATATACTGT-----CAGCCCATGTTTTGACCATGAATTACATTTGTATATTTCTATATAAATTCCAGAATCAATGTTACTTACGCATTATTTCTAGCAGAATGGTAATTTCCTCTTTCCAGCTTTAAATTATAAAGGTTTTGGAATACTTCTTGAGTTCACTTCTTCAACGAGAAAAAAAACTAAAGAAGGTTATCATCTTCT-------TTGAGGCCCTGATGGGAAACCTTACCTTCATAATAAGACTATACTTTCCCCATGCTGTTATACTTTGCTTGTAGGTTTGGTAGTTTCAGTGATCAACGTGTTTTTTCTTGTGTTGCAGCTGCACGCCACTTTGATGAATGCAAGGCATAGGAAAAGGTGCTGCTACCCTTTTTATCTTTTCTTTTAGACTTCAAGTATTCCTTAGCTTTTGCTGCTGAACATTCTCCCTTGCTTTTTAAAACATTATTAGATTATTTTAGTTTAAATAGCTGATATAAGCCGCTGGTGTTCAGGACA-AATTGGAAGAGAAATGATGTCTCTTTTGATGCACGAAACATATTCAAGCAGTATGGATCAGAGGACTGGGGGGAATATCTTATTCGTGAAGCTCATCTATCGAAGAGATTTTCATTTGATGAGAATGGATACTATTATCGCTGTGCTTCAATCCCTTTTCCTGAAAATATGCAGGTAGAGTGA
>medicaginoides 
TGCAGTTGAACTTAAAGTTGATGATGACCGTAAATCAGTTAAAGTTAATCGTACTAGCATACCACTAGTCAGTTATGCACCTAAAGCACCCAAGGTTCCCACTTCATCTGGTATGGGAACAATCTGTTTTCTCTATGTTTTGAATGTGTACTGCTCAAAGAAATCGTATCAAAAGATTGTGAAATGTTCTCCATTGTGTTATCAACTTGGCAGCATGAATTTTCTTTAGCTAGTGTTGGTGTGTG-TTCTATTACATTTTTCTGTTCACTATAATTTTACACTCTGG--GCCTGAACCAAGAATTCTAGTTAATCATCTATGAAAGTGATTGTTGTTCTCAATACATACTTATATTAGATTCTGTTTAATCTAATGATATGTTTATTAGCTTATGAGATGTCATTTTTTCATAGTATAGAAACCCATCAAG----AAATGTTTATGC-TTTACTTCAGATAATAACTTCTGTTTAATCTTCTTCTACTATGTGCTATCTTCTTTAATTTGAAATATCACTGATTTCTTTTTCATTTTTACAGACTTGGGGATTGAAAAATCTATATTCATCAAGCCTAAGACATTTCACCTCACAGTACTCATGCTTAAGCTGTGGAACAAAGACCGAATTAAGACAGCTACTGAGGTCTTGCAGGTAAGTTTTATTAAACACAACATAATAATATACTATGCAA-TTAAATTCTTTCTTTGTAACTATGTTTGTATCCGTGCAGAGTATATCCTCAGAAGTTATGGAAGCATTGGATAATCGACCTGTCTCAATAAGATTAAAGGGGCTGGTAAGAATCTATTTTTAACCCCAACTTATCAATACAACACTCACGAATTCCTACTTGCTAATTGTTTGTTGACAAAATATAATAGGACATTTTAAGATTGATGCATTCACTAAATGTATGGAAGGAAGTGACTAAATACTATGCGAGTTGATTTCTGCAAAGTGTCTTTTATGTTGCATTTAAAATTATAATTGATTCACATTTTGAAAGTTTTTTCTTTTCAAACTCA--GATTAAATGTTACATTAACTTCAGCATTGCATTCTGAGATTTTCATCTTTTAATCCTAATACTTATGTTAACTGGGGTTGGGTTTCATTGTAAGATTTCCGATATGTATGTTGGATAGAAACTTGCTTTCTTATACCACAAAGTTTGACCCTATGCAATTTGTTTGATAGCTTTGATAAGGCAGACATGTGTTTAATCTTGCAGGAATGCATGAAAGGTTCGTTGGCCAAAGCCCGTGTTCTGTATGCTCCTGTAGAAGAAATTGGCAGTGAGGGGCGTCTTTTACGTGCCAGTCGTATCCATATATGAAATATGAATAG----------TTTTCTTTTAGTATTACAAAGTT--------TTTTTCTTGGTTTTATAAATTACAAATAATTATGGATCTGTCATCGTACCTGGATTTGATTATACATTCTACTCAAAAATTGTTTTTTACTGAGCTTACTTAGAAGTCATAATTGATGCATATGTTAAAGCTGGACTTGTCTTGGAGAATGATGCTCAACAAGGACTGAAGGTAAATTAAATTTAGCGGATTCACTGTGCTTATGTGCAAATTTTTGAAAAAATGATAATAGAAAAGTAGTGCAACCTAATATCAATATGATTACTTTGGTTCAAGGCTACTAGTCGAGCTATATATTAGATGTCATTTTTCCATAATTTCATTTTCTTATCTGAGATTTATGTTAATATAGGGT-----CAGCCCAGGTTTTGACCATGAATTAAATTTGTATATTTCTATATAAATTCCCGTGTGAGTGTTATTTATGCATTATTTCTAGCAGAATGGTAATTTCCTCTTTCCAGCTTTAAATTATAAAGGTTTTGGAATACTACTTGAGTTTACTTCTTCAACAAGAAAAA-AACTAAAGAAGGATATTGTCTTCT-------TTGAGGCTCTGATAGGAAACCTTACCATCAGAAGAAGACCATACTTTCCCTATGTTGTTATACTTTGCTTGTAGGTTTGGTAGTTTCAGTGATCAACGAGTTTTTTCTTGTGTTGCAGCTGCACGCCACTTTGATGAATGCAAGGCATAGGAAAAGGTGCTGCTACCCTTTTTATCTTTTCTTTTAGACTTCAAGTATTCCTTAGCTTTTGCTGCTGAACATTCTCCCTTGCTTTTTAAAACATTGTTAGATTATTTTAGTTTAAATAGCTGATATAAGCTGCTGGTGTTCAGGACA-AATCGGAAGAGAAATGATGTCTCTTTTGATGCACGAAACATATTCAAGCAGTATGGATCAGAGGACTGGGGGGAATATCTTATTCGTGAAGCTCATCTATCGAAGAGATTTTCATTTGATGAAAATGGATACTATCATTGCTGTGCTTCAATACCTTTTCCTGAAAATATGCAGGAAGAGTGA
>Msulcatus 
TGCAGTTGAACTTAAAGTTGATGATGATCGTAAATCAGTTAAAGTTAATCGTACTAGCATACCACTAGTCAGTTATGCACCTAAAGCATCCAAGGCTTCCACTTCATCTGGTATGGGAACAGTCTGTTTTTTCTATGTTTTGATTGCATATTGCTCAAA-AAATTGAATCAAAAGATTGTGAAATGATCTCCATTATGTTATCAACTCGGCAGCATAAATATTCTTTAGCGAGTATTGGTGTGTG-TTCTATTACATTTTTCTGTTAACTATAATTTTACACTCTGTGAGCCAAAACTAAGAAGTCTAGTTAATCATTTATGAAAGCGATGGTTGTTCCCGATACATACTTAT--ATTATTCCST---ATCTAGTCATTTGTAT--TAGCTTATGAGAT-TATTCTGT-CACG---TAGAAACCCATCAAGGATTAAATGTTTATGC-TTTACTTCAGATAACCACTTCTGTTTTA--ATCTTCTACTATGTGCTATCTTTTTTAAATTGAATTATCACCAATTTCTTTTTCATTTTTACAGATTTGGGGATTGAAAAATCTATATTCATCAAGCCTAAGACATTTCACCTCACTGTACTCATGCTTAAGCTGTGGAACAAAGACCGAGTTAAGACAGCTGCTGAGGTCTTGCAGGCAAGTTTTATTAAACACAATGTAACAATATTTTATGCAAATTAAATTCTTTCTCTGAAATTAT-TTTGTATCCGTGCAGAGTATTTCCTCAGAAGTTATGGAAGCATTGGATAATCGACCTCTCTCGATAAGATTAAAGGGACTGGTAAGAATCTATTTTGAACTCCAGCTTATCAATACAACACTCGTGAATTTCTACTTGCTAATTGTTTGTTGACAAGATATATTAGGACATTTTAAGACTGGTGCATTCACTAAATTTATAGAATGAAGTGACTAAATAATATAAAGGT------------------------------------------------------TTTGAAAGTTTTCCCTTTTCAAACTCATAGACAAAATGTTACGTTAACTTCCGCATTGCATTGTGAGATGTTCATCTATTCATCCTAATATTTTTGTTAACT-----TGGGTTTCATTGAAAGATTTCCAATACGTATGTTGGATAAAAACTTGATTTCTTATACCACAAAGTTTGACCTTATGCAATTTGTTTGATAGCTTTAATAAAGCAAACATATGTTTAATCTTGCAGGAATGCATGAAAGGTTCGTTGGCCAAAGCCCGTGTCCTGTATACTCCTGTGGAAGAAATTGGCAGTGAGGGTCGTCTTTTACGTGCCTGTCGTATCCATATATGAAATACGAATAGTTCCTTGTAGTTTTCTTTTAGTATTACAAAGTTGTTG-----TTCTTTTGGTTCTATAAATGACAAATAATTATGGACCTGTCATCATACCTGGTTTTGATTATACATTCTACTCAAAAATTGTTTTTTACTGAGCTTATTTAGAAGTCATAATTGATGCATATGTTAAAGCTGGACTTGTCTTGGAGAATGATGCTAAACAAGGACTGAAGGTAAATTAAATTTAGCGTATTCATTGTGCTTACGTGCAAATTTTTGAAAAAGTGATAATAGAAAAGTAGTACAACCTACCTTCAATATGATTACTTTGGTTAAAGGCTACTTGTCGAGCTATGTATTAGATGTCAT-------------CATTTTGTTATCTGAGATTTATTTTAATAT-----------------------------------------------------------------------------------------------------------------------------------------------------------------------------------------------------------------------------------------------------------------------------------------------------------CAACGAGTTTTTTCTTGTATTGCAGCTGCACGCCACTGTGATGAATGCAAGGCATAGGAAAAGGTGCTGCTACCC-------------TTTTAGACTTCAAGTATCCTT-AGTTTTTGCAGCTCAACATTCTCCCTTGCTTTTGAAAACTTTGTTAGATTATTTTAGTTTAAATAACTGATATAAGCCGCTGGTGTTCAGGA-ATAATTGGAAGAGAAATGAT---TCTTTTGACGCACGAAACATATTCAAGCAGTATGGATCAGAGGATTGGGGACAGTATCTTATTCGCGAAGCTCATCTTTCGAAGAGATTTTCATTTGATGAAAATGGATACTATCATTGCTGTGGTTCAATACCTTTTCCTGAAAATATGCAAGTAGAGTGA
>Mneapolitanus 
TGCAGTTGAACTTAAAGTTGATGATGACCGTAAATCAGTTAAAGTTAATCGTACTAGCATACCACTAGTCAGTTATGCACCTAAAGCATCCAAGGCTTCCACTTCATCTGGTATGGGAACAGTCTGTTTTTTCTATGTTTTGATTGCATATTGCTCAAA-AAATTGAATCAAAGGATTGTGAAATGATCTCCATTGTGTTATCAACTCGGCAGCATAAATATTCTTTAGCGAGTGTTGGTGTGTGGTTCTATTACATTTTTCTGTTAACTATAATTTTACACTCTGTGAGCCTGAACTAAGAAGTCTAGTTAATCATTTATGAAAGCGATGGTTGTTCCCGATACATACTTTT--ATTATTCMST---ATCTAGTCATTTTTTCAT-AGCTTATGAGAC-TACTCTGT-CATG---TAGAAACCCATCAAGGATTAAATGTTTATGC-TTTACTTCAGATAACCACTTCTGTTTTA--ATCTTCTACTATGTGCTATCTTTTTTAAATTGAAATATCACCGATTTCTTTTTCATTTTTACAGATTTGGGGATTGAAAAATCTATATTCATCAAGCCTAAGACATTTCACCTCACAGTACTCATGCTTAAACTGTGGAACAAAGACCGAGTTAAGACAGCTGCTGAGGTCTTGCAGGCAAGTTTTATTGAACACAACATAACAATATTTTATGCAAATTAAATTCTTTCTCTGAAATTATGTTTGTATCCATGCAGAGTATTTCTTCAGAAGTTATGGAAGCATTGGATAATCGACCTCTCTCGATAAGATTAAAGGGACTGGTAAGAATCTATTTTGAACTCCAGCTTATCAATACAACACTCGTGAATTTCTACGTGCTAATTGTTTGTTGACAA------TTAGGACATTTTAAGACTGGTGCATTCACTAAATTTATAGAATGAAGTGACTAAATAATATAAAGGT------------------------------------------------------TTTAAAAGTTTTCCCTTTTCAAACTCATAGACAAAATGTTACGTTAACTTCCGCATTGCATTGTGAGATGTTCATCTATTCATCCTAATATTTTTGTTAACT-----TGGGTTTCATTGAAAGATTTCCAATATGTATGTTGGATAAAAACTTGCTTTCTTATACCACAAAGTTTGACCTTATGCAATTTGTTTGATAGCTTTAATAAAGCAGACATATGTTTAATCTTGCAGGAATGCATGAAAGGTTCGTTGGCCAAAGCCCGTGTCCTGTATGCTCCTGTGGAAGAAATTGGCAGTGAGGGCCGTCTTTTACGTGCCTGTCGTATCCATATATGAAATATGAATAGTTCCTTGTAGTTTTCTTTTAGTATTACAAAGTTGTTG----TTTTTTTTGGTTCTATAAATGACAAATAATTATGGACCTGTCATTGTACCTGGTTTTGATTTTAAATTCTACTCAAAAATTGTTTTTTACTGAGCTTATTTAGAAGTCATAATTGATGCATATGTTAAAGCTGGACTTGTCTTGGAGAATGATGCTAAACAAGGACTGAAGGTAAATTAAATTTAGCGGATTCATTGTGCTTATGTGCAAATTTTTGGAAAAATGATAATAGAAAAGTAGTGCAACCTACCTTCAATATGATTACTTTGGTTAAAGGCTAATTGTCGAGCTATATGTTAGATGTCATTTTTCCATAATTTCATTTTGTTATCTGAGATTTATGTTAATATAGTGTCATGTCAGCCCATGTTTTGACCATGAATTACATTTGTATATTTCTAGATAAATTCCTGTGTGAGTGTTATGTATGCATTATTTCTAGCAGAATGATAATTTCCTCTTTCCAGCTTTAAATTATAAAAGTTTGGGAATACTACTTGAGTTGACTTTTTCAACGGGAAAA--AACAATAGAAGAATATTATCTTCTTTGAAGTTTGAAGCCCCGATAGGAAACCTTACCATCAGAATAAAACCATACTCTCCCTCTGCTGTTAAACTTTGCTTGTAGGTTTGGTAGTTTCAGTGTTCAACTAGTTTTTTCTTGTGTTGCAGCTGCACGCCACTGTGATGAATGCAAGGCATAGGAAAAGGTGCTGCTACCC-------------TTTTAGACTTCAAGTATCCCT-AGTTTTTGCAGCTCAACATTCTCCCTTGCTTTTGAAAACTTTGTTAGATTATTTTAGTTTAAATAACTGATATATGCCGCTGGTGTTCAGGA-ATAATTGGAAGAGAAATGAT---TCTTTTGACGCACGAAACATATTCAAGCAGTATGGATCAAAGGATTGGGGACAGTATCTTATTCGCGAAGCTCATCTTTCGAAGAGATTTTCATTTGATGAAAATGGATACTATCATTGCTGTGCTTCAATATCTTTTCCTGAAAATATGCAGGTAGAGTGA
