# Supplementary material for: Phylogenetic Properties of 50 Nuclear Loci in Medicago (Leguminosae) Generated Using Multiplexed Sequence Capture and Next-Generation Sequencing
Source: PLoS One. 2014 Oct 17;9(10):e109704. doi: 10.1371/journal.pone.0109704 (PMC4201463; doi:10.1371/journal.pone.0109704)
Supplement: S1 Alignments — (ZIP) [file pone.0109704.s001.zip › alignments_50loci/gene12_Medtr4g092630.3.fasta]

>truncatula 
CTGCCAAAAAGAAAGGACTGCGCGATAAAGAAAAGTTATTTTATGCTCCCATGTCTGGGGTTGGGGATCTTTTGTACGACAAAGATGCGGTGTACATAAATATTAATGATCACTTCGTTCAATTCTCAAAAGTTGATGATGAAAACTTTGCCATGACGAGTAAAGGTTACTAAGCATTTTCTCCTT----ATGTA-TTTATCTATGTTCATGAAATTAAATCATATCATGA--------TCATACGATGGCAGACATGTTTATCCTTCATCCACTTTATCTTTGTGAAACTGAAATCATATTATAATCATATGGTCGCAGTTTTCATAATTTAATAAAATAAATTCTTGTGTTTTGCTGTCCTGGAATTTTTTCACTCATCTA-------------TTACCTACGTTGTTACAGTCTATTACTATTTACATTTTCATGTTTGTATCATGCACATCAC--TGGCAAATATGTTTTGCAT-TCCTGTTT-TTTTCCCCTATTCATTTGTTTTCTTTAATTAAATTTTGTACTTT-TGTGTTTGACAGGAAAGGAAAGGGATGTAGGGGTGGATTTAGTGAAATCACTTCAGAATACCAAATACTCGATCAATGAAAAGCTAGAGAATAGCTTTATAAATCTTTTTGATCAAAAGGGGAAAGTGTCATCAGAAGCTCTAGGTGGCGCACAAGGTACAAACGAGGATGTAGAGGAGGATGGAAAAGTAGAAACTTCAGATAAT---AATGAAATCGATTCGGATGCTTCAGAGTCATCTGACCGAGATGAAGCTGATGCCATTACAAATGATGATGGAAACCACTTAAAAGAAAAGATTGAGTTTCACAATGGAAGACAAAGGAGAAAGGCAATCTTTGGAAATGACATTGATCAAAGTGATCAGATGGTGAGTCTTAAGGTTGTGTTTCCTGTATGGAAACTTTGTTATTGTCTTACATGCATGAATGAATCTAGTTTTTGTTATGGCCATTGCCTTTCGATTCTTTAGGGAATTTTTGTCTTTGTTTTCAAAGTTAAAATGCATTGAATTGCAGTCCAAGCTCAAACTTACATTGAATCCACTTACTCGGTGAATAAAATTGTTATTTTTTTTTTGCATGAGGAATATAATTGTTACTTTTCTTTCATGTGAG---TGTATGTCAGTTTGCATTGAGAGTGCTCTGGTTGAAATGATCGTAATTTCTAGACTGACTTCATTGATAGGATTCAGA---------------------------------GGAAGAGGAAGAGGAAGAGGAAGAG---------------GAAGGTGAAGATGAAGAGGATGAAGATGACACACATGGTGCAGTTTTTCCTCCTTC----------------------TCTGTCTGTTATTTTCTGGCTGTACAAGTTTGTAGTAGTCACGCTCTCAGTACCAAGGTCTTGTTAATCAATGATCTGTCCATATTGAT-ACGAGAGCGTGCCCGACATATTGTTTTCTCACTTGTTTCTCCCATCTTAGTTGCT--AAGATCATGACTCATTACTAGAGTATTTTTTC-------TCTCTATGACTCTTCCTTTTTTTATTTTTTTATTTTTTTATTTTTTATTTTCCTTGCAGAAGATGACATGGGAAATATTTCAAAGTGGAAGGAGTCGTTGGCGGAAAGAATCCTTGCACGGAAATCTCCTAGTTTGATGCAACTTGTGTATGGGGAATCTACTAATAATTCGACCTCTATGGACGAAGAGAATGATAGTAGTGAGGATGAAGAAAATGGTGATTTCTTTATACCTAAAGAAGAAATAAAAAAGGTTAGTATTAGTAGTCCTTTACTAACTTGCACCACTTGTATGTAATTGGTCTTA-AATTTTTTCAACGTTTCTTTCCCATGTCAGCGACGAATAGATAGCAATATCTGAAATGCGCATGTTGACAGATTCTAAAAACCACTTATTAAAATTTGGTGGCTTTCAGAATATCTGCTTATTTGCTT-CATTATTAAGGAACTCTGTGTTTACTTGTTCCTTTTTAAACTACAGCAATATACGAGAGATGGACTGGATGATGGAATGGTCCACACCGAGGATTGTTCCAAGTGTGCCAAACTTATGAGCCAGAAATGGGATGAGAAAGATCATGGAGAGATTCGCAACCGTTTTGTGTCTGGAAATTTGGCAAAAGCTGCACGCAGAAATGCACTTCAAAAAGCTAATACTGAAGAGGAAGAGGAAGATGAAGATGAAGATGTCTATGGTGACTTTGAAGATTTAGAAACAGGAGAAAACCATGAGAATTATAAGACAGATGATGCTTTTGCGATAACAACACAGAAGGGAGTTGATAGAGAAGCTGAGGAGCGGAGGCTCAAGAAACTTGCTCTTCATGCAAAATTT
>italica 
CTGCCAAAAAGAAAGGACTGCGCGATAAAGAAAAGTTATTTTATGCTCCCATGTCTGGGGTTGGGGATCTTTTGTACGACAAAGATGCGGTGTACATAAATATTAATGATCACTTCGTTCAATTCTCAAAAGTTGATGATGAAAACTTTGACATGACGAGTAAAGGTTACTAAGCATTTTCTCCTT----ATGTA-TTTATCCATGTTCATGAAATTAAATCATATCATGA--------TCATACGATGGCAGACATGTTTATCCTTCATCCACTTTATCTTTGTGAAACTGAAATCATATTATAATCATATGGTCGCAGTTTTCATAATTTAATAAAATAAATTCTTGTGTTTTGCTGTCCTGGAATTTTTTCACTCATCTA-------------TTACCTACGTTGTTACAGTCTATTACTATTTACATTTTCATGTTTGTATCATGCACATCAC--TGGCAAATATGTTTTGCAT-TCCTGTTTTTTTTCCCCTATTCATTTGTTTTCTTTAATTAAATTTTGTACCTT-TGTGTTTGACAGGAAAGGAAAGGGATGTAGGGGTGGATTTAGTGAAATCACTTCAGAATACCAAATACTCGATCAATGAAAAGCTAGAGAATAGCTTTATAAATCTTTTTGATCAAAAGGGGAAAGTGTCATCAGAAGCTCTAGGTGACGCACAAGGTACAAACGAGGATGTAGAGGAGGATGGAAAAGTAGAAACTTCAGATAAT---AATGAAATCGATTCGGATGCTTCAGAATCATCTGACCGAGATGAAGCTGATGCCATTACAAATGATGATGGAAACCACTTAAAAGAAAAGATTGAGTTTCACAATGGAAGACAAAGGAGAAAGGCAATCTTTGGAAATGACATTGATCAAAGTGATCAGATGGTGAGTCTTAAGGTTGTGTTTCCTGTATGGAAACTTTGTTATTGTCTTACATGCATGAATGAAACTAGTTTTTGTTATGGCCATTGCCTTTCGATTCTTTAGGGAATTTTTGTCTGTGTTTTCAAAGTTAAAATGCATTGAATTGCAGTCCAAGCTCAAACTTACATTGAATCCACTTACTCGGTGAATAAAATTGTTATTTTTTTTTTGCATGAGGAATATAATTGTTACTTTTCTTTCATGTGAGATGTGTATGTCAGTTTGCATTGAGAGTGCTCTGGTTGAAATGATCGTAATTTCTAGACTGACTTCATTGATAGGATGAAGAAGAAGAAGAAGAAGAAGAAGAAGAAGAAGA---AGAAGACGAAGAGGAAGAGGAAGAGGA---------AGAGGAAGGTGAAGATGAAGAGGATGAAGATGACACACATGGTGCAGTTTTTCCTCCTTT----------------------TCTGTCTGTTATTTTCTGGCTGTACAAGTTTGTAGTAGTCACGCTCTCAGTACCAAGGTCTTGTTAATCAATGATCTGTCCATATTGAT-ACGAGAGCGTGCCCGACATATTGTTTTCTCACTTGTTTCTCCCATCTTAGTTGCT--AAGATCATGACTCATTACTAGAGTATTTTTTC-------TCTCTATGACTCTTCCTTTTT--------------------------TTTTCCTTGCAGAAGATGACATGGGAAATATTTCAAAGTGGAAGGAGTCGTTGGCGGAAAGAATCCTCGCACGGAAATCTCCTAGTTTGATGCAACTTGTGTATGGGGAATCTACTAATAATTCGACCTCTATGGACGAAGAGAATGATAGTAGTGAGGATGAAGAAAATGGTGATTTCTTTATACCTAAAGAAGAAATAAAAAAGGTTAGTATTAGTAGTCCTTTACTAACTTGCACCACTTGTATGTAATTGGTCTTA-AATTTTTTCAACGTTTCTTTCCCATGTCAGCGACGAATAGATAGCAATATCTGAAATGCGCATGTTGACAGATTCTAAAAACCACTTATTAAAATTTGGTGGCTTTCAGAATATCTGCTTATTTGCTT-CATTATTAAGGAACTCTGTGTTTGCTTGTTCCTTTTTAAACTACAGCAATATACGAGAGATGGACTGGATGATGGAATGGTCCACGCCGAGGATTGTTCCAAGTGTGCCAAACTTATGAGCCAGAAATGGGATGAGAAAGATCACGGAGAGATTCGCAACCGTTTTGTGTCCGGAAATTTGGCAAAAGCTGCACGCAGAAATGCACTTCAAAAAGCTAATACTGAAGAGGAAGAGG------AAGATGAAGATGTCTATGGTGACTTTGAAGATTTAGAAACAGGAGAAAACCATGAGAATTATAAGACAGATGATGCTTTTGCGATAACAACACAGAAGGGAGTTGATAAAGAAGCTGAGGAGCGGAGGCTCAAGAAACTTGCTCTTCATGCTAAATTT
>sativa 
CTGCCAAAAAGAAAGGACTGCGCGATAAAGAAAAGTTATTTTATGCTCCCATGTCTGGGGTTGGGGATCTTTTGTACGACAAAGATGCGGTGTACATAAATATTAATGATCACTTTGTTCAATTCTCAAAAGTTGATGATGAAAACTCTGCCATGACGAGCAAAGGTTACTAAGCATTTTCTCTTT----ATGTATTTTATCGATGTTCATGAAATTAAATCATATCATGA--------TCATACGATGGCAGACTTGTTTATCCTTCATCCACTTTATCTTTGCGAAACTGAAATCATATTATGATCATATGGTGGCGGTTTTCATAATTTAATAAAATGAATTCTTGCATTTTGCTGTCCTGGAATTTTTTCACTCA-----------------TTACCTACTTTGTTACAGTCCATTACTATTTACATTTTCATG-TTGTATCATGCACACCAC--TGGCAAATATGTTTTGCAT-TCCTGTTTTTTT--CCCTATTCATTTGTTTTCTTTAATTAAATTTTGTACTTT-TGTGTTTGACAGGAAAGGAAAGGGATGTAGGGGTGGATTTAGTGAAATCACTCCAGAATACCAAATACTCGATCAATGAAAAGCTAGAGAATAGCTTTATCAATCTTTTTGATCAAAAGGGGAAAGTGTCATCAGAAGCTCTAGGTGATGCACAAGGTACAAACGAGGATGTAGAGCAGCATGGAAAAGTAGAAACTTCGGATAAT---AATGAAATCGATTCGGATGCTTCTGAATCATCTGACGGGGATGAAGCTGATGCCATTACAAATGATGATGGAAACCACTTAAAAGAACAGATTGAGTTTCACAATGGAAGACAAAGGAGAAAGGCAATCTTTGGAAATGACATTGATCATAGTGATCAGATGGTGAGTCTTAAGGTTGTGTTTCCTGTATGGAAACTTTGTCATTGTCTTACATGCATAAATGAAACAAGTTTTTGTTATGGCAATTGCCTTTCGATTCTTTAGGGAATTTTTGTCTGTGTTTTCAAAGTTAAAATGCATCGAATTGCAGTCTAAGCTCAAACTTACATTGAATTCACTTACTCAGTGAATAAATTTTTTTTTTTTTTTTTGCATGAGGAATATAATTGTTACTTTTCTTTCATGTGAGATGTGTATGTCAGTTTGCATTGAGAATGCTCTGGTTGAAATGATTGTAATATCTAGACTGACTTCATTGATAGGATTCAGAAGAGGAAGAGGAAGAGGAAGAG------------GAAGAGGAAGAGGAAGAGGAAGAG---------------GAAGAGGAAGATGAAGAGGATGAAGATGACACACATGGTGCAGTTTTTCCTCCTTTGATTGTTAAGATTTGTTTATTTTTTGTCTGTTATTTTCTGGCTGTACAAGTTTGTAGTAGTCACACTCTCAGTACCA-GGTCTTGTTAATCAATGATCTGTCAATATTGAT-ACGAGAGCGTGCCTGACATACTGTTTTCTCACTTGTTTCTCCCATTTTAGTTGCT--AAGATCACGACTCATTACTAGAGTATTATTTTTC-----TCTCTTTGACTCTTCCTTTTT----------------------TTTATTTTCCTTGCAGAAGATGGCATGGGAAATATTTCAAAGTGGAAGGAGTCGTTGGCGGAAAGAATCCTCGCACGGAAATCTCCTAGTTTGATGCAACTTGTGTATGGGGAATCTACTAATAATTCGACCTCTATGGACGAAGAGAATGATAGTAGCGAGGATGAAGAAAATGGTGATTTTTTTATACCTAAAGAAGAAGTAAAAAAGGTTAGTATTAGTAGTCCTTTACTAACTTGCACCACTTGTATGTAATTGCTCTTA-AATTTTTTCAACGTTTCTTTCCCCTGTCAGCGACGAATAGATAGCAATATCTGAAATGCGCATGTTGACAGATTCTAAAAACCACTTATTAAAATTTGTTGGCTTTCAGAATATCTGCTTACTTGCTC-CATTATTAAGAAACTTTGTGTTTGCTTGTTCCTTTTTAAACTACAGCAATATACGAGAGATGGACTGGATGATGGAGTGGTCCACGCCGAGGATTGTTCCAAGTGTGCCAAACTTATGAGCCAGAAATGGGATGAGAAAGATCACGGAGAGATTCGCAACCGTTTTGTGTCCGGAAATTTGGCAAAAGCTGC---CAGAAATGCACTTCACAAAGCTAATACTGAAGAGGAAGAGG------AAGATGAAGATGTCTATGGTGACTTTGAAGATTTAGAAACAGGAGAAAACCATGAGAATTATAAGACAGATGATGCATTTGCGATAATAACACAGAAGGGAGTTGATAAAGAAGCTGAGGAGCGGAGGCTTAAGAAACTTGCTCTTCATGCAAAATTT
>medicaginoides 
CTGCCAAAAAGAAAGGACTGCGCGATAAAGAAAAGTTATTTTATGCTCCCATGTCTGGGCTTGGGGATCTTTTGTACGACAAAGATGCAGTGTACATAAATATTAATGATCACTTTGTTCAATTCTCAAAAGTTGATGATGAAAACTCTACCATGACGAGCAAAGGTTACTAAGCATTTTCTCTT----CATGTATTTTATCCATGTTCATGAAATTAAATCATATCATGA--------TCATACGATGGCAGGCTTGTTTATCTTTCATCCACTTTATCTTTGTGAAACTGAAATCATATTATGATCATATGGTGGCAGTTTTCATAATTTAATAAAATAAATTCTGGTATTTTGCTGTCCTGGAATTTTTTCACTCATCTA-------------TTACCTATGTTGTTACAGTCTATTACTATTTACATTTCCATG-TTGTATCATGCACACCAC--TGGCAAATATGTTTTGCAT-TCCTGTTTTTTT--CCCTATTCGTTTGTTTTCTTTAATTAAATTTTGTACTTT-TGTGTTTGACAGGAAAGGAAAGGGATGTAGGGGTGGATTTAGTGAAATCACTTCAGAATACCAAATACTCGATCAATGAAAAGCTAGAGAATAGCTTTATCAATCTTTTTGATCAAAAGGGGAAAGTGTCATCAGAAGCTCTAGGTGATGCACAAGGTACAAACGAGGATGTAGAGCAGGATGGAAAAGTAGATACTTTGGATAAATATAATGAAATCGATTCGGATGCTTCAGAATCATCTGATCGGGATGAAGCTGATGCCATTACAAATGATGATGGAAACCACTTAAAAGAACAGATCGAGTTTCACAATGGAAGACAAAGGAGAAAGGCAATCTTTGGAAATGACATTGATCAAAGTGACCGGATGGTGAGTCTTAAGGTTGTGTTTCCTGTATGGAAACTTTGTTATTGTCTTACATGCATAAATGAAACTAGTTTATGTTATGGCCATTGCCTTTCGATTCTTTA-GGAATTTTTGTCTATGTTTTCAAAGTTAAAATGCATTGAATAGCAGTCCAAGCTTAAACTTACATTGAATTCACTTACTCAGTGAATAAATTT-TTTTTTTTTTTTTGCATGAGGAATATAATTGTTACTTTTCTTTCATGTGAGACGTGTATGTCAGTTTGCATTGAGAATGCTCTGGTTGAAATGATCGTAATTTCAAGACTGACTTCATTGATAGGATTCAGAAGAGGATTCGGAAGAGGAAGAGGAAGAGGAAGAGGAAGAGGAAGAGGAAGAGGAAGAGGA---------AGATGAAGATGAAGATGAAGAGGATGAAGATGACACACATGGTGCAGTTTTTTCTCCTTTGATTATTAAGATTTGTTTATTTTTTGTC--TTATTTTCTGGCTGTACAAATTTGTAGTAGTCACGCTCTCAGTAC-AAGGTCTTGTTAATCAATGATCTGTCAATATTGAT-ACGAGAGCGTGCCCGGCATATTGTTTTCTCACTTGTTTCTCCCATCTTAGTTGCT--AAGATCACGACTCATTACTGGAGTATTTTTTC-------TCTCTATGACTCTTCCTTTTT----------------TTTTTTTTTATTTTCCTTACAGAAGATGAGATGGGAAATATTTCAAAGTGGAAGGAGTCGTTGGCGGAAAGAATCCTCGCACGGAAATCTCCTAGTTTGATGCAACTTGTGTATGGGGAATCTTCTAATAATTCGACCTCTATGGACGAAGAGAATGATAGTAGCGAGGATGAAGAAAATGGTGATTTTTTTATACCTAAAGAAGAAGTAAAAAAGGTTAGTATTAGTAGTCCTTTACTAACTTGCACCACTTGTATGTAATTGCTCTTA-AATTTTTTCAACGTTTCTTTCCCCTGTCAGCGACGAATAGATAGCAATATCTGAAATGCACATGGTGACAGATTTTAAAAACCACTTATTAAAATTTGCTGGCTTTCAGAATATCTGCTTATTTGCTTTCATTATTAAGGAACTTTGTGTTTGCTTGTTCCTTTTTAAACTACAGCAATATACGAGAGATGGACTGGATGATGGAGTGGTCCACGCCGAGGATTGTTCCAAGTGTGCCAAACTCATGAGCCAGAAATGGGATGAGAAAGACCATGGGGAGATTCGCAACCGTTTTGTGTCCGGAAATTTGGCAAAAGCTGCACGCAGAAATGCACTGCAAAAAGCTAATACTGAAGAGGAAGAGG------AAGATGAAGATGTCTATGGTGACTTTGAAGATTTAGAAACAGGAGAAAACCATGAGAATTATAAGACAGATGATGCTTTTGCGATAACAACACAGAAGGGAGTTGATAAAGAAGCTGAGGAGCGGAGGCTTAAGAAACTTGCTCTTCATGCAAAATTT
>Msulcatus 
CTGCCAAAAAGAAAGGACTGCGTGATAAAGAAAAGTTATTTTATGCTCCCATGTCCGGGGTTGGGGATCTTTTGTACGACAAAGATGCGGTGTACATAAATATCAATGATCACTTTGTTCAATTTTCAAAAGTTGATGATGAAAATTCTGCTATGACGAGCAAAGGTTACTCTACATTTTCTCTTTTTTCATGTATTTTATCCATGTTCATGAAATAAAATCATATTATGA--------TCATACGGTGGCAGATTTGTTTATCTTTCATGCACTTTATCTTTGTGAAACTGAAATCATATTATGATCATATGTCAGCAGTTTTCATAATTTAATAAAATAAATTCAGGTATTTTGCTCTCCTGTAATTTTGTCACTCATCTATGTTACTCCTCTGTTACCTGTATTGTTATTGTCCATTGCTATTTACATTTTCATG-TTGTATCATGCATAACACAATGGCAAATATGTTTTGCTTATCCTGTTTTT----CCCTATTCCTTTGTTTT-----ATTAAAATTTGTCCTGTATGTGTTTGACAGGAAAGGAAAGGGATGTAGGGGCGGAGTTAGTGAAATCACTTCAGAATACCAAATACTCAATCAATGAAAAACTAGAGAATAGCATTATCAATCTTTTTGACCAAAAACGAAAAGTGTCATCAGAAGCTCTAGGTGATGCACAAGGTACAAACAAGGATGTAGAGCAGGATGAAAAAGTAGAAACTTTGGATAATATTAATGAAATCGATTCGGATGGTTCAGAATCATCTGACCAGGATGAAGCTGATGCTATTACAAATGACGATGGAAGCCACTTAAAAGAACAAATAGAGTTTCACAATGGAAGACAAAGGAGAAAGGCAATCTTTGGAAATGACTTTGATCAAAGTGATCTGATGGTGAGTCTTAAGGCTGTGTTTCCTGTATGG-ACCTTTTTCATTATTATACATACACGAATGAAACTAGTTTGTGTTATGGCCATTACCTTTCTATTCTTTACAGAATTTGTGTA---GTGTTCAAAGATAAAATGCATTGAATTGCAGTCCAAGCTTAAACTTACATTGATTTCACCGACAGGGTGAATAAAATTGTTTTTTTT-------ACGAGGCATAAACTTGTTACTTTTGTTTCATGTGAGATGTGTATGTCAGTTTGCATTGAGAATGCTCTAGTGGAAGTGCTCATA-TTTCTAGACTGACTTCATTGATAGGATTCAGAAGAGGAAGAAGAAGATGAAGAGGACAAAGATTCAGAAGAGGAAGA---AGATGAAGAGGACGAATTTTCAAAAGAGGATGAAGATGATGACGATGATGATGATACACACGGTGCAGTTTGT-CTACTTTGATTATTAAGATTTGTTTATACCTTGCCTTTTCTTTTCTGGCTGTACAAATGTGTAGTAATTATGCTCTCGGTACTAA-GTATTTTTAATCAATGATCTGTGAATATGGATAATAAGAGTGTGCCTGACATATCGTTTTCTCACTTGTTTCTCAAATCTTAGTTGCT--AAGATTGCAACTCATTACTAGAGCCTTTTTTTCTATTCTTTTTTATGAATCTTCCTGTTT-----------------------TGATTTTCCTTGCA---GATGACATGGGAAATATTTCAAAGTGGAAGGAGTCGTTGGCAGAAAGAATTCTCGCACGGAAACTTCCTAGTTTGATGCAACTTGTGTATGGGGAATCTACTAATAATTCGACTTCTATGAACGAAGAGAATGATAGTAGTGAGGATGAGGAAAATGGTGAATTTTTTATACCTATAGAAGAAGTAAAAAAGGTTAGTATTCATAGCCATTTACTAACTTGTACCACTTGTATGTAATTGCTCTTGTAATTTTTTGAACGTTTCTTTCCCCTGTTAGCGATGATTAGATAGCAATATCTGAAATGTGCATGTTGACAGATTCTAAAAATCATTTCTTAAAATTTGCTGTCTTCTAGAGTATTTGATT---------CATTATTAAGGAATTTTTTGTTTGCTTGTTTCTTTTTAAACTATAGCAATATACAAGAGATGGACTGGAGGATAGAATGGTCAGTGCTGAGGATTGTTCCAAGTGCGCCAAGCTCATGAGCCAGAAATGGGATGAGAAAGATAACGAGGAGATTCGCAACCGTTTTGTGTCTGGAAATTTGGCAAAAGCTGCACTCAGAAATGCACTGCATAAAGCTAATATTGAAGAGGAAGATG------AAGATGAAGATGTCTATGGTGACTTTGAAGATTTAGAAACAGGAGAAAACCATGAGAATTACAAGACAGATAATGCTTTTGCGATAATAGCACAGAAGGGAGTTGATAAAGAAGCTGAGGAGCGGAGGATTAAAAAACTTGCTCTTCATGCAAAATTT
>Mneapolitanus 
CTGCCAAAAAGAAAGGACTGCGTGATAAAGAAAAGTTATTTTATGCTCCCATGTCCGGGGTTGGGGATCTTTTGTACGACAAAGATGCGGTGTACATAAATATTAATGATCACTTTGTTCAATTTTCAAAAGTTGATGATGAAAACTCTGCTATGACGAGCAAAGGTTACTTTACATTTTCTCTTTTTTCATGTATTTTATCCATGTTCATGAAATAAAATCATATTATGAATTTATGATCATACGGTGGCAGATTTGTTTATCTTTCATGCACTTTATCTTTGTGAAACTGAAATCATATTATGATCATATGTCAGCAGTTTTCATAATTTAATAAAATAAATTCAGGTATTTTGCTCTCCTGGAATTTTGTCACTCGTCTATGTTACTCCTCTGTTACCTGTATTGTTATTG-CCCTTGCTATTTACATTTTCATG-TTGTATCATGCATAACACAATGACAAATATGTTTTGCTTTTCCTGTTTTTT----CCTATTCCTTTGTTTTCTTTTATTAAAATTTGTCCTTTATGTGTTTGACAGGAAAGGAAAGGGATGTAGGGGCGGAGTTAGTGAAATCACTTCAGAATACCAAATACTCAATCAATGAAAAACTAGAGAATAGCATTATCAATCTTTTTGACCAAAAACGGAAAGTGTCATCAGAAGCTCTAGGTGATGCACAAGGTACAAACAAGGATGTGGAGCAGGATGAAAAAGTAGAAACTTTGGATAATATTAATGAAATCGATTCGGATGGTTCAGAATCATCTGACCAGGATGAAGCTGATGCCATTACAAATGACGATGGAAACCACTTAAAAGAACAAATAGAGTTTCACAATGGAAGACAAAGGAGAAAAGCAATCTTTGGAAATGAATTTGATCAAAGTGATCTGATGGTGAGTCTTAAGGTTGTGTTTCCTGTATGG-ACCTTTGTCATTATTATACATACACAAATGAAACTAGTTTGTGTTATGGCCATTACCTTTCTATTCTTTACGGAATTTGTGTC-----GTTCAAAGTTAAAATGCATTGAATTGCAGTCCAAGCTTAAACTTACATTGAATTCACCGACAGGGTGAATAAAATTGTTTTTTTTTTTT---ACGAGGCATAAAATTGTTACTTTTGTTTCATGTGAGATGTGTATGTCAGTTTGCATTGAGAATGCTCTAGTGGAAGTGCTCATA-TTTCTAGACTGACTTCATTGATAGGATTCAGAAGAGGAAGAAGAAGATGAAGAGGACAAAGATTCAGAAGAGGAAGAAGAAGATGAAGAGGATGAATTTTCAAAAGAGGATGAAGATGATAACGATGATGATGACACACATGGTGCAGTTTGT-CTACTTTGATTATTAAGATTTGTTTATACCTTGTCTGTTCTTTTCTGGCTGTACAAATGTGTAGTAATTATGCTCTCAGTACTAA-GTATTTTTAATCAATGATCTGTGAATATGGATAATAAGAGTGTGCCTGACATATCGTTTTCTCACTTGTTTCTCCCATCTTAGTGGCTAAAAGATCGCAACTCATTACTAGAGCCTTTTTTTCTATTCTTTTTTATGAATCTTCCCTTTT----------------------TTTATATTCCTTGCA---GATGACATGGGAAATATTTCAAAGTGGAAGGAGTCGTTGGCAGAAAGAATTCTCGCACGGAAACTTCCTAGTTTGATGCAACTTGTGTATGGGGAATCTACTAATAATTCGACCTCTATGAACGAAGAGAATGATAGTAGTGAGGATGAGGAAAATGGTGAATTTTTTATACCTATAGAAGAAGTAAAAAAGGTTAGTATTCGTAGCCATTTACTAACTTGTACCACTTGTATGTAATTGCTCTTATAATTTTTTGAACGTTTCTTTCCCCTGTTAGCGATGATTAGATAGCATTATCTGAAATGTGCATGTTGACAGATTCTAAAAATCATTTCTTAAAATTTGCTGTCTTTTAGAGTATTTGATT---------CATTATTAAGGAATTTTTTGTTTGCTTGTTTCTTTTTAAACTATAGCAATATACAAGAGATGGACTGGAGGATAGAATGGTCAGCGCTGAGGATTGTTCCAAGTGCGCCAAACTCATGAGCCAGAAATGGGATGAGAAAGATAACGAGGAGATTCGCAACCGTTTTGTGTCTGGAAATTTGGCAAAAGCTGCACTCAGAAATGCATTGCATAAAGCTAATAGTGAAGAGGAAGAGGAAGAGGAAGATGAAGATGTCTATGGTGACTTTGAAGATTTAGAAACAGGAGAGAACCATGAGAATTACAAGACAGATAATGCTTTTGCGATAATAACACAGAAGGGAGTTGATAAAGAAGCTGAGGAGCGGAGGCTTAAGAAACTTGCTCTTCATGCAAAATTT
