# Supplementary material for: Phylogenetic Properties of 50 Nuclear Loci in Medicago (Leguminosae) Generated Using Multiplexed Sequence Capture and Next-Generation Sequencing
Source: PLoS One. 2014 Oct 17;9(10):e109704. doi: 10.1371/journal.pone.0109704 (PMC4201463; doi:10.1371/journal.pone.0109704)
Supplement: S1 Alignments — (ZIP) [file pone.0109704.s001.zip › alignments_50loci/gene13_Medtr4g092670.1.fasta]

>truncatula 
TCTTGGATTAGCATTAGGAGTCTC---TACACTCTTCATCCATTCATTTGATGCTGCCAATGGAGCTGGTTTACCACCAGAAGAAAAACCAAAATTATGTGATGGAACTTGTGAGAAAGAGCTTGAAAATGTATGGTGAGATTACATAGTTCCCTTTCTATGCCTTACCTATGATTAATGTCTCTGTATTGCTCA-------GAATGCATTCACATTCCGTGCAGTTGCGTCATCTTTAATATTTATCTACTAAAATTAGGCAGCAAAATTTGAAAAGTTGACTATATGTGACTAAAATGTTTTCCAGTTCAAAAAATTAGGAACTTGAAACTTCAATGTAATTTTCATTAGATATCATTGTAATGTCATTGAAGTTGTTAGTCTTGAAGATTTGACAAAAGGACTTCTATTATAAGGTT---CTTCACAAACTGGTGCTAGTGCA--------ATAGAGATC-----ATCACAAGACTCGTTCTATGCTGTCATTTTGGTTCAAATTTTGTTGTAATCACCTTTTCAAAAAAAAAATTGTTGTAACCAAAAATCCCCTGACAGAAGCTCTGTTCAGTTGCATGAAATTTAAGAACTAATATACTTGTGCAGTGTCTAATTCTGTCAAGATAAC----------------------CATTAATATCGATAGTTAATGATAATGACTTACACTGAGTAATTTATACATGAAGGTACCTATGGTAACTACTGAATCAGGTTTGCAATACAAGGATATTAAAGTTGGGCAGGGCCCTAGTCCACCAGTTGGATTTCAGGTATGTAAATTCTTCTGACCTGTTCAGTTTCCCTTGTATGCCCGTCTCCACCATTTCAAAAACGCAGTCAATGCTAATTTCGAATGAGATTAATGCCCAAATACTTA------ATTTGTATCTTAGGAATGAAAGCAACTGAATCT-TTTTTCCCTAGGAAATGGCATGATACTCTAAATATATATTTATTTTCACCTTCTAGGTAGAAAATACTGAACAAAAATTGATGATTTCAGTGCCTGATAATGATATGAGATTGCTATCAACAGAGTTCTTCACGATAGCAAATGT-CTCTGACTCTCTGCAAATGCAATGTGCCC---ATCTTTGCTTCCTTTTCAATCTAAACTAGATAATGTTTGAAGTTACCTTAT-AAATGATTAA---TATATTATTCAC-ATTTTAACCTTGAATAAACTTAAAAGATGACTTTTGTCTGTAGTAAATTCCTCTGTCAGCATTTGATATTGTTCTCAATAAAGCAATACTGACTACATTTTCATGTGCCTTTCTGATAGGTTGCTGCCAATTATGTTGCAATGGTTCCATCTGGACAAATATTTGATAGGTATCCGCCAATTACAAAGTTCTATCGCTCTTTCGTTAGTCCTTAAATTACAAGAT--CAGCTAGTCATGTTTGCTGTTGTATATATATGATAAGTATTGTTTGAATTGAACTTCCTTCGGAGTGTAATATAAGCAAACTTCAC-TCATGTTAATTTC-TTCTCTCCTAATAAGATGTTGAATTGTGCTATTAACAATATTCTACAGTTGGCCACATTTAGAAAACAGCAAGTACTATTGGAAAGCTTTGGTGTTTTAACTTGATAGTTCC------TTTTTTTCAGTTTTCTGTCACCTTCTGATTTTGGTTTTTGATGCTGTCCTCTTTGAACCCTTGATTACAATGCTCACTGATTTT---------GGCT---------TCTGA---TTCTGAGTATGACCCTGACTAATGTGCATTATGTGCTGTTCT--CCCCCCCCTTTCAATTTTACAGTTCATTGGAGAAAGGCCAGCTTTACATTTTTCGTGTTGGATCTGGTCAGGTAAACCCTAAATGTTGCTTTGAGTGTTTTTTAAGCTCAAGAATCATACTAAATGTTGATTGAAGTACAGTAATTTTGAGGCCTTGGTGTTTGATAGTCCTTTCAAAGACTAACTGATTATCAACGTGATGGG---ATAACAGGTGATAAAAGGACTTGATGAAGGTCTTTTGAGCATGAAAGTAGGAGGGAAACGTCGGCTGTACATACCTGGATCGGTAAGCTTCTTTCTTCATTGTTGACAGTAGATTCC-CTCCACCCTACTTTTACATGTATGCCAGAAACATCTCCAAGCATAG----CAAGATTCAAAACATTAAACTGAAATCTGTGTTTTTATCCAACATAAAGCTGGTGTATGTTTCTCAGTCACTCTGTGGATCAGATTAATCATTTTATGAAACAATTAGATTGATAAGCTATATAAAAGTCTTAAAAAGGG-ATAATATTTGTGTTTAAAATTAGTTCACTTTTGATTGAAAAGGTGTATGCATGTTACAGAACAATTGCAAAATGCTGACAATTTATTTATAGATTGGATTAATAATTAATTCTAATTGTTGGCTATATGTTTTTGTTTTTGGCAGTTGGCATTCCCAAAAGGCCTTAATTCTGCACCAGGAAGACCAAGGGTGGCTCCAAACAGTCCAGTAGTATTTGATGTAAGTTTGGAATATGTACCGGGACTTGACGTGGATGAGGAATAA
>italica 
TCTTGGATTAGCACTAGGAGTCTC---TACACTCTTCATCCATTCATTTGATGCTGCCAATGGAGCTGGTTTACCACCAGAAGAAAAACCAAAATTATGTGATGGAACTTGTGAGAAAGAGCTTGAAAATGTATGGTGAGATTACATAGT-CCCTTTCTATGCCTTACCTGTGATTAATGTCTCTATATTGCTCA-------GAATGCATTCACATTCCGCGCAGTTGCGTCATCTTTAATATTTATCTACTAAAATTAGGCAGCAAAATTTGAAAAGTTGACTATATGTGACTAAAATGTTTTCCAGTTAAAAAAATTAGGAACTTGAAACTTCAATGTAATTTTCATTAGATATCATTGTAATATCATTGAAGTTGTTAGTCTTGAAGATTTGACAAAAGGACTTCTATTATAAGGTT---CTTCACAAACCGGTGCTAGTGCA--------ATAGAGATC-----ATCACAAAACTCGTTCTATGCTGTCATTTTGGTTCAAATTTTGTTGTAACCACCTTTTCAAAATATGTTTTGTTGTAACCAAAAATCCCCTGACAGAAGCTCTGTTCAGTTGCATGAAATTTAAGAACTAATATACTTGTGCAGTGTCTAATTCTGTCAAGATAAC----------------------CATTAATATCGATAGTTAATGATAATGACTTACACTGAGTAATTTATGCATGAAGGTACCTATGGTAACTACTGAATCAGGTTTGCAATACAAGGATATTAAAGTTGGGCAGGGCCCTAGTCCACCAGTTGGATTTCAGGTATGTAAATTCTTCTGACCTATTCAGTTTCCCTTGTATGCCCGTCTCCAACATTTCAAAAACACAGTCAATGCTAATTTCGAATGAGATTAATGCCTAAATACTTA------ATTTGTATCTTAGGAAAGAAAGCAACTGAATCT-TTTTTCCCTGGGAAATGGCATGATACTCTAAATATATATTTATTTTCACCTTCTAGGTAGAAAATACTGAACAAAAATTGATGATTTCAGTGCCTGATAATGATATGAGATTGCTATCAACTGAGTTCTTCACGATAGCAAATGT-CTCTGACTCTCTGCAAATGCAATGCGCCC---ATCTTTGCTTCCTTTTCAATCTAAACTAGATAATGTTTGAAGTTACCTTATCAAATGATTAA---TATATTATTCAC-ATTTTAACCTTGAATAAACTTAAAAGATGACTTTTGTCTGTAGTAAATTCCTCTGTCAGCATTTGATATTGTTCTCAATAAAGCAATACTGACTACATTTTCATGTGCCTTTCTGATAGGTTGCTGCCAATTATGTTGCAATGGTTCCATCTGGACAAATATTTGATAGGTATCCGCCAATTACAAAGTTCTATCACTCTTTCGTTAGTCCTTAAATTACAAGAT--CAGCTAGTCATGTTTGCTGTTGTATATATATGATAAGTATTGTTTGAATTGAACTTCCTTCGGAGTGAAATATAAGCAAACTTCAC-TCATGTTAATTTC-TTCTCTCCTAATAAGATGTTGAATTGTGCTATTAACAATATTCTACAGTTGGCCACATTTAGAAAACAGCAAGTACTATTGGAAAGCTTTGGTGTTTTAACTTGATAGTTCC------TTTTTTTCAGTTTTCTGTCACCTTCTGATTTTGGTTTTTGATGCTGCCCTTTTTGAACCCTTGATTACAATGCTCACTGATTTT---------GGCT---------TCTGA---TTCTGAGTATGACCCTGACTAATGTGCATTATGTGCTGTTCTTT-CCCCCCCTTTCAATTTTACAGTTCATTGGAGAAAGGCCAGCTTTACATTTTTCGTGTTGGATCTGGTCAGGTAAACCCTAAATGTTGCTTTGAGTGTTTTTTAAGCTCAAGAATCATACTAAATGTTGATTGAAGTACAATAATTTTGAGGCCTTGGTGTTTGATAGTCCTTTCAAAGACTAACTGATTATCAACGTAATGGG---ATAACAGGTGATAAAAGGACTTGATGAAGGTCTTTTGAGCATGAAAGTAGGAGGGAAACGTCGGCTGTACATACCTGGACCGGTAAGCTTCTTTCTTCATTGTTGACAGTAGATTCC-CTCCAACCTACTTTTACATGTATGCCAGAAACATCTCCAAACATAG----CAAGATTCAAAACATTAAACTGAAATCTGTGTTTTTATCCAACATAAAGCTGGTGTATGTTTCTCAGTCACTCTGTGGATCAGATTAATCATTTTCTGAAACAATTAGATTCATAAGCTATATAAAAGTCTTAAAAAGGG-ATAATATTTGTGTTTAAAATTAGTTCACTTTTGATTGAAAAGGCGTATGCATGTTACAGAACAATTGCAAAATGCTGACAATTTATTTATAGATTGGATTAATAGTTAATTCTAATTGTTGGCTATATGTTTTTGTTTTTGGCAGTTGGCATTCCCAAAAGGCCTTAATTCTGCACCAGGAAGACCAAGGGTGGCTCCAAACAGTCCAGTAGTATTTGATGTAAGTTTGGAATATGTACCGGGACTTGACGTGGATGAGGAATAA
>sativa 
TMTTGGATTAGCATTAGGAGTCTCTACTACTCTATTCATCCATTCATTTGATGCTGCYAATGGAGCTGGTTTGCCACCWGAAGAAAARCCAAAATTATGTGAYRAMRMTTGTGAGAAAGAGCTTGAAAATGTATGGTGAGATTASATARTTCCCTTTCTATGCCTTAMCTGTGATTAATGTCTCYATATTGCTYAGAAGTCAGAATGCATTCACATTYCRTGCAGTTGTGTCRYCTTYAATATTTATCWACTAAAATTAGGCAGCAAAATTTGAAAAGTTGACAATAT---------------------------------------------------------------------------------------------------AACGTTTGACGAAAGGACTTCCATTATAAGGTT---CTTCACGAACCGGGGCTAGTGCA--------TTAGAGATC-----ATCAGAAGACTCGTTGTATGCT-----------------------------ACCATTCCATTTCAAGTTTTGTTGTAACCAAAAATCCCCTGATAGAAGCACTGTTCAGTTGCATGAAATTTAAGAACTAATATACTTGTTCAGTGTCTAATACTGTCAAGATAACAGTGCATGAAATTCAAGAT-------------GATAGTTAATGATAATGACTTACACTGAGTATTTTATGCATGAAGGTACCTATGGTAACTACTGA-------TTGCAATACAAGGATATTAAAGTTGGGCAGGGCCCTAGTCCACCAGTTGGATTTCAGGTATGTAAATTCTTCTGACCTGTTCAGTTTCCCTTGTATGCTCGTCTCCACCATTTCAAAAATGCAGTCAATGCCAATTTCG-ACGAGATTGATGCCTGA-------------ATTTATATCTTAGGAATGGAAGCAGCTGAATCT-GTTTTCCCAAAGAAATGGCATGACACTCTAAATATATATATATTTTCACCTTCTGGGTAGAAAATACTGAACAAATATTGATGATTTCAGTGCCTGATAATGATATGGGATTGCTATCAACTAAGTTCTTCACGATAGCAAATGT-CTCTGACTCTCTGCAAATGCAATGTGCCCATTTTTTTTGCTTCCTTTTCAACCTAAACTAGATAATGTTTGAAGTTACCTTATCAAATGAATAATAATATATTATTCAT-ATTTTAACCTTGAATAAACTTAAAAGATGACTT-TGTCTGTAGTAAATTCCTGTGTCAGCATTTGATATTGTTCTCGATAAAGCAATACTGACTATATTTTCATGTGCCTTACTGATAGGTGGCTGCCAATTATGTTGCAATGGTTCCATCTGGACAAATATTTGATAGGTATCCGCCAATTACAAAGTTCTATCACTCTTTCGTTAGTCCTTAAATTAAAAGATGCCAGCTAGAGATGTTTGCTATTGTATATATATAATAAGTATTGTTTGAATTGAACTTCCTTCAGAGTGAAATATAAGCAAATTCCACCTCATGTTAATTTA-TTCTCTCTTAATAAGATGTTGAATTGTGCTATTAACAATATTTCACAGTTGGCCACATTTAGAAAACAGCAAGTACTATTGGAAAGCTTTTGTGTTTTAACCTGATAGTTCC------TTTTTTTCAGTTTTCTGTCACCTTCTGATTTTGGTTTTTGATGCTATCCGCTTTGAACCCTCGATTACAATGCTCACTTATATGTATGCACTTTGCTAAGAATGTATTTGAAGCTTCTGAGTATGACACTG--------------TGTGCTGTTCTTTTTCCCCTCTTTCAATTTTACAGTTCATTGGAGAAAGGCCAACTTTACATTTTTCGCGTTGGATCTGGTCAGGTAAACCCTAAATGTTGGTTTGAGTGTTTTTTAAGCTCAAGAATCATACTAAATGTTGCTTTAAATACAGTAATTTTGAGGCCTTAGTGTTTAATAGTCCTTTCAAAGACTAACTGATTATCAACGCGATGGG---ATAACAGGTGATAAAAGGACTTGATGAAGGTCTTTTGAGCATGAAAGTAGGAGGGAAACGTCGGCTGTACATACCTGGATCAGTAAGCTTCTTTCTTCTTTGTTGACAGTAGATTCC-CTCCACCCTACTTTTACCTGTATGCCAGAAATATCTCCAAACATAG----CAAGATTCAAAACATTAAACTGAAATCTGTGTTTTTATCCAACATAAAGCTAGTGTATGTTTCTCAGTCACTCTGTGGATCAGATTAATCATTTTATGAAGCAATTAGGTTGCTAAGCTACATAAAAGTCTTAAAAAGGG-ATAATATTTGTGTTTAAAATTAGTTGACTTTTGATTGAAAAGGTGTATGCATGTTACAGAACAATTGCAAAATGCTGACAATTTATTTATAGATTGGATTAATAGTTAATTCTAATTGTTGGCTATATGTTTTTGTTTTTGGCAGTTGGCATTCCCAAAAGGCCTTAATTCTGCACCAGGAAGACCAAGGGTGGCG---------------------------------------------------------------------
>medicaginoides 
TCTTGGATTAGCATTAGGAGTCTC---TACTCTATTCATCCATTCATTTGATTCTGCCAATGGAGCTGGTTTGCCACCCGAAGAAAAGCCAAAATTATGTGACAACGCTTGTGAGAAAGAGCTTGAAAATGTATGGTGAGATTACATAGTTCCCTTTCTATGCCTTACCTGTGATTAATGTCTCTATATTGCTCA-------GAATGCATTCTCATTTTGTGCAGTTGCATTGCCTTTAATATTTATCTACTAAAATTAGACAGCAAAATTTGAAAAGTTGACAATATGTT-----------TTCCAGTTAAAAAAATTGGGAACTTGAAACTTCAATGTATTTTTCAGAAGATATCATCGCAATGTCATTGAA-TTTCTAGTCTTAAACGTTTGACAAAAGGAATTCCATTATAAGGTTCTTCTTCACAAACCAGTGCTAGTGCAATAGAGAATTAGAGATC-----GTCAGAAGACTCATTGTATCCTG-----------------------------CCATTCCATTTCAAGTTTTGTTGTAACCAAAAATCCCCTGACAGAAGCACTGTTCAGTTACATGAAATTTAAGAACTAATATACTTGTGCAGTGTCTAATTCTGTCAAGATAACAGTGCATGAAACTCAAGATAACCATTAATATCGATAGATAATAATAATGACTTACACCGAGTATTTTATGCATGAAGGTACCTATGGTAACTACTGAATCAGGTTTGCAATACAAGGATATTAAAGTTGGGCAGGGCCCTAGTCCACCAGTTGGGTATCAGGTATGTAAATTCTTCTAACTTGTTCAGTTTCCCTTGTATGCTCGTCTCTGCCATTTCAAAAACGCAGTCAATGCCAATTTTGAACGAGATTGATGCCTAAATACTTA------ATTTGTATCTTAGGAATCGAAGCAACTGAATCT-TTTTTCCCTAGGAAATGGCGTGATACTCTAAATATATATTTATTTTCACCTTCTAGGTAGAAAATACTGAACAAATATTGATGATTTCAGTGCCTGATAATGATATGGGATTGTGATCAACTAAGTTCTTCACGATAGCAAATGT-CTCTGACTCTCTGCAAATGCATTGTGCCC---ATCTTTGCTTCCTTTTCAATCTAAACTAGATAATGTTTGAAGTTACCTTATCAAATGATTAA---TATATTATTCAT-TTTTTAACCTTGAATAAACTTAAAAGATGACTTTTGTCTGTAGTAAACTCCTCTGTCGGCATTTGATATTGTTCTCAATAAAGCAATACTGACTACATTTTCATGTGCCTTTCTGATAGGTGGCTGCCAATTATGTAGCAATGGTTCCATCTGGACAAATATTTGATAGGTATCCGCCAATTGCAAAGTTCTACCACTCCTTAGTTAGTCCTTAAATTACAAGATGCCAGCTAGTGATGTTTGCTGTTGTAGATATGTGATAAGTATTGTTTGAATTGAACTTCCTTCAGAGTGAAATATAAGCAAATTTCACCTCATGTTAATTTCTTTCTCTCCTAATAAGATGTTGAATTGTGCTATTAACAATATTCTGCAGTTGGCCACATTTAGAAA--------------------GCTTTGGTGTTTTAACTTGATAGTTCCTTTTTTTTTTTTTCAGTTTTCTGTCACCTTCTGATTTTGGTTTTTGATGCTGTCCTCTTTGAACCCTTGATTATAATGCTCACTTATATGTATGCTCTTTGCTAAGAATGAATTTGAAGCTTCTGAGTACGACCCTGACTAATGTGCATTATGTGCTGTTCTTTTCCCCCTCTTTCAATTTTACAGTTCATTGGAGAAAGGCCAGCTTTACATTTTTCGCGTTGGATCTGGTCAGGTAAACCCTAAATGTTGCTTTGAGTGTTTTTTAAGCTCAAGAATCATGCTAAATGTTGCTTGAAATACAGTAATTTTGAGGCCTTAGTGTTTGATAGTCCTTTCAAAGACTAACTGATTATCAACGCGATGGG---ATAACAGGTGATAAAAGGACTTGATGAAGGTCTTTTGAGCATGAAAGTAGGAGGGAAACGTCGGCTGTACATACCTGGATCGGTAAGCTTCTTTCTTCATTGTTGACAGTAGATTCC-CTCCACCTTACTTTTACCTGTATGCCAGAAACATCTCCAAACATAG----CAAGATTCAAAACATTAAACTGAAATTTGTGTTTTTATCCAACATAAAGCTAGTTTATGTTTCTCAATCACTCTGTGGATCAGATTAATCATTTTATGAAGCAATTAGATTGCTAAGCTATATAGAAGTCTTAAAAAGGGGATAATATTTGTTT--AAAATTAGTTGACTTTTGATTGAAAAGGTGTATGCATGTTACAGAACGATTGCAAAATGCTGAGAATTTATTTACAGATTGGATTAATAGTTAATTCTAATTGTTGGCTATATGTTTTTGTTTTTGGCAGTTGGCATTCCCAAAAGGCCTTAATTCTGCACCAGGAAGACCAAGGGTGGCTCCAAACAGTCCAGTAGTATTTGATGTAAGTTTGGAATATGTACCAGGACTTGACGTGGATGAGGAGGAA
>Msulcatus 
TCTTGGATTAGCATTAGGAGTCTC---TACCCTCTTCATCCATTCATTTGATGCTGCCAATGGAGCTGGCTTGCCACCAGAGGAAAAGCCTAAATTATGTGACAATACTTGTGAGAAAGAGCTTGAAAATGTATGGTGAGCTTACATAGTCCCCTTTCTATGCCTTATCTGTGATTACTGTCTGTAGATTGCTGAGA-----GAATGGATACAC--------------------CTTTAACTTTTATCTACTAAAATTTGGCAGCAAAATTTGAAA-GTTTATAATATGTGACTAAAATGTTTTTCAGTTAA-AAAATCAGGAACTTGAAACTTCAATATATTTTGCAGAAGATATCATTGTAATGTCATTGAAGTTTCTACTCTCAAATATTTGACAAAAGGACTTCCATTATAAGGTT---CTTCACAAACCGTTGCTACTGCA--------ATAGAGATCATCAGATCAGAAGACTCCTT--ATGCTGT-----------------------------CATTTCATTTCAAGTTTTGTTGTAATCA-----------------------TGCAGTTGCATGGAATTTAAGAATTAATATACTTGTGCAGTGTCTAATTCTTTCAAGATAACAGTGCATGAAATTCAAG------ATAACCATTAATATTGATCCTTAATGACTTACACCGAGTATTTTATGCATGAAGGTACCTATGGTAACTACTGAAACAGGTTTGCAATACAAGGATATTAAAGTTGGGCAAGGCCCTAGTCCACCAGTTGGATATCAGGTGTGTAAATTATTCTGACCTGTTCAGTTTCCCTTGTATGCTCGTCTACACCATTTCAAAAACGCAGTCAATGCCAATTTCGAACGAGATTGATACCTAAATACTTA------ATTTGTATCTAAGGAACGGAAGCAACTGAGTCTGTTTTTCCCTAGAATATGGCATGATGCTCTGAATATATATTTAATTTCACCTTCTAGATTGAAAATACTGAACAAATATTGGTGATTTCAGTACCTGATAATGAT-CGGGATGGCTATCAACTAAGTTATTCAAGATAGCAAATGTGCTCTGACTCTCTGCAAATGCAATGTGCCA---GTCTTTGCTTCCTTTTCAATCTAAACTAGCTAATGTTTGAAATTACCTTATCAAATAATTAA---TCTATTATTTACCTTTTTAACCTTGAATAAACTTAAAAGATGACTTTTGTCTATAGTAAATTCCTCTGTCAGCATGTGATATTGTTCTCAATAAAG----ACCGACTACATTTTCATGTGCCTATCTGATAGGTGGCTGCTAATTATGTTGCAATGGTTCCATCTGGACAAATATTTGACAGGTATCCCCCAATTACAAAGTTCT--CACTCTTTCCTTAGTCCTTAAATTACTAGATGCCAGCTACTGATGTTTGCTGTTGTATATAAATAATAAGTTTTGTTTGAATGGTACTTCCTCCGGAATGAAATATAAGTAAGTTTCACCTCACATTAACTTCTTTC----CTAATAAGATGTTGAATTGTGCTATCAACAATAATCTACAACTAGCTACATTTGGAAAACAGCGAGTACTATTGGATTGCTTTGGTGTTTTAACTTGATAGTTCA-------GTTTTTCAGTTTTTTGTCACCTTCTGATTTTGGTTTTTTATGTTGTTCTCTTTGAACCCTTGATTACAATGCTCACTTATATGTATGAACTTTGCTAAGAATGAATTTGAAGCTTGTGAGTATGACCCTGACAAATGTGCATTATGTACTGTTCTTT---CCCCCTTTCAATTTTACAGTTCATTGGAGAAAGGCCAGCTTTACATTTTCCGTGTCGGATCTGGTCAGGTAAACCCTAATTGTTGCTTTGAATGTTTTT-AAGCTCAAGAACCCTACTAAATTTTGCTCGATAAACAGTAGTTTTGAGGCCTAAGTGTTTGATAATCCTTTTAAAGACTAACTGATATTCAACCTTGTGAGCATATAACAGGTGATAAAAGGACTTGATGAAGGTCTTTTGAGCATGAAAGTAGGAGGGAAACGTCGGCTGTACATACCTGGATCAGTAAGTTTCTGTCTTGATTGTTG-CAGTATATTCCTCTCCACACTACCCTTACCGGTATGCCAATAACATCTCCCAACATAGCAAGCAAGATTCAAAACATTAAACTGAA----------------------------------------------------------------------------------------------------------------------------------------------------------------------------------------------------------------------------------------------------------------------------------------------------------------------------------------------------------------------------------------------
>Mneapolitanus 
TCTTGGATTAGCATTAGGAGTCTC---TACCCTCTTCATCCATTCATTTGATGCTGCCAATGGAGCTGGTTTGCCACCAGAAGAAAAGCCTAAATTATGTGACAACACCTGTGAGAAAGAGCTTGAAAATGTATGGTGAGCTTACATAGTCCCCTTTCTATGCCTTATCTGTGATTACTGTCTGTAGATTGCTGAGA-----GAATGGATTCAC--------------------CTTTAACTTTTATCTACTAAAATTTGGCAGCAAAATTTGAAAAGTTGATAATATGTGACTAAAATGTTTTTCAGTTAA-AAAATCGGGAACTTGAAACTTCAATATATTTTGCAGAAGATATCATTGTAATGTCATTGAAGTTTCTACTCTCAAATATTTGACGAAAGGACTTCCATTATAAGGTT---CTTCACAAACCGTTGCTAGTACA--AATACAATAGAGATC-----ATCAGAAGACTCATT--ATGCTGT-----------------------------CATTTCATCTCAAGTTTTGTTGTAACCA-----------------------TTCAGTTGCATGAAATTTAAGAATTAATATACTTGTGCAGTGTCTAATTCTTTCAAGATAAAAGTATATGAAATTCAAG------ATAACCATTAATATTGATCCTTAATGACTTACACCGAGTATTTTATGCATGAAGGTACCTATGGTAACTACTGAAACAGGTTTGCAATACAAGGATATTAAAGTCGGGCAAGGCCCTAGTCCACCAGTTGGATATCAGGTGTGTAAATTATTCTGACCTGTTCAGTTTCACTTGTATGCTCGTCTCCACCATTTCAAAAACGCAGTCAATGCCAATTTCGAATGAGATTGATACCTAAATACTTAGGTGTAATTTGTATCTTAGGAATGGAAGCAACTGAGTCTGTTTTTCCCTAGAATATGGCATGATGCTCTGAATATATATTTAATTTCACCTTCTGGGTAGAAAATACTGAACAAATATTGATGATTTCAGTCCCTGATAATGATACGGGATTGCTATCAACTAAGTTATTCAAGATAGCAAATGTGCTCTGACTCTCTGCAAATGCAATGTGCCC---GTCTTTGCTTCCTTTTCAATCTAAATTAGCTAATGTTTGAAATTACCTTATCAAATAATTAA---TATATTATTCACTTTTTTAACCTTGAATAAACTTAAAAGATGACTTTTGTCTATAGTAAATTCCTCTGTCAGCATGTGATATTGTTCTCAATAAATAAAGACTGACTACATTTTCATGTGCCTATCTGATAGGTAGCTGCTAATTATGTTGCAATGGTTCCATCTGGACAAATATTTGATAGGTATCCCCCAATTACAAAGTTCTATCACTCTTCCCTTAGTCCTTAAATTAC--------------TGATGTTTGCTGTTGTATATATATGATAAGTTTTGTTTGAATGGTGCTTTCTCTGAAATGAAATACAAGGAAGTTTCACCTCACATTAACTTCTTTC----CTCATAAGATGTTGAATTGTGCTATTGACAATAATCTACAACTGGCCACATTTGGAAAACAGCAAGTACTATTGGAATGCTTTGGTGTTTTAACTTGATAGTTCA-------TTTTTTCAGTTTTTTGTCACCTTCTGATTTTGGTTTTTGATGTTGTTCTCTTTTAACCCTTGATTACAATGCTCACTTGTATGTATGCACTTTGCTAAGAATGAATTTGAAGCTTGTGAGTATGACCCTGACAAATGTGCATTATGTGCTGTTCTTT---CCCCCTTTCAATTTTACAGTTCATTGGAGAAAGGCCAGCTTTACATTTTCCGCGTTGGATCTGGTCAGGTAAACCCTAATTGTTGCTTTGAATGTTTTT-AAGCTCAAGAACCCTACTAAATTTCGCTCGATAAACAGTAGTTTTGAAGCCTAAGTGTTTGATAATCCTTTTAAAGACTTGCTGATATTCAACCTTGTGAGTATATAACAGGTGATAAAAGGGCTCGATGAAGGTCTTTTGAGCATGAAAGTAGGAGGGAAACGTCGGCTGTACATACCTGGATCAGTAAGTTTCTGTCTTGATTGTTG-CAGTATATTCCTCTCCACACTACCCT-ACCTGTATGCCAATAACATCTCCCAACATAG----CAAGATTCAAAACATTAAACTGAA----------------------------------------------------------------------------------------------------------------------------------------------------------------------------------------------------------------------------------------------------------------------------------------------------------------------------------------------------------------------------------------------
