# Supplementary material for: Phylogenetic Properties of 50 Nuclear Loci in Medicago (Leguminosae) Generated Using Multiplexed Sequence Capture and Next-Generation Sequencing
Source: PLoS One. 2014 Oct 17;9(10):e109704. doi: 10.1371/journal.pone.0109704 (PMC4201463; doi:10.1371/journal.pone.0109704)
Supplement: S1 Alignments — (ZIP) [file pone.0109704.s001.zip › alignments_50loci/gene8_Medtr3g079820.1.fasta]

>truncatula 
AATCTGCATCAGGGCTATCCTACTGAAATGTTGGCCCGATTTCTCAAAGCTAGGGACGGGAATGTTGCCAAAGCTCAAAAAATGGTTAGTTAAATACCTATGTCTAGTGAAGTCTTAGATGGAATTTCAGATAGGTTGGTTACTCTTGGTGTTAATATTTCGATGACAATTTAAACTATTGCAGTTAATTGATTGTTTACATTGGAGAGTGGAAAATGAGATTGACAAAGTTTTAGCGGTGAGTTCCCTCATTCCACAGTTTTTTTTT-TCTTCTTCTGAATTTATCTGTTTTTCTGATTATCTTTTCATGAAACTTTGTTGAATTCTT----------TTATTGAT-------TGAGTTGTTATGCATCCGAATCTA---------------------------------------------------TTT-TGGTTAATTTCTATCATATAACTGAAAGTTTATTATATC--TCTAAATCAGATCATAACGATGTTGAATTGAATTATCTCCTTTTTTGTATAGCAGAAACCAATTCCTGCGGATTTGTACAAACCTGTGCGAGATTCTCAGCTCATAGGAATGTCCGGTTACACAAAAGAGGTACTACTCATGTTCTAGATATATCTTATAACAGCTCTTGGTCTCTGATGTAAATTTAGAATGGATTAGGATATTCCTATGTGCGCATGTAGATTAAAGAATATTATTAAAAAAA-TTAAATGCCATG--ATATATTCTATAATATTGTTAAAAGATATAT--CTATATA---TATATATAACAC--------------GGATCAAATCTT------------AAAAAAACACAGATAAACCTTAAGTCATACAATTGAACAGCAAAATAGAGTGTGTGTCTGAGAGAGAGAGAGAGAGAGATGCGTTGTTACGGCTTAACAATCCCTGGAAGCGATCATCGCTTAATCACACCAACACTACCTCCTTCACTATCCTTCCGACCCACCACCATACCCATGACCCGAATCTCATTCGGGGCATCCTTTCCAAAGCTTAAAGCCACCTTCAACGACGGCATGGCGGCGGAGGAACGGAGCTTCTACGATCTTCTTGGCATACCAGAATCCGGTTCATTGATGGATATCAAAAGAGCCTATAAACAACTTGCAAGAAAGTATCACCCGGATGTTTCACCACCGGATCGGGTCAAAGAGTATACCAAGAGGTTTATTCAGGTTCAGGAGGCGTATGAAACGTTGTCTGATCCTTCAAGGAGGATTATGTATGATAGAGATATGGCTATAGGGATTCATCTTGCTTTCAATGCTTGTAAATGCTATAATCATTCTGATCAGGTGAGTGAACAAAAGGGTGATTGGAAATCTCAACTCGCTGGCCTGCAGAGAAGAAGTGATAGCAAGGT------TGCTGCTGAGAATATGTCATGGGCGGCTCGAGTGCGCCAGCAGAGGGGGGAATTGTGACTACAATTCTCATTTGTTCTCTATGTGTATAATAACTGTATATATAAATATGTAACTCTTCATACTCTACATCAAATCAGATATGAAGTTTATGTTTAAAAAAAAAAAAACCTTATAGGTTAATAATTTTATGTTGAAGTATGCATTAAAAAGAGATGTATCCAATTTTGCAATCTATGTATTTTTATTGCCACACGTGTGACATGTACTTCCTTTTTGTCTCAG--AATGAAGTTTCCTAATAATGTCATAAAATAAAATAGGACTTTTTTTAGTGAAATATTTTTTAGGTTCTGTCTATACATCATCCAAAATGCTTC-ATCTGTACATA-------ATTTCTAATTTCTTTCATTTTTGGATGAAATATTCCAGGGCCTACCAGTCATCGCTGTTGGCGTTGGGCTCAGTACATATGACAAAGCATCTGTAAGGATCACATCATACTGTCTCTTTTCATCATATCTTT-----------------AAAAACTTGATAC-TTTTTTTTGAAAAATTTAAAACTTGATACATAAACTACATCATACTGAAAATTCCTTTTTGTTCGCCTCGGGAC-TGTTTTCATTCCATAGAAACTTTAGAACATTAGAAGGTTTAAGCATTAGACATTAATACTTGCAAAAGAAGGCTCTACA-------------------------------------TGAATGTTTCAGTGTTCAATGCCTGCTTGTGGTCTTCCTATATTTCTCAATCCAGCATTTAAACTCCATAGGATTATCAATGTGATATTGAATTGCTAGTTCTTTT-------TCTTTTTCAGGACAAATACTATATACAGTCACACATCCAAGTGAATGAATATAGGGATCGCGTTATCTTGGTGAGTGCTTAACTGTTTAATTATTTGTATAAACTCTCTTATGACCTTGCTTATTTGAAAATTTTATTTTAGCCAACAGCTACAAAGAAGCATGGACGATATATTGGCACCTGTGTGAAAGTCTTGGATATGACTGGTTTGAAATTTTCAGCACTCAA--CCAGTTAAGG
>italica 
AATCTGCATCAGGGCTATCCTACTGAAATGTTGGCCCGATTTCTCAAAGCTAGGGACGGGAATGTTGCCAAAGCTCAAAAAATGGTTAGTTAAATACCTTTGTCTAGTGAAGTCTTAGATGGAATTTCAGATAGGTTGGTTACTCTTGGTGTTAATATTTCGATGACAATTTAAACTATTGCAGTTAATTGATTGTTTACATTGGAGAGTGGAAAATGAGATTGACAAAGTTTTAGCGGTGAGTTCCCTGATTCCACAGTTTTTTTTTTTCTTCTTTTGAATTTATCTGTTTTTCTGATTATCTTTCCATGAAACTTTGTTGAATTCTT----------TTATTGAT-------TGAGTTGTTATGCATCCGAATCTA---------------------------------------------------TTT-TGGTTAATTTCTATCATATAACTGAAAGTTTATTATATC--TCTAAATCAGATCATAACGATGTTGAATTGAATTATCTCCTTTTTTGTATAGCAGAAACCAATTCCTGCGGATTTGTACAAACCTGTGCGAGATTCTCAGCTCATAGGAATGTCCGGTTACACAAAAGAGGTACTACTCATGTTCTAGATATATCTTATAACAGCTCTTGGTCTCTGATGTAAATTTAGAACGGATTAGGATATTCCTATGTGCGCATGTAGATTAAAGAATATTATTAAAAAAAATTAAATGCCATG--ATATATTCTATAATATTGTTAAAA--GATATATCTATA-----TATATATAACAC--------------GGATCAAATCTT------------AAAAAAACACAGATAAACCTTAAATCATACAATTGAACAGCAAAATAGAGTGTGTGTCTGAGAGAG--AGAGAGAGAGATGCGTTGTTACGGCTTAACAATCCCTGGAAGCGATCATCGCTTAATCACACCAACACTACCTCCTTCACTATCCTTCCGACCCACCACCATACCCATGACCCGAATCTCATTCGGGTCATCCTTCCCAAAGCTTAAAGCCACCTTCAACGATGGCGTGGCGGCGGAGGAACGGAGCTTCTACGATCTTCTTGGCATACCAGAATCCGGTTCATTGATGGATATCAAAAGAGCCTATAAACAACTTGCAAGAAAGTATCACCCGGATGTTTCACCACCGGATCGGGTCAAAGAGTATACCAAGAGATTTATTCAGGTGCAGGAGGCGTATGAAACATTGTCTGATCCTTCAAGGAGGATTATGTATGATAGAGATATGGCTATAGGGATTCATCTTGCTTTCAATGCTCGTAAATGCTATAATCATTCTGATCAGGTTAGTGAACAAAAGGGTGATTGGAAATCTCAACTCGCTGGCCTGCAGAGAAGAAGTGATAGCAAGGT------TGCTGCTGAGAATATGTCATGGGCGGCTCGAGTGCGCCAGCAGAGGGGGGAATTGTGACTACAATTCTCACTTGTTCTC--TGTGTATAATAACTGTATATATAAATATGTGACTCTTCATATTCTACATCAAATCAGATATAAAGTTTATGTTTAAAAAAAAAAAAACCTTATAGGTTAATAATTTTATGTTGAAGTATGCATTAAAAAGAGATGTGTCCAATTTTGCAATCTATGTATTTTTATTGCCACACAAGTGACATGTACTTCCTTTTTGTCTCAG--AATGAAGTTTCCTAATAATGTCATAAAATAAAATAGGACTTTTTTTAGTGAAATGTTTTTTAGGTTCTGTCTATACATCATCCAAAATGCTTC-ATCTGTACATAATTTCTAATTTCTAATTTCTTTCATTTTTGGATGAATTATTCCAGGGCCTACCAGTCATCGCTGTTGGCGTTGGGCTCAGTACATATGACAAAGCATCTGTAAGGATCACATCATACTGTCTCTTTTCATCATATCTTT-----------------AAAAACTTGATAC-TTTTTTTTGAAAAATTTAAAACTTGATACATAAACTACATCATACTGAAAATTCCTTTTTGTTCGCCTCGGGAC-TGTTTTCATTCCATAGAAACTTTAGAACATTAGAAGGTTTAAGCATTAGACATTAATACTTGCAAAAGAAGGCTCTACA-------------------------------------TGAATGTTTCAGTGTTCAATGCCTGCTTGTGGTCTTTCTATATTTCTCAATCCAGCATTTAAACTCCATAGGATTATCTATGTGATATTGAATTGCGAGTTCTTTT-------TCTTTTTCAGGACAAATACTATATACAGTCACACATCCAAGTGAATGAATATAGGGATCGCGTTATCTTGGTGAGTGCTTAACTGTTTAATTATTTGTATAAACTCTCTTATGACCTTGCTTATTTGAAAATTTTATTTTAGCCAACAGCTACAAAGAAGCATGGACGATATATTGGCACCTGTGTGAAAGTCTTGGATATGACTGGTTTGAAATTTTCAGCACTCAA--CCAGTTAAGG
>sativa 
AATCTGCACCAGGGATACCCTACTGAAATGTTGGCACGATTTCTCAAAGCTAGGGACGGGAATGTTGCCAAAGCTCAAAAAATGGTTAGTTAAATATCTATGTCTAGTGAAGTCTTAGATGGAATTTCAGATAGGTTGGTTACTCTTGGCGTTACTATTTCGATGACAATTTAAACTATTGCAGTTAATTGATTGTTTACATTGGAGAGTGGAAAATGAGATTGACAAAGTTTTAGCGGTGAGTTCCCTCATTTCACAGTTTTTT--------CTTCTGAATTTATCTCATTTTCTGATTATCTTTTCATGAAACTTTGCTGAATTCTT----------TCATTGAT----------CGTGTTACGCATCTGAATCTA---------------------------------------------------TTT-TGGTTCATTTCTATCATATAACTGAAAGTTTATTATATT--TCTAAATCAGATCATAACGATGTTGAATTGAATTATCTCCTT-TTTGTATAGCAGAAACCAATTCCTGCGGATTTGTACAAACCTGTGCGAGATTCTCAACTCATAGGAATGTCCGGTTACACAAAAGAGGTACTACTCATATTTTAGATATATCTTATAACAGCTCTTGGTCTCTGATGTAAATTTAGAATGGATTAGTATATTCCTATGTGCGCATGTAGATAAAAGAATATTATTAAAAAAA-TTAAATGACATT--ATATATTCTATAATTTTGTTAAAATGGT-----CAAAATGAATTTAATGAAAC-----------------------------------------------------------------------------------------------------GAGAGAGAGAGAGAGAGATGCGTTGTTACGGCTTAACAATCCCTGGAAGCGATCATCGCTTAATCACACCAACACTACCTCCTTCACTATCCTTCCGACCCACCACCATACCCATGACCCGAATCTCATTCGGGTCATCCTTCCCAAAGCTTAAAGCCACCTTCAACAACGGCATGGTGCCGGAGGAACGGAGCTTCTACGATCTTCTTGGCATACCAGAATCCGGTTCATTGATGGATATCAAAAGAGCCTATAAACAACTTGCAAGAAAGTATCACCCGGATGTTTCACCACCGGATCGGGTCAAAGAATATACCAAGAGGTTTATTCAGGTGCAGGAGGCGTATGAAACGTTGTCTGATCCTTCAAGGAGGATTATGTATGATAGAGATATGGATAGAGGGATTCATCTTGCTTTCAATGCTCGTAAATGCTATAATCATTCTGATCAGGTGAGTGAACAAAAGGGTGATTGGAAATCTCAACTCTCTGGCCTGCAGAGAAGAAGTGATAGCAAGGTCATGGATGCTGCTGAGAATATGTCATGGGCGGCTCGAGTGCGCAAGCAGAGGAGGGAATTGTGACTACAATTCTCATTTGTTCTCTATGTGTATAATAACTGTATATATAAATATGTAACTCTTCATACTCTACATCAAATCATATATAAAGTTTATGTTTAAAAAA-AAAAAAACTTATAGGGTGATAATTTTATGTTGAAGTATGCATTAAAAAGAGATGTGTCCAATTTTGCAATCTATGTATTTTTGTTGCCGCACGTGTGACATGTACTTCCTTTTTGTCTCAG--AATGAAGTTTCTTAATAATGTCATAAAATAAAATAGGACTTTTTTTAGTGAAATATTGTTTAGGTTCTGTCTATACATCATCCAAAATGCTTCTATCTGTACA--------------TAATTTCTTTCATTTTTGGATGAATTATTCCAGGGCCTACCAGTCATCGCTGTTGGCGTTGGGCTCAGTACATATGACAAAGCATCTGTAAGGATCACATCATACTGTCTCTTTTCATCATATCTTT------------------AAAACTTGATACTTTTTTTTTGAAGAATCTAAAACTTGATACATAAACTACATCATACCGAAAATTTCTTTTTGTTTGCCTCAGGAC-TG-TTTCATTTCATAGAAACTTTAGAACATTAGAAGGTTTAAGCATTAGACATTAATACTTGCAAAAGAAAGCTCTACACGAATATTTCAGT---------------AAAATAAAATGAATATTTCAGTGTTCAATGCCTGCTTGTGGTCTTTCTATATTTCTCAATCTAGCATTTAAACTCCATAGGATTATCTATTTGATATTAAATTTCTAGTTCTTTTT------CTTTTTTCAGGACAAATACTATATACAGTCACACATCCAAGTGAATGAATATAGGGATCGCGTGATCTTGGTGAGTGCCTAACTGTTTAATTATTTGTATAAACTCTCTCACGACCTTGCTTATTTGAAAATTTTATTTTAGCCAACAGCTACAAAGAAGCATGGACGATATATTGGCACCTGTGTGAAAGTCTTGGATATGACTGGTTTGAAATTTTCAGCACTCAAGTCCCGCAAAGG
>medicaginoides 
AATCTGCACCAGRGATATCCTACTGAAATGTTGGCACGATTTCTCAAAGCWAGGGACGGGAATGTYGYCRAAGCTCACAAAATGGTTAGTTAAATATCTATGTCTAGTGAAGTCTTAGATGGAATTTCAGATAGGKTGGTTACTCTTGGCGTTACTATTTCGATGACAATTTAAACTATTGCAGTTAATGGATTGTTTACATTGGAGAGTGGAAAATGAGATTGACAAAGTTTTAGYGGTGAGTWYCCTCATTCCACAGTYTTTTT----CTTCTTCTGAATTTATCTCTTTTTCTGATTATCTTTTCATGAAACTTYGTTGAATTCTT----------TCRTTGAT-------TGAGTTGTTATGCAWCCGACTCTA---------------------------------------------------TTT-TGGTTAAWTTCTATCATATAACTKARAGTTYATTWTATT--TYYWAATCAGATCATAACAATGTTGAATTGAATTATCTCCTT-TTTGTATGGCAGAAACCAATTCCTTCAGATTTGTACAAACCTGTGCGAGATTCTCAACTCATAGGAATGTCCGGTTACACAAAAGAGGTACTACTCATGTTTTAGATATATCTTATAACAGGTCTTGGTCTCTGATGTAAATTTAGAATGGATTAGTACATTCATATGTGCACATGTAGATAAATGAATATTATTAAAAAAAATTAAATGATGTG--ATATATTCTATAATATTGTTAAAAGGGT-----CAAAATAAATTTAATGAGATGTGTCCAGAGAATGAAGG----AATCTTTTGTATGTTTTT--------GAAGG-AAACCTTTGT--ATGTTTTTGAAGGAAAC-----------------------------------------------------------------------------------------------------------------------------------------------------------------------------------------------------------------------------------------------------------------------------------------------------------------------------------------------------------------------------------------------------------------------------------------------------------------------------------------------------------------------------------------------------------------------------------------------------------------------------------------------------------------------------------------------------------------TTTTGTGTTT--GAGTTATTATAACATAAAGGGTAACAATTTTATGTTGTAGTATGCATTAAAAAGAGATGTGTCCAATTTTGCAATCTATGTATTTTTGTTGTCGCACATGTGACATGTACTTCCTTTTTGTCTCAGAGAATGACGTTTCCTAATAA--TCATAAAATAAAAGAGAACTTTTTTTAGTGAAATATTTTTTAGGGTCTGTCTATACATCATCTGAAATGCTTCTATCTCTACATA-------ATTTCTAATTTCTTTCATTTTTGGATGAATTATTCCAGGGCCTACCAGTCATCGCTGTTGGCGTTGGGCTCAGTACATATGACAAAGCATCTGTAAGTATCACA-----------------------------------------------------------------------------------------TAAGCTACATCATAATGAAAATTCCTTTTTGTTTGCCTCGGGACTTGTTTTCATTTCATAGAAACTTTAGAACATTAGAAGGTTTAAGCAATAGACATTAGTACTTGCAAAAGAAGGCTCTACATGAATGTTTCAGTGTTTCTTTCAAAAATAAAATAAAAT-AATGTTTCAGTGTTCAATGCCGGCTTGTGGTCTTTCTATATTTCTCGATGTAGCATTTTAACTCCATAGGATTATCTATTTGATATTAAATTATTAGTTCTTTT-------TCTTTTTCAGGACAAATACTATATACAGTCACACATCCAAGTGAATGAATATAGGGATCGCGTGATCTTGGTGAGTGCCTGACTGTTTAATTATTTGTATAAACTCTC--ATGACCTTACTTATTTGAAAATTTTATTTTAGCCAACAGCTACAAAGAAGCATGGACGATATATTGGCACCTGTGTGAAAGTCTTGGATATGACTGGTTTGAAATTTTCAGCACTCAA--CCAGTTAAGG
>Msulcatus 
AATATGCACCAAGGATATCCTACTGAAATGTTGGCACGGTTTCTCAAAGCTAGGGATGGAAATGTTGCCAAAGCTCACAAAATGGTTAGTTAAATAATTAGATTTAGTAAAATTTTAGGTGGAATTTCAGATAGGTTGGTTGCTCTTAGTGTTACTGTTTTGATGACAATTTAAACGGTTGCAGTTAATTGATTGTATACATTGGAGAGTGGAAAATGAGATTGACAAAGTTTTAGCGGTGAGTTTCCTCATTCGAATTTATTTTT---TCTTCTTATGAATTTATCTGTTTTTCTGATTATATTTTCATGAAAATTTGTTGAATTCTTTCCATTTCTATCATAGATCAACTTTTAATCTGTTAAGAACCGAAATCAAAGAATATCTGAATTGATGGAAGATAGAGAAATTGAAAAAAGAACTATAATATTG-TATAAAACTTCCATCATATAACTGAAAGTTTATTATATATATATAAATCAGATCATAACGATGTTGAATTGAATTATCTCCTT-TTTGTATAGCAGAAACCGATTCCTGCGGATTTATACAGACCTGTGCGAGATTCTCAACTCATAGGAATGTCCGGTTACACAAAAGAGGTACTACTCATGTTTTAGATTTATCTTAGAGCAGCTCTTGATCTCTGATGTAAATTTGAAATGGATTAATACATGCATATG---CCACGTAGATAAATGAGTATTGTTAAAAAA--TTAAATGGCGTG--ATATATTCTATAATATTGTTAAAAGGGT-----CA--ATAAATTTAATGAAA-----------------------------------------------------------CTGTGT--ATATTTTTGAAGGAAAC-------------------------AGAGAGAGAGATGCGTGGTTACGGCTTAACAATCCTTGGAAGCGATCATCGCTTAATCACACCAACACTACCTCCTTCACTATCCTTCCGACCCACCACCATACCCATGACCCGAATCTCATTCGGGTCATCCTTCCCAAAGCTTAAAGCCACCTTCAACGACGGCGTGGTGCCGGAGGAACGGAGCTTCTACGATCTTCTTGG----------------------------------------------------------------------------------------------------------------------------------------------------------------------------------------------------------------------------------------------------------------------------------------------------------------------------------------------------------------------------------------------------------------------------------------------------------------------------TTTTGTGTTT--GAGTTATTATAAGTTATATGGTAATAATTTTATGCTGTAGTATGTATTAAAAAGAGATGTGTCCAATTTTGCAATCTATGTATTTTTGTTGCCGCGCTTGCGACATGTACTTCCTTTTTGTCTCAG--AATGAAGTTTCCTAATAATGTCGTAAAATAAAATAGGAATTTTTTTAGTGCAATTTTTTTTAGGGTCTGTTTATATATCATCTGAAATGCTTCTATTTGTACATA-------ATTTCTAATTTCTTTCGTTTTTGGATGAATTATTCCAGGGCCTACCAGTCATCGCTATTGGCGTTGGGCTCAGTACATATGACAAAGCATCTGTAAGGATCGCATCATACCATCTCTTTTCATCA-ATCATATATTTATCATCTGATGCATAAACT-GCATCATTTCATTTATTG---CCAGTGCTTGCTGG--------------ACTGGAAAGTCCTTTTCGTTCGCCTCGGGAC-TGTTTTCATTTCATAGAAACTTTAGAACATCACTAGGTTTATGCAT----------------------AGGGCTCTACAT-------------------------------------GAATGTTTCAGTGTTCAATGCCTGCTTGTGGTCTCTCTATATTTTTCAAT----------------ACAGGATTATCCATTTGATATTAAATTGCTAGTTCTTTTTTTTTTCTTTTTTTCAGGACAAATACTATATACAGTCACACATCCAAGTGAATGAATATAGGGATCGCGTGATCTTGGTGAGTACCTAACTGTTTAATTATTTTTATAAACTCTTTTATGACCTTGCTTATTTGAAAATTTTATTTTAGCCAACAGCTACAATGAAGCATGGACGATATATTGGCACCTGTGTGAAAGTGTTGGATATGACTGGTTTGAAATTTTCAGCACTCAA--CCAATTAAGG
>Mneapolitanus 
AATATGCACCAGGGATATCCTACTGAACTGTTGGCAAGGTTTCTCAAAGCTAGAGACGGAAATGTTGCCAAAGCTCACAAAATGGTTAGTTAAATAATTAGGTTTAGTAAAATTTTAGGTGGAATTTCAGATAGGTTGGTTGCTCTTAGTGTTACTGTTTTGATGACAATTTAAACTGTTGCAGTTAATTGATTGTATACATTGGAGAGTGGAAAATGAGATTGATAAAGTTTTAGCGGTGAGTTCCCTCATTCGACAGTTTTTTTTTT-CTTCTTATGAATTTATCTGTTTTTCTGATTATATTTTCATGAAACTTTGTTGAATTCTTTCCATTTCTATCATGGATCAACTTTTAATCTGTTAAGAACCCAAATCAAAGAATAGCTGAATTGATGGAAGATAGACAAATTGAAAAAAGAACTAAAATATTTCTATAAAACTTCTATCATATAACTGAAAGTTTATTATATA--TCTAAATCAGATCATAACGATGTTGAATTGAATTATCTCCTTT-TTGTATAGCAGAAACCGATTCCTGCGGATTTATACAGACCTGTTCGAGATTCTCAACTGATAGGAATGTCCGGTTACACAAAAGAGGTACTACTCATGTTTTAGATTTATCTTAGAGCAGCTCTTGATCTCTGATGTAAATTTGAAATGGACTAATACATGCATATG---CCACGTAGATAAATGAATATTGTTAAAAAAA-TTAAATGACGTGATATATATTCTGTAATATTGTTAAAAAGGT-----CAAAATAAATTTAATGAAA-----------------------------------------------------------CTTTGT--ATGTTTTTGAAGGAAAC-------------------------------------------------------------------------------------------------------------------------------------------------------------------------------------------------------------------------------------------------------------------------------------------------------------------------------------------------------------------------------------------------------------------------------------------------------------------------------------------------------------------------------------------------------------------------------------------------------------------------------------------------------------------------------------------------------------------------------------------------------ATTTAATACTGTAGTATTTATTAAAAAGAGATGTGTCCAATTTTGCAATCTATGTATTTTTGGTGTCGCGCTTGTTACATGTACTTCCTTTTTGTCTCAGAGAATGAAGTTTCGTAAT--------------AAATTTTATGATATTTAGTGAAATACTTTTTAGGGTCTGTCTATACATCATCTGAATTGTTCTTGTGTACATA---------ATTTCTAATTTCTTTCGTTTTTGGATGAATTATTCCAGGGCCTACCAGTCATCGCTGTTGGCGTTGGGCTCAGTACATATGACAAAGCATCTGTAAGGATCGCATCATACCATCTCTTTTCATCA-ATCATATCTTTATCATCTGATACATAAACT-GCATCATTTCATTTATTG---CCAGTGCTTGCTGG--------------ACTGGAAAGTCCTTTCTGTT----------------TTCATTTCATAGAAACTTTAGAACATCACTAGGTTTATGCATTAGACATTAATACTTGCAAAGTAAGGCTCTACAT-------------------------------------GAATGTTTCAGTGTTCAATGCTTGCTTGTGGTCTGTCTGTATTTCTCAGTGTAGCATTTAAACTGCATAGGAGTATCTATTTGATATT-AATTGCTAGTTCTTTT-------TCTTTTTCAGGACAAATACTATATACAATCACACATCCAAGTGAATGAATATAGGGATCGCGTGATCTTGGTGAGTACCTAACTGTTTAATTATTTGTATAAACTCTTTTAAAACCTTGCTTATTTGAAAATTTTATTTTAGCCAACAGCTACGAAGAAGCATGGACGATATATTGGCACCTGTGTGAAAGTATTGGATATGACTGGTTTGAAATTTTCAGCACTCAA--CCAATTAAGG
