# Supplementary material for: Phylogenetic Properties of 50 Nuclear Loci in Medicago (Leguminosae) Generated Using Multiplexed Sequence Capture and Next-Generation Sequencing
Source: PLoS One. 2014 Oct 17;9(10):e109704. doi: 10.1371/journal.pone.0109704 (PMC4201463; doi:10.1371/journal.pone.0109704)
Supplement: S1 Alignments — (ZIP) [file pone.0109704.s001.zip › alignments_50loci/gene6_Medtr2g038230.1.fasta]

>truncatula 
ATGGCTAGTCTGAGATTTTTCTGCGCCACAAATATCTCTGTCTCAACAAAACACAAAGGTTCTTCTAATACTCTTTTTTACACTCTCTCTATATCTATTTATCAATGTATCTAACATACTTATGAGATGAATGTGCT-TAATTCCAGCAAAAGTGGATAAGAAGTGTGTTGTTCATCAGAAAGTTAAGAACCTCATCAACACTTTGGAGCTTCCTTCCATTTCATCATCATCATCAACTCCACTTGAGTCTCTCCAGAGAGGTAACTGGGTGAAACTCATTTGTGGTGCAAGTTTTGAGGATGTTGTTGATATCAGAAATCTCAGTTTGGTTTACACTCTTGCTGGAGGTAATAAC--ATTAATAAGCTTTTCTATGATAAACACTTATATAACTACACTTAATTATGT-TGTTCACCCAAACAAATTCAAGAATTGGATTATGTGGTTGATTGCAGTTGACTGCATTGACTGTGCTGCTGATGCATCTGTTGTGAGTGCTGTTAATGAAGGAATTGAAGCTGCAAGAGACATCTTATGCTGCCTTAGAAGGCCTTGGGTGATGATCAGTGTCAATGATGATAAAGATCTTCACTTTCGCAAAGCCGGTAAGACAACAGTT----CTTATTCAACTTAATTGTTCCGTAC-----ATTACACATCCGAAATCTTA---------------------------------------------------------------------------------------------------------------------------------------------------------------------------------------TGCTTTTTGGTAATCACTCAA---TGTTAGTAAATCCTTCTTAACAGAATTTGATCCTGAGGACTGTCCATCGGACTGTTCACGCCCTTGCGAAAATGTTTGCCCTGCTAATGCAATCTCATTCCAAGAGAAATCTACTTCACAAATTTCATGTAACACCGAAGCAC---CAAGAGTACTAAAGGTTTTAACTTGATTTAACTCAAAATCTCAA-------AGTTTGTGTTCTTAAGTCTTAACATAAAAACTGTCTTTTT-AAAATATAAAATTTGTGATGTTTAATTTGATTGAACATGCAGGATGGAGTCATAACGGAGCGCTGCTATGGCTGTGGTCGCTGTCTTCCAGTTTGCCCCTATGATAAAATAAGTAGGATATTTTCTAGTTCCGTCTGATATT-ATAAATTC-TTAGCTCTTTCCCTTAATTATTTGTGTA---------ATATCATTGAA--TTTTCAACTAAATATATACTTTTCATATTGATCCAGGAGAGGTAACATATGTAAGAGATGCTGTTACAACTTCTGATCTCATCAAGAGAAATGATGTTGATGCTATTGAGATCCATACAAGTGCAAGGTAAT----------------------------------------------------------ATTAGTGTTCCTGAAAAACTAGGATATAA---CTGCAATTGCTATGAAAATACATTTCA---TGATTGCTATTCACAAAG----------------------------------------TTTGATTGATTTTTCGAAATCCATTTCCTTGTGTCGATACATCCTTCTATAGGCAGAGTAGACTGTTTGAAGAACTATGGCGCGCTTTAGCAGATTCAGTAGAAAATTTGAAGCTAGTAGCCGTAAGTGGGGCCTTCAACCTCTTCTTATATTTAAGGGGTTAATTATAATATAT-----------------------------AAGTATTACTTTTCAGTAAATACTTAGCTTCAAGGCTATTTTCATTTGATTCAACAATTTACTATTAAAATGATCCAGGTTAGTTTACCTAATGTTGGAGATTCAACAATATCTTCTATGAACAAAATGTACTCTATTATGAAACCAAATCTTAGAAACTTCAACTTATGGCAGGTGTGGCATTTCTCTCTTTTCAACAGATTGATCAATTTTATATTCTTATAAGCCAAATTCTATTCCATGTTTCTTTTAACAAATTCATCTTTGCCTTGT------ATACACTCAAGTTAGACGGCCGTCCGATGAGTGGAGATATTGGGAGAGGAGCAACTAAGGAGTCAATAGCCTTCGCTGTTCAGTTGGCTAAAGCAAAAGATAGACCTCCTGGTTTGTATTCACAATTCAATTGACAGTCCTTTGAAAACCTTCACAGGACCCGTTTGATGGTCATGATAGAGACGGATAGGATATGGACATGTTAAGATCTTAGCCTGTCATGTTGGTTTCTAACTTGGCCTCTACTCAGGATAAGATTTTAACGAGATGGGCAGGATATGATGTGTGACATGGTCAAGTTATCATATCATAATGGCTCGTTAAACACTCGAATGAGACATGATATGAACCTATGATGGTTTAACTTTATGCTATCATATCTCTCTTATCCTGGCCATCGAACGGGCCTTCAGGGTTTATACGTATCATGATTGAACTAATGTTTCGTTCCCTTAACATGGCAGGCTTTCTTCAACTTGCTGGTGGAACTAATGCTCACACAATTGAAGGAATGAAAAAAGAAGGACTCTTTCGAACAACTAGTTTAAGTAATGCTATCACATGGTTACT--------------------------------TGATACTTTGTAAAGTGTCTTGATACTTTCT-CTTTTCTATTCTCACTTGCACTATAAGCATTCCTGTTTGTTTCCAGAATACTTGGATCATGAAAATTCAACAGTCAGTACATCTAACTCATCATGTGCGTTAATTAGCGGCATAGCTTATGGTGGCTACGCGCGAAAGGTAACACA---------TTATGTGATGAATTGATCTGAGT-------------------------CACAACTA--------GAGTCACATTATGTGATGCCATTGGCATGCTATTTTTATTAATCTTTCTATTTGC-ATACATGTTCAGATTGTTGGTAGAGTATTAAGATCCATGCAATCCCAACATGGTGGAGCTGCTTCAATCGAGGATCATCCTGAGCATCTCTTGTTGGCTCTAAGGGAAGCACTTGCGTTGGTTGGACCTGTTAAATGTCTATAA
>italica 
ATGGCTAGTCTGAGATTTTTCTGCGCCACAAATATCTCTGTCTCAACAAAACACAAAGGTTCTTCTAACACTCTTTTTTACACTCTCTCTATATCTATTTATCAATGTATCTAACATACTTATGAGATGAATGTGCTTTAACTCCAGCAAAAGTGGATAAGAAGTGTGTTGTTCATCAGAAAGTTAAGAACCTCATCAACACTTTGGAGCTTCCTTCCATTTCATCATCATCATCAACTCCACTTGAGTCTCTCCAGAGAGGTAACTGGGTGAAACTCATTTGTGGTGCAAGTTTTGAGGATGTTGTTGATATCAGAAATCTCAGTTTGGTTTACACTCTTGCTGGAGGTAATAAC--ATTAATAAGCTTTTCTATGATAAACACTTACATAACTACACTTAATTATGTTTGTTTACCCAAACAAATTCAAGAATTGGATTATGTGGTTGATTGCAGTTGACTGCATTGACTGTGCTGCTGATGCATCTGTTGTGAGTGCTGTGAATGAAGGAATTGAAGCTGCAAGAGACATCTTATGCTGCCTTAGAAGGCCTTGGGTGATGATCAGTGTCAATGATGATAAAGATCTTCACTTTCGCAAAGCCGGTAAGACAGTT-------CTTATTCAACTTAATTGTTCCGTAC-----ATTACACATCCGAAATCTTA---------------------------------------------------------------------------------------------------------------------------------------------------------------------------------------TGCTTTTTGGTAATCACTCAATGTTGTTAGTAAATCCTTCTTAACAGAATTTGATCCCGAGGACTGTCCATCGGACTGTTCACGCCCTTGCGAAAATGTTTGCCCTGCTAATGCAATCTCATTCCAAGAGAAGTCTACTTCACAAATTTCATGTAACACCGAAGCAC---CAAGAGTACTAAAGGTTTTAACTTGATTTAACTCAAAATCTCAA-------AGTTTGTGTTCTT-------AACATAAAAACTGTCTTTTT-AAAATATAAAATTTGTGATGTTTAATTTGATTGAACATGCAGGATGGAGTCATAACGGAGCGCTGCTATGGCTGTGGTCGCTGTCTTCCAGTTTGCCCCTATGATAAAATAAGTAGGATATT---------------------ATAAATTC-TTAGCTCTTTCCCTTAATTATTTGTGTA---------ATATCATTGAA--TTTTCAACTAAATATATACTTTTCATATTGATCCAGGAGAGGTAACATATGTAAGAGATGCTGTTACAACTTCTGATCTCATCAAGAGAAATGATGTTGATGCTATTGAGATCCATACAAGTGCAAGGTAAT----------------------------------------------------------ATTAGTGTTCCTGAAAAACTAGGATATAA---CTGCAATTGCTATGAAAATACATTTCA---TGATTGCTATTCACAAAG----------------------------------------TTTGATTGATTTTTCGAAATCCATTTCCTTGTGTCGATACATCCTTCTATAGGCAGAGTAGACTATTTGAAGAACTATGGCGCGCTTTAGCAGATTCAGTAGAAAATTTGAAGCTAGTAGCCGTAAGTGGTGCCTTCAACCTCTTCTTATATTTAAGGGGTTAATTATAATATAT-----------------------------AAGTATTACTTTTCAGTAAATACTTAGCTTCAAGGCTATTTTCATTTGATTCAACAATTTACTATTAAAATGATCCAGGTTAGTTTACCTAATGTTGGAGATTCAACAATATCTTCTATGAACAAAATGTACTCTATTATGAAACCAAATCTTAGAAACTTCAACTTATGGCAGGTGTGGCATTTCTCTCTTTTCAACAGATTGATCAATTTTATATTCATATAAGGCAAATTCTATTCATTGTTTCTTTTAACAAATTCATCTTTGCCTTGTATTTGTATACACTCAAGTTAGACGGCCGTCCGATGAGTGGAGATATTGGGAGAGGAGCAACTAAGGAGTCAATAGCCTTCGCTCTTCAGTTGGCTAAAGCAAAAGATAGACCTCCTGGTTTGTATTCACAATTCAATTGGCAATCCTTTGAAAACCTTCACAGGACCCGTTTGATGGTCATGATAGAGACGGATAGGATATGGACATGATAAGATCTTAGCCTGTCATGTTGGTTTCTAACTTGGCCTCTACTCAGGATAAGATTTTAACGAGATAGGCAGGATATGATGTGTGACATGGTCAAGTTATCATATCATGATGGCTCGTTAAACACTCGAATGAGACATGATATGAACCTATGATGGTTTAACTTTATGCTATCATATCTCTCTTATCCTGGCTATCGAACGGGCCTTCAGGGTTTATACGTATCATGATTGAACTAATGTTTCGTTCCCTTAACATGGCAGGCTTTCTTCAACTTGCTGGTGGAACTAATGCTCACACAATTGAAGGAATGAAAAAAGAAGGACTCTTTCGAACAACTAGTTTAAGTAATGCTATCACATGGTTACT--------------------------------TGATACTTTGTAAAGTATCTTGATACTTTCT-CTTTTCTATTCTCACTTGCACTATAAGCATTCTTGTTTGTTTCCAGAATACTTGGATCATGAAAATTCAACAGTCAGTACATCTAACTCATCATGTGCGTTAATTAGCGGCATAGCTTATGGTGGCTACGCGCGAAAGGTAACACA---------TTGTGTGATGAATTGATCTGAGT-------------------------CACAACTA--------GAGTCACATTATGTGATGCCATTGGCATGCTATTTTTATTAATCTTTCTATTTGCA-TACATGTTCAGATTGTTGGTAGAGTATTAAGATCCATGCAATCCCAACATGGTGGAGCTGCTTCAATTGAGGATCATCCTGAGCATCTCTTGTTGGCTCTAAGGGAAGCACTTGCTTTGGTTGGACCTGTTAAATGTCTATAA
>sativa 
------------------------------------------------------------------------------------------------------------------------------------------------------------------------------------------------------------------------------------------------------------------------------------------------------------------------------------------------------------------------------------------------------TAACTATACTTAATTACAT-TGTTTAACCAAGCAAATTCAAGAATTGGATTATGTGGTTGATTGCAGTTGACTGCATTGACTGTGCTGCTGATGCATCTGTTGTGAGTGCTGTGAATGARGGAATTGAAGYGGCAAGAGACATCTTATGCTGCCTTAGAAGGCCTTGGGTTATGATCAGTGTCAATGATGATAAAGATCTTCACTTTCGCAAAGCCSGTAAGACAGTTC-------TTATTGAACTTAATTGTTCCATAC-----ATCACACRTCAGCAWWCWTMWGRMATTGTTTCAATTCTTAGTTTAC-AAYATTTCTACATTTAAAACTTTTGGAAGGCAAWGAYATTTGCATT--GAATCTTCATTTACAGTAACTTTATACATGTAAGCAAAACATAGTGTCATATGAATATSATGYAGCTTGTTTATGTACAAAATTTAATAAAATATAAAGTTTAATCTATGCTTACYGGTAATCACTCAATGTTGTTAGTAAATCCTTCTTAACAGAATTTGATCCTGAGGACTGTCCATCGGACTGTTCACGCCCTTGCGAAAATGTTTGCCCTGCTAATGCAATCTCATTCCAAGAGAAATCTACTTCACAAATTTCATGTAAHACCGAAACACCAACAAGAGTACTAAAGGTTTTAACTTGATTTTACTCAAAATCTCGA-------AGTTTGTGTTCTTC-TKATAAACATAAAAACTGTCTTTTTAAAAATATAAAACTTGTAATGTTTAATTGGATTGAACATGCAGGACGGAGTCATAACGGAGCGCTGCTATGGCTGTGGTCGCTGTCTTCCAGTTTGCCCCTATGATAAAATAAGTACGATATTTTCTAGTTTCATCTGATATT-ATAAATTCTTTAGC--TTTCCCTTAATTAGTTTTGTGY--------AACGTATGTACT-TTTTCAACAATATA--TACTTTTCATTTTGATCCAGGAGAGGTAACATATGTAAGAGATGCTGTTACAACTTCTGATCTCATCAAGAGAAATGATGTTGATGCTATTGAGATCCATACAAGTGCAAGGTAAT------------------------------------------------ACGTTTCATGATTAGTGTTCCTGAAATACTAGDATATAAGTGCTGCAATTGCTATGAAAATACATTTCAGATTGATTGCTATTCACAAAGTTTGGTTATTAATCAAGTAATTAATGTTATTTCTATGATCTTTGATTGATTTTTCGAAATCCATTTCCTTGTGTCGATACATCCTTCTATAGGCAGAGTAGACTGTTTGAAGAACTATGGCGTGCTTTAGGAGATTCAGTAGAAAATTTGAAGCTAGTAGCCGTAAGTGGTGCCTTCAACCTCTTCTAATATTTAAGGGGTTATTTATAATATAT-----------------------------AAGTATTAGCTTTCCATAAATACTTAGTTTCAAGGCTATTTTCATTTGATTCAACAATTTACTATTAAAATGATCCAGGTTAGTTTACCTAATGTTGGAGATTCAACAATATCTTCTATGAACAAAATGTTCTCTATTATGAAACCAAATCTTAGAAACTTCAACTTATGGCAGGTGTGGCATTTCTCTCTTTTCAACAGATTGATCAATTTTATATTCTTTTAAGCCAAATTCTATTCCATGTTTATTTTAACAAACCCATCTTTGCCATGT------ATAAACTAAAGTTAGACGGCCGTCCGATGAGTGGAGATATTGGGAGAGGAGCAACTAAGGAGTCAATAGCCTTTGCTGCTCAATTGGCTAAAGCAAAAGATAGACCTCCTGGTTCGTATTCACAATTCAATCAACAGTACTTTGAAAATCTTCACAAGACCCGTTTGATGGTCATGATAGAGACGGATAGGATATGGGCATGATAAGATCTTATCCTGTCATGTTGGTTTCTAACTCAGCCTCAACTCAGGATAAGATTTTAACGAGATAGGCAGGATATGATATGTGACATGGTCAAGTTATCGTATCATGATGGCTCCTTAAACACTGGATTGAGACATGATATGAATCTATGATGGTTTAACTTTATCCTATCATGTCTCTCTCATCCTGGCCATTGATCGGGCCTTTAGGATTTATATCTATCATGATTCGACTAATGTTTCATTCCCTTAACATGGCAGGCTTTCTTCAACTTGCTGGTGGAACTAATGCTCACACAATTGAAGGATTGAAAAAAGAAGGACTCTTTCAAACAACTAGTTTAAGTAATGCTGTCACGTAGTTA----------------------------------------------------CTTGATACTTTCT-CTTTTCTATTCTCACTTGCATTATAAGCATTCTTGTTTGTTTCCAGAATACTTGGATCATGAAAATTCAACAGTCAGTACATCTAATCCATCATGTGCGTTAATTAGCGGCATAGCTTATGGTGGCTACGCGCGAAAGGTAACACA---------------------------------------------------------------------------------------------------------------------------------------------------------------------------------------------------------------------------------------------------------------------------------
>medicaginoides 
----------------------------------------------------------------------------------------------------------------------------------------------------------------------------------------------------------------------------------------------------------------------------------------------------------------------------------------------------------------------------------------GATAAACACTTACATAACTATACTTAATTACAT-TGTTTAACCAAACAAATTCAAGAATTGGATTATGTGCTTGATTGCAGTTGACTGCATTGACTGTGCTGCTGATGCATCTGTTGTGAGTGCTGTGAATGACGGAATTGAAGCTGCAAGAGACATCTTATGCTGCCTTAGAAGGCCTTGGGTGATGATCAGTGTCAATGATGATAAAGATCTTCACTTCCGCAAAGCCGGTAAGACAGTTC-------TTATTGAACTTAATTGTTCCGTACACATCAGCATACATAAGAAATCTTATGGCATGGTTTCAATTCTTAGT-----AACTTTTGGAAATCTTTTGGAAGGCAATGATATTTGCAATTTTGCCTTGAATCTTCATTTGCAGTAACTTTATTCATGGAAGCAAAACATAGTGTCA-------ATGATGCAGCTTGTTTTCGTACAAAATTTAATAAAATATAAAGTTTAATATATGCTTACTGGTAATCACTCAATGTTGTTAGTAAATCCTTCTTAACAGAATTTGATCCCGAGGACTGTCCATCGGACTGTTCACGCCCTTGCGAAAATGTTTGCCCTGCTAATGCAATCTCATTCCAAGAGAAATCTACTTCACAAATTTCATGTAACACCGAAACAC---CAAGAGTACTGAAGGTTTTAACTTGATTTTACTCAATGTAGCATTAACTTGATTTCATGTTCTTC-TAATAAACATAAAAACTGTCTTTTT-AAAATATACAGCTTGTGATGTTTAATTGGATTGAACATGCAGGACGGAGTCATAACGGAGCGCTGCTATGGCTGTGGTCGCTGTCTTCCAGTTTGTCCCTATGATAAAATAAGTTGGATATTTTCTAGTTTCATCTGATATT-ATAAATTC-TTAGC--TTTCCCTTAATTATTTTTGTGCTTAGCTTTCCCTTAATTATTTTTGTGTAACATATG--TACTTTTCATATTGATCCAGGAGAGGTAACATATGTAAGAGATGCTGTTACAACTTCTGATCTCATCAAGAGAAATGATGTGGATGCTATAGAGATCCACACAAGTGCAAGGTAT----------------------------AACTGCAATTGCTATGAAAATACATTTCATGATTGCTATTCACAAACTTTTACTAATCAAGCAATG-AAGGGATTTGGAATTATTTAGCAGATTATATGAAAAAATCAAACCTCAGTTTTCACTAATTGGAGATATGTCAATTCTATGATATTTGATTGATCTTTCTAAATCAGTATCCTCGTGTCAATACATCCTTCTACAGGCAGAGTAGACTGTTCGAAGAACTATGCCATGCTTTAGGAGATTCAGTAGAAAATTTGAAGCTAGTAGCCGTAAGTGGTGCCTTCAACTTCTTCTAATATTTAAGGGGTTAT-----------------------------------------AGTATTAGCTTTCCATAAGTACTTAGCTTCAAGGCTATTTTCATTTAATTCAACAATTTACTATTAAAATGATTCAGGTTAGTTTGCCTAATGTTGGAGATTCAACAATATCGTCTATGAACAAAATGTTCTCTATTATGAAACCAAATCTTAGAAACTTCAACTTATGGCAGGTGTGGCATTTCTCTCTTTTCAACATATTGATCAATTTTATATTCTTTTAAGCCAAATTATATTCCATGTTTCTTTTAACAATTCCATCTTTGCCTTGT------ATAAACTCAAGTTAGACGGCCGTCCGATGAGTGGAGATATTGGGAGAGGAGCAACTAAGGAGTCAATAGCCTTTGCTGTTCAATTGGCTAAAGCAAAAGATAGACCTCCTGGTATGTATTCACAATTCAATCAACAGTCCTTTTAAAACCTTCACAGGACTCGTTTGATGGTCATGATAGAGACATATAGGATATGGACATGATAAGATCTTTTCCTGTCATGTTGGTTTCTAACTCAGCCTCTACTCAAGATAAGATTTTAACGAGATACGCAGGGTATGATATGTGACATGGTCAAGTTATCGTATCATGATGGCTCGTTAAACACTGGATTGAGACATGATATGAATCTAAGACGGTTTAACTTTATCCTATCATGTCTCTCTTATCCTGAGTATCGAACAGGCCTTCAGGGTTTATACGTATCATGATTGAACAGATGTTTCGTTCCCTTAACATAGCAGGCTTTCTTCAACTTGCTGGTGGAACTAATGCTCACACAATTGAAGGATTGAAAAAAGAAGGACTCTTTCAAACAACTATTACAGGTAATGTTGGCACTTGGCTACTTTCTTTTTTGCTTTGACAATTTGTCACTTGGCTACTATTTTTTAAACTCTCTTGTTACTTGCT-CTTTTCCTTTTTCAATTGCATTATAAGCATTTTTGTTTGTTCCTAGAATACTTGGATCATGAAAATTCAACAATCAGTACATCTAATCCATCACACGCTTTAATTAGCGGCATAGCTTATGGTGGCTACGCGCGAAAGGTAACACAACTATTTTTGTATGT-----------CTGATTATTGATTTTTCATTCTGTTTT----------------------------------------ATTGGCATGCTATTGTTTGTAATCTTACTATTTGC-ATACATGTTCAGATTGTTGGTAGAGTATTGAGATCCATGCAATCCCAACATGGTGGAGCTGCTTCAATCGAGGATCATCCTGAGCATCTCTTATTGGCTCTAAGGGAAGCACTTGCTTTGGTTGGACCTGTTAAATGTCTATAA
>Msulcatus 
--------------------------------------------------------------------------------------------------------------------------------------------------------------------------------------------------------------------------------------------------------------------------------------------------------------------------------------------------------------------------------------------------------------------------------------------------CTA-ACTATGTAGTTGATTGCAGTTGACTGCATTGACTGTGCTGCTGATGCATCTGTTGTGAGTGCCGTGAATGAAGGAATTGAAGCAGCAAGAGACATCTTATGCGGCCTTAGAAGGCCGTGGGTGATGATCAGTGTTAACGACGATAATGATCTTCACTTCCGCAAAGCAGGTAAGACAGTTC-------TTATTCAATTTAATTGTTCTGTAC-----ATTACACCTCAGAAATCTTATGGCATGGTTTCAATTCTTAGTTAA--AATATTTCTACATTTAAAACTTTTGGAAGGCAATGACATTTGCAAT--GACTCTTCATTTACATTAATTTTATCCATGTAAGTAAAACATAGTGCCATG------TGATGCAGCTTGTTTATGTACACAATTTAATAAAATATAAAGTTTAATCTATGCTTACTGGTAATCACTCAATGTTGTTAGTAATTCCTTCTTAACAGAATTTGATCCATCAGACTGTCCATCGGACTGTTCACACCCTTGTGAAAATGTTTGCCCTGCTAATGCAATCTCATTCCAAGAGAAATCTACTTCGCAAATTTCATGTAACACCGAAGCAC---CAAGAGTACTAAAGGTTGTAACTTGATTTTACTTTTAATATCAA-------AGTTTGTGTTCTTC-TAATAAACATAACAGCTGTCTTTTT-AAAATATAAAATTTGTGATATTTAATTGGATTGAACATGCAGGACGGAGTCATAACAGAGCGCTGCTATGGCTGTGGTCGCTGTCTTCCAGTTTGCCCCTATGATAAAATAAGTAGGATATTTTCTAGTTCCATGTGATATTA-TAAATTC-TTAGC--TTTCCCTTAATTATTTTTTAGCA-------ATATTATTGA--ATTTTTAACAATATA--CACTTTTCATATCGATCCAGGAGAGGTAACATATGTAAGAGACGCTGTTACAACTACTGATCTCATCAAGAGAAATGATGTTGATGCTATAGAAATCCATACAAGTGAAAGGTAATATTAG------------------------------------------------------------------------------GATATAACTGCAATTGCTATGAAAATACATTTGTAATCAAGAGAT-------------------------TTGGAGATATGTTATTTCTATGATATTTGATTGATCTCTCTAAATCCATTTCCTCGTGTCAATACACCCTTCTATAGGCAGAGTAGACTGTTTGAAGAACTATGGCGTGCTTTAGGAGATTCAGTAGAAAATTTGAAGCTAGTAGCCGTAAGTGGTGCCTTAAACCTCTTCTAATAGTTAAGGGTTTAATTATAATATATAAGTATTACTATTGTTCAAAAAATAATATAAGTATTATTTTTCAATAAATACTTAGCTTCAAGGTTATTTTCATTTGATTCAACAATTTACTATTAAAATGATCCAGGTTAGTTTACCTAATGTTGGAGATTCAACAATATCCTCGATGAACAAGATGTTCTCTATTATGAAACCAAATATTAGAAACTTCAACTTATGGCAGGTGTGGCCTTTCTCTCTTTTCAACAGATTAAACAATTTAAAATTTATATAAACCAAAATCTATGTCATATTTCTTTTAACAAATCCATTTTTGCCTTGT------GTAAACTCAAGTTAGACGGCCGACCGATGAGTGGAGATATTGGGAGAGGAGCAACTAAGAAGTCAATAGCCTTTGCTGTTCAATTATCTAAAGCAAAAGATAGACCTCCTGGTTTGTATTCACAATTCAATCAATGGTCCTTTGAAAACCTTCATATGACCCGT-TGATGGTAATGAGAGAGACGGATAGGATATGGACATGATAAGGTTTTATCCTGTCAGGTTGGTTTCCAACTCGGCCT-------------------AACAAGATAGGCAGGATTTGATATGTGACATGGTTAAGTTATCATATCATGATGGCTCATTAGACACTGGATTGAGACTTGATATGAATCTATGATGGTTTGACTTTATCCTATCATGTGTCTCTTATCCTGGCCATCGAACGGGCCTTCAGGGTTTACATCTATCATGATTCAACTTATGTTTCATTCCCTTAACATGGTAGGATTTCTTCAACTTGCTGGTGGAACTAATGCTCACACAATTGAAGGATTGAAAAAAGAAGGACTCTTTCAGACAACTATCACAGGTAATTTTGTCACTTGGCTAGT--------------------------------TAATATTTTTTGAACTCTCTTGTTACTTGCTTTTTTTCCTTTCTCAATTGCTTTATAACCAGTCTTGTTTGTTCCTAGATTACTTTGATCATGAAAATTCAACAATCAGTACATCTATTCCATCATGTGCTTTAATTAGCGGCATAGCTTATGGTGGCTACGCGCGAAAGGTAACACAACTATTT----ATGT-----------CTGATTATTCATTTTTCATTATATTTCTGTTCTAAAGGAATAGATGTGAGTCACATTATGTGATGACATTGGCATGCTACTTTTTGTAATCTTACTATTTGC-ATACATGTTCAGATTGTTGGTAGAGTATTGAGATCCATGCAATCTCAACATGGTGGAACTGCTTCAATCGAAGATCATCCTGAGCATCTCTTATTGGCTCTAAGGGAAGCACTTGCTTTGGTTGGACCTGTTAAATGTCTATAA
>Mneapolitanus 
--------------------------------------------------------------------------------------------------------------------------------------------------------------------------------------------------------------------------------------------------------------------------------------------------------------------------------------------------------------------------------------------------------------------------------------------------CTAGATTATGTGGTTGGTTGTAGTTGACTGCATTGACTGTGCTGCTGATGCATCGGTTGTGAGTGCCGTGAATGAAGGAATTGAAGCTGCAAGAGACATCTTATGCGGCCTTAGAAGGCCGTGGGTGATGATCAGTGTTAACGACGATAAAGATCTTCACTTCCGCAAAGCAGGTAAGACAGTTCTTAATTCTTATTCAACTTAATTGTTCTATAC-----ATTACACATCAGAAATCTTATGGC-TTGTTTCAATTCTTAGTTTACA-ATATTTCTACATTTAAAACTTTTGGATGACGATGACATTTGCAAT------------------------------------------------------------GA-GTGAATCTTCATCTGCAGTAACCTTATAAAATATAAAGTTTAATCTATGCTTACTGGGAATTACTCAATGTTGTTAGTAATTCCTTCTTAACAGAATTTGATCCAGAGTACTGTCCATCGGACTGCTCACGCCCTTGTGAAAATGTTTGCCCTGCTAACGCAATCTCATTCCAAGAGAAATCTACTTCACAAATTTCATGTAACACCGAAGCAC---CAAGAGTACTAAAGGTTGTAACTTGATTTTACTTAAAATCTCTA-------AGTTTGTGTTCTTC-TAATAAACATAACAGCTGTCTTTTT-AAAATATAAAACTTGTGATGTTTAATTGGATTGAACATGCAGGACGGAGTCATAACGGAGCGCTGCTATGGCTGTGGTCGTTGTCTTCCAGTTTGCCCCTATGATAAAATAAGTAGGATATTTTTTACTTCTATCTGACATT-ATAAATTC-TTAGC--TTTCCCTTAATTACTTTTGTG-------TTATATTATTGA--ATTTTCAACAA----------TTTCATATTGATCCAGGAGAGGTAACATATGTAAGAGATGCTGTTACAACTGCTGATCTCATCAACAGAAATGATGTTGATGCTATAGAGATCCATACAAGTGCAAGGTAATATTAGTGTTCCTGAAATACTAGGATATAACTGCAATTGCTATGAAAATACATTTCATGATTTCTATTCACAGAATTTTATTAATCAAGTAATG-AAGGGATTTGGAATGATTTAGCAGATTATATG--------AAAAATCAGTTTTCGCCTATTGGAGATATGTTATTTCTATGATATTTGATTGATCTCTCTAAATCCGTTTCCTCGTGTCAATACATCCTTCTATAGGCAGAGTAGACTGTTTGAAGAACTATGGTGTGCTTTAGGAGATTCAGTAGAAAATTTGAAGCTAGTAGCCGTAAGTGGCGCCTTCAACCTCTTTTAATAATTGAGGGGTTAATTATATAATAT---------------------------ATAAGTATTACTTTTCAATAGATACTTAGCTTCAAGGTTATTTTCATTTGATTCAACAATTTACTATTAAAATTATCCAGGTTAGTTTACCTAATGTTGGAGATTCAACAGTATCCTCTATGAACAAAATGTTCGCTATTATGAAACCAAATATTAGAAACTTCAACTTATGGCAGGTGTGGCCTTTCTCTCTTTTCAACAGATTAAACAATTTAAAAAATTTATAAACCAAAATCTATGTCATATTTCTTTTAACAAATCCATTTTTGCCTTGT------GTAAACTCAAGTTAGACGGCCGTCCGATGAGTGGCGACATTGGGAGAGGAGCAACTAAGGAGTCGATAGCCTTTGCTGTTCAAATGGCTAAAGCAAAAGATAGACCTCCTGGTTTGTATTCACAATTCAATCAACGGTCCTTTGAAAACCTTCACAGGACCCGT-TGATGGTAATGAGAGAGACGGATAGGATACGGACATGATAAGGTCTTATCCTGTCATGTTGGTTTCCAACTCGGCCT-------------------AACGAGATAGGCAGGATGTGATATGTGACATGGTTAAGTTATCATATCATGATGGCTCATTCAACACTGGATTGAGACATGATATGAATCTATGATGATTTAACTTTATCCTAGCATGTCTCTCTTATCCTGGCCATTGAACGGGCCTTC--GATTTATATCTATCACGATTCAACTAATGTTTCGTTCTCTTAACATGGTAGGATTTCTTCAACTTGCCGGTGGAACTAATGCTCACACAATTGAAGGATTGAAAAGAGAAGGACTCTTTCAAACAACTATTACAGGTAATGTTGTCACTTGGCTACT--------------------------------TAATATTTTTTGAACTCTCTTGTTACTTTCT-CTTCTCCTTTCTCAATTGAACTATAAGCATTCTTATTTGTTCCTAGAATACTTGGATCATGAAAAGTCAACAATCAGTACATCTAATCCATCATGTACTTTAATTAGCGGCATAGCTTATGGTGGTTACGCGCGAAAGGTAACACAACTATTT----ATGT-----------CTGATTATTCATTTTTCATTCTATTTCTGTTACTA------------GAGTCACATTATGTGATGACATTGGCATGCTACTTTTTGTAATCTTACTATTTGC-ATACATGTTCAGATTGTTGGGAGAGTATTGAGATCCATGCAATCCAAACATGGTGGAGCTGCTTCAATTGAGGATCATCCTGAGCATCTCTTATTGGCTCTAAGGGAAGCACTTGCTTTGGTTGGACCTGTTAAATGTCTATAA
