# Supplementary material for: Phylogenetic Properties of 50 Nuclear Loci in Medicago (Leguminosae) Generated Using Multiplexed Sequence Capture and Next-Generation Sequencing
Source: PLoS One. 2014 Oct 17;9(10):e109704. doi: 10.1371/journal.pone.0109704 (PMC4201463; doi:10.1371/journal.pone.0109704)
Supplement: S1 Alignments — (ZIP) [file pone.0109704.s001.zip › alignments_50loci/gene4_Medtr1g046580.1.fasta]

>truncatula 
ATGGTAGTATCTTCTTGGCATGAGCAGCGCCTCAATACAGTAGAATTCCTCATCAAATCTGCTCAAGTAACTACTAACTAACCATTC----TTTCTTATTTCTCTTGTTACTTTCTTCTCATAATCCTCTTTTTACTTT---CTTCCATGTA----ATGTAGCACCTCCAAGTTTCCCCCATTGTTAAGTACTCCGCATTCTCCTTCTTCGCCGATCGCTTCTTTTCTTCATTACCAACGTAACTAATCTCGAACTCTATTCTT----------------------------------------------------------------------------------------------------------------------------------------------------------------------------GCAATGTACTCGTGTCGTGTG----TGTTCG----CATAACTGTCTTTCTCATCAAATATATATA--------------------------------------------------------------------------------------------------------------------------TATTACA----TTTTGTAGTTTCATACAACGTGGGAGTTCATCAAGCTGGCTACTGAAACCTGTTACTGAAAGTACCTTGCAGCTGTTTGTGCTTATTTCTCTATGGATTTCAACCAAAGTCAGTCAGGGTTTCAATTTTCACACTCTCAATCCATTCTTG--TGTGTTTTTCAATTTACT-------------------GTGTTGTTCATATTTGTTTGTAGATACATGATTTGAAACCACTCTCTGTTGCAAGTTTAAAGGCTTTGGCAGATAAATCCATCAAGGAACAACACTTTACAAATCGGAATTTTCTAGAAGCAGTAAGGAAACAAATCCATTGAGTTGAT---TATGTTTTTATTTCATGAAAAAATATTGTCTTTATTGTTTTCGTACTTCATTTAAATTTTATTCGTTTTCAATTTGACTTTGCACTATGAGCATTAACTTGTTTTACATACGCATCAAATCGTATTTTTGAACATATTGTAAGAAGTAATATCAGAAAGCGACGTCGTGATGAGGTAGGGTTGGATATATGTT--ATTGTTTTTGAGTTGGGATCCTCTCCATTTCCTAAATAAAATCTAAATGTCAATTACTATAGCTTTGAACAAAAAAAAAATGATATAAATGAATATATTTCTAAAATTGGAGACATTAGTTGAACATTTATACATGAAAACTTTGGTAATGGAACAAATGGAGAGGATCTTAACTCATTGGCTTTACTATTTAGTGTATAGTCATTAATTTTTTGTAATCTAGTATAGTATCTAATGAAAATAATGTGGTTTTGGTCCCTC-TCCATGCACCAGGATATAAATG-----TTTCTTTTACATATTTTCGATTTAAATTTAAATGGGGATTCACCGTAAAATACAT-------------------------------TATTCTTTTTGTTTTTAATTTTGATATAGCATGAAGCTTTTTGTTTTGTATTTCTCTCAAATTTTAAGTTCTTGATTTGCAGGAGGTGCTCTTCATGCAGGTATAAATTGAAGTTG-----TGGACTCTGCCGAGGTATCATCAAATTTTGACATCGTTTGAGATTTTCTCAGGTGCTGAACTTTGAGATTGGGACAACAAATATTGTCTTTTCAATCCTTGAAGAGCTTTGGATTCAAATCAAGTGAGCTTGAGTCATATTCTTAAGATGGAGACGTCTTTAATTTTGATATTTGAAGTTGAG-----TTTCTTA-------CATGAATGAATGATTCCCTCTTTCAAACGGTTGAGCTCAGGGGAGTGGCAAAAGTTGGTGAATTGATTAACTTTGAAGCTTGCATGGAAATCATGGATCTTCTCTATGAAAAGGAAAAGACAACGTTTCTTTATAGGTCGCCTCGCTCCCTTGCTGCATCAATCTTGGTGATTTATTAATTCCTTAGCTATTTCCATATACTAAATAATGTCATATAAGCTTTTGATTTTGGAAAACTCTGATATACTTTTGCAGGTTGTGTCATATGTAATGACGGTCCCTAAACAGAGATGGGAGTTCCCAGTTCTTGCATGGGGTAAGAAAGTGAATCTAGATTCAAATATAGTGTTTTCAGGTT-TAATTTT-CTATAAT-CTTATTCATACAACTA-TATGAACAAACTTCACATACCGAGTAACTGACAAAAGGATTTTGTTGTCAGTAAATTTTGCGGCATCGTGTAAGGAAGAAGATATCATAAAAATGGTGACAGAGATTCTCAATCATGTGCTTGAACCTTCTTGA
>italica 
ATGGTAGTATCTTCTTGGCATCAGCAGCGCCTCAATACAGTCGAATTCCTCATCAAATCTGCTCAAGTAACTACTAACTAACCATTC----TTTCTTATTTCTCTTGTTACTTTCTTCTCATAATCCTCTTTTTACTTT---CTTCCATGTAATGCATGTAGCACCTCCAAGTTTCCCCCATTGTTAAGTACTCCGCATTCTCCTTCTTCGCCGATCGCTTCTTTTCTTCATTACCAACGTAACTAATCTCGAACTCTATTCTT----------------------------------------------------------------------------------------------------------------------------------------------------------------------------GCAATGTACTCGTGTCGTGTG----TGTTCG----CATAACCGTCTTTCTCATCAAATATT----------------------------------------------------------------------------------------------------------------------------------ACA----TTTTGTAGTTTTATACAACGTGGGAGTTCGTCAAGTTGGCTACTTAAACCTGTTACTGAAAGTACCTTGCAGCTGTTTGTGCTTATTTCTCTATGGATTTCAACCAAAGTCAGTTAGGGTTTCAATTTTCACACTCTCAATCCATTCTTG--TGTGTTTTTCAATTTACT-------------------GTGTTGTTGATATTTGTTTGTAGATACATGATTTGAAACCACTCCCTGTTGCAAGTTTAAAGGCTTTGGCAGATAAATCCATCAAGGAACAACACTTTACAAATCGGAATTTTCTAGAAGCAGTAAGGAAAC----------------T---TATGTTTTTATTTCATGAAAAAATATTGTCTTTATTGTTTTCGTATTTCATTTAAATTT----------------------------------------------------------------------------------------------------------------------------------------------------------------------------------------------------------------------------------------------------------------------------------------------------------------------------------------------------------------------------------------------------------------------CTAGAATATAAATG-----TTTCTTTTAGATATTTTGGAACTAAATTTAAATGGGGATTCACCGTAAAACACATAATATCTCAAAGGTATAAAACTATATGATGTTACTCTTTTTGTTTTCAATTTTGATATAGCATGAAGCTTTTTGTTTTGTATTTCTCTCAAATTTTAAGTTCTTGATTTGCAGGAGGTGCTCTTCATGCAGGTATAAATTGAAGTTG-----TGGACTCTGCCGAGGTATCATCTGATTTTGACATCGTTTGAGATTTTCTCAGGTGCTGAACTTTGAGATCGGGACAACAGATATTGTCTTTTCAATCCTTGAAGAGCTTTGGATTCAAATCAAGTGAGCTTGAGTCATATTCTTAAGATGGAGACGTCTTTAATTTTGATATTTGAAGTTGAG-----TTTCTTA-------CATGAATGAATGATTCCCTCCTTCGAATGGTTGAGCTCAGGGGAGTGGCAAAAGTTGGTGAATTGATTAACTTTGAAGCTTGCATGGAAATCATGGATCTTCTCTATGAAAAGGAGGAGACGACGTTTCTTTATAGGTCGCCTCGCTCCCTTGCTGCATCAATCTTGGTGATTTGTTAATTCCTTAGCTATTTCCATATACTAAATAATGTCATATAAGCTTTTGATTTTGGAAAACTGTGATATACTTTTGCAGGTTGTGTCATATGTAATGACGGTCCCTAAACAGAAATGGGAGTTCCCAGTTCTTGCATGGGGTAAGAAAGTGAATCTAGATTAAAATATAGTGTTTTCAGGTT-TAATTTT-CTATAAT-CATATTCATACAAACTATATGAACAAACTTCACATACCAAGTAACCGAAAAAAGGATTTTGTTGTCAGTAAATTTTGCAGCCTCGTGTAAGGAAGAAGATATCATAAAAATGGTGACAGAGATTCTCAATCATGTGCTTGAACCTTCTTGA
>sativa 
ATGGTAGTATCTTCTTCGTATCA---GCGCCTAAGTACGATCGAATTCCTCATCAAATCTGCTCAAGTAGGTTGGCACTAACCATTCATTAATTCTATTATCTCATTTT---TTCTTCTCATAATCATCTTC----------CTTCCATGTA----ATGTAGCACCTCCAAGTTTCCCCCATTGTTAAATACTCCGCTTTCTCCTTCTTCGCCGATCGATTCTTTCCTTCGTTACCAACGTAAGTTACGTA----ACTAATC--------------------------------------------------------------------------------------------------------------------------------------------------------------------------------------------------------------------------CTTTCTGATCAAATATA------------------------------------------------------------------------------------------------------------------------------AATTACA----TTTTCTAGTTTTATAGAACATGGGAGTTCGTCCAACTGGCTGCTGAAACCTGTTACTGAAAGCACCTTGCAGCTGTTTGTGCTTATTTCTCTATGGATTTCCAGCAAAGTCAGTCAGCCTTTCAATTTTCACACTCTCATTTTGTTCATGATAGTGTTTTTCAATTTACTGTGATTTAAGAATGAGACCGTGTTGTTGA-ATTTGTTTGTAGATACATGATTCAAAACCGCTCTCTGTTACAAGTTTAAAGGCTTTGGCAGATAAATCGATCAAGGAACAACACTTTACAAATCGGAATTTTCTAGAAGCAGTAAGCTAACAAATCCATTGAGTTCAT---TCTGTTTTTATTTCATGATA-TATATTGTCT-------------------------------------------------------------------------------------------------------------------------------------TCGTGATGATATATGGTTGGATACATGTGTTCTTGTTTTTGAGTTGGGATCCTTTCCATTTCCTAAATAAAATKGAAATGTCAATTACTRTAGCYTTGAACAAAAWAAWTATGATATAAATKAACATATTTCTAAAATYGGAGWCATTAGTTGAACATTTATATACCAAAACTTTGGTAATGGAACAAATGGAGAGGATCTAACTCAATTGTATTTATTTTTTAGTGTATAGTCATTAATTTTTTGTAATCTAGTATAGTATCTAATGAAAATAATGTGGTTTTGGTYCCTC-TCCATGCACTAGGATATAAMTG-----TTTCTTTTACATATTTTCGATTTAAATTTAAATGGGGATTCACCGTAAAATACATAATATTTYAAAGGTATAAAACTATATRCTGTTAYTCTTTTTGTTTTTAATTTTGATATAGCATGARGCTTTTTRTTTTGTATTTCTCTCAAAYTTTAAGTTCTTGATTTGCAGGAGGTGCTMTTCATGCAGGTATAAATTGAAGTTG-----TGGACTCAGCCGAGGTATCATCAGATTTTGACATCGTTTGAGATTTTCTCAGGTGCTGAACTTTGAGATTGGGACAACAAATATTGTCTTTTCAATCCTTGAAGAGCTTTGGATTCAAATCAAGTGAGCTTGAGTCATATTCTTAAGATGGAGATGTCTTTAATTTTGATATTTGAATTTGAG-----TTTCTTA-------CATGAATGAATGATTCCCTCTTTCGAATGGTTGAGCTCAGGGGAGTGGCAAAAGTTGGTGAATTGATTAACTTTGAAGCTTGCATGGAAATCATGGATCTTCTCTATGAAAAGGAAGAGACAACGTTTCTTTATAGGTCGCCTCGCTCCCTTGCTGCATCAATCTTGGTAATTTGTTAATTCCTTAACTATTTCCATATACCAAATAATGTCACATAAGCTTTTGATTTTCAAAAACTGTGATATACTTTTGCAGGTTGTGTCATATGTAATGACAGTCCCTAAACAGAAATGGGAGTTCCCAGTTCTTGCATGGGGTAAGAAAGTGAATCTAGATTCAAATATGCTATTTTCAGGTT-TAATTTTTCTATAAT-CCTGTTCATACAACCA-TATGAACAAACTTCTCATACCGAGTAACCGACAAAGGGGTTTTGTGTTCAGTAAATTTTGCGGCCTCGTGTAAGGAAGAAGATATCATAAAAATGGTGACAGAGATTCTCAAGCATGTGCTTGAACCTTCTTGA
>medicaginoides 
ATGGTAGTA---TCTTCGCATCA---GCGCCTCAATACGATCGAGTTTCTCATCAAATCTGCTCAAGTAACT----TCTAACCTTTC-TTTCTGTTATCATCTCATTTCTCTTCTTACTT-------TCTTCTCA--------TTTCATGTA----ATGTAGCACCTCCAAGTTTCCCCCATTGTTAAATACTCCGCTTTCTCCTTCTTCGCCGATCGCTTCTTTTCTTCTTTACCCACGTAAGTAATCACTCACTCTCTCA--------------------------------------------------------------------------------------------------------------------------------------------------------------------------------------------------------------------------GTGCCTTTGCAAATGTGTCTTTTCTTTTTT--------------------GATCAAATGTATGATAGTTGAATGGATTTCTAATTTAATTGTTTTTGTTTT-----------------------------------------------CAAAA-TTTTGTAGTTTTATAGAACGTGGGAGTTCGACGAACTGGCTGTTGAAACCTGTTACTGAAAGCACCTTGCAGCTGTTTGTGCTTATTTCTATATGGATTTCAAGCAAAGTCAGTGTTTGTTTCAATTTTCACACTCTGATTTTCTTCGTGATTGTGTATTTCAATTCATTGTGATTTGTGAATGTGATTGTGTTGCTCAAATTTGTTTGTAGATACATGATTCGAAACCGCTCTCTGTTGCGAGTTTAAAATCTTTGGCAGATAAATCAATCAAGGAACAACACTTTACAAATCGGAATTTTCTAGAAGCAGTAAGCAAGCAAGTCCATTAAGTTGATTATTATGTTTTTATTTCATGA-AAGATATTGTCTTTATTATTTTAGTACTCCATTAAGTT-------------------------------GAGCATTAAC-------------------------TTTTTTGAACATATTGTAAGAAGTAAAATCAGAAAGCGACGGCGCGATGAGATATGGTTGGATACATGTGTTATTGCTTTTGAGATGGGATCCTCTCCATTTCCTAAATAAAATTGAAATGTCAATTACTATAGCTTTGAACAAAAAAAAT--GATATAAATGAACATATTTCTAAAATCGGAGACATTAGTTGAACATTTATGCACCAAAACTTTGGTAATGGAACAAATGGAGAGGATCTTAACTCACTGTTTTTACTCTTTAGTGT---------------------------ATAGTATCTAATGAAAATAATGTGTTTTTGGTCCCTC-TCCACGCACTAGGATATAATTG-----TTTCTTTTAGATATTTTTGAACTAAATTTAAATGGGGATTCACCGTAAAATACATAATATTTCAAAGGTATAAAACTATATGCTGTTACTCTTTTTGTTTTTAATTTTGATATAGCATGAAGCTTTTTGTTTTGTATTTCTCTCAAATTTTAAGTTCTTGAATTGCAGGAGGTGCTCTTCATGCAGGTATAAATTGAAGTTG-----TGGACTCTGCCGAGGTATCATCAAATTTTGACATCGTTTGAGATTTTCTCAGGTGCTGAACTTTGAGATTGGGACAACAAACATTGTCTTTTCAATCCTTGAAGAGCTTTGGATTCAAATCAAGTGAGCTTGAGTCATATTCTTAAGATGGAGATGTCTTTAATTTTAATATTTGAAGTTGAG-----TTTCTTA-------CATAAATGAATGTTTCACTCTTTTGAATGGTTGAGCTCAGGGGAGTGGCAAAAGTTGGTGAATCAATTAACTTTGAGGCTTGCATGGAAATCATGGATCTTCTCTATGAAAAGGAGGAGACAACGTTTCTTTATAGGTCGCCTCGCTCCCTTGCTGCATCAGTCTTGGTAATTTCTTAATTCCTTAGCTATTTCCATATACCAAATAATGTCATATAAGCTTTTGATTTTGGAAAACTGTGATATACTTTTGCAGGTTGTGTCATATGTAATGACAGTCCCTAAACAGAAATGGGAGTTCCCAGTTCTTGCATGGGGTAAGAGAGTGAATCTAGATTCAAATATAGTGTTTTCAGGTT-TAATTTT-CTATAAT-CCTATTCATACAACTATTATGAACAAACTTCGCATACCTAGTAACCGACAAAAGGATTTTGTTGTCAGTAAATTTTGCGGCCTCGTGTAAGGAAGAAGATATCATAAAAATGGTGACAGAGATTCTCAAGCATGTGCTTGMACCTTCWTGA
>Msulcatus 
ATGGTAGTATCTTCGTCTCAT------CGCCTCAATACGGTTGAATTCCTCATCAAATCTGCTCAAGTAACTA--CTCTAACCATCCATTTATTCTACTATCTCATTTCTCTTCTTACTTTTTTTCACTTTCTCACTATCCTCTTCAATTTC----ATGTAGCACCTCCAAGTTTCCCCTATTGTCAAGTACTCCTCATTCTCCTTCTTCGCCGATCGCTTCTTTCCTTCCTTACCACCGTAA--------TCACTCTAATCACTTATTTTCCTAGCAAGTTATCACCCACTGACACGCAGATACCGATAATACTT--AAAAAAATAGAAGTCATTAAA----------TGTATCTGTGTCATGTCGGTGTCGGACATTATCACTTGTCTCAGACT----------TTAATTTGAAGTGTCGGTGTTACATAGA--------TATTTGTG-CATTTGGAGATGT-CGCTTTCCAAATAAAATATAAGTTCAAATGTAA---------------------------ACGAACTATAGACTTATAGTAGTTGCAGGGATTTCTAATTTAAGTATAAAGTTGCATTGTTGAGGTATTTTGCTACTGATT-CATTGTTTTGTTTCCAA----CA----TTTTGTAGTTTTATAGAACATGGGAATTCGTCGAGCTGGATGTTGAGACCTGTCACTGAAAGCACCTTGCAGCTGTTTGTGCTAATATCTCTATGGATTTCAAGCAAGGTGAG----GGTGTTGATTTTTACACTCTGATT----TCATGTTTGTGTTTTTTATTTTACTGTGAGTTGTGA---TGATTGTGTTGTTGGAA----------------------------------------------------------------------------------------------------------------------------------------------------------------------------------------------------------------------------------------------------------------------------------------------------------------------------------------------------------------------------------------------------------------------------------------------------------------------------------------------------------------------------------------------------------------------------------------------------------------------------------------------------------------------------------------------------------------------------------CTTTTATTCTTTTTGTTTTCCATTTTGATATAGCTTAAAGCTTTTT-----GTATTTTGCTCAAATTTAAAATACTTGATCTGCAGGAGGTGCTCTTCATGCAGGTATAAATTGAAGTTGTGGTGTGGACTCAGCTGAGGTATCATTAGATTTTTACATCTTTTG-GATTTCCTTAGGTGTTGAACTTTGAGATTGGCACAACAAATATTGTCTTTTCTTTGCTTGAAGAGCTTTGGATTCAAATCAAGTGAGTTTGAGTCAT--TCTTAATATGGAGATTTCTCTAATTTTGATATTTGAATTTGAAGTTTATTTTTGTA--TTGTCTTAGACCAATGATTCCCGCTTTTGAATGTTTGAGCTCAGGGGAGTGGCAAAAGTTGGTGAACTGATTAACTTTGAAGCTTGCATGGAAATTATGGATCTTCTCTATGAAAAGGAGGAGACAACATTTCTATATAGGTCTCCTCGTTCCCTTGCTGCATCAATCTTGGTAATTTGTATATTCCTTAGCTATTTTCATACTCCAAATAATGTCATATAAGCTTTTGATTTTGGAAAGTTTTGATATACTTTTGTAGGTTGTATCATATGTAATGGCAGTCCCTAAACAGAAATGGGAGTTCCCAGTTCTTGCATGGGGTAAGAAAGTGAATCTAGTTTCAAATATACTGTTTTTGGGTTTTAATTTT-CTATAAAACCTATTCATACAACCA-TATGAACTAACTTCACATA-CGAGTAAACAACAAAGGGATTTTGTTATCAGTGAATTTTGCGACCTCGTGTAAGGAAGAAGATATCATAAAAATGGTGACAGAGATTCTCAAGCATGTGCTTGAACCTTCTTGA
>Mneapolitanus 
ATGGTAGCA---TCTTCGCATCA---GCGCCTCAACACGATCGAATTCCTCATCAAATCTGCTCAAGTAACTA--CTCTAACCATTC-----TTCTATCATCTCATTTCTCTTCTTACTTTTTTTCACTTTCTCATAATCCTCTTCCATTTC----ATGTAGCATCTTCAAGTTTCCCCCATTGTTAAATACTCCGCATTCTCCTTCTTCGCCGATCGCTTCTTTCCTTCATTACCAACGTAAGCAATCTCTCACTCTAATCACTTATTTTACTAGCAAGTTATCACGCACCGATACACAGACATCGATAATACTTTTAGAAAAATAGAAGTGATTAAATGAAACTACATATATCGGTGTCATGTCAGTGTCAGACATTATCACGTGTCTGAGACTCTACATGACTTTAACCTGAAGTGTCGGTGTTACATAGCTTGCAAAGTATATGTT-TATTTGGAGATGT-CACCTTTCTAAA------------CAAATATAAGTTAAATTTGAATATTGAGATAAAATCAAATATCATATAATTAGAAATATTGCAGGGATTTCTAATTTAAATATAAAATTGAATTGTTGAGCTTTT--GATACTGATTATTTATCTTTGTTTCCAAATTCCAAATATTTTGTAGTTTTATAAAATGTGGGAATTCGTCGAGCTGGATGTTGAGACCTGTCACTGAAAGCACCTTGCAGCTGTTTGTGCTTATTTCTCTATGGATTTCAAGCAAAGTGAG----GGTTTCAATTTGCATTCACTGATT----TCATGCTTGCGTTTTTTAGTTTGATGTGAGTTGTGA---TGATTGTGTTGTTGAAATTTGTTTGTAGATACATAATTCTAAACCACTCTCTCTTGCAAGTTTAAAGTATTTGGCGGATAAATCCATCAAGGAACAACACTTCACAAATCGTAATTTCCTAGAAGCAGTAAGCAAACAAGTCTATTGGGTTATT---TATGTTTTGATTTCAGGA-AATATGTTGTTGTTGTTGTTGT-------------------------------------------------------------------------------------------------------------------------------------------------------------------------------------------------------------------------------------------------------------------------------------------------------------------------------------------------------------------------------------------------------AAAATAATGTGTTTTTAGCCCCTTGTCCACTCAATAGGGTCTGAATAACACGTTTCTTTCATATTTCAT-------AATTTAAATAGGGATTTAATGTAAAACATGTAGTATTTGCAAGGTATAAAACAATA------------TTTTGTTTTCCATTTCTATACAGCATGAAGCTTTTTGTTTTGTATTTCTCTCAAATGTGAAGTACTTGATCTGCAGGAGGTGCTCTTCATGCAGGTATAAATTGAAGTTG-----TGGACTCAGCTGAGGTATCATCGGATTTTTACATCTTTTGGAATTTCCTTAGGTGTTGAACTTTGAGATTGGCACAACAAATATTGTCTTTTCTTTGCTTGAAGAGCTTTGGATTCAAATTAAGTGAGTTTGGGTCATATTGCTTAGATTGAGATGTCTCTATTTTCGATATTT------GAAGTTGATTAT-GTATTGTGTCTTACACCAACGGTTCCCGCTTTTGAATGTTTGAGCTCAGGGGAGTGGCAAAAGTCGGTGAACTGATTAACTTTGAAGCTTGCATGGAAATTATGGATCTTCTCTATGAAAAGGAGGAGACAACATTTCTTTATAGGTCGCCTCGCTCCCTTGCTGCATCAATCTTGGTAATTTGTATATTCCTTAGCTATTTTCATATTCTAAATAGTGTCATATAAGCTTTTGATTTTGGATAGTTTTGATAAACTTTTGCAGGTTGTGTCATATGTAATGACAGTCCCTAAACAGAAATGGGAGTTCCCAGTTCTTGCATGGGGTAAGAAAGTGAATCTAGATTCAAATATAGTGTTTTCAGGTT-TAACTTT-CTATAAT-CCTATTCATACAACCA-TATGAACAAACTTCACATACCGAGTAACCGGCAAAGGGATTTTGTTGTCAGTAAATTTTGCAACCTCGTGTAAGGAAGACGATATCATAAAAATGGTGACAGAGATTCTCAAGCATGTGCTTGAACCTTCTTGA
