# Supplementary material for: Phylogenetic Properties of 50 Nuclear Loci in Medicago (Leguminosae) Generated Using Multiplexed Sequence Capture and Next-Generation Sequencing
Source: PLoS One. 2014 Oct 17;9(10):e109704. doi: 10.1371/journal.pone.0109704 (PMC4201463; doi:10.1371/journal.pone.0109704)
Supplement: S1 Alignments — (ZIP) [file pone.0109704.s001.zip › alignments_50loci/gene7_Medtr2g038270.1.fasta]

>truncatula 
GTCAAGGAGCGAATTGAAAAAGTACGGAAAGCACAAAAAATGTGGGCAAAGACTAGCTTCAAGCAAAGGCGCCAGTTTTTACGTATACTACTGAAGTATATAATCAAACATCAAGCACTTATTTGCGAGTAAGGCCACTTCAATTCCATGGTCATAGTTTGAAGATCAGGTGTTAGTTT-TATGCATGGG-GGGGACTAGTAAGGGTAAAAGGGGCAAACATC-GGGGCTAAAATCACTCCTTTTAAACTTGGGGGGCCAAAATCGCACAATTGTGAAACTTTGGGGGCCATAACTGCAATTAAGCCTTATTTTTAT------TTTTATTTTTAAAGAGAAAACTTATGTAATGCTGCACTTGTGAGTTGTTACATCCTGGCAAACATGCAGTTTTTAGCATAGTTTTAATTGTTAGTCTGAAAAATAGATTTGAACTGGGCTTGTTGCATAAGAATATCAATATGAGATATATTCTAACTTGTGTCCTTTTATTAGGATATCTTCACGTGATACTGGAAAAACAATGGTAGATGCTTCTCTAGGAGAAATAATGACAACATGTGAGAAGATAAATTGGCTATTGTCAGAGGGTGAAAAATGTTTGAAACCTGAGTACAGGTA-CTGTCTCAATCTTTTTTGTGTTTTACTAATAATTTTATCATCTTACTTTAGACTGAAAACACTAGTAGTTCTCTGCATGTCTTTATTTATTCAAAAGAAAACAATA-------CCCCCTCCCACCAATCCCAGTAATTGACTCTTTTTCTCTGCTTAAATCGACTCTTTTCTATGCTTAAATTGACTTATGTTAAATTGTCTATCATTTTATTTTCTTTGTTCTTTACTGTATGCTTTC-------------------------------TTTTGCTTAAATCCTTCAGTTTTTTT-------------CTTTCTTTTTTCATGTAAATGAAGAATGTTTCTGTGTTAATATCGCAAATTAGCCAATTCACTTTCATGACCACT-TTTTGTTTTGCAATACATTAAAA-ACATGCAGATCCTCTGGAAGATCAATGCTTCATAAGAGAGCCAGAGTGGAATTTCACCCCCTTGGCGTTATTGGGGCCATTGTGTCGTGGAACTATCCCTTCCATAATATTTTTAACCCTATGCTAGCAGCAGTTTTTTCTGGAAATGGCATTGTGATTAAGGTATAAAATGACTTAATATGTACTGTGTAGTACCTTCTCTAAAATTGTTCATCATATGGATGTATTACCATGTTTTTGTGAA-AGTAGATATTGTTAACTATCAGGC-AGCCTGACAGTTAACA---ATGTTCAATTAACACTTGATACTAAAAATTGAGACTCTGCAACATGCAATACCT-------------ACTCCTCTGTGTTTATATTTTTCAGTTTGACTGAAATCCTTGTGATTTTGGTTGTAGATATCAGAACATGCAAGTTGGTCTGGATGCTTTTACTTCCGGATCATCCAATCAGCCCTTGCTGCCATAGGAGCTCCAGAGGACCTTGTTGAGGTGATAACAGGGTAGAGCCTTATTTTGCACCCTCCCTTTTTTCCTTT-AATTTCAAAGTCATGTCTGCATCTATAATCTCAATTGGACCTTTCTTACCAGGTTTGGTGAAACAGGAGAAGCACTGGTGTCTTCTGTGGATAAAGTCATTTTTGTTGGATCACCTGGGGTTGGTAAGATGGTATGGTTCCTTAAGCCAATCAAATTGGTTCATCCTGTCCTGTCTTCTGTGAATTGCATCACATAGTAGTTTTAT------------TTATGATTCTGAAAATATGGTTTCTGATATGTCATGCATCATATATGTTTAGTAAAGAATTTCCCTAGAATACTTGGTCAATGTTTAGAGTAGCATTTGGAGCAGCTGAA-CCCCATTCTGTACTCACAAAAG-AAAAGAGTAACATCAAAAGTTGTAGTATACCTCTAGTCTAAACAGTGACGCCCCTTAAGCAAAATCAGTGAGTGAGATAGTTTGGGGCTT-TTGTCTACTTTTTCGTATATGCTTCTTCTATTCTTTCCGAGATGTTCCATGCAATGAGTTGTC-TTTGCACGTTGACGATATCATTTGCTCTTTTATGCAGATAATGAAAAATGCTTCAGAGACACTTATACCAGTTACACTGGAGCTTGGTGGAAAAGATGCATTTATTGTTTGTGAAGACGTGGATGTGGACCATGTATGAATACCTTCCCGTTTATGCATTCGTTGGTGAAATCCAT----AGTTTTAAACACTCACTAATCTGCTGAATGTAGGTTGCTCAAATTGCTGTCAG-GGCTGTTCTTCAGTCAGGTGGGCAGAACTGTGCTGGTGCTGAACGATTTTATGTCCATAGGAACATTTATCCATCT-TTTGTCAGCAAGGTTACCAAGATC--------ATAAAATCTGTTACAGCT
>italica 
GTCAAGGAGCGAATTGAAAAAGTACGGAAGGCACAAAAAATGTGGGCAAAGACTAGCTTCAAGCAAAGGCGCCAGTTTTTACGTATACTACTGAAGTATATAATCAAACATCAAGCACTTATTTGCGAGTAAGACCACTTCAATTCCATGTTCATAGTTTGAAGATCAGGTGTTAGTTT-TATGCATGGGAGGGGACTAGTAAGGGTAAAAGGGGCAAACATCAGGGGCTAAAATCACAACTTTTAAACTTGGGGGGCCAAAATCGCACAATTGTGAAACTTTGGGGGCCATAACTGCAATTAAGCCTTATTTTTATTTTTATTTTTATTTTTAAAGAGAAAACTTATGTAATGCTGCACTTGTGAGTTGTTACATCCTGGCAAACATGCAGTTTTTAGCGTAGTTTTAATTGTTAGTCTGAAAAATAGATTTGAACTGGGCTTGTTGCATAAGAATATCAATATGAGATATATTCTGACTTGTGTCCTTTTATTAGGATATCTTCACGTGATACTGGAAAAACAATGGTAGATGCTTCTCTAGGAGAAATAATGACAACATGTGAGAAGATAAATTGGCTATTGTCAGAGGGTGAAAAATGTTTGAAACCTGAGTACAGGTACCTGTCTCAATCTTTTTTGTGTTTTACTAATAATTTTATCATCTTACTTTAGACTGAAAACACTAGTAGTTCTCTGCATGTCTTTATTTATTCAAAAGAAAACAATA-------CCCCCTCCCACCAATCCCAGTAATTGACTCT----------------------TTTTCTCTGCTTAAATTGACTTATGTTAAATTGTCTATCATTTTATTTTCTTTGTTCTTTACTGTATGCTTTC-------------------------------TTTTGCTTATATCCTACAGTTTTTTT-------------CTTTCTTTTTTCATGTAAATAAAGAATGTTTCTGTGTTAATATCGCAAATTAGCTGATTCACTTTCATGACCACT-TTTTGTTTTGCAATACATTAAAA-ACATGCAGATCCTCTGGAAGATCAATGCTTCATAAGAGAGCCAGAGTGGAATTTCACCCCCTTGGCGTTATTGGGGCCATTGTGTCGTGGAACTATCCCTTCCATAATATTTTCAACCCTATGCTAGCAGCAGTTTTTTCTGGAAATGGCATTGTGATTAAGGTATAAAATGACTTAATATGTACTGTGTAGTACCTTCTCTAAAATTGTTCATCATATGGATGTATTACCATGTTTTTGTGAA-AGTAGATATTGTTAACTATCAGGC-AGCCTGACAGTTAACA---ATGTTCAATTAACACTTGATACTAAAAATTGAGACTCTGCAACATGCAATACCT-------------ACTCCTCTGTGTTTATATTTTTCAGTTTGACTGAAATCCTTGTGATTCTGGTTGTAGATATCAGAACATGCAAGTTGGTCTGGATGCTTTTACTTCCGGATCATCCAATCAGCCCTTGCTGCCATAGGAGCTCCAGAGGACCTTGTTGAGGTGATAACAGGGTAGAGCCTTATTTTGCACCCTCCCTTTTTTCCTTT-AATTTCAAAGTCATGTCTGCATCTATAATCTCAATTGGACCTTTCTTACCAGGTTTGGTGAAACAGGAGAAGCACTGGTGTCTTCTGTGGATAAAGTCATTTTTGTTGGATCACCTGGGGTTGGTAAGATGGTATGGTTCCTTAAGCCAATCAAATTGGTTCATCCTGTCCTGTCTTCTGTGAATTGCATCACATAGTTTT---AT------------TTATGATTCTGAAAATATGGTTTCTGATATGTTATGCATCATATATGTTTAGTAAAGAATTTCCCTAGAATACTTGGTCAATGTTTAGAGTAGCATTTGGAGCAGCTGAA-CCCCATTCTGTACTCACAAAAG-AAAAGAGTAACATCAAAAGTTGTAGTATACCTCTAGTCTAAACAGTGACGCCCCTTAAGCAAAATCAGTGAGTGAGATAGTTTGGGGCTT-TTGTCTACTTTTCCGTATATGCTTCTTCTATTCTTTCCGAGATGTTCCATGCAATGAGTTGTC-TTTGCACGTTGATGATATCATTTGCTCTTTTATGCAGATAATGAAAAATGCTTCTGAGACACTTATACCAGTTACACTGGAGCTTGGTGGAAAAGATGCATTTATTGTTTGTGAAGACGTGGATGTGGACCATGTATGAATACCTTCCCTTTTATGCATTCGTTGGTGAATTCCAT----AGTTTTAAACACTCACTAATCTGCTGAATGTAGGTTGCTCAAATTGCTGTCAG-GGCTGTTCTTCAGTCAGGTGGGCAGAACTGTGCTGGTGCTGAACGATTTTATGTCCATAGGAACATTTATCCATCT-TTTGTCAGCAAGGTTACCAAAATC--------ATAAAATCTGTTACAGCT
>sativa 
GTCAAGGAGCGAATTGAAAAAGTACGGAAGGCACAAAAAATGTGGGCAAAGACTAGCTTCAAGCAAAGGCGCCAGTTTTTACGTATACTACTGAAGTATATAATTAAACATCAAGCACTTATTTGCGAGTAAGACCACTTCAATTCCATGGTCATAGTTTGAAGATCAGGTGTTAGTTTTTATGCATG---GGGGACTAGTAAGGGTAAAA-------------GGGGCTAAAATCACTCATTTTAAACTTGGGGGACCAAAATCGCACAATTGTGAAACTTTAGGGGCCA-AAATGCAATTAAGCCTTATTT------------TTATTTTTAAAGAGAAAACTTATTTAATGTTGCATTTGTGAGTTGTGACATCCTGGCGAACATGCAGTTTTTAGCATAGTTTTAATTGTTAGTCTGAAAAATGGATTTGAACTGGGCTTGTTGCAT-AGAATATCAATATGAGATAAATTCTAACTTGTGTCCTTTTATTAGGATATCTTCACGTGATACTGGAAAAACAATGGTAGATGCTTCTCTAGGAGAAATAATGACAACATGTGAGAAGATAAATTGGCTATTGTCAGAGGGTGAAAAATGTTTGAAACCTGAGTACAGGTACCTGTCTCAATCTTTTTTGTGTTTTACTAATAATTTTATCATCTTACTTTAGACTGAAAACACTAGTAGTTCTCTGCATGTCTTTATTTATTCAAAAGAAAACAATA-------CCCCCTCCCACAA-TCCCAGTAATTGACTCTTT-TCTCTGCTTAAATTGACTCTTTTCTATGCTTAAATTGACTTATGTTAAATTGTCTATCATTTTATTTTCTTTGTTCTTTACTGTATGCTTTC-------------------------------TTTTGCT----TCCTACAGTTTTTTT--------------TTTCTTTTTTCATGTAAATAAAGAATGTTTCTGTGTTAATATCGCAAATTAGCTAATTCACTTTCATGACCACC-TTTTGTTTTGCAATACATTAAAA-ACATGCAGATCCTCTGGAAGATCAATGCTTCATAAGAGAGCCAGAGTGGAATTTCACCCCCTTGGCGTTATTGGGGCCATTGTGTCGTGGAACTATCCCTTCCATAATATTTTTAACCCTATGCTAGCAGCAGTTTTTTCTGGAAATGGAATTGTGATTAAGGTATAAAATGACTTAATATGTACTGTGTA-TACCTTCTCTAAAATTGTTCATCATATGGATGGATTACCATGTTTTTATGAA-AGTAGATATTGTTAACTGTCAGGC-AGCCTGACAGTTAACA---ATGTTCCATTAACACTTGATACTAAAAATTGAGACTCTGCAACATGCAACACCT-------------ACTCCTCTGTGTTTATATTTTTCAGTTTGACAGAAATCCTTGTGATTCTGATTGTAGATATCAGAACATGCAAGTTGGTCTGGATGCTTTTACTTCCGGATCATCCAATCAGCCCTTGCTGCCATAGGAGCTCCAGAGGACCTTGTTGAGGTGATAACAGGGTAGAGCCTTATTTTGCACCCTCCCTTTTTTCCTTT-AATTTCAAAGTCATGTCTGCATCTATAATCTCAATTGGACCTTTCTTACCAGGTTTGGTGAAACAGGAGAAGCACTGGTGTCTTCTGTGGATAAAGTCATTTTTGTTGGATCACCTGGGGTTGGTAAGATGGTATGGTTCCTTAAGCCAATCAAATTGGTTCATCCTGTCCTGTCTTCTGTGAATTGCATCACATAGTAGTTTTAT------------TTATGATTCTTAAAATATAGTTTATGATATGTTGTGCATCATATATGTTTAGTAAAGAATTTTCCTAGAATACTTGGTCAATGTTTAGAGTAGCATTTGGAGCAGCTGAATCCCCATTTTGTACTCACAAAAG-AAAAGAGTAACATCAAAAGTTGTAGTATACCTCTAGTCTAAACAGCGACGCCCGTTAAGCAAAATCAGTGAGTGAGATAGTTTGGGGCTTTTTGTCTACTTTTCCGTATATGCTTCTTCTATTCTTTCCGAGATGTTCCATGCAATGAGTAGTCTTTTGCACGTTGATAATATCATTTGTTCTTTTATGCAGATAATGAAAAATGCTTCTGAGACACTTATACCAGTTACACTAGAGCTTGGTGGAAAAGATGCATTTATTGTTTGTGAAGACGTAGATGTGGACCATGTATGAATACCTTCCCCATTATGCATTCGTTGTTGAATTCCAT----AGTT-TTAACACTCACTAATCTGCTGAATGTAGGTTGCTCAAATTGCTGTCAG-GGCTGTTCTTCAGTCAGGGGGGCAGAACTGTGCTGGTGCTGAACGATTTTATGTCCATAGGAACATTTATCCATCT-TTTGTCAGCAAAGTTACCAAAATC--------ATAAAATCTGTTACAGCT
>medicaginoides 
GTCAAGGAGCGAATTGAAAAGGTACGGAAGGCACAAAAAATGTGGGCAAAGACTAGCTTCAAGCAAAGGCGCCAGTTTTTACGTATACTACTGAAGTATATAATTAAGCATCAAGCACTTATTTGCGAGTAAGACCACTTCAATTCCATGGTCATAGTTTGAAGATCAAGTGTTAGTTTTT-------------------------------------------------------------------------------------------------------------------------AAGCCTTATTTTTATTTTTATTTTTATTTTTAAAGAGAAAATTTATGTAATGTTGCACTTGTGAGTTGTGACATCCTGGCAAACATGCAGTTTTTAGCATAGTTTTAAT--TTTGTCTGAAAAATAGATTTGAACTGGGCTTGTTGCATAAGAATATCAATATGAGATAAATTCTAACTTGTGTCCTTTTATTAGGATATCTTCACGTGATACTGGAAAAACAATGGTAGATGCGTCTCTGGGAGAAATAATGACAACATGTGAGAAGATAAATTGGCTATTGTCAGAGGGTGAACAATGTTTGAAACCTGAGTACAGGTACCTGTCTCAGTCTTTTTTGTGTTTTAATAATAATTTTATCATCTTACTTTAGACTGAAAACACTAGTAGTTCTCTGCATGTCTTTATTTATTCAAAAGAAAACAATA-------CCCCCTCCCACCAATCCCAGTAATAGACTCTTT-TCTCTGCTTAAATTGACTCTTTTCTATGCTTAAATTGACTTATGTTAAATTGTCTATCATTTTATTTTCTTTGTTCTTTACTGTATACTTTTCTTTAACGGAAAAATTGTAAAGCCTTACATTTTTTGCTTATATCCTACAGTTTTTTTTTTCTTTTGTCTTTTTTCTTTTTTCATGTAAATAAAGAATGTTTCTGTGTTAATATTGCAAATCAGCTAATTCACTTTCATGACCACT-TTTTGTTTTGCAATACATTAAAA-ACTTGCAGATCCTCTGGAAGATCAATGCTTCATAAGAGAGCCAGAGTGGAATTTCACCCCCTTGGTGTTATTGGGGCCATTGTGTCGTGGAACTATCCCTTCCATAATATTTTTAACCCTATGCTAGCAGCAGTTTTTTCTGGAAATGGCATTGTGATTAAGGTATAAAATGACTTAATATGTACTGTGTAGTACCTTCTCTAAAATTGTTCATCATATGGATATATTACCATGTTTTTATGAA-AGTAGACATTGTTAACTGTCAGGC-AGCCTTACAGTTTACA---ATGTTCCATTAACACTTGATGTTAAAAATTGAGACTCTGCAACATGCAATATCATTAAGGGGTTAAGACTCCGTTATGTT-ATATTTTTCAGTTTGACAGAAATCCTTGTGATTCTGATTGTAGATATCAGAACATGCAAGTTGGTCTGGATGCTTTTATTTCCGAATCATCCAATCAGCCCTTGCTGCCATAGGAGCTCCAGAGGACCTTGTTGAGGTGATAACAGGGTAGAGCCTTATTTTATACCCTCCCTTTTTTCCTTT-GATTTCAAAGTCATGTCTGCCTCTATAATCTCAATTGAACCTTTCTTACCAGGTTTGGTGAAACAGGAGAAGCACTGGTGTCTTCTGTGGATAAAGTCATTTTTGTTGGATCACCTGGGGTTGGTAAGATGGTATGGTTCCTTAAGCCAATCAAATTGGTTCATCCTGTCCTGTCATCTGTGAATTGCATCACATAGTAGTTTTAT------------TTATGATTCTGAAAATATAGTTTCTGATATGTTATGCATCATATATGTTTAGTAAAGAATTTCCCTAGAATACTTGGTCAATGTTTAGAGTGGTATTTGGAGCAGCTGAAGCCCAATTCTGTACTCAGAAAAG-AAAAGAGTAACATCAAAAGTTGTAGTATACCTCTAGTCTAAACGGCGACTCCCCTTAAGCAAAATCAATGAATG-GATAGTTTGGGGATTTTT-TCTACTTTCCCGTATATGTTTCTTCTATTCTTTCCGAGATGTTCCATGCAATGAGTAGCC-TTTGCACGTTGACGATATCATTTGTTCTTTTATGCAGATAATGAAAAATGCTTCTGAGACACTTATACCAGTTACACTAGAGCTTGGTGGAAAAGATGCATTTATTGTTTGTGAAGACGTAGATGTTGATCAT--------------------------------------------------------------------------------ATTGCTCAAATTGTTGTCAGAAGCTGTTCTTCAGTCAGGTGGGTAGAACTATGCTGCTGCTAAACGATTTTATGTCCATAGGAACATTTATCCATCTTTTTGTSAGCAAAGTTACCAAAATCCCAAAATCATAAAATCTGKTACAGCT
>Msulcatus 
GTCAAAGAGCGAATTGAAAAAGTACGGAAGGCACAAAAAATGTGGGCAAAGACCAGCTTCAAGCAAAGGCGCCAGTTTTTGCGTATACTACTGAAGTATATAATTAAACATCAAGCACTTATTTGCGAGTAAGACCACTTTAAATCCATGGTCAGAGTTTGAAGATTGAGTGTTAGTTT-TA--------------------------------------------------------------------------------------------------------------------------------------------TTTTTATTTTTAAAGAGAAAACTTATGTAATGTTGCACTTGTGAGTTATGATGTTCTGGCAAACATGCAGTTTTTAGCATAGTTTTATTTGTTAGTCTGAAACATATATATGAACTGGGCTTCTTGCATAAGAATATCAATATGAAATAAATTATAACTTGTGTCCTTTTATTAGGATATCTTCACGTGATACTGGAAAAACAATGGTAGATGCTTCTCTTGGAGAAATAATGACAACATGTGAGAAGATCAATTGGCTATTGTCAGAGGGTGAAAAATGTCTGAAACCTGAGTACAGGTACCTGTCTCAATCTTTTTTGTGTGTTAATAATAATTTTATCATCTTACTTTAGACTGAAAACACTAGTAGTTCTCTACATATCT-TATTTATTCAAAAGAAAACAATAAATATCT--------------------------------------------AATTGACCCTTTTCTCTGCTTAAATTGACTTATGTTAGATTGTCTCTCATTTTATTTTCTTTGTTCTTTACTGTATGCTTTT-TTTAACGTAAAAATTGCAAAGCCTTATAT--TTTGCTTATATCCTACGGCAGTTATT------------TTTTATTTTTTAATGCAAATAAAGAACGTTTCTATTTTAATATTGCAAATCATCTAATGCACTTTCATGACCAATTTTTTGTTTTGCAATAAATTAAAAAACTTGCAGATCCTCTGGAAGATCAATGCTTCATAAGAGAGCCCGAGTGGAATTTCACCCCCTTGGCGTTATCGGGGCCATTGTGTCGTGGAACTATCCTTTCCATAATATTTTTAACCCTATGCTAGCAGCAGTTTTTTCTGGAAATGGCATTGTGATTAAGGTATAAAATGACATAATATGTACTATCAAGTACCTTTTCAGAAATTGTTCATCATATGGATTTATGACCATATTTTTCTTAACAATAGACATTGTTGACTGTTATGCTTTCATAGGGTTGAAATTATATGTTCCATTAACACTTGATAATTAAAATTGAGACTCTGCAACATGCAATACCT-------------ACTCC-------TTATATTTTACAGTTTGACAGACATTCTTGTGATTCTGATTGTAGATATCAGAACATGCTAGTTGGTCTGGATGCTTTTACTTCCGGATCATCCAATCAGCCCTTGCTGCCATAGGAGCTCCAGAGGACCTTGTTGAGGTGATAACAGGGTAGAGCCTTTTTTT-CACCCTTCCCTTTTTCCTTA-ATTTTGTAAGTCATTTCTGCATCTATAACCTCAATTTGACCTTTCTTACCAGGTTTGGTGAAACAGGAGAAGCACTGGTGTCTTCTGTGGATAAAGTCATTTTTGTTGGATCACCTGGGGTTGGTAAGATGGTATGGTTCCTTTAGCCAATCAAATTGGTTCATTCCATCCTCTCATCTGTGAATTGCATCACATAATAGTTTT----------------ATGGTTCTGAAGATATAGTTTCTGATACGTTATGCATCATATATGTTTAGTAAAGAATTTCCCTAGAATACTTGGTCAATGTTTAGAGTTGTATTAGGATCAGCTGAAGCCCCATTCTGTACTCACAAAAGGAAAAGAATAACATCAAAAGTTGTAGTATACCTCCGGTCTAAACAGTGACACCCCTTGTGCAAAATCAATGAATGAGATGGTTTGGGG-TTATTGTCTACTTTTCAGCATATGCTTCTTCTATTCTTTCCAAAAT-TTCCATGCAATGAGTAGTC-TTTGCACGTTGATGATATCTTTTGTTCTTTTATGCAGATAATGAAAAATGCTTCTGAGACACTTATACCAGTTACACTAGAGCTTGGTGGAAAAGATGCATTTATCGTTTGTGAAGATGTAGATGTGGACCATGTACGATTACCTTCCACATTATGCATTCATTGTTGTATTCCAT----AGTT-TTAACAGTCACTGATCGGCTGAATGTAGGTTGCTCAAATTGCTGTCAG-GGCTTTTCTTCAGTCAAGTGGGCAGAACTGTGCTGGAGCTGAACGATTTTATGTCCATAGGAACATTTATCCATCT-TTTGTCAGCAAAGTTACCAAAATC--------ATAAAATCTGTTACAGCT
>Mneapolitanus 
GTCAAGGAGCGAATTGAAAAAGTACGGAAGGCACAAAAAATGTGGGCAAAGACCAGCTTCAAGCAAAGGCGCCAGTTTTTGCGTATACTACTGAAGTATATAATTAAACATCAAGCACTTATTTGCGAGTAAGACCACTTCAAACCCATGGTCATAGTTTGAAG------------------------------------------------------------------------------------------------------------------------------------------------------------------------------------------------------------------------------ATTGAGTTTTTAGC--AGTTTTATTTGTTAGTCTGAAAAATAGATATGAACTGGGCTTCTTGCATAAGAATGTCAATATGAAATAAATTCTAACTTGTGTCCTTTTATTAGGATATCTTCACGTGATACTGGAAAAACAATGGTAGATGCTTCTCTAGGAGAAATAATGACAACATGTGAGAAGATCAATTGGCTATTGTCAGAGGGTGAAAAATGTCTGAAACCTGAGTACAGGTACCTGTCTCAATCTTTCTTTTGTGTCAATAATAATTTTATCATCTTACTTTAGACTGAAAACACTAGTAGTTCTCTACATATCTT-ATTTATTCAAAAGAAAACAATACATATCT--------------------------------------------AATTGACTCTTTTCTCTGCTTAAATTGACTTATGTTAGATTGTCTCTCATTTTATTTTCTTTGTTCTTTACTGTATGTTTTTTTTTAACATAAAAATTGTAAAGCCTTATAT--TTTGCTTATATCCTACGGAAGTTATT------------TTTTATTTTTCAATGCAAATAAAGAATGTTTGTATGTTAATATTGCAAATCATTTAATGCACTTTCATGACCACTTTTTTGTTTTGCAATAAATTAAAATACTTGCAGATCCTCTGGAAGATCAATGCTTCATAAGAGAGCCAGAGTGGAATTTCACCCCCTTGGTGTTATTGGGGCCATTGTATCGTGGAACTATCCCTTCCATAATATTTTTAACCCTATGTTAGCAGCAGTTTTTTCTGGAAACGGCATTGTGATTAAGGTATAAAATGACATAATATGTACTATGGAGTACCTTTTCAAAAATTGTTCATCATATGGATTTATGACCATATTTTTTTTAACAATAGACATTGTTGACTGTTATGCTTTCATGGGATTGAAATTATATGTTGCATTAACACTTGATAATTAAAATTGAGACTCTGCAACATGCAATACCT-------------ACTCCTTTATGTTTCTATTGTTCAGTTTGACAGAAATCCTTGTGATTCTGATTGTAGATATCAGAACATGCTAGTTGGTCTGGATGCTTTTACTTCCGGATTATCCAATCAGCCCTTGCTGCCATAGGAGCTCCAGAGGACCTTGTTGAGGTGATAACAGGGTAGAGCCTTTTTTT--ACCCTTCCCTTTTTCCTTAAAATTTGTAAGTCACGTCTGCATCTATAACCT-AATTGGACCTTTCTTACCAGGTTTGGTGAAACAGGAGAAGCACTGGTGTCTTCTGTGGATAAAGTCATTTTTGTTGGATCACCTGGGGTTGGTAAGATGGTATGGTTCCTTTAGCCAATCAAATTGGCTTATCCCGTCTTCTCAACTGTGCATTGTATCACATAATAGTTTTATAGTTTTATCACTTTATGGTTCTGAAGATATAGTTTCTGATACGTTCTGCATCATATATGTTTAGTAAAGAATTTCCCTAGAATATTTGGTCAACGTTTAGAGTTGTATTAGGATCAGCTGAAGCCCCATTCTGTACTCACAAAAGGAAAAGAGTAACATTAAAAGTTGTAGTATACCTCTGGTCTAAACAACGACACCCCTTGTGCAAAAGCAATGAATGAGATGGTTTGGGG-TTATTGTCTACTTTTCCGTATATGCTTCTTCTATTCTTTCCAAGAT-TTCCATGCAATGAGTAGTC-TTTGCACGTTGATGATATCTTTTGTTCTTTTATGCAGATAATGAAAAATGCTTCTGAGACACTTATACCAGTTACACTAGAGCTTGGTGGAAAAGATGCATTTATTGTTTGTGAAGATGTAGATGTGGACCATGTACGAATACCTTCCACATTATGCATTCATTGTTGAATTCCATCTCATTTGCTTAACAGTCACTGAACGGTTGAATGTAGGTTGCTCAAATTGCTGTCAG-GGCTTTTCTTCAGTCAAGTGGGCAGAACTGTGCTGGAGCTGAACGATTTTATGTCCATAGGAACATTTATCCATCT-TTTGTCAGCAAAGTTACCAAAATC--------ATAAAATCTGTTACAGCT
