# Supplementary material for: Phylogenetic Properties of 50 Nuclear Loci in Medicago (Leguminosae) Generated Using Multiplexed Sequence Capture and Next-Generation Sequencing
Source: PLoS One. 2014 Oct 17;9(10):e109704. doi: 10.1371/journal.pone.0109704 (PMC4201463; doi:10.1371/journal.pone.0109704)
Supplement: S1 Alignments — (ZIP) [file pone.0109704.s001.zip › alignments_50loci/gene10_Medtr3g079840.1.fasta]

>truncatula 
CTTCCAAAGGTTTTGGGTTTCAATTCGGTTGATAGGGTATTATTGGATGCCCCTTGCAGTGGAACCGGGGTAAGAAATTGTGAATAATAAGATAAAGAGTTTTAGTATTTCTTGTCCGTGTTTCTATTTCTTGAAGAACCAAGAAAGGCACTTAAACAATTTGTGTCTGCAGGTTATATCCAAAGATGAGTCAGTCAAAACTTCAAAGAACTTGGAAGATATAAAGAAATGTGCTCATCTACAGAAGGTATATTAGTATTTGCTGAAGGTTTTGTTTG------------------------GGACTTATGAC---TGAGAGGAATAAAATATGCATCTTATTTTTACGCGTTGAGGGTATTCATTTAGCTTTTCATCCAAGAGGAACAGTTCCCTGAACTTGATTATTTTCTTTATAATTGTTTTTTCTTGACTGAT--GCAAAAAAAAAATT-GGAGCATATTTTGTTGCTTCTTCTGATTTTATGTCCCTCTACCAGCGCACAAGTAATCTGTATTTTAAGGACTAGATCGCTGTTTTCATTTTGAACTTGTGATTTTTTAAGACTGATTTTCTCATTCTGCTATTTGACCTTTTGACGGCATGTTGAGAGAGAGTCAAATGGTGCCAAAGTGGGGGTAATTGAAATAGATCTAGAATACTGAAACAGTAGATCCTCCACACCCAACCTTAACGTAATGGCAGAATTTTTCTGTTCCACAGCACCCAAATTTCTTTGCATGGTCC-------------------------------------------------TTTGTCCAAATGATCATGTTCCCTCAGATAACTTATTTTATTTTTGAGATTCATTCACAATCAATTGGCTGTAGTGAAAATATAAAATTAATTGCATACAATTTGCGCCTTTGTCCTTTTTTGCTAATATGCAATAATTTCCTTTTTCTTTTGTAGGAGCTCCTTCTTGCTGCAATTGACATGGTTGATTCTTATTCAAAATCTGGGGGATACGTTGTATATTCTACATGCTCAATCATGGTTGCTGAGGTTTGTTTTTCAGTTGCAACTTGCTT----TCATGTTTATATGCTTGCTTTTCCATGTCCTATGTTTCTAAT-TTTTTTTTCTCTTCAATATTATTCAGAATGAAGCAGTTATTGATTATGTGCTCAAAAGGAGGGATGTAAAGCTGGTTCCTTGTGGACTTGACTTTGGACGTCCAGGGTAATGATTGT-TATCCTCTTACAGCATTGTTTTGATTTTTAGG-AATCGTCTGTATCGTGACATTTGTTCTCTGTCAGGTTTACAAAGTTTAGGGAACAGCGTTTTCACCCTTCATTAGATAAGACAAGACGTTTCTATCCACACGTACACAATATGGATGGGTTTTTTGTTGCAAAGG--TATGATATATGCTCATTTTTAGTTAGCTTTGATTTTTCTTGTTCACATTCACTTCTAAATTTGAATATATGATCACTCTTCAGATTGATTCCCCATAAAGTC---TCTTACGGAAGTTTGTTTT-AAATTTATCCAGTAATG-ATTTTGGATACTAGTAAAGCAAAC-CAACAAATT--TCTA--G----ATTG-ATGAA----ATTATTTGTACAAGATGGTAAACCGTTGAGGGCTATGCTCTTAGTTTCATAGCTATTGTTG--ACATGTATAGGATATTATTGACATAGTATGTTTTGTACAGTTTCGTGGCTACTGGTTTAGTTTGATGAAGGATATTTTGAAAA-----------------------------GTTGAAATGAT-AAAATAATTATCTTAGTGATTTAACATTCTCAAAATATCT-----GAGAGGTTTTTGTTGTTCTTCATACTTATACATGTTCGAGTTAGTCCGTTTCAAAATATCCTCAGTGTTCAGCGCTTGATATTTTTATT--GTGTAGTGGTGA----------------------------------------TTTTAAAGACACCGATTGCAGAATGTGTTATTGGCTCATGGGC-GAAAGTACTATTAGTTTTAAC-----ATTTTGATTTGATATCTTTCAGTTGAAAAAAATGAGCCACCCAAAACCTGCTAGAACATCAGAAACATTTGAGAAGGATGAAAAAGAAACCGAGCTTGTTATCGACGACGATAAACCTAGTAATGGCGTTGAAGAAAATGGCAAACATTCTTTTGAACTTGAATCCAAGAAGAGGAAGAAAGATAAATTCCCATCAAAACCAAGTAATGATGTAAAAGCCAATGTCAAAGAAGCTTCTGAACCTGAATCCAAGAAGAGGAAGAAAGATAAATTCCCCTCAAAACCAAGTAATGATGTAAAAGCTAATGTCACAGAAACTTCTGAACCTAAACCC---AAGAGGGTGAAAAGGAAACCTCCATCTAGAGAGGAGATTTCAAAAGCCAGGTTAAATGTTTTATTCATATTTAAAAAGAATTTTTTTACATGCCATAAATTTCCAGCAGTTTATGAATATAATTATG-TTTAAAAATCTAAGGATTTTGTGATTCCTGCAGAGAGGAGAAGAGACTTGCTTTAATAGAAAAGAAGAGAAAAAGTGGTAAGCAACAGAGAGGAAAAAATGATGAATGA
>italica 
CTTCCAAAGGTTTTGGGTTTCAATTCGGTTGATAGGGTATTATTGGATGCCCCTTGCAGTGGAACCGGGGTAAGAAATTGTGAATAATAAGATAAAGAGTTTTCGTATTTCTTGTCCGTGTTTCTATTTCTTGAAGAACCAAGAAAGGCACTTAAACAATTTGTGTCTGCAGGTTATATCCAAAGATGAGTCAGTCAAAACTTCAAAGAACTTGGAAGATATAAAGAAATGTGCTCATCTACAGAAGGTATATTAGTATTTGCTGAAGGTTTTGTTTG------------------------GGACTTTTGAC---TGTGAGGAATAAAATATGCATCTTATTTTTACGCGTTGAGGGTATTCATTTAGCTTTTCATCCAAGAGGAACAGTTCCCTGAACTTGATTATTTTCTTTATAATTGTTTTTTCTTGACTGATATGCAAAAAAAAA-TTCGGAGCATATTTTGTTGCTTCTTCTGATTTTATGTCCCTCTACCAGCGCACAAGTAATCTGTATTTTAAGGACTAGATCGCTGTTTTCATTTTGAACTTGTGATTTTTTAAGACTGATTTTCTCATTCTGCTATTTGACCTTTTGACGGCATGTTGAGAGAGAGTCAAATGGTGCCAAAGTGGGGGTAATTGAAATAGATCTAGAATACGGAAACAGTAGATCCTCCACACCCCACCTTAACGTAATGGCATAATTTTTCTGTTCCACAGCACCCAAATTTCTTTGCATGGTCC-------------------------------------------------TTTGTCCAAATGATCATGTTCCCTCAGATAACTTATTTTATTTTTGAGATTCATTCACAATCAATTGGCTGTAGTGAAAATATAAAATTAATTGCATACAATTTGTGCCTTTGTCCTTTTTTGCTAATATGCAATAATTTCCTTTTTCTTTTGTAGGAGCTCCTTCTTGCTGCAATTGACATGGTTGATTCTTATTCAAAATCTGGGGGATACGTTGTATATTCTACATGCTCAATCATGGTTGCTGAGGTTTGTTTTTCAGTTGCAACTTGCTT----TCATGTTTATATGCTTGCTTTTCCATGTCCTATGTTTCTAATTTTTTTTTTTTCTTCAATATTATTCAGAATGAAGCAGTTATTGATTATGTGCTCAAAAGGAGGGATGTAAAGCTGGTTCCTTGTGGACTTGACTTTGGACGTCCAGGGTAATGATTGT-TATCCTCTTACAGCATTGTTTTGATTTTTAGG-AATCGTCTGTATCGTGACATTTGTTCTCTGTCAGGTTTACAAAGTTTAGGGAACAGCGTTTTCACCCTTCATTAGATAAGACAAGACGTTTCTATCCACACGTACACAATATGGATGGGTTTTTTGTTGCAAAGG--TATGATATATGCTCATTTTTAGTTAGCTTTGATTTTTCTTGTTCACATTCACTTCTAAGTTTGAATATATGATCACTCTTCAGATTGATTCACCATAAAGTC---TCTTACGGAAGTTTGTTTT-AAATTTATCCAGTAATG-ATTTTGGATACTAGTAAAGGAAAC-CAACAAATT--TCTA--G----ATTG-ATGAA----ATTATTTGTACAAGATGGTAAACCGTTGAGGGCTATGCTCTTAGTTTCATAGCTATTGTTG--ACATGTATAGGATATTATTGACATAGTATGTTTTGTACAGTTTCGTGGCTACTGGTTTAGTTTGATGAAGGATATTTTGAAAA-----------------------------GTAGAAATGAT-AAAATTATTATCTTATTGATTTAACATTCTCAATATTCAATATCTGAGAGGTTTTTGTTGTTCTTCATACTTATACATGTTCGAGTTAGTCCGTTTCAAAATATCCTCAGTGTTCAGCGCTTGATATTTTTATT--GTGTAGTGGTGA----------------------------------------TTTTAAAGACACCGATTGCAGAATGTGTTATTGGCTCATGGGC-GAAAGTACTATTAGTTTTAAC-----ATTTTGATTTGATATCTTTCAGTTGAAAAAAATGAGCCACCCAAAACCTGCTAGAACATCAGAAACACTTGAGAAGGATGAAAAAGAAACCGAGCTTGTGATTGACGACGATAAACCTAGTAATGGCGTTGAAGAAAATGGCAAACATTCTTCTGAACTTGAATCCAAGAAGAGGAAGAAAGATAAATTCCCATCAAAACCAAGTAATGATGTACAAGCCAATGTCAAAGAAGCTTCTGAACCTGAATCCAAGAAGAGGAAGAAAGATAAATTCCCCTCAAAACCAAGTAATGATGTAAAAGCTAATGTCACAGAAACTTCTGAACCTAAACCC---AAGAGGGTGAAAAGGAAACCTCCATCTAGAGAGGAGATTTCAAAAGCCAGGTTAAATGTTTTATTCATATTTAAAAAGAATTTTTTTACATGCCATATATTTCCAGCAGTTTATGAATATAATTATG-TTTAAAAATCTAAGGATTTTGTGATTCCTGCAGAGAGGAGAAGAGACTTGCTTTAATAGAAAAGAAGAGAAAAAGTGGTAAGCAACAGAGAGGAAAAAATGATGAATGA
>sativa 
CTTCCAAAGGTTCTGGGTTTCAATTCGGTTGATAGGGTATTATTGGATGCGCCTTGCAGTGGAACTGGGGTAAGAGATTGCGAATAATAAGATCAAGATTTTTAGTATTTCTTGTCTGTGTTTCTTTTTCTTGAAGAACCAAGAAAGGCACTTAAACAATTTGCGTCTGCAGGTTATATCCAAAGATGAGTCGGTCAAAACTTCAAAGAACTTGGAAGATATAAAGAAATGTGCTCATCTACAGAAGGTAAATTAGTATTTGCTGAAGCTTTTGTTTG------------------------GGACT-ATGAC-TATGAGAGGAATAAAATATGTATCTTATTTTTACGTGTTAATAGTATTCGTTTAGCTTTTCATCCAAGAGGAACAGTTCCTTGAACTCAATAAATTTCTTTAAAATTGTTTTTTCTTGACTGATATGCAAAAAAAAAAAACGGAGCATATTTTGTTGCTTCTTCTGATTTTATGCCCCTCTACCAGCGTACAAGTAATCTGCATTTGAAGGACTAGATTGCTGTTTTCATTTTCAACTTGTGATTTTATG-----------------------------------------------------------------------------------------------------------------------------------------------------------------------------------------C--------------------------------------------------C-----------------CCTCGAATAACTTATTTTATTTTTGAGATTCAATCAGGATCAACTGGCCGTAGTGAAAATATAAAATTAGTTGCATACTTTTTGCGCTCTTGTACTTCTTCGCTAATATTCAATAATTTCCTTTTTCTTTTGTAGGAGCTCCTTCTTGCTGCAATTGACATGGTTGATTCTTATTCAAAATCTGGGGGATACGTTGTATATTCTACATGCTCAATCATGGTTGCTGAGGTTTGTTTTTCAGTCGCAACTTGCTT----TCATGTTTATATGCTTGCTTTTCCATGTTCTACGTTTCTAATTTTTTTTTTCTCTTAAATATTATTCAGAATGAAGCAGTTATTGATTATGTGCTCAAAAGGAGGGATGTAAAGCTGGTTCCTTGTGGACTTGACTTTGGACGTCCAGGGTAATGATTGT-TATCCCCTTACAGCATTGTTTTGATTTTTAGG-AATCGTCTGTATCGTGACATTTATTCTCTGTCAGGTTTACAAAGTTTAGGGAACAGCGTTTTCACCCTTCATTAGATAAGACAAGACGTTTCTATCCACACGTACACAATATGGATGGGTTTTTTGTTGCAAAGG--TATGATATATGCTTATTTTTAGTGAGCTTTGATTTTTCTTGTTCGCATTCACTTCTAAATTTGAATGTATGATCACTCTTCAGATTGATTCCCCATAAAATTGTCTTTTAG--T--------TTTAAATTTATCCAGTAATG-ATTTTGGATACTAGTAAAGCAAAC-CAACAAATT--TCTA-G-----ATTG-ATGAA----ATTATTTGTACAAGATGGTAAACCATTGAGGGCTATGCTCTTAGTTTCATAGCTATTGTTG--ACATGTATAGGATATTATTGACAAAGTATGTTTTGTATAGTTTCGTGGCTACTGGTTTAGTTTGATAAAGGATATTTTGAAAA-----------------------------GTAGAAATGAT-AAAATAATTATCTTATTGCTTTAACATTCTCAAAATATCT-----GAGGTGTTTTTGTT-------------------GTTCGAGTTGGTCCGTTTCAAAATATCCTCGGTGTTCAGCGCTTGATATTTTCATT--GTGTAGTGGTGA----------------------------------------TTTTAAAGACACCGATTGCAGAATGTGTTATTGGCTCACGGGC-GAAAGTACTATTAGTTTTAAT-----ATTTTGATTTGATATCTTTCAGTTGAAAAAAATGAGCCACCCAAAACCTGCTGCAACATCAGAAACATTTGAAAAGGATGAAAAAGAAACCGAGCTTGTGATGGACGACGATGAACCTAGTAATGGCGTTAAAGAAAATGGCAAACATTCTTCTGAACCTGAATCCAAGAAGAGGAAGAAAGATAAATTCCCATCAAAACCAAGTAATGATGTAAAAGCCAATGTCAAAGAAGCTTCTGAACCTGAATCCAAGAAGCGGAAGAAAGATAAATTCCCCTCAAAACCAAGTAATGATGTAAAAGCTAATGTCACAGAAACTTCTGAACCTAAACCC---AAGAGGGTGAAAAGGAAACCTCCATCTAGAGAGGAGATTTCAAAAGCCAGGTTAAATGTTTTATTCATATTTGAAAAGAATTTTTTTATATTCAATAAATTTCCAGCAGTTTATGGATATAATTATG-TGTAAAAATCTAAGGATTTTGTGATTCCTGCAGAGAGGAGAAGAGACTTGCTTTGATAGAAAAGAAGAGAAAAAGTGGTAAGCAACAGAGACAAGAAAATGATGAATGA
>medicaginoides 
CTTCCAAAGGTTTTGGGTTTCAATTCAGTTGATAGGGTATTATTGGATGCCCCTTGCAGTGGAACTGGGGTAAGAAATTGTGAATAATAAGATCAAGATTTTTAGTATTTATTGCCTGTGTATCTTTTTCTTGAAGAACCAAGAAAGGCACTCAAATAATTTGTGCCTGCAGGTTATATCCAAAGATGAGTCAGTTAAAACTTCAAAGAACTTGGAAGATATAAAGAAATGTGCTCATCTACAGAAGGTAAATTAGTATTCGCTGAAGGTTTTGTTTG------------------------GGACT-ATGAC-TATGAGAGGAATAAAATATGTAT--TATTTTTATGCGTTGAGAGTGTTCCTTTAGCTTTTCATCCAAGATGAACAGTTCCCCGAACTCAATAAATTTCTTTAAAATTGTTTTTTCTTGACTGATATTC--AAGAAAATTTCGTAGTATATTTTGTTGCTTCTGTTGCTTTTATGTCCCTCTACCGGTGCACAA--TA------TTTTAAGGACTAGATCGCTGTTTTCATTTTCAACTTGTCATTTTTTAAGACTGATTTTATCATTCTGCTGTTTGACCTTTTGTCGTCATGTT--GAGAGAGTCAAATGGTGCCAAAGTGGGGGTAATTGAAATAGATGTAGAATACTGAAATAGTTGATCCTCCATACCCCACCTTAAAGTAATGGCAAAAAATTTCTGTTCCACACCACCCAAATTTCTTTGCATGGTCAATGTTATCATGCAAGTGTTTTTGTTTGTTATGAAAAAAAATGAGAGAGAATAGCCCAAATGATCATGTTCCCTCAAATAACTTATTCTATTTTTGAAATTCGATCACGATTAATTGGCTGTAGTGAAAATATAAAATTAGTTGCATACTTTTTGCACTCTTGTCCTTCTTCGCTAATATTCAATAATTTCCTTTTTCTTTTGTAGGAGCTCCTTCTTGCTGCAATTGACATGGTAGATTCTTATTCAAAATCTGGGGGATACGTTGTATATTCTACATGCTCAATCATGGTTGCTGAGGTTCGTTTTTCAGTTGCAACTTGCAT----TCATGTTTATATGCTTGCTTTTTCATTTCTCATGTTTCTAA--TTTTTTTTCTCTTAAAAATTATTCAGAATGAAGCAGTTATTGATTATGTGCTCAAAAGGAGGGATGTAAAGCTGGTTCCTTGTGGACTTGACTTTGGGCGTCCAGGGTACTGATTGTTTTTCCCCTTACAGCATTGTTTTGATTTTTAGG-AATTGTCTGTATTGTGACATTTGTTCTCTGTCAGGTTTACAAAGTTTAGGGAACAGCGTTTTCACCCTTCATTAGATAAGACAAGACGTTTCTATCCACACGTACACAATATGGATGGGTTTTTTGTTGCAAAGGTATATGATATATGCTCATTTTTAGT-AGCTTTG--TTTTTTTGTTCGCATTCACTTTGAAATTTGAATGTATTATCACTCTTCAGATTGATTCCCCATAAAATTTTCTCTTACGAAAGTTTGTTTTAAAATTTATCCAGTAATGA-TTTTGGATACTAGTAAAGCCCAC-CAACAAATTTCTA--A------ATTG-TTGAA----ATTATTTGCACAAGATGGTTGACCATTGAGGGYTATGCTGKTAGTTTCTTAGCTGTTGTTG--ACATGTA-------TTATTGATATAGGATGTTTTGCATAGTCCCATGGCTACTGGTTTAGTTTGATAAAGGATATTTTGAAAA-----------------------------GTAGAAATGATTAAAATAATTATCTTATTGATTTAACATTCTCAAAATATCT-----GAGA-GGTTTTATTGTTCTTAATACTTTTACATGTTAGAG-TAGTTCGTTTCAAAATATCCTCGGTGTTCAGCACTTGAGTTTTTCATTTTGTGTAGTGGTGAAGTTAAAAT--------------------------------TTTAAAGACACCGATTGCAGAATGTGTTATTGGCTCATGGG-TGAAAATACT--TGGTTTTTATA------TTTGATTTGATATCTTTCAGTTGAAAAAAATGAGCCACCCAAAACCTGCTGCAACATT---------TGAAGAGGTTGTAAAAGAAGCCGAGCTTGTGATGGACGACGATAAACCTAGTAACGGCGTTACAGAAAATGGCAAACATTCTTCTGAACCTGAATCCAAGAAGAGGAAG----------------------------------------------------------------------CCAAGAAGAGGAAGAAAGATAAATTCCCCCCAAAACCAAGTAATGATGTTAGAGCTAATGTCACAGAAGCTTCTGAACCTAAACCCAAGAAGAGGGAGAAAAGGAAACCTCCATCTAGAGAGGAGATTTCAAAAGCCAGGTTAAATGTTTTATTCATATTTGAAAATAATTTCTTTATATTCAACAAATTTCCAGCAGTTTATGAATACAATTGTCCTTTAAAAATCTAAGGATTTTGTGATTCCTGCAGAGAGGAGAAGAGACTTGCTTTAATAGAAAAGAAGAGAAAAAGTGGTAAGCAACAGAGAGAAGAAAATGATGAATGA
>Msulcatus 
CTCCCAAAGGTTATGGGTTTCAATTCGGTTGATAGGGTATTATTGGATGCCCCTTGCAGTGGAACTGGGGTAAGAAATTGTGAATAATAAGATCAAGATTTTTTGTATTTTTTGTCTGTATTTCGTTTTATTG-----------AAGGCACTTAAATAATTTGTGTCTGAAGGTTATATCCAAAGATGAGTCAGTTAAAACTTCAAAGAACTTGGAAGAGATAAAGAAATGTGCTCATCTACAGAAGGTAAATTAACATTTGCTGATGGTTTTGTTTGGGAGACATTAGCAAAATGTAGGTGGGACT-ATGACCTATGAGAGGAATAAAATAAATATCTTATTTTTATGCGTTGAGGGT----GGTTAGCATTTCATCCACGAGGGATAGTTCCTCGAACTCTATAAATTTCTTTAAAATTGTTTTT------CTCA--------AGAAAATTTCGGGGCATATTTTGTTGCTTCTGTTGCCTTTTTGTCCCTCTACCAGCGCACAAGTTATCTGTATTTGATA--------TTTTGTCTTCATGTTGA--------------------------------------G----------------------AGATAGAGTCGAATAGTGCCAAA-TTGGGGTAATTGAAATAGATCTAGAGTACAGAAATAGTTGATCTTCCATACCCCACTTTAAAGTAATGGCAGAATTTTTCTGTTCTACACCACCAAAATTTCTTTTCATGGCCAGTGTTATCATACAAGAGTTGCTCTTTGTTGCGA-AAAAAATAAGAGAGAATAGCCCAAATGATCATGTTCCCTAAAATAACTTATTTTATTTTTGAAATTCTATCATGATCAATTGGGTGTAGTGAAAATATAAAATTACTTCCATAATTTTTGTGCCCTTGTTCTTCTTTGATAGTATTTAATAATTTCGTTTTTCTTTTGTAGGAGCTCCTTCTTGCTGCAGTAGACATGGTAGATTCTCATTCAAAATCTGGGGGATACGTTGTATATTCTACATGCTCAATCATGGTTGCTGAGGTTTGTTTTTCAGTTGCAATTTGCATTTTATGGAGCTTATGTGCTTGCCTTTTCATGTTCTATGTTTCTAA--TTTTTTTCCCCTTAAATATTATTCAGAATGAAGCAGTTATTGATTATGTGCTCAAAAGGAGGGATGTTAAGCTGGTTCCTTGTGGACTTGACTTTGGGCGTCCAGGGTAAAAATTGT-TTTCCCCTTGCATCATTGTTTTGATTTTTAGGAAATTGTCTGTATTGTGACATTTGTTCTCTGCCAGGTTTACAAAGTTTAGGGAACAGCGTTTTCACCCTTCATTAGATAAGACAAGACGTTTCTATCCACATGTACACAATATGGATGGGTTCTTTGTTGCAAAGG--TATGATATATGCTCATTTTTAGTTA----------------------------------TTTG-------------------GATTGTTTCCACGTAAAATTT--TCTTAGGAAAGTTTGCTTTAAATTTTATCAAATAATGATTTTGGATGACTAGTAAAGCCCAG-CAACAAATT--TCTA-A-----ATTG-ATGAA-----TTAATGGTACAAGATGGTAGACCATTGAGGGCTATGCTGTTAGTTTCATAGCTGTTGTTGTGACATGTATAGGATATTATGG--ATAGGATGTTTTGCATAATCCTGTGGTTACTGGTATAGCTTGATAAAGGATATTTTGAAAAGTGCAGGTTGTTGGACTGCTAATTTTTCAGTAGAAATGATTAAAATAATTATCTTATTGATTTAACATTCTCAAAATATCTT--TTGATGTTTTATTTTTTTTTTTCATACTTATACATCTTAGAGTTAGTTCGTTTCAAAATATCCTCGTT--T--------GAGATTTTCATTTTGTGTAGTGCTGAAGTTAATTTATTTCTTTA-AGAGGACTGA---AGTCAAATTTTTAAAGACACCAATTGCAGAATGTGTTATTACCTCATGGGCTGAAAATTCTTTTAGTTTATATTCTTTAATTTGATTTGATATCTTTCAGTTGAAAAAAATGAGCCACCAAAAAGCTGCTGCAACATCAGAAAAATCTGAAAAGGATGAAACAGAAACCGAGCTTGTGATGGACGACGAAAAAACTAGTAATGGCATTAAAGAAAATGGCAAACATTCTTCTGAACCTGAATCCAAGAAGAGGAAGAAAGATAAATTCCCCTCAAAACCAAGTAATGATGTAAAAGCTAATGGCAAAGAAGCTTCTGAACCTGAATCCAAGAAGAGGAAGAAAGATAAATTCCCATCAAAACCAAGTAATGATGTAAAAGCTAATGTCACAGAAGCTTCTGAACCTAAACCCAAAAAGTGGGAGAAAAAGAAACGTCCATCTAGAGAGGAGATTTCAAAAGCCAGGTTAAATGTTTTATTCATATTTGAAAAGAATTTCTTTGTATTCAATAAATTTTTAACAGTTTATGGATATACTTATCCTTTAAAAATCTAAGGATTTTGTGATTCCTGCAGAGAGGAGAAGAGACTTGCTTTAATAGAAAAGAAGAGAAAAGGTGGGAAGCAATAGAGAGAAGAATATGATGAATGA
>Mneapolitanus 
CTTCCAAAGGTTATGGGTTTCAATTCGGTTGATAGGGTATTATTGGATGCCCCTTGCAGTGGAACTGGGGTAAGAAATTGTGGATAATAAGATCAAGATTTTTAGTATCTTTTGTC--TGTTTCGTTTTCTTG-----------AAGGCACTTAAATAATTTGTGTCTGCAGGTTATATCCAAAGATGAGTCAGTTAAAACTTCAAAGAACTTGGAAGATATAAAAAAATGTGCTCATCTACAGAAGGTAAATTAACATTTGCTGATGGTTTTGTTTAGGAGACATTAGCTAAATGTAGGTGGGACT-ATGTCCTATGAGAGGAATAATATATGTATCTTATTTTTACGCGTTGAGGGTATTCCTTTAGCATGTTATCCAAGAGGGACAGTTCCTCGAACTCTATAAATTTCTTTAAAATTGTTTTT------------------------------------------------------------GTCCCTCTACCAGCGCACAAATTATCTGTATTTTAAGCAC----------TGATGCTTTTCAACTTATGATTTTTGAAGACTGATTTTCT----------------------------------------------------------------------------------------------------------ACCCTACCTTAA-GTAATGGCAGAATTTTTCTGCTCCACACCACCAAAATATCTTTTCATGCCCAGTGTTATCATACAAGAGTTGCTGTTTGCTGCGAAAAAAAT---GAGAGCATATCCCAAATGATCATGTTCCCTAAAATAACTTATTTTATTTTTGAAATTCTATCACTTTCAATTGGCTGTAGTGAAAATATAAAATTACTTCCATAATTTTTGTGCCCTTGTTCTTCTTTGCTAATATTTAATAATTTCCTTTTTCTTTTGTAGGAGCTCCTTCTTGCTGCAGTAGACATGGTAGATTCTTATTCAAAATCTGGGGGATACGTTGTATATTCTACATGCTCAATCATGGTTGCTGAGGTTCGTTTTTCAGTTGCAACTTGCATTTTATGGAGTTTATGTGCTTGCCTTTTCATGTCCTAT-TTTCTAAT-TTTTTTTTCCCTTAAATATTATTCAGAATGAAGCAGTTATTGATTATGTGCTCAAAAGGAGGGATGTTAAGCTGGTTCCTTGTGGACTTGACTTTGGGCGTCCAGGGTAATAATGGT-TTTCCCCTTACAGCATTGTTTTGATTTTTAGGAAATTGTCTGTATTGTGACATTTGTTCTCTGTTAGGTTTACAAAGTTTAGGGAACAGCGTTTTCACCCTTCATTAGATAAGACAAGACGTTTCTATCCACATGTACACAATATGGATGGGTTTTTTGTTGCAAAGG--TATGATATATGCTCATTTATTGTTA----------------------------------TTTG-------------------GATTGATTCCCTGTAAAATTTTCTCTTAGGGAAGTTTGCTTTATATTTTATCAAATAATGATTTTGGATGACTAGTAAAGCCCA-GCAACAAATT--TCTA--A----ATTG-ATGAA-----TTAATGGTACAAGATGGTAGACCATTGAGGGCTATGCTGTTAGTTTCATAGCTGTTGTTG--GCATGTATAGGATATTATGG--ATAGGATGTTTTGCATAATCCCGTGGTTACTGGTTTAGCTTGATAAAAGATATTTTGAAAAGTGCAGGTTCCTGGACTGCTAATTTTTCAGTAGAAATGATTAAAATAATTACCTTATTGATTAAAGATTCTCAAAATTTCT----AGAGGTTTTATTTTT---CTTCATACATATACATGTTAGAGTTGGTTCATTTCAAAATATCCTCCGGGTTCAGCATTTGAGATTTTCATTTTGTGTAGTGCTGAAGTTAATTTATTTATTTTAAGAGGACTGA---AGTCAAAT-TTTAAAGACACCAATTGCAGAATGTGTTATTACCTCATGGGCTGAAAATTCTTTTAGTTTATATTCTTTAATTTGATTTGATATCTTTCAGTTGAAAAAAATGAGCCACCCAAAACCTGCTACAACATCAGAAACATCTGAAAAGGATGAAGAAGAAACCGAGCTTGTGATGGACGACGATAAACCTAGTAATGGAGTTAAAGAAAATGGCAAACATTCTTCTGAACCTGAATCCAAGAAGAGGAAGAAAGATAAATTCCCCTCAAAACCAAGTAATGATGTAAAAGCTAATGGCAAAGATGCTTCTGAACCTGAATCCAAGAAGAGGAAGAAAGATAAATTCCCCTCAAAACCAAGTAATGATGTAAAAGCTAATGTCACAGAAGCTTCTGAACCTAAACCCAAAAAGTGGGAGAAAAAGAAACGTCCATCTAGAGAGGAGATTTCAAAAGCCAGGTTAAATGTTTTATTCATATTTGAAAAGAATTTCTTTATATTCAATAAATTTCCAACAGTTTATGGATGTAATTATCCTTTAAAAATCTAAGGATTTTGTGATTCCTGCAGAGAGGAGAAGAGACTTGCTTTAATAGAAAAGAAGAGAAAAGGTGGTAAGCAACAGAGAGAAGAAAATGATGAATGA
