# Supplementary material for: Phylogenetic Properties of 50 Nuclear Loci in Medicago (Leguminosae) Generated Using Multiplexed Sequence Capture and Next-Generation Sequencing
Source: PLoS One. 2014 Oct 17;9(10):e109704. doi: 10.1371/journal.pone.0109704 (PMC4201463; doi:10.1371/journal.pone.0109704)
Supplement: S1 Alignments — (ZIP) [file pone.0109704.s001.zip › alignments_50loci/gene14_Medtr5g033490.1.fasta]

>truncatula 
GAAATGAATCCTATAAAACCTAGACATTCACGCCTTCTGAGGAGTGCTGTGCAGCGAGAAACAGTAAGTTAATTGAGCAGCGAATGCTTTCTTTAAACAACTTTTATTTTGGTTT-TTGTTAGTTTTGGT-TGTT--CATTTTATGTATTTTATAATTTGTTATTGTTTTCTGCTTGTGAAGCCAACATCACAGCTTTCCGAAATATGGGCACCACTAGAAAATCAAGGTTGGAAATCTTGCGATGAATCGGGAAATAGGCCAAGTGAGTGAAAGTT-------ACTTTATTTTATCTTTGAGAACACATGATGTTTGGTTATGTATATTTCTTTATCCAATCATTTTGTGACTGGAACTTGAATTGAAGCAGCATTACCAGAGAAGTCTGAAGGATACATCCAGGTATTTCTTGATGGAGGTCTGAACCAGCAAAGGATGGGGGTACGTATTTTAAAGCCTGTTAATTAGATCAAACTTATTCTTTCGTGTGTGCGAAAGGTTTATAATTTATACTCGGTGTTTAATTATTTTTTTAGATATGTGATGCAGTGGCTGTTGCGAAGATACTGAATGCAACTCTTGTGATCCCATACCTTGAATTAAATCCTGTGTGGAAGGATTCAAGGTAATGTCAGAAACTAGAA------TTTATTGTATTATTTTGTTTTGTGGACTGTGCACAATGTAATGTACTGATCGAGGTTGCTTATGTTTCTCTGCAGCTCATTCGAGGATATATTTGATGTGGATCATTTCATTGATGTATTGAAGGATGATGTTTCTATAGTTAAAGAGCTTCCTGAAGAGTACTCATGGAGCAGTAGGGAGTACTATGCATTGGCTATTCGAGATACCAGAATCAAGGCTGCACCTGTACATGCAACAGCCAACTGGTATCTGGAAAATGTTTTGCCTGTCCTACAAAGGTTAGTAGTTACCTGAATCTGTACTTTTAAATGCTAGTGCATTCATGACTTGAAATGTTCCGGACCAATAAA---AACATTAGTCAATTCAATGACTAAGATTATAGACACTTTTACTCATAATTGCAATTACAACTGCTTTAGCATATATATAACGTTATCAATTACAGAACCTGCACTGAACATTGTTTTGAAGATTATTACTTCTTTGTTCTTTAAATAATCTTTCTATCGATTTTAAATGAAGATATGGCTGAGTTTAAGGTGCATATTACGGGGACGCTGCAAGCTCTGTATATTCTCTTTGAATTTTGAAATTCTAATATCATGGTGTTTTTGTTTGATGCAGTTATGGTGTTGCTGCAATCTCTCCATTTTCTCACCGCCTGAGTTTTGATAACGTGCCGATGGATATCCAACACCTGCGCTGTAAAGTCAACTTTCAAGCTTTAGACTTTGTTCCACATATCAGAGCACTTGGAGATTCCCTGATCAGCCGCCTTCGCAATCCTCAACGCTCGTCTGAAGAAATGAACTC---CAACTACCTTCAAGAGGTCACAAATGTAGATGATAATAAAAATGCAGGGAAATTTGTTGTTCTGCACCTCCGATTTGATAAGGTATTTATCTTTCTCTCATTTATCATCA------TCATCATCTGTACATACAATGTTGTAAACTTTG----TCTCTGTTTGTTTCTTGATTTGTCTATTTTTTTGGTATAACAATCCTGACATTACAGGAGTGCTAACA--------------ACACACTCCCTGCCCTATTGTTACATGCATTTGTCTGTAAATTGAGAAAGTTTGTGCAATAATATTTTTTGGCAGGATATGGCAGCCCATTCAGCCTGTGATTTTGGTGGTGGAAAAGCTGAAAAGTTGGCTCTCGCAAAGTATAGACAAGTGATTTGGCAGGGAAGGGTTCTTAATTCCCAATTCACTGATGAAGAGTTGAGAAGTCAGGGACGTTGCCCAATGACTCCCGAGGAAGTCGGATTGTTGCTAGCTGCTTTGGGATTCGACAACAGCACTCGTTTATATCTTGCCTCTCATAAGGTTTAACCATGTTATTTTTTAGTTTGAAACAGTAGAGTCTCATTCATTTTAATTATCAGTGCTTGTTTTAAAATGACTATGTTTTTCTAAAATATCTTCCCTTTTCCAGGTCTATGGTGGAGCAGCCAGAATTTCTACTTTGAAGCAATTGTTTCCTCTGATGGAAGACAAAAAGAGCCTTACTTTGCCTTTTGAGCGTGCTCTGATAAAGGGAAAAGCTTCTCTATTAGCCGCACTTGACTACTACATTAGTATACACAGTGACATCTTCATTTCTGCTTCCCCAGGAAATATGCACAATGCATTGGTGAGT-TCTCCCCAAGATTTA-----CCATATATGACTCCAATGCATATGCATTGCCAATATTAGTAACTTGTCTAGAATACTGATAATGGACCTTGACTTAACCATGT-TGAGGCCATGTTCATATTCAATTATTCATTATGAGATGCATTTGGCCATACAAACAGAATTCCTGTGAACATGGGACATTAATGAGTTTGTCATATAACAATTAATTACTCCCTCCGT------------ATCATATTTAGAGTATTGTTTATCTCACATTATTTGTCATTTTAAAATACCAATA---------------TTTTTTTACTGATAT---------------------------------------------ACTCTTA----------TTTAGTAAATGAAACACATTTTATCATAGAAATTACTAGCACACAGAATAATTTTCTTAAAAAGTGTGTATATCTATAAATGACAATGACACTTAATACATGAGATGGAGGGAGTAACTAT------AAGAAATCTATGTTTAGAACTGTCTAGACAGCAT--ATTTATGATG-TACTGCAAGGCTGTTGAAACAGTTGAATTGAA-TTTAAAAATGACAATCAATGCTTTGTTGATGATAGGTTGGACACAGGACATACTTGAACTTGAAGACTATAAGGCCAAACATGGCATTGATGGGTCAACTGTTCTTGAACAAAACCATGGAGTGGTCAGAGTTTGAGCATGCAGTGGTTGAAGGTCATGAAAGTAGACAAGGTCAACTCAGGCTTAGAAAGCCTAAACAATCCATATACACATACCCAGTTCCTGATTGCATGTGCCAAGGTTAA
>italica 
GAAATGAATCCTATAAAACCTAGACATTCACGCCTTCTGAGGAGTGCTGTGCAGCGAGAAACAGTAAGTTAATTGAGCAGCGAATGCTTTCTTTAAACAACTTTTATTTTGGTTT-TTGTTAGTTTTGG-TTGTT--CATTTTATGTATTTTATAATTTGTTATTGTTTTCTGCTTGTGAAGCCAACATCACAGCTTTCCGAAATATGGGCACCACTAGAAAATCAAGGTTGGAAATCTTGCGATGAATCGGGAAATAGGCCAAGTGAGTGAAAGTT-------ACTTTATTTTATCTTTGAGAACACATGATGTTTGGTTATGTATATTTCTTTATCCAATCATTTTGTGACTGGAACTTGAATTGAAGCAGCATTACCAGAGAAGTCTGAAGGATACATCCAGGTATTTCTTGATGGAGGTCTGAACCAGCAAAGGATGGGGGTACGTATTTTAAAGCCTGTTAATTAGATCAAACTTATTCTTTCGTGTATGCGAAAGGTTTATAATTTATACTCGGTGTTTAATTATTTTTTTAGATATGTGATGCAGTGGCTGTTGCGAAGATACTGAATGCAACTCTTGTGATCCCATACCTTGAATTAAATCCTGTGTGGAAGGATTCAAGGTAATGTCAGAAACTAGAA------TTTATTGTATTATTTTGTTTTGTGGACTGTGCACAATGTAATGTACTGATCGAGGTTGCTTATGTTTCTCTGCAGCTCATTCGAGGATATATTTGATGTGGATCATTTCATTGATGTATTGAAGGATGATGTTTCTATAGTTAAAGAGCTTCCTGAAGAGTACTCATGGAGCAGTAGGGAGTACTATGCATTGGCTATTCGAGATACCAGAATCAAGGCTGCACCTGTACATGCAACAGCCAACTGGTATCTGGAAAATGTTTTGCCTGTCCTACAAAGGTTAGTAGTTACCTGAATCTGTACTTTTAAATGCTAGTGCATTCATGACTTGAAATGTTCCGGACCAATAAA---AACATTAGTCAATTCAATGACTAAGATTATAGACATTTTTACTCATAATTGCAATTACAACTGCTTTAGCATATATATAACGTTATCAATTACAGAACCTGCACTGAACATTGTTTTGAAGATTATTACTTCTTTGTTCTTTAAATAATCTTTCTATCGATTTTAAATGAAGATATGGCTGAGTTTAAGGTGCATATTACGGGGATGCTGCAAGCTCTGTATATTCTCTTTGAATTTTGAAATTCTAATATCATGGTGTTTTTGTTTGATGCAGTTATGGTGTTGCTGCAATCTCTCCATTTTCTCACCGCCTGAGTTTTGATAACGTGCCGATGAATATCCAACACCTGCGCTGTAAAGTCAACTTTCAAGCTTTAGACTTTGTTCCACATATCAGAGCACTTGGAGATTCCCTGATCAGCCGCCTTCGCAATCCTCAACGCTCGTCTGAAGAAATGAACTC---CAACTACCTTCAAGAGGTCACAAATGTAGATGATAATAAAAATGCAGGGAAATTTGTTGTTCTGCACCTCCGATTTGATAAGGTATTTATCTTTCTCTCATTTATCATCATCA---TCATCATCTGTACATACAATGTTGTAAACTTTG----TCTTTGTTTGTTTCTTGATTTTTCTATTTTTTTGGTATAACAATCCTGACATTACAGGAGTGCTAACA--------------ACACACTCCCTGCCCTATTGTTACATGCATTTGTCTGTAAATTGAGAAAGTTTGTGTAATAATATTTTTTGGCAGGATATGGCAGCCCATTCAGCCTGTGATTTTGGTGGGGGAAAAGCTGAAAAGTTGGCTCTCGCAAAGTATAGACAAGTGATTTGGCAGGGAAGGGTTCTTAATTCCCAATTCACTGATGAAGAGTTGAGAAGTCAGGGACGTTGCCCAATGACTCCTGAGGAAGTCGGATTGTTGCTAGCTGCTTTGGGATTCGACAACAGCACTCGTTTATATCTTGCCTCTCATAAGGTTTAACCATGTTATTTTTTAGTTTGAAACAGTA--GTCTCATTCATTTTAATTATCAGTGCTTGTTTTAAAATGACTATGTTTTTCTAAAATATCTTCCCTTTTCCAGGTCTATGGTGGAGCAGCCAGAATTTCTACTTTGAAGCAATTGTTTCCTCTGATGGAAGACAAAAAGAGCCTTACTTTGCCTTTTGAACGTGCTCTGATAAAGGGAAAAGCTTCCCTATTAGCCGCACTTGACTACTACATTAGTATACACAGTGACATCTTCATTTCTGCTTCCCCAGGAAATATGCACAATGCATTGGTGAGT-TCTCCCCGAGATTTA-----CCATATATGACTCCAATGCATATGCATTGCCAATATTAGTAACTAGTCTAGAATACTGATAATGGACCTTGACTTAACCATGT-TGAGGCCATGTTCATATTCAATTATTCATTATGAGATGCATTTGGCCATACAAACAGAATTCCTGTGAACATGGGACATTAATGAGTTTTTCATATAACAATTAATTACTCCCTCCGT------------ATCATATTTAGAGTATTGTTTGTCTCACATTATTTGTCATTTTAAAATACCAATA--------------TTTTTTTTACTGATAT---------------------------------------------ACTCTTA----------TTTAGTAAATGAAACACATTTTATCATAGAAATTACTAGCACACAGAATAATTTTCTTAAAAAGTGTGTATATCTATAAATGACAATGACACTTAATACATGAGATGGAGGGAGTAACTAT------AAGAAATCTATGTTTAGAACTGTCTAGACAGCAT--ATTTATGATG-TACTGCAAGGCTGTTGAAACAGTTGAATTGAA-TTTAAAAATGACAATCAATGCTTTGTTGATGATAGGTTGGACACAGGACATACTTGAACTTGAAGACTATAAGGCCAAACATGGCATTGATGGGTCAACTGTTCTTGAACAAAACCATGGAGTGGTCAGAGTTCGAGCATGCAGTGGTTGAAGGTCATGAAAGTAGACAAGGTCAACTCAGGCTTAGAAAGCCTAAACAATCCATATACACATACCCAGTTCCTGATTGCATGTGCCAAGGTTAA
>sativa 
GAAATGAATCCTATAAAACCTAGACATTCACGCCTTCTGAGGAGCGCTGTGCAGCGTGAAACAGTAAGTTAATTTAGCAGTGAATGCTTTCTTTAAACAACTTTTATTTTGGTTT-TTGTTAGTTTTGATTTGTTAACATTTTATATATTTTATAATTTGTTATTGTTTTCTCCTTGTGAAGCCAATATCACAGCTTTCCGAAATATGGACACCACTAGAAAATCAAGGTTGGAAATCTTGCGATGAATCGGAAAATAGGCCAAGTGAGTGAAAGTT-------ACTTTATTTTATCTTTGAGAACACATGATGTTTGGTTATGTATATTTCTTTATCTAATCATTTTGTCACTGGAACTTGAATTGAAGCAGCATTACCAGAGAAGTCTGAAGGATACATCCAGGTATTTCTTGATGGAGGTCTGAACCAGCAAAGGATGGGGGTACGTATTTTAAAGCCTTTTAATTAGATCAAGCTTTTTCTTTCGTGTATGCGAAAGATTTATAATTTTTACACGGTGTTTAATTATTTTTTTAGATATGTGATGCAGTTGCTGTTGCGAAGATACTGAATGCAACTCTTGTGATCCCATACCTTGAATTAAATCCTGTGTGGAAGGATTCAAGGTAGTGTCAGAAACTAGAACTACAATTTATTGTATTATTTTGTTCCGTGGATTGTGCACGATGTAATGTATTGATCGAGGTTGCTTATGTTTCTCTGCAGCGCATTCGAGGATATATTTGATGTGGATCATTTCATTGATGTATTAAAGGATGATGTTTCTATAGTTAAAGAGCTTCCTGAAGTGTACTCGTGGAGCACTAGGGAGTACTATTCATTGGCTATTCGAGATACCAGAATCAAGGCTGCACCAGTACATGCAACAGCCAACTGGTATCTGGAAAATGTTTTGCCTGTCCTACAAAGGTTAGTAGTTACCTGAATCTGTACTTTTAAATACTAGTGCATTCATGACTTGAA-TGTTCCGAACCAATAACTTTAACATTGATCGATTCAATGACTAAGATTATAGACATTTTTATTCATAATTGCAATTGCAACTGCTTTAGCATTTATATAACATTATCAATTACAGAACCTGCGCTGAACATTGTTTTGAAGATTATTACCTCTTTGTT-TTTAAATAATCTTTCTATCGATTTTTAATGAAGATATGGCTGATTTTAAGGTGTATATTACAGGGATGCTGCAAGCTCTGTATATTCTCTTTAAATTTTGAAATTCTAATATCATGGTGTTTTTGTTTGATGCAGTTATGGTGTTGCTGCAATCTCTCCATTTTCTCACCGCCTGAGTTTTGATAACTTGCCTATGGATATCCAACACCTGCGTTGTAAAGTCAACTTTCAAGCTTTAGACTTTGTTCCCCATATCAGAGCACTTGGAGATTCCCTCATCAGCCGCCTTCGCAATCCCCAACGCTCGTCTGAAGAAATGAACTC---CAACTACCTTCAAGAGGTCACAAATGTAGATGATAATAAAAATGCAGGGAAATTTGTTGTTCTGCACCTTCGATTTGATAAGGTATTTATCTTTTTCTCATTTATCATCATCATTGTCATCATCTGTACACGCAATGTTGTAAAATTTG--------TCTCTGTTTATTAATTTTTCTTCTTTGTTCGTATAACTATCTTGACGTTACAGTAGTGCTAGCA--------------ACACACTCCCTGCCCTATTGTTACATGCATTTGTCTGTAAATTGAGAAAGTTTGTGTAATAATATTTTATGGCAGGATATGGCAGCCCATTCAGCCTGTGATTTCGGTGGGGGAAAAGCTGAAAAATTGGCTCTTGCAAAGTATAGACAGGTGATTTGGCAGGGAAGGGTTCTTAATTCCCAATTCACTGATGAAGAGTTGAGAAGTCAGGGACGTTGCCCAATGACTCCCGAGGAAGTCGGATTGTTGCTAGCTGCTTTGGGATTCGACAACAGCACTCGTTTATATCTTGCCTCTCATAAGGTTTAATCATGTTATTTTTTAGTTTGAAACAGTAGAGTCTCATTCATTTTAACTATTAGTGCTTGTTTTAAAATGATTATGTTTTTCTAAAACATCTTCCCTTTTCCAGGTCTATGGTGGAGCAGCCAGGATTTCTACTTTGAAGCAATTGTTTCCTCTGATGGAAGACAAAAAGAGCCTTACTTTGCCTTTTGAGCGTGCTCTGATAAAGGGAAAAGCTTCGCTATTAGCCGCACTTGACTACTACATTAGTATACATAGTGACATCTTCATTTCTGCTTCACCAGGAAATATGCACAATGCATTGGTGAGT-TCTCCCTAAAATTTA---CCATATATATGACTCC-ATGCATATGCATTGCCAATATTAGTAACTAGCCTAGCATACTGATAATGGACCTTGACTTAACCATGT-TGAGGCCATGTTCATATTCAATTATTCATTATGAGATGCATTTGGCCATACAAACAGAATTCCTGTGAACATGGGACATTCATGAGTTTGTCATATAACAATTAATTACTCCCTCCGT------------ATCATATTTAGAGTATTGTTTGTCTCACATTATTTGTCATTTTAAAATACCAATATAACATTATT---ATTATTTTTACTGATAT---------------------------------------------ACTCTTA----------TCTAGTAAATGAAACACATTTTATCATAGAAATTACTAGTACACGGAATAATTTTCTTAAAAAGTGTGTATAACTATAAATGACAATGACACTTAATACATGAGATGGAGGGAGTAACACTA----TAAGAAATCTGTGTTTAGAACTGTCTAGACAACAT--ATTTATGATGGTACTGCAAGGCTGTTGAAACAGTTGAATTGAA-TTTATAAATGATAATGAATGCTTTGTTGATGATAGGTTGGACACAGGACATACTTGAACTTGAAGACTATAAGGCCAAACATGGCATTGATGGGTCAACTGTTCTTGAACAAAACCATGGAGTGGTCAGAGTTTGAGCATGCAGTGGTTGAAGGTCATGAAAGTAGACAAGGTCAACTCAGGCTTAGAAAGCCTAAACAATCCATATACACATACCCTGTTCCTGATTGCATGTGCCAAGGTTAA
>medicaginoides 
GAAATGAATCCTATAAAACCTAGACACTCACGCCTTCTGAAGAGCGCTGTGCAGCGTGAAACAGTAAGTTAATTTAGCAGTGAATGCTTTCTTTAAACATCTTTTTATTTTGGTTTTTGTTAGTTTTGGT-TGTT--CATTTTATATATTTTATAATTTGTTATTGTTTTCTCCTTGTGAAGCCAATATCACAGCTTTCCGAAATATGGACACCACTGGAAAACCAAGGTTGGAAATCTTGCGATGAATCAGAAAATAAGCCAAGTGAGTGAAAATAATATCATTTTTATTTTTATTTTTGAGAACACATGATGTTTGGTTATTTATATTGCTTCATCTAATATTTATGCGACTGGAACTTAAATTGAAGCAGCATTACCAGAGAAGTCGGAAGGATACATCCAGGTTTTTCTTGATGGAGGTCTGAACCAGCAAAGGATGGGGGTACGTATTTTAAAGCCTGTTAATTAGATCAAACTTTTTCTTTCGTGTATGCGAAAGGTTTATAATTTTTACTCGGTGTTTAATTATTTTTTTAGATATGTGATGCAGTGGCTGTTGCGAAGATACTGAATGCAACTCTTGTGATCCCATACCTTGAATTAAATCCTGTGTGGAAGGACTCAAGGTAATGTCAGAAACTAGAATTACAATTTATTGTATTATTTTGTTCCGTGGATTATGCACTATGTAATGTACTGATCGAGGTTGCTTATGTTTCTTTGCAGCTCATTTGAGGATATATTTGATGTGGATCATTTCATTGATGTATTGAAGGATGATGTTTCTATAGTTAAAGAGCTTCCTGAAGAGTACTCGTGGAGCACTAGGGAGTACTATGGATTGGCTATTCGTGATACTAGAATCAAGGCTGCACCTGTACATGCAACAGCCAACTGGTATCTGGAAAATGTTTTGCCTGTTCTACAAAGGTTAGTAGTTACCTGAATCTGTACGTTTAAATGCTAGTGCATTCATGACTTGAA-TGTTCCGGACCAATAACTTTAACATTAGTTGATTCAATGACTAAGATTATAGACATTTTTATTCATAATGGCAATTCCAACTGCTTTAGCATTTATATAAAGTTATCAATTACAGAACCTGCGCTGAACATTGTTTTGAAGATTATTACTTCTTTGTTCTTTAAATAATCTTTGTATCAATTTTAAATGAAGCTATGGCTGAGTTTAAGGTGTATATTACGGGGATGCTGCAAGATCTGTATATTCTCTTTGAATTTTGAAATTCTAATATCATGGTGTTTTTGTTTGATGCAGTTATGGTGTTGCTGCAATCTCTCCATTTTCTCACCGCCTGAGCTTTGATAACTTGCCTATGGATATCCAACACCTGCGCTGTAAAGTCAACTTTAAAGCTTTAGACTTTGTTCCCCATATCAGAGCTCTTGGAGATTCCCTCATTAGCCGCCTACGCAATCCTCAACGCTTGTCTGAAGAAATGAACTC---CAACTACCTTCAAGAGGTCACAAATGTAGATGATAATAAACATGCAGGGAAATTTGTTGTTCTGCACCTCCGATTTGATAAGGTATTTATCTTTTTCTCATTTATCATCAT------CATCATCTGTACATACAATGTTGTAAACTTTG----TCTCTGTTTGTTTCTTGATTTTTCTATTTTGTTGGTATAACTATCCTGACGTTACAGGAGTGCTAGCA--------------ACACATTCCCTGCCCCATTGTTACATGCGTTTGTCTGTAAATTGAGAAAGTTTGTGTAATAATATTTTATGGCAGGATATGGCAGCTCATTCAGCCTGTGATTTTGGTGGGGGAAAAGCTGAAAAGTTGGCTCTTGCAAAGTATAGACAAGTGATTTGGCAGGGAAGGGTTCTTAATTCCCAATTCACTGATGAAGAGTTGAGAAGTCAGGGACGTTGCCCAATGACTCCTGAGGAGGTCGGATTGTTGCTAGCTGCTTTGGGATTCGACAACAGCACTCGTTTATATCTTGCCTCTCATAAGGTTTAAACATGTTATTGTTTAGTTTGATGCAGTAGAGTCTCGTTCATTTTAATTATTAGCGCTTGTCCTAAAATGATTATATTTTTCTAAAATATCTCCCCTTTTCCAGGTCTATGGTGGAGCAGCCAGGATTTCTACTTTGAAGCAATTGTTTCCTCTGATGGAAGACAAAAAGAGCCTTACTTTGCCTTTTGAGCGTGCTCTGATAAAGGGAAAAGCTTCTCTATTAGCCGCACTTGACTACTATATTAGTATACATAGTGACATCTTCATTTCTGCTTCCCCAGGAAATATGCACAATGCATTGGTGAGTA-CTCCTTTAGATTTA---CCATATATATGACTCCAATGCATATGCATTGCCAATATTAGTAACTAGTCTAGAATACTGATAATGGACCTTGACTTAACCATGT-TGAGGCCATGTTAATATT--------CATTATGAGATGCATTTGGCCATRCAAAMAGAATTCCTGTGAACATGGGATATTAATGATTTTG-----------------------------------------TCATATTTAGAGTATTGTTTGTCTTGCATTATTTGTCATTTTAAAATACCAATATAACATTAATTA-ATTTTTTTTACTGATAT---------------------------------------------ACTCTTA----------TTTAGTAAATGAAACACATTTTATTATAGAAATTACTAGTACACGGAATAATTTTCTCAAAAAGTGTGTATAGCTATAAATGACAATGACACTTAATACATGAGATGGAGGGAGTAACACTA----TAAGAAATCTGTGTTTAGAACTGTCCAGACAACATATATTTATGATG-TACTGCAAGGCTGTTGAAACAGTTGAATTGAA-TTTATAAATGATAATCAATGCTTTGTTGATGATAGGTTGGACACAGGACATACTTGAACTTGAAGACTATAAGGCCAAACATGGCATTGATGGGTCAACTGTTCTTGAACAAAACCATGGAGTGGTCAGAGTTTGAGCATGCAGTGGTTGAAGGTCATGAAAATAGACAAGGTCAACTCAGGCTTAGAAAGCCTAAACAATCCATATACACATACCCTGTTCCTGATTGCATGTGCCAAGCTTAA
>Msulcatus 
GAAATGAATCCTATAAAACCTAGACACTCACGCCTTCTGAAGAACGCTGTGCAGCGTGAAACAGTAAGTTAATTGAGCAGTGAATGTTTTCTTTAAACAACTTTTATTTTGGTTTTTTGTTAGTTTTGG-TTGTTAA--TTTTATATATTTTATAATTTTTTATTGTTTTCTTCTTGTGAAGCCGACATCACAGCTTTCTGAAATATGGACACCACTGGAAAACCAAGGTTGGAAATCTTGCGATGAATCGGGAAATAAGCCAAGTGAGTGAAAGTT-------ACTTTATTTTATCTTTGAGAACACATGATGTTTGGTTATGTATATTTCTTTATCTAATCCTT--GTGACTGAAACTTGAATTGAAGCAGCATTACCAGAGAAGTCTGAAGGATACATCCAGGTATTTCTTGATGGAGGTCTGAACCAGCAAAGGATGGGGGTACGTATTTTAAAGCCGGTCAATTAGATCAACCTTTTTCTTTTGTGTATGCAAAAGATATATAATTTTTACTCGGTGTTTAATTATTTTTTTAGATATGTGATGCAGTTGCTGTTGCGAAGATACTGAATGCAACTCTTGTGATCCCGTACCTTGAATTAAATCCTGTGTGGAAGGATTCAAGGTAATGGCAGAAATTAGTATTACAGTTTGTTGTATTATTTTGTTCCATGGATTGTGCGTGATATAATGTACTGATTGAGGTTGCTTATGTTTCTCTGCAGCTCATTCGAGGATATATTTGATGTGGATCATTTCATTGATGTATTGAAGGATGATGTTTCTATAGTTAAAGAGCTTCCTGAAGAGTACTCGTGGAGTTCAAGGGAGTACTATGCGTTGGCTATTCGAGATACCAGAATCAAGGCTGCACCTGTACATGCAACAGCCAACTGGTATCTGGAAAATGTTTTGCCTGTCTTACAAAGGTTGGTGGTTACCTGAATCTGTTACTTTATATCCTAGTGCTTTCATGACTT--AATGTTCCGGACCAATTATTTTAACAATAGTCGATTCAACGACTTAG---CTGGACATTTTTATTCATAATTGTAATTGCGTCTGTTTTAGCATTTATATGAAGTTATCAAATACAGAACATGTGTTGAACATTGTTCTGAAGATTATTTCTTCTTTGTTCTTTGAATGATCTTCGTATCGATTTTAAATGAAGATATGATCGAGTTTTAGGTGTATATTTAC--TTTGATGCCATCACTGTATATTCTCTTTGAATTTTTAAATTCTAATATCTTGGTGTTTTTGTTTGATGTAGTTATGGTATTGCTGCAATTTCTCCATTTTCTCACCGTCTGACTTTCGACAACTTGCCTATGGATATCCAACACCTGCGCTGTAAAGTCAACTTTCAAGCTTTAGACTTTGTTCCCCATATCAGAACACTTGGAGATGCCCTTATCAGCCGCCTTCGCTATCCTCAACGCTCTTCTGAAGAAACAGTCTCCAACAATTACCTTCAAGAGGTCACAAATGCAGATGATAATAGAAGTGCAGGGAAGTTTGTTGTTCTGCACCTCCGATTTGACAAGGTATTTATCTTTTTCTCAGTTATGATTA---------TCATCTATCTATACAAGGTTGTAAATGTTG----TCTCTGTTTGTTTCTTGATTCTTCTATTTTTTTGGTACAACTATCTTTACATTACAAGAGTGCTGGCAACACACTCTCTAACACACACTCCCTGCCTTATTGTTACATGCATTTGGCTGTAAATTGAGCAAGTTTTTGTAATAATGTTTTATTGCAGGATATGGCAGCCCATTCAGCCTGTGATTTTGGTGGAGGAAAAGCTGAAAAATTGGCTCTTGCGAAGTATAGACAGGTGATTTGGCAGGGAAGGGTTCTTAATTCCCAATTCACTGATGAAGAGTTGAGAAGTCAGGGACGTTGCCCAATGACTCCTGAGGAGGTCGGATTGTTGCTAGCAGCTATGGGATTCGACAACAGCACTCGTTTATATCTTGCCTCTCATAAGGTTTAATCATATTATTGCTTAGTTTCACACAGTAGAGACTCATTCATATGAATTATTAGTGTTTGTTTTAAAATGATTATGTTTTTCTAAAATGTTTTCCCTTTTCCAGGTCTATGGCGGAGCAGCCAGGATTTCTACTTTGAAGCAATTGTTTCCTCTTATGGAAGACAAAAAGAGCCTTACTTTGCCTTCTGAGCGTACTCGGATAAAGGGAAAAGCTTCGCTATTAGCCGCACTTGACTACTACATCAGTATACACAGTGACATCTTCATTTCGGCTTCCCCAGGAAATATGCACAATGCATTGGTAAGT-TCTCCCCAAGATAATACCCCTTATAGATGGCTCCAATGCATATGCATTGCCAATATTAGTAACTAGTATAGAATAATTGTGATGGACCTTGACTTAACCATGTGTGAGGCCATGTTCATATT--------CATTATGAGATGCATTTGGCCATGCAAAAAGAATTCCTCCCAACATGGGACATTAACGAGTTTGTC---TAACAATTAATTACTCCCTCCGTCTCATAATTAGTGTCATACTTGGAATATTGTTTGCCTCATATTATTTGTCATTTTAGAATAGCAATAGA-CATAAATTATATTTTTTTTACTTATGTACCCTTATTTATTTCATCTCAATCCACATAATTATTTAACTAAATACTATTAATAGGGGTACTTTAGCAAATGAAACACGTTTTATGATAGGAATTAGTA---CACGGATTGATTTTCTTAGGAAGTGTGTATAACTATAAATGACAATGACACTTAATATATGACATGAAGGGAGTAACACTACTCTAAAGAAACTTGTTTTTAGAACTGTCCAAACAACATATATTTACGT----ACTGCAAGGTTGTTGAAACAGTTGAATTAAATTTTGTAAATGATAATCAATGCTTTGTTGATGATAGGTTGGACACAGGACATACTTGAACTTAAAGACTATAAGGCCAAACATGGCATTGATGGGTCAACTGTTCTTGAACAAAACCATGGAGTGGTCAGAGTTTGAGCATGCAGTGGTTGAAGGTCACGAAAATAGACAAGGTCAACTCAGGCTTAGAAAGCCTAAACAATCCATATACACATACCCTGTGCCTGATTGCATGTGCCAAGCTTAA
>Mneapolitanus 
GAAATGAATCCTATAAAACCTAGACACTCACGCCTTCTGAAGAACGCTGTGCAGCGTGAAACAGTAAGTTAATTGAGCAGTGACTGCTTTCTTTAAACAACTTTTAATTTGGTTTTT-GTTAGTTTTGG-TTGTTA--ATTTTATATATTTTATAATTTTTTATTGTTTTCTTCTTGTGAAGCCGACATCACAGCTTTCTGAAATATGGACACCACTGGAAAACCAAGGTTGGAAATCTTGCGATGAATCGGGAAATAAGCCAAGTGAGTGAAAGTT-------ACTTTATTTTATCTTTGAGAACACGTGATGTTTGGTTATTTATATTTCTTTATCTAATCTTTTT-TGACTGGAACTTGAATTGAAGCAGCATTACCAGAGAAGTCTGAAGGATACATCCAGGTATTTCTTGATGGAGGTCTGAACCAGCAAAGGATGGGGGTACGTATTTTAAAGCCGGTCAATTAGATCAAACTTTTTCTTTCGTGTATGCGAAAGATTTATAATTTTTACTCGGTGTTTAATTACTTTTTTAGATATGTGATGCAGTTGCTGTTGCGAAGATACTGAATGCAACTCTTGTGATCCCATATCTTGAATTAAATCCTGTGTGGAAGGATTCTAGGTAATGATAGAAACTACAATTACAAATTGTTGTATTATTCTGTTCGATATATTGTTCACGTTGTAATGTACTGATCGAGGCTGCTTATGTTTCTTTGCAGCTCATTCGAGGATATATTTGATGTGGATCATTTCATTGATGTATTGAAGGATGATGTTTCTATAGTTAAAGAGCTTCCTGAAGAGTACTCGTGGAGTTCAAGGGAGTACTACGCGTTGGCTATTCGAGATACCAGAATCAAGGCTGCACCTGTACATGCAACAGCCAACTGGTATCTGGAAAATGTTTTGCCTGTCCTACAAAGGTTGGTGGTTACCTGAATCTGTTACTTTAAATGCTAGTGCTTTCATGACTTTAA-TGTTCCGGACCAATTGTTTTAACAATAGTCGATTCAATGACTTAG---CTCGACATTTTCATTCATAATTGCAATTGTGTCTGCTTTAGCATTTATATGATGTTTTCAAATACAGAACATGTGTTGAACATTGTTCTGAACATTA-------TTTGTGCTTTAAATGATTTACTT--------------------------------------------------TGATGCGATCACAGTAGATTCTCTTTGAATTTTGAAATTCTAATATCTTGATGTTTTTGTTTGATGCAGTTATGGTATTGCTGCAATTTCTCCATTTTCTCACCGCCTGACTTTCGACAACTTGCCTATGGATATCCAACACCTGCGCTGTAAAGTCAACTTTCAAGCTTTGGAATTTGTTCCCCATATAAGAACACTTGGAGATGCCCTTATCACCCGCCTTCGCAATCCTCAACGCTCTTCTGAAGAAATGGACTC---CAATTACCTTCAAGAGGTCACAAATGCAGATGATAATAAAAATGCAGGGAAATTTGTTGTTCTGCACCTCCGATTTGATAAGGTATTTATCTTTTTCGTATTAATGATCA---------TCATCTATCTATACAAGGTTGTAA--TTTGTAAA-CTGTCTCTGTTTCTTGAAACTTCTATTTTGTTGGTACCACTATCTTTACATTACAAGAGTGCTAGCAGCACACTCTCTAACAGACACTCCCTACCCTATTGTTACATGCATTTGGCTGTAAATTGAGTAAGTTTGTGTACTAATGTTTTATTGCAGGATATGGCAGCCCATTCAGCCTGTGATTTTGGTGGGGGAAAAGCTGAAAAATTGGCTCTTGCGAAGTATAGACAGGTGATTTGGCAGGGAAGGGTTCTTAATTCCCAATTCACCGATGAAGAATTGAGAAGTCAGGGACGTTGCCCAATGACTCCCGAGGAGGTCGGATTGTTGCTAGCAGCTATGGGATTTGACAACAGCACTCGTTTATATCTTGCCTCTCATAAGGTTTAATCATATTATTGCTTAGTTTCACACATTAGAGACTCATTCATTTGAATTATTAGTGTTTGTTTTAAAATGATTATGTTTTTCTAAAATGTTTTCCCTTTTCCAGGTCTATGGCGGAGCAGCCAGGATTTCTACTTTGAAGCAATTGTTTCCTCTTATGGAAGACAAAAAGAGCCTTACTTTGCCTTCTGAGCGTACTCAGATAAAGGGAAAAGCTTCTCTATTAGCCGCACTTGACTACTACATCAGTATACATAGCGACATCTTCATTTCTGCTTCCCCAGGAAATATGCACAATGCATTGGTGAGT-TCTCCCCTAGAT--AATACCTTATAGATGACTCCAATGCATATGCATTGCCAATATTAGTAACTAGTATAGAATAATTGTGATGGACCTTGACTTAACCATGT-TGAGGCCATGTTCATATT--------CATTATGAGATGCATTTGGCCATGCAAAAAGAATTCCTATCAACATGGGACATTAATGAGTTTGTCTTTTAACAATTAATTACTCCCTCCGTCTCATATTTAGTGTCATATTTGGAATATTGTTTGCCTCATATAATTTGTCATTTTAGAATACCAATA-AACATATATTATA-TTTTTTTACTGATGTACCTATATTTATTTCATCTCAATCCACATAATTATTTAACTAAATACTATTAATAGGGGTACTTTAGCAAATGAAACACGTTTTATGATAGGAATTAGTA---CACGGAATGATTTTCTTAAGAAGTGTGTATAACTATAAATGACAATGACACTTAATATATGACATGAATGGTGTAACACTC-TATAAAGAAACCTGTGTTTAGAACTGTCTAAACAACATATATTTATGGAG-TACTGCAAGGTTGTTGAAACAGTTGAATT-AAGTTTATAAATGATAATGAATGCTTTGTTGATGATAGGTTGGACACAGGACATACTTGAACTTAAAGACTATAAGGCCAAACATGGCATTGATGGGTCAACTGTTCTTGAACAAAACCATGGAGTGGTCAGAGTTTGAGCATGCAGTGGTTGAAGGTCATGAAAATAGACAAGGTCAACTCAGGCTTAGAAAGCCTAAACAATCCATATACACATACCCTGTTCCTGATTGCATGTGCCAAGCTTAA
