# Supplementary material for: Phylogenetic Properties of 50 Nuclear Loci in Medicago (Leguminosae) Generated Using Multiplexed Sequence Capture and Next-Generation Sequencing
Source: PLoS One. 2014 Oct 17;9(10):e109704. doi: 10.1371/journal.pone.0109704 (PMC4201463; doi:10.1371/journal.pone.0109704)
Supplement: S1 Alignments — (ZIP) [file pone.0109704.s001.zip › alignments_50loci/gene3_Medtr1g046550.2.fasta]

>truncatula 
ATGATTCAGAACCAGAAGAATGCTTACTCGCATTTCTCCGGTCCCAAACTGCATCAGCTGCTGTAGGACACTGGATATCACTTCTTCTCAAAGTATGTGAATTTACATCGTTGTTGAGTTTTAACGGAGAAATTTATCATTTTGTTTGGTTGAGTGGGGTGGGGGTACATGATTAAGTTCTTTTAGTAACTGTTTCTGATCACATTTTATAATAAAATAACCAAGATTCATTTGAAGAATAAATGACATTCTATTATAGAAGAAGGCAACTCCAAGTAATCAAGACAGAGACCTAAATCTTTTTATCGGAAAGCACCTAAATGGATGTCTCCCTTTCTTGTTATCAAAATTTGGTTATGTCATTTCATAAGTTTGTAATACCTATTTCTTAC---AAAAAGGCTGCAGATACAGAGGCTGCAAGGGGACAACGAGGTTCTGCAAGAATTAGAATTGAAGCCTTCAATACTCTGAGAGTGCTGGTTGCTAAGGTAATGTAATAAATTA-----------------GTAGCAGTTGTTTATTTGTTTTTTAACAAAAAGA-AAATATTTCTAGAGCTGAATAGTTTATAAACAAATAGAAACGAGGGAAAGATATCCCTAGAAAAGACAGTAAAAATGTAAAAAAGTGCAATCAAGTTTGTCTCTGCTGTAAAGCTTTCTGCTCTCCTTGCAAATTTGATAGGGATACCAATAGAGAAACCATGGTAAGGGGACCAAAG--AAGTTATAAAATTTTTACC-ATATCATTACAACAATAAA-ATAATGAAACA-CTCTTGAAAATTTGAGCATCCTGCACAGAAAATATATAAAT-AACTGAACAAACAAGATTCCCTCAAAAAGCTGTACCTCTTTTCTATCTGTGAAATCCTGAAATCCTTTGAAGTAATTCTCTTTAATGTTAAAAGCGCCACATAAAAACACTCCTGTGTAGAGTGTTTCATATGGTCTTTGAACCACTGGTATATGTCATCTGTGTGAATCCTGTTAAAAACCATTCTGCAAACTAAAGGAATAAAAGGGAAAGAAAAAACCATTGATTGTTG-TATTAGAAAATAGTTGTTTTGTTGTTCACAGTTATTAGGAATAA----------------------------------TTTTTC------------------------------GTAGCTACTCATATTCTTTTGGCT--TTTTTTGTGTGAAAATTTTGCCACAACAATATTCTCTTTCATT---TATGAATTCTTTCAT--AAGAGATTGATTCATTTGATT-GTGCTGGCTTACTTTTGCAGGTTGGTTCTGCAGATGCATTAGCCTTTTTTTTACCTGGCCTTGTTAGTAACTTATCTAAAGTCTTGCATGGTGCAAAAACAATGACAAGTGGGGCTGCCGGAAGCATGGAAGCTATTGACCTAGCAATTAGAGGTTTGGCAGAGTTCCTTATGATAGTCCTTCAGGATGATGCTAATGCATCTGTCCTGGATATGGAAGTATCTTCCAGCTCTGATCCAAACGAGTGTAAATCTAGTCTTTCTCTTTTGGAGGAGCTTCGTCACTTGCAAGTTAAAGATTCTGTTAAAACAAAAGTTGTTGAAGATAGAAGTATTGAGTCAGATAAGATATCCTGTTCCGAAACTCAACTCCAAGAAATGGGAAGCACAGTTCCTTCCGGAGAAACCTTGTCTTTGCATGTGACCCGAACAAAAGATTGGATCCAGAAGACATCGTCACATGTAAATAAGCTGTTGAGTGCAACTTTTCCACATGTACGTTCTTATTGATGGTTAATTACATTAGTTTCCTTGCATATTTTTCAGCCTT----CAGAGTGCTTTATACCCTCAATACTGAGTGTTTATTTTAATACTTCAACGTAA--TGATTTATGTGATCAGTGAAACCATTGAATTTCAGATCTGTATTCACTCTTCACAAAGAGTAAGAAAGGGACTTGTTGATGCCACTAAAGGACTCTTATTGGAGTGCTTCTACACACTGGGGGACAGTAGACTGATGCTTCTGGTGAGCTCTGAACTAGTTAACCA-GAAATAATGTTTGCTAGGTTTGTGCTATGGCATGTTTTACTTTGGCTGTCTGGTTGACATATTATAATGAAAAATTGCTTATATGTGCCATAGCTTAGTATAAACTTGTGTCCTTTGCAATCACTTAATACTGGGTTTGATATAAGGCTCAGTTAGTGAAGGTACAGGGTTACCTATATATAACTGATGTCTCTATTGTGTCTGTAACAACTCATTACTTACCACCAATACATGAATCAGATTCAATTCTATTGCAATGACTTTCTCTCTTATCTCATAAAGTACTATA----TATTTTTTTCTTCTT-CCCTTTCTATGC-TAAGACACTTCATTGTCTTTTTACTGGTGTTCCGTTTTATTTTATCTAATATTAGT-------TTGTAGAGTATATCTATCCTCTG--ATGCAATCTTCACTCGTAAATTGCTTTTTATTTTAATTCTTTTTGGTAATGATTCAGGAATGCTTAAGTGCTTTGGCTGTCGATGAATCTGATGACGTGTCTTCAACTGCACAAGATTGTCTCGAGTGTTTGTTTTCTCAGAGTTGGAAATCTCGTATAGAACATGATGCTGCTGAGATATTTATCAGGTTCATATTTTTTTGACAAATTACACACTGCAGATGTTTGTCCCACTATCTATGTCCTTGATCATAATTGTTACCGCTTTCAAATTCAGGCACCTGGAAAAGCTTCCCAAAGTGGTGCTTAGCAATGACGAGCCACTTGCTGTGTTACATGCTCAACAATTACTAACGATAATATTTTATTCTGGTCCTCATCTATTGGTGGATCATCTTCAGTCACAT
>italica 
ATGATTCAGAACCAGAAGAATGCTTACTCGCATTTCTCCGGTCCCAAACTGCATCAGCTGCTGTAGGACACTGGATATCACTTCTTCTCAAAGTATGTGAATTTACATCGTTGTTGAGTTTTAACGGAGAAATTTATCATTTTGTTTGGTTGAGTGGGGTGGGGGTACATGATTAAGTTCTTTTAGTAACTGTTTCTGATCACATTTTATAATAAAATAACCAAGATTCATTTGAAGAATAAATGACATTCTATTATAGAAGAAGGCAACTCCAAGTAATCAAGACAGAGACCTAAGTCTTTTTATTGGAAAGCACCTAAATGGATGTCTCCCTTTCTTGTTATCAAAATTTGGTTATGTCATTTCATAAGTTTGTAATACCTATTTCTTAC---AAAAAGGCTGCAGATACAGAGGCTGCAATGGGACAACGAGGTTCTGCAAGAATTAGAATTGAAGCCTTCAATACTCTGAGAGTGCTGGTTGCTAAGGTAATGTAATAAATTA-----------------TTAGCAGTTGTTTATTTGTTTTTTAACAAAAAGA-AAATATTTCTAGAGCTGAATAGTTTATAAACAAATAGAAACGAGGGAAAGATATCCCTCGAAAAGACAGTAAAAATGTAAAAAAGTGCAATCAAGTTTGTCTCTGCTGTAAAGCTTTCTGCTCTCCTTGCAAATTTGATAGGGATACCAATAGAGAAACCATGGTAAGGGGACCAAAG--AAGTTATAAATTTTTTACC-ATATCATTACAACAATAAA-ATAATGAAACA-CTCTTGAAAATTTGAGCATCCTGCACACAAAATATATAAAT-AACTGAACAAACAAGATTCCCTCAAAAAGCTATACCTCTTTTCTATCTGTGAAATCCTGAAATCCTTTGAAGTAATTCTCTTTAATGTTAAAAGTGCCACATAAAAACACTCCTGTGTAGAGTGTTTCATATGGTCTTTGAACCACGGGTATATGTCATCTGTGTGAATCCTGTTAAAAACCATTCTGCAAACTAAAGGAATAAAAGGGAAAGAAAAAACCATTGATTGTTG-TATTAGAAAATAGTTGTTTTGTTGTTCACAGTTATTAGGAATAA----------------------------------TTTTTC------------------------------GTAGCTACTCATATTCTT--------------GTGTGAAAATTTTGCCACAACAATATTCTCTTTCATT---TATGAATTCTTTCAT--AAGAGATTGATTCATTTGATT-GTGCTGGCTTACTTTTGCAGGTTGGTTCTGCAGATGCATTAGCCTTTTTTTTACCTGGCATTGTTAGTAACTTATCTAAAGTCTTGCATGGTGCAAAAACAATGACAAGTGGGGCTGCCGGAAGCATGGAAGCTATTGAACTAGCAATTAGAGGTTTGGCAGAGTTCCTTATGATAGTCCTTCAGGATGATGCTAATGCATCTGTCCTGGATATGGAAGTATCTTCCAGCTCTGATCCAAACGAGTGTAAATCTAGTCTTTCTCTTTTGGAGGAGCTTCGTCACTTGCAAGTTAAAGATTCTGTTAAAACAAAAGTTGTTGAAGATAGAAGTATTGAGTCAGATAAGATATCCTGTTCCGAAACTCAACTCCAAGAAATGGGAAGCACAGTTCCTTCCGGAGAAACCTTGTCTTTGCATGTGACCCGAACAAAAGATTGGATCCAGAAGACATCGTCACATGTAAATAAGCTGTTGAGTGCAACTTTTCCACATGTACGTTCTTATTGATGGTTAATTACATTAGTTTCCTTGGATATTTTTCAGCCTT----CAGAGTGCTTTATACCCTCAATACTGAGTGTTTATTTTAATACTTCAACGTAATATGATTTATGTGATCAGTGAAACCATTGAATTTCAGATCTGTATTCACTCTTCACAAAGAGTAAGAAAGGGACTTGTTGATGCCACTAAAGGACTCTTATTGGAGTGCTTCTACACACTGGGGGACAGTAGACTGATGCTTCTGGTGAGCTCTGAACTGGTTAACCA-GAAATAATGTTTGCTAGGTTTGTGCTATGGCATGTTTTACTTTGGCTGTCTGGTTGACATATTATAATGAAAAATTGCTTATATGTGCCATAGCTTAGTATAAACTTGTGTCCTTTGCAATCACTTAATACTGGGTTTGATATAAGGCTCAGTTAGTGAAGGTACAGGGTTACCTATATATAACTGATGTCTTTATTGTGTCTGTAACAACTCATTACTTACCACCAATACATGAATCAGATTCAATTCTATTGCAACGAATTTCTCTCTTATCTCATAAAGTACTATA--TTTTTTTTCTTCTTCTT-CCCTTTCTATGC-TAAGACACTTCATTGTCTTTTTACTGGTGTTCCGTTTTATTTTATCTAATATTAGT-------TTGTAGAGTATATCTATCCTCTG--ATGCAATCTTCACTCGTAAATTGCTTTTTATTTTAATTCTTTTTGGTAATGATTCAGGAATGCTTAAGTGCTTTGGCTGTCGATGAATCTGATGACGTATCTTCAACTGCACAAGATTGTCTCGAGTGTTTGTTTTCTCAGAGTTGGAAATCTCGTATAGAACATGATGCTGCTGAGATATTTATCAGGTTCATATTTTTGTGACAAATTACACACTGCAGATGTTTGTCCCACTATCTATGTCCTTGATCATAATTGTTACCGCTTTCAAATTCAGGCACCTGGAAAAGCTTCCCAAAGTGGTGCTTAGCAATGACGAGCCACTTGCTGTGTTACATGCTCAACAATTACTAACGATAATATTTTATTCTGGTCCTCATCTATTGGTGGATCATCTTCAGTCACAT
>sativa 
ATGATTCARAACCAGAAGAATGTTTACTTGCATTTCTCCGGTCCCAAACTGCGTCAGCTGCTGTAGGACACTGGATATCACTTCTTCTCAAAGTATGTGAATTTAYATCRTTGTTGAGTTTTAACGGAGAAATTYATCATTTTGTTTGGTGTAGT-----GGGGGTACATAATTAAGTTCTTTTAGTAACTGTTTCTGATCACATTTTATAATAAAATAACCAAGATTCATTTGAAGAATAAATGACATTCTATTATAGAAGAAGGCAACTCCAAGTAATCAAGACAAAGACATAAATCATTTTATTGGAAAGCACTTAAATGGATGTCTGCCTTTCTTGTTATCAAAATTTGGTTATGTCATTTCATAAGTTTGTAATACCCATTTCTTAC---AAAAAGGCTGCAGATACAGAGGCTGCAAGGGGACAAAGAGGTTCTGCAAGAATTAGAATTGAAGCCTTCAAAACTCTGAGAGTGCTGGTTGCTAAGGTAATGAAATAAATTA-----------------GTAGCAGTTGTTTATTTCTTTTTTAAGAGAAGGA-------TTCTAGAGCTGAATTGTTTATATGCAAATAGAAATGAGGGAAAGATATCCCTAGAAAAGACAGTAAAAATGTTAAAAAATGCAAT-ATGTTTGTCTCTGCTATAAAGCTTTCTGCTCTCCTTGCAAATTTGATAGGGATACCAATAGAGAAACCATGGTAAGGGGACCAAAGAGAAGTTATAAAAAATTTACC-ATCCCATTACAACAATAAAGATAATGAAACA-CTCTTGAAAATTTGAGCATCCTACACAGGAAATATATAAAT-ACCTGAACAAACAAGATTCCCTCAAAAAGCTATACCTCTTTTCTCTCCG--------TGAAATCCTTCAAAGTAATTCTCTTTCATGTTAAAAGCACCACATAAAAGCACTCCTGTGTAGAGTGTTTCATGTGATCTTTGAACCACTAGTATGTGTCATCTGTGTGAATCCTGTTGAAAACTATTCTGCATACTAAAGGAATAAAAGGGAAAGAAAAAACCATTGATTGTTG-TATTAGAAAATAGTTGTTTTGTTGTCTACAGTTATTAGGAATAACCACTCACATCATTCTACTTGTTGTGTAAGAAACTTTTTCCTTTATAAAATATTTGGAAATATTTTTTT-GTAGCTACTCATAATCTTTTGGCT--TTTTTTGTGTGCAAATTTTGCCACAACAATATTCTCTTTCATTATTTATGAATTCTTTCATAAAAGAGATTGATTCATTTGATT-GTGCCGGCTTACTTTTGCAGGTTGGTTCTGCAGATGCATTAGCCTTTTTTTTACCCGGCATTGTTAGTAACTTATCTAAAGTCTTGCATGGTGCAAAAACAATGACAAGTGGGGCTGCCGGAAGCATGGAAGCTATTGACCTGGCAATTAGAGGTTTGGCAGAGTTCCTTATGATAGTCCTCCGGGATGATGCTAATGCATCTGTCCTAGATATGGAAGTATCTGCCAGCTCTGATCCAAACGAGTGTAAATCTAGTCTTTCTCTTTTGGAGGAGCTTCGTCACTTGCAAGTTAAAGATTCTGTTAAAACAAAAGTTGTTGAAGATAGAAGTATTGAGTCAGATAAGATATCCTGTTCCGAAACTCAACTCCAAGGAACGGAAAGCACTGTTCCTTCTGGAGAAACCTTGTCTTTGCACGTGACCCGAACAAAAGATTGGATCCAGAAGACATCAGCACATGTAAATAAGCTGCTGAGTGCAACTTTTCCACATGTACGTTCTTATTGATGGTTAATTACATTATTTTCCTTGGATATTTTTCAGCCTT----CAGAGTGCTTTATACCCTCATTACTAAGTGTTTATTTTAATACTTCAACGTAA--TGATTTATGTGATCAGTGAAACCATTGAATTTCAGATCTGTATTCATTCTTCACAAAGAGTAAGAAAGGGACTTGTTGATGCCATTAAAGGACTCTTATTGGAGTGCTTCTACACACTGGGGGACAGTAGACTGATGCTTCTGGTGAGCTCTGAACTGGTTAACCA-GAAATAATGTTTGCTAGGTTTGTGCTATGGCATGTTTTACTTTGGCTGTCTGGTTGACATAATATAATGAAAAATTGCTTATATGTGCCATAGCTTAGTATAAACTAGTGTCCTTTGCAATCACTTAATACTGGGTTTGATATAAGGCTCAGTTAGTGAAGGTACAGGGTTACCTATATATAGCTGATGTCTCTATTGTGTCTGTAACAGCTCATTACTTACTACCAATACATGAATCAGATTCAATTCTATTGCAATGACTTTCTCTCTTATCTCATAAAGTACCATA---TATTTTTTTTCTT----CCCTTTTTACGCTTAAGACACTTCATTGTCTTTTTACTGGTGTTCCGTTTTATTTTATCTAATATTAGT-------TTGTAGAGTATATCTATCCTCTGTCATGCAATCTTCACTCGTAAATTGCTTTTTATTTTAATTCTTTTTGGTAATGATTCAGGAATGCTTAAGTGCTTTGGCTGTCGATGAATCTGATGACGTGTCTTCAACTGCACAAGATTGTCTCGAGTGTTTGTTTTCTCAGAGTTGGAAATCTCGTATAGAACACGATGCTGCTGAGATATTTATCAGGTTCATATTTTTGTGACAAATTACACACTGCAGATGGTTGTCCCACTATCTATGTACTTGATCATAATTGTTACCACTTTCAAATTCAGGCACCTGGAAAAGCTTCCCAAAGTGGTGCTTAGCAATGACGAGCCACTTGCTGTGTTACATGCTCAACAATTACTAACGATAATATTTTATTCTGGTCCTCGTCTATTGGTGGATCATCTTCAGTCACCT
>medicaginoides 
ATGATTCAGAACCACAAGAATGTTTACTTGCATTTCTCCGGTCCCAAACTGCGTCAGCTGCTGTAGGACACTGGATATCACTTCTTCTCAAAGTATGTGAATTTATATTGTTGTTGAGTTTTAACGGAGAAATTCATCATTTTTTTGGGTGGAGT-----GGGGGTACATAATTAAGTTCTTTTAGTAATTGTTTCTGATCACATTTTATAATAAAAAAACCAAGATTCATTTGAAGAATAAATGACATTCTTTTATAGAAGAAGGCAACTCCAATTAATCAAGACAGAGACATAAATCTTTTTATTG-AAAGGACCTAAATGGAATTCTCCCTTTCTTGTTATCAAAAGTTGGTTATGTCATTTCATAAGTTTATAATACCTATTCCTTAC---AAAAAGACTGCAGATACAGAGGCTGCAAGGGGACAACGAGGTTCTGCAAGAATTAGAATTGAAGCCTTCAAAACTCTGAGAGTGCTGGTTGCTAAGGTAATGTAATAAATTA-----------------GTAGCAGTTGTTTATTTGTTTTTTAACAGAAAG-AAAATATTTCTAGAGGTGAATAGTTTATATGCAAATAGAAACGAGGGAAAGATATCCCTAGAAAAGACAGTAAAAATGTAAAAAAGTGCAATCAAGTTTGTCTCTGCTATAAAGCTTTCTGCTCTCCCTGCAAATTTGATAGGGATACCAATAGAGAAACCGTGGCAAGGGGACCAAAGAGAAGTTATAAAAAATTTACC-ATCCCATTACAACAATAAAGATAATGAAACA-CTCTTGAAAATTTGAGCATCCTACACAGAAAATATATAAATTAACTGAACAAACAAGATTCCCTCAAAAAGCCATACCTCTTTTCTATCTG--------TGAAATCCTTTGAAGTAATTCTCTTTCATGTTAAAAGCGCCACATAAAAACACTCGTGTGTAGAGT-TTTCATGTGGTTTTTGAACCAC---TATACGTCATCTGTGTGAATCCTGTTAAAAACCATTCTGCAAACAAAAGGAATAAAAGGGAAAGAAAAAACCATTGGTTGTTG-TATTAGAAAATAGTTGTTTTGTTGTCCACAGTTATTGGGAAAAATCACTCACATCAT---TCTTGTTGTGTAAGAAACTTTTTCCTTTATA---TATTTGGAAATATTTTT-CCGTAGCTATTCATAATCTTTTGGCTTTTTTTTTGTGTGAAAATTTTGCGACAACAATATTCTCTTTCATT---TATGAATTCTTTCATAAAAGAGATTGATTCATTTGATT-GTGCTGGCTTACTTTTGCAGGTTGGTTCTGCAGATGCATTAGCCTTCTTTTTACCTGGCATCGTTAGTAACTTATCTAAAGTCTTGCATGGTGCAAAAACAATGACAAGTGGGGCAGCCGGAAGCATGGAAGCTATTGATGTAGCAATTAGATGTTTGGCAGAGTTCCTTATGATAGTCCTCCGGGATGATGCTAATGCATCTGTCCTGGATATGGAAGTATCTGCCAGCTCTGATCCAAACAAGTGTAAATCTAGTCTTTCTCTTTTGGAGGAGCTTCGTCACTTGCAAGTTAAAGATTCGGTTAAAACACAAGTTGTTGAAGATAGAAGTATTGAGTCATATGAGGTATCCTGTTCCGAAACTCAACTACAAGTAACGGGAAGCACTGTTCCTTCTGGAGAAACCTTGTCTTTGCATGTGACCCGAACAAAAGATTGGATCCAGAAGACATTGACACATGTAAATAAGCTGCTGAGTGCAACTTTTCCACATGTACGTTCTTATTGATAGTTAATTACATTAGTTTCCTTGGATATTTTTCAGCCTTCAGACAGAGTGCTTTATACCCTCAATACTAAGTGTTTATTTTAATACTTCAACTTAA--TGATTTATGTGATAAGTGAAACCATTGAATTTCAGATCTGTATTCACTCTTCACAAAAAGTGAGAAAGGGACTTGTTGATGCCATTAAAGGACTCTTATTGGAGTGCTTCTACACACTGGGGGACAGTAGACTGATGCTTCTGGTGAGCTCTGAACTGGTTAACCTTTGAATAATGTTTGCTAGATTTGTGCTATGGCATGTTTTACTTTGGCTGTCTGGTTGACAT--TATAATGAAAAATTGCTTATATGTGCCATAGCTTAGTATAAA--AGTGTCCTTTGCAAGCACTTAATACTGGGTTTGATATAAGGCTCAGTTACGGAAGGTACATGGTTAACTATATATAGCTGATGTCTCTATTGTGTATGTAACAACTCATT----ACTACAAATGCATGAATCAGATTCAATTCTATTGCAATGACTTCCTCTCTTATCTCATAAAGTACTATAG-----TTTTTTTCTT----CCCTTTCTACGC-TAAGATACTTCATTGTCTTTTTGCTGGTTTTCCGTTTTATTTTATCTAATACTAGTTTGTACTTTGTAGAGTATATTTATCCTCTGTCATGTAATCTTCACTTGTAAATTGCTTTTTATTATAATTATTTTTGGTAATGATTCAGGAATGCTTAAGTGCTTTGGCTGTCGATGAATCTGATGACGTGTCTTCAACTGCACAAGATTGTCTCGAGTGTTTGTTCTCTCAGAGTTGGAAATCTCGTATTGAACATGATGCTGCTGAAATATTTATCAGGTTCGTATTTTTGTGACAAATTACACATTGCAGATGGTTGTCCCACTATCTATGTCCTTGATCATAATTGTCACCACTTTCAAATTCAGGCACCTGGAAAAGCTTCCCAAAGTGGTGCTTAGCAATGACGAGCCACTTGCTGTGCTACATGCTCAACAATTACTAACGATAATATTTTATTCTGGTCCTCGTCTATTGGTGGATCATCTTCAGTCAACT
>Msulcatus 
TTGATTCAGAATCAGAAGAATGTTTACTTGCATTTCTCCGGTCCCAAGCTGCGTCAGCTGCTATAGGACACTGGATATCACTTCTTCTAAAAGTACGTGAATTTCTATTGTTGTCGAGTTTTAGCGGAGAAGTTCATCAGTTTTTTTTTTGGTG----GTGGGAGTACATAATTAA--------AATAACGGTTTCTGATCACATTTTATAATAAAATAACCAAGATTCATTTGAAGAATAAATGACGTTCTATTATAGAAGAAGACAACTTCAAGTAATCAAGACAGTGACATAAATCTTTCTATTGGAAAGGACCTAAATGGAATTCTCTCTTTCTTGTTGTCAAAAGTTGGTTATATCATTTCATGAGTTTGTAATACCTATTTCTTAC--AAAAAAGGCTGCAGATACAGAGGCTACAAGAGGACAAAGAGGTTCTGCAAGAATTAGAATTGAAGCTTTCAAAACTCTGAGGGTGCTGGTTGCTAAGGTAATGTAATAAATTAAGCTCTTTGAAAAATATGTAGCAGTTATTTATTTGTTTT---GC-GAAAGAAAAATATTTCTAGAGCTGAGTAGTTTATGTACAAATAGAAAGGAAGGAAAAATATCCCTAGAAAAGACAGTAAAAATGTAAAAAAGTGCAATCAAGTTTATCACTGC------------------------------------------AATAAAGAAACCATG----------------------ATATAAAATTTTCGTATCCCATTACAACAATAAAGATAATGAAACAACTCTTGAAAATTTGAGCATCCCACACAGAAAATATATAAAT-ATTTGCACGAACAGGATTCCCTCAGAAAGCTATACCTCTAATCTATCTG--------CGAAATTCTTTGAAGTAATTCTCTTTCCAGTTAAAAGCACCACATAAAAACACTTCTCTGGAGAGCATTTCATGTGGTCTTTGAACCACTAGTTTATGTCATCTGTGTGAATCCTGTTAAAAACTATTCATCAAACAAAAGGAATAAAAGG-AAAGAA-AAATCACTGATTTTTGTTATTAGAAAATAGTTGTTTTGTTATCCAAAGTTATTTCTATTATTTGGTCATATCAT---TCTTGTTGTTTAAGAAACTTTTTCCTTTACAAAAGATTTGAAAATATTTTTTTCTTAGCTCTTCATAATCTTTTGGCT--ATTTTTATGTGAAAGTTTTGCCTCTACA-TATTCTCTTTGATT---TATGAATTCTTTCATA-AATAAATGAAATCAATTGATTTGTGTTGGTTTACTTTTGCAGGTTGGTTCTGCAGATGCATTAGCCTTCTTTTTACCTGGCATTGTTAGTAACTTATCTAAAGTTTTGCATGGTGCAAAAACAATGACAAGTGGGGCTGCCGGAAGCATGGAAGCAATTGACATAGCAATTAGAGGTTTGGCAGAGTTCCTTATGATAGTCCTCCGGGATGATGCTAATGCATCTGTCCTGGATATGGAAGTATCTGCAAGCTCTGATCCAAACGAGTGTAAATCTACTCTTTCTCTTTTGGAGGAGCTTCGTCACTTGCAAGTTAAAGATTCTGTTAAAACAAAAGTTGTTGAAGATAGAAGTATTGAGTCAGATAAGATATCCTGTTCCGAAACTCAACTCCAAGAAATGGGAAGCACTGGTCCTGACGGAGAAACCTTGTCTTTGCATGTGACCCGAACAAAAGATTGGATCCAGAAGACATCAGCACATGTAAATAAGCTGTTGAGTGCAACTTTTCCACATGTACGTTTTTATTGATGGTTAATTACATTAGTTTCCTTGGATTTTT----------------------TTTTAATCTCAATACTATGTGTTTATTTTAATACTTCAACGTAA--TGATTTATGTGATCAGTGTAACCATTGAATTTCAGATCTGTATTCACTCTTCACAAAGAGTGAGAAAGGGACTTGTTGATGCCATTAAAGGACTCTTATTGGAGTGCTTCTACACACTGGGGGACAGTAGACTGATGCTTCTGGTGAGTTCTGAACTGGTTAACCA-GAAATAATGTTTGCTAGGTTTGTGCTTTGGCACGTTTCACTTTGGCTGTCTGGTTGACATATTATAATGGAAAATTTCTTATATGTGCCATAGCTTAGTATAAACTAGTGTCCTTTGCAAGCTCTTAATACTGGGTTTGATATAAGGCTTAGTTTGTGAAGGTACAGGGTTAGCTATATATAGCTGATGTCTTTATTGTGTCTGTAACAACTCATT----ACTACCAATACATGAATCAAATTCAATTCTATTGCAATGACTTTCTCTCTTATCTCATAAAATACGACAGTTTATTTTTTTTCCTTTTCCTCTTTCTATGC-TAAGACACTTCATTGTCTTTTTGCTGGTTTTCTGTTTTATTTTATCTAATATTTGT-------TTGTAGAGTATATTTATCCTCTGTCATGTAATCTTCACTTGTAAATTGCTTTTTATTTTAATTCTTTTTGGTAATCATTCAGGAATGCTTAAGTGCTTTGGCTGTTGATGAATCTGATGACGTGTCTTCAACTGCACAAGATTGTCTTGAGTGTTTGTTCTCTCAAAGTTGGAAATCTCGTATAGAACATGATGCTGCTGAGATATTTATCAGGTTCGTATTTTTGTGACAAATTACAC--TGCAGATGCTTGTCCCATTATCTTTGTCCTTGATCATAATTGTTACCACTTTCATATTCAGGCACCTGGAAAAGCTTCCCAAAGTGGTGCTTAGCAATGACGAACCACTTGCTGTGTTACATGCTCAACAATTACTAACGATCATATTTTATTCTGGTCCTCATCTATTGGTGGATCATCTTCAGTCACCG
>Mneapolitanus 
ATGATTCAGA------AGAATGTTTACTTGCATTTCTCCGGTCCCAAGCTGCATCAGCTGCTGTAGGACACTGGATATCACTCCTTCTCAAAGTATGTGAATTTATATCGTTGTTGAGTTTTAGCAGAGAAATTCATCATTTTTTTTGGTGGGGT---GGGGGGTTACATCATTCAGTTCTTTTAGTAACCGTTTCTGATCACATTTTATTATAAAATAACCAAGATTCATTTGACGAATGAATGACATTCTATTATAGAAGAAGACAACTTCAAGTAATCAAGACAGAGACATAAATCTTTCTATTTGAAAGGACCTAAATGGAATTCTCTCTTTCTTGTTGTCAAAAGTTGGTTATATCATTTCATGAGTTTGTAATACCTATTTCTTACCAAAAAAAGGGTGCAGATACAGAGGCTACAAGGGGACAAAGAGGTTCTGCAAGAATTAGAATTGAAGCTTTCAAAACTCTGAGGGTGCTGGTTGCTAAGGTAATATAATAAATTAAGCCCTTTGAAAAATATGTTGCAGTTGTTTATTTGTTTT---GC-GAAAGAAAAATATTTCTAGAGCTGAATAGTTTATGTACAAATAGAAAGGAAGGAAAGATATCCCTAGAAAAGACAGTAAAAATGTAAAAAAGTGCAATCAAGTTTATCACTGC------------------------------------------AATAAAGAAACCATG----------------------ATATACAATTTACGTATCCCATTACAACAATAAAGATAATGAAACAACTCTTGAAAATTTGAGCATCCCACACAGAAAATATATAAAT-ATTTGCACAAACAGGATTCCCTCATACAGCTATACCTCTTATCTATATG--------CGAAATCCTTTGAAGTAATTCTCTTTCCTGTTAAAAGCACCACATAAAAACACTTATGTGGAGAGCATTTCATGTGGTCTTTGAACCACTAGTTTATGTCATCTGTGTGAATCCTGTTAAAAC--ATTCACCAAACAAAAGGAATAAAAGGAAAAGAAAA-ACCACTGAT----------------------TTTTGTCATCCAAAGTTATTTCTATTATTTGGTCATATCATTCTTCTTGTTGTTTAAGAAACTTTTTCCTTTACAAAAGATTTGAAAATATTTTTTTCTTAGCTCTTCATAATCTTTTGGCT--ATTTTTGTGTGAAAGTTTTGCCTCTACA-TATTCTCTTTCATT---TATGAATTCTTTCATA-AATAAATGAAATCAATTGATTTGTGTTGGTTTACTTTTGCAGATTGGTTCTGCAGATGCATTAGCCTTCTTTTTACCTGGCATTGTTAGTAACTTATCTAAAGTTTTGCATGGTGCAAAAACAATGACAAGTGGGGCTGCCGGCAGCATGGAAGCTATTGACATAGCAATTAGAGGTTTGGCAGAGTTCCTTATGATAGTCCTCCGGGATGATGCTAATGCAGCTGTCCTGGATATGGAAGTATCTGCAAGCTCTGATCCAAACGAGTGTAATTCTAGTCTTTCTCTTTTGGAGGAGCTTCGTCACTTGCAAGTTAAAGATTCTGTTAAAACAAAAGTTGTTGAAGATAGAAGTATTGAGTCAGATAAGATATCCTGTTCCGAAACTCAACTCCAAGAAATGGGAAGCACTGGTCCTGACGGAGAAACCTTGTCTTTGCATGTGACCCGAACAAAAGATTGGATCCAGAAGACATCAGCACATGTAAATAAGCTGTTGAGTGCAACTTTTCCACATGTACGTTTTTATTGATGGTTAATGACATTAGTTTCCTTGGATTTTTTACAGCCTT----CAGAGTTCTTTATAACCTCAATACTATGTGTTTATTTTAATACTTCAACATAA--TGATTTATGTGATCAGTGTAACCATTGAATTTCAGATCTGTATTCACTCTTCACAAAGAGTGAGAAAGGGACTTGTTGATGCCATTAAAGGACTCTTATTGGAGTGCTTCTACACACTGGGGGACAGTAGACTGATGCTTCTGGTGAGTTCTGAACTGGTTAGCCA-GAAATAATGTTTGCTAGGTTTGTGCTATGGCACGTTTCACTTTGGCTGTCTTGTTGACATATTATTATGAAAAATTGCTTATATGTGCCATAGCTTAGTATAAACTAGTGTCCTTTGCAAGCACTTAATACTGGGTTTGATATAAGGCTTAGTTAGTGAAGGTACAGGGTTATTTATATATAGCTGATGTCTCTATTGTGTCTGTAACAACTCATT----ACTACCAATACATGAATCAGATTCAATTCTATTGCAATGACTTTCTCTCTTATCTCATAAAATACTATAGTTTTTTTTTTTTCCTTTTCCCCTTTTGATGC-TAAGACACTTCATTGTCGTTTTGCTGGTTTTCCGTTTTATTTTATCTAATATTTGT-------TTGTAGAGTATATTTATCCTCTGTCATGTAATCTTCACTTGTAAATTGCTTTTTATTTTAATTCATTTTGGTAATGATTCAGGAATGCTTAAGTGCTTTGGCTGTCGATGAATCTGATGACGTGTCTTCAACTGCACAAGATTGTCTTGAGTGTTTGTTCTCTCAGAGTTGGAAATCTCGTATAGAACATGATGCTGCTGAGATATTTATCAGGTTCGTATTTTTGTGACAAATTACACACTGCAGATGCTTGTCCCACTATCTATGTCCTTGATCATAATTGTTACCACTTTCAAATTCAGGCACCTGGAAAAGCTTCCCAAAGTGGTGCTTAGCAATGACGAGCCACTTGCTGTGTTACATGCTCAACAATTACTAACGATCATATTTTATTCTGGTCCCCGTCTATTGGTGGATCATCTTCAGTCACCT
