# Supplementary material for: Phylogenetic Properties of 50 Nuclear Loci in Medicago (Leguminosae) Generated Using Multiplexed Sequence Capture and Next-Generation Sequencing
Source: PLoS One. 2014 Oct 17;9(10):e109704. doi: 10.1371/journal.pone.0109704 (PMC4201463; doi:10.1371/journal.pone.0109704)
Supplement: S1 Alignments — (ZIP) [file pone.0109704.s001.zip › alignments_50loci/gene2_Medtr1g046590.1.fasta]

>truncatula 
GGTTCTGTATCTGTGAGATTTCTATTACATGAAACAAGCTTCTGCTTTGTGTGCAGTCATCTAGCTTCTGGAGGAAAAGAGGGAGATGAGAAGCACAGGAATTCTAATGTTGCTGAAATATTTTCTAGGACAAGTTTTCCCAAAGGCACTATTTTGAATTTACCAAGAAAGATTCTTGATCATGAGTAAGTAA-TATTACTAATAATTAATTACAATTAATTTGTTAGAAACCGTCCAACCAATCAACCTCAATAATTTGTTTTTAGTTTCC-TTTTAACAATTAGGTTCCTTTCCCACCAAATCATGAAAACAAAGTGCTAATTAATATTGAATAATTTTTTTGTTTTTTCTTGTAT-TTTTATTGCTGTTAAAATAAAAATAAGTTGTTCAATTTAAGCATTATTATTGGTAGTTTCCAGCTTTGAATTTGTCCTGCTAGATTGAAGGCCGCCAAAATTAAACTATACTATCATTA------------------------------GTAAATTAATTAATCAACTTTATAGTAATGAAATTGTTGTACTA-CTATAGTGGGACAGAGAGATATTAAT-TTACCAACAAAAAAGTTGCATAAACTACCAAATAGAGTAAAACAAGCTAAAGCATAAAAAAGAATAAAACACCTTAAAGAGGTACATAGA----TTTATAATTAAAAAGTTAAAATGATATTTGACCTCTTTTAATTACTGAATAATAAAAG-----TGAACTATCTTTCTGCCGACTTATGCTTAAATTAACTTTAGCAAACAATGTTGA---TATTTTTGACAT-------------------------------------ACATGTTGTATTATTATAACCTAAATTTACTTTGACATACATGTTGCAA--TTTTTCTACATACATGTTGGACTATTATAATGAATTAATTAATGTTGACATGT-TTTGTGCAGTCATGTAATATTGCTTGGAGATTTAAATTACAGAATATCTCTACCAGAAGAAACCACACGCTTACTTGTTGAAAAAAGAGACTGGGATTCCCTATTAGAAAATGATCAGGTATGTCTATATACTATGTA-----TGCATGTATCCATGTTTATATATA--TATATATAGTGTATATATGTGTATGCATGTG--TAAACACAAAGAGGAATATTAGTGATACATTTTTTTAAATACAATATTAAAAAATATACATAGAAATATCGAGGAAATCTTACATGGTCACAAACCTATTGATACACTATTTGAACACCCAGACGCAAAAATACATATCATTCAATTAATTTAAAA-TACATATTGTTATTGTATTATTTCTCTTTCTAATTTTTTTTCAAATGTGTAAGTGTGTATAAATA--------GTGTCCAA--ATACTTG--TGACCATTTAAGTATTTTC-GAGAAAAGTGAACA-TTTTTTACTAGGCAAATCCTAGTATAAAAGAT-------TATTGATACCATTCCTAGTAGATTTATAAGAGAAGTTAAAGACTTGGAATATATTT-GTATATTTTGCTAACTTA-AGAGTGAATGAAATTGAAGCTAAAGATGGAGCTAGAGAGTGGACAAATGTTAAGAGGTTGGCATGAAGGAACAATTAAATTTGCTCCAACCTACAAGTATTTTTTAAATTCAGATGAGTACTATGGATGTTGTTATCATGGAATGAAAAAGGCAGCAAAGAAGAGATCACCAGCATGGTATAAGAAACATAT--CACATTAATTAATATATATA----------------------AACATTAATGATGCATGCATGAAGTTTTAAAATAACTAAG----------------TTTTTTTTTTTCATTTTAGGTGTGACAGAATTATATGGTTAGGCAATGGTTTAAAGCAAATTGAATATGCTAGAAGTGAATCAAAATTATCAGATCATAGACCTGTCAAGGCATTGTTTACAGCAGAAGTCAAGGTTTCATCAGCATTGAAAAGCTTCCCTAGCTTGTTTCTTTCAGAGAGATTTGAACAAATTAAAAATGTCTTTGAAATTTCTCCTACGAATGAGTTTGTATGTAAAAAACAGTCAAGTTTCCGGTTGTA
>italica 
GGTTCTGTATCTGTGAGATTTCTATTACATGAAACAAGCTTCTGCTTTGTGTGCAGTCATCTAGCTTCTGGAGGAAAAGAGGGAGATGAGAAGCATAGGAATTCTAATGTTGCTGAAATATTTTCTAGAACAAGTTTTCCTAAAGGCACTATTTTGAATTTACCAAGAAAGATTCTTGATCATGAGTAAGTACATATTACTAATAAATAATTACAATTAATTTGTTAGAAACCGTCCAACCAATCAACCTCAATAATTTGTTTTTAGTTTCC-TTTTAATAATTAGGTTCCTTTCCCACCAAATCATGAAAACAAAGTGCTAATTAATATTGAATAATTTTTTTGTTTTTTCTTGTAT-TTTTATTGCTGTTAAAATAAAAATAAGTTGTTCAATTTAAGCATTATTATTGGTAGTTTCCAGCTTTGAATTTGTCCTGCTAGATTGAAGGCCACCAAAATTAAACTATACTATCATTA------------------------------GTAAATTAATTAATCAACTTTATATTAATGAAATTGTTGTACTA-CTATAGTGGGACAGAGAGATATTAAT-TTACCAACAAAAAAGTTGCATAAACTACCAAATAGAGTAAAACAAGCTAAAGCATAAAAAAGAATAAAACACCTTAAAGAGGTACATAGA----TTTATAATTAAAAAGTTAAAATGATATTTGACCTCTTTTAATTACTGAATAATAAAAG-----TGAACTATCTTTCTGCCGACTTATGCTTAAATTAACTTTAGCAAACAATGTTGA---TATTTTTGACAT-------------------------------------ACATGTTGTATTATTATAACCTAAGTTTACTTTGACATACATGTTGCAA--TTTTTCTACATACATGTTGGACTATTATAATGAATTAATTAATGTTGACATGT-TTTGTGCAGTCATGTAATATTGCTTGGAGATTTAAATTACAGAATATCTCTACCAGAAGAAACCACACGCTTACTTGTTGAAAAAAGAGACTGGGATTCCCTATTAGAAAATGATCAGGTATGTCTATATACTAC-TATGT-ATGCATGCATCCATGCTTATATATATATATATATATATATATATAGTGTATATATGTGTATGCATGTAAAGAGGAATATTAGTGATACATGTTTTTAAATACAATATTAAAAAATATACATAGAAATGTCGAGGAAGTCTTACATGGTCACAAACCTATTAATACACTATTTGAATACCCAGACGCAAAAATACATATCATTCAATTAATTTAAAA-TACATATTGTTATTGTATTATTTCTCTTTCTAATTTTTTTTCAAATGTGTGAGTGTGTATAAATG--------GTGTCCAA--ATACTTG--TGACCATTTAAGTATTTTC-GAGAAAAGTGAACA-TTTTTTACTAGGCAAATCCTAGTATAAAAGAT-------TATTGATACCATTCCTAGTAGATTTATAAGAGAAGTTAAAGACTTGGAATATATTT-GTATATTGTGCTAACTTA-AGAGTGCATGAAATTGAAGCTAAAGATGGAGCTAGAGAGTGGACAAATGTTAAGAGGTTGGCATGAAGGAACAATTAAATTTGCTCCAACCTACAAGTATTTTTTAAATTCAGATGAGTACTATGGATGTTGTTATCATGGAATGAAAAAGGCAGCAAAGAAGAGATCACCAGCATGGTATAAGAAACATAT--CACATTAATTAATATATATATATATATATATATATATA----AACATTAATGATGCATGCATGAAGTTTTAAAATAATTAAT----------------TATTTTTTTTTCATTTTAGGTGTGACAGAATTATATGGTTAGGCAATGGTTTAAAGCAAATTGAATATGCTAGAAGTGAATCAAAATTATCAGATCATAGACCTGTCAAGGCATTGTTTACAGCAGAAGTCAAGGTTTCATCAGCATTGAAAAGCTTCCCTAGCTTGTTTCTTTCAGAGAGATTTGAACAAATTAAAAATGTCTTTGAAATTTCTCCTACTCATGAGTTTGTATGTAAAAAACAATCAAGTTTCCGGTTGTA
>sativa 
GGTTCTGTATCTGTGAGATTTCTATTACATGAAACAAGCTTCTGCTTTGTGTGCAGTCATCTAGCTTCTGGAGGAAAAGAGGGAGATGAGAAGCATAGGAATTCTAATGTTGCTGAAATATTTTCTAGGACAAATTTTCCTAAAGGCACAAGTTTGAATTTACCAAGAAAGATTCTTGATCATGAGTAAGTAATTAATAATTAATTATAG------CTAATTTGTTAGAAACCGTCCAACCAATCAACCTCAATAATTTGGTTTTAGCTTCC-TTTTAATAATTAGGTTCCTTTCCCACCAAATCATGAAAACAAAGTGCTAATTAATATTGAATAATTTTTTTGTTTTTTCTTGTAT-TTTTATTGCTGTTAAAATAAAAATAAGTTGTTCAATTTAAGCATTATTATTGGTAGTTTCCAGCTTTGAATTTGTCCTGCTAGATTGAAGGCCTCCAAAATTAAACTATACTATCATTA------------------------------GTAAA----TTAATCAACTTTATAGTAATGAAATTGTTGTACTA-CTATAGTGGGACAGAGATATATTAAT-TTAGCAACAAAAAAGTTGCATAAACTACCAAATAGAGTAAAACAAGCTAAAGTATAAAAAAGAATAAAACACCTTAAAGAGGTCCATAGATTTATTTATAATTAAAAAGTTAAAATGATATTTGACCTATTTTAATTACTGAATAACAAAAG-----TGATCTAACTTTCTGCAGACTTATGCTTAAATTAACTTTAGCAAACATGTTGGA---TTTTTTTGACATACATGTTGTATTATTTATTTATTTATTTTTTGAAGGGACATGTTGTATTATTATAACCTAAATTTACTTTGACATACATGTTGCAT--TTTTTCTACATACATGTTGAACTATTATAATCAATTAATTAATGTTGACATGT-TTTGTGCAGTCATGTAATATTGCTTGGAGATTTAAATTAYAGRATATCYCTWCCAGARGAAACSACACGCTTACTTGTWGARAAAARRGACTGGGATTCCYTATTAGAAAATGATCAGGTWTGTCTATATACCATGTATG------------------------------------------------------------------------------------------------TTAAATACAATATTAAAAAATATACATAGAAAAGTCGAGGAAGTCTTACATGGTCACAAACCTATTGACACACTATTTGAACACACAGACGCAAAAATACATATCATTCAATTAATTTAAAA-TACATATTGTTATTGTATTATTTCTCTTTTTAAAAAAAATTCAAATGTGTGAGTGTGT-------------------CCAA--ATACTTG--TGACCATTTAAGTATTTTC-GAGAAAAGTGAAYATTTTTTTAYTAGGSAAGTCCTAGTATAAAGAAT-------TATTGATAC--TTCCTAGTAGATTTATAGGAGAAATTAAAGACTTGGAATATTTTTTGTATATTGTGCTAACTTATAGAGTGAATGAAATTGAAGCTAAAGATGGAGCTAGAGAGTGGACAAATTTTAAGAGGTTGGCATGAAGGAGCAATTAAATTTGCTCCAACCTACAAGTATTTTTTAAATTCAGATGAGTACTATGGATGTTGTTATCATGGAATGAAAAAGGCAGCAAAGAAGAGATCACCAGCATGGTATAAGAAACATAT--CACATTAATCGATATATAAA------------------------CATTAATGAT----ACATGAAGTTTTAAAATAACCAAGTTTCTTA-------TTTTTTTTTTCTTCATTTTAGGTGTGACAGAGTTATATGGTTAGGCAATGGATTAAAGCAAACTGAGTATGCTAGAAGTGAATCAAAATTATCTGATCATAGACCTGTCAAGGCATTGTTTACAGCAGAAGTCAAGGTTTCACCAGCATTGAAAAGCTTCCCTAGCTTGTTTCTTTCAGAGAGATTTGAACAAATTAAAAATGTCTTTGAAATTTCCCCTACTGATGAGTTTGTATGTAAAAAACAATCAAGTTTCCGGTTGTA
>medicaginoides 
GGTTCTGTATCTGTGAGATTTCTATTACATGAAACAAGCTTCTGCTTTGTGTGCACTCATCTAGCTTCTGGAGGAAAAGAGGGAGATGAGAAACATAGGAATTCTAATGTTGCTGAAATATTCTCTAGGACAAGTTTTCCTAAAGGCACTATTTTGAATTTACCAAGAAAGATTCTTGATCATGAGTAAGTAATTAATAATTAATTATAGTAGTAATTAATTTCTTAGAAACCGTCCAACCAATCAACCTCAATAATTTGGTTTTAGCTTCA-TTTTAATAATTAGGTTCCTTTCCCACCAAATCATGAAAGGAAGGTGCTAATTAATATTGAATA---TTTTTGTTTTTTCTTGTAT-TTTTATTGCTGTTAAAATATAAATAAGTTGTTCAATTTAAGCATTATTATTGGTAGTTTCCAGCTTTGAATTTGTCCTGCTAGATTGAAGGCCGCCAAAATTAAACTATACCATTAGTTAATGTTTAAACTAAATTAGTACTCCATATCATTAATTAATTAATCAACTTTATAGTAATGAAATTGTTGTACTA-CTATAGTGGGACAGAGAGATATCAAT-TTACCAACAAAAAAGTTGCATAAACTACCAAATAGAGTAAAACAA-CTAAAGTATAAAAAAGAATAAA-CACCCTAAAGAGATACAAAGA----TTTATAATTAAAAAGTTAAAATGATATTTGACATCTTTTAATTACTGAATAATAAAAG-----TGAACTAACTTTCTGCCGACTTATGCTTAAATTAACTTAAGCATGGATGTTGGA---TTTTTTTGACAT-------------------------------------ACATGTTGTATTATTATAACCTAAATTTACTTTGACATACATGTTGCAT-TTTTTTCTACATGCATGTTGAACTATTATAAGCAATTAATTAATGTTGACATGT-TTTGTGCAGTCATGTAATATTGCTTGGAGATTTAAATTACAGAATTTCTCTACCAGAAGAAACCACACGCTTACTTGTTGAAAAAAGAGACTGGGATTCCCTATTAGAAAATGATCAGGTATATCTATATACCATGTA-----TGCATGTATCCATGCTTATATATATATATATATATATATATAT----------------------------------------------------------------------------------------------------TAGTCACAAACATATGGACACACAATTTGGGCACACAGACACAAAAATACACATCCTTTAATTAATTTAAAAATACATA---TTATTTAATTCTTTCTTTTTCTAAC-TTTTTTCAAATGTGTGAATGTGTATA-ATATAAATAGAGTGTCCAA--ATATTTGGTTGACCATTTAAGTATTTTT-GAGAAAAGTGAACA---TTTTATTAGGCAAGTCATAGTGTAAAGAATAT----ATACTACTACCATTCCTAGTAGATTTATAAGAGAAGTTAAAGACTTGGAATATTTTTTGTATATTGTGCTAA-TTCAAGAGTGAATGAAATTGAAGCTAAAGATGGAGCTAGAGAGTGGACAAATGTTAAGAGGTTGGCATGAAGGAGCAATTAAATTTGCTCCAACCTACAAGTATTTTTTAAATTCAGATGAGTACTATGGATGTTGTTATCATGGAATGAAAAAGGCAGCAAAGAAGAGATCACCAGCATGGTATAT-----------ATCATTATTTAATATATATTATAAA---------------CATGCATTAATGAT----ACATGAAGTTTTAAAATGACTAAGTTTCTTATATTTTGTTATG-TTTTCTTCATTTTAGGTGTGAYAGARTTATATGGTTAGGCAATGGTTTAAAGCAAATTGAGTATGCTAKAAGTGAATCAAAATTATCAGATCATARRCCTGTCAAGGCATTGTTTACAGCAGAAGTCAAGGTTTCRTCAGCATTGAAAAGCTTCCCTAGCTTGTTTCTTTCAGAGAGATTTGAACAAATTAAAAATGTCTTTGAAATTTCCCCTACTAATGAGTTTGTATGTAAAAAACRATCAAGTTTCMGKTTRYA
>Msulcatus 
GGTTCTGTATCTGTGAGATTTTTGTTACATGAAACAAGCTTCTGCTTTGTGTGCACTCATCTAGCTTCTGGAGGAAAGGAAGGGGATGAGAAGCATAGGAATTCTAATGTTGCTGAAATATTTTCTAGGACAAATTTTCCTAAAGGCACTATTTTTAATTTACCAAAAAAGATTCTTGATCATGAGTAAGTAATTAATATTTAATTACAC-------TTAATTGTTTGAAACCGTCCAACCAATCAACCTCAATAATTTGTTTTTAGTTTCCCTTTAAATAATTAGGTTCCTTTCCCACCAAATCATGAAAGCAAGGTGCTAATTAATATTGAATAAATTTTTTGTTTTTTCTTGTATATTTTATTGCTGTTAAAATAAATATAACTTGTTCAATATAAGCATTATTATTGGTAGTTTCCAGCTTTGAATTTGTCCTACTAGATTGAAGGCCGCCAAAATTAAACTAAACCATTAGTTAATGTTTAAACTAAAT---TACTCCATATCATTAGTTAATTAATCAACTTTATAGTAATGAAATTGTTGTACTATATATAATGGGACAGAGAGATATTAATTTTACCAACAAAAAAGTTGCATAAACTACCAAATAGAATAAAACAAGCTAAAGTATAAAAAGGAATAAAACCCCTTAAAGAGATACATAGA----TTTATAATTAAAAAGCTAAAACGATATTTGACCTCTTTAAATTACTGAATAATAAAAG-----TGAACTAACTTTCTGCCGACTTATGCTTAAATTTACTTTAGCATACATGTTGCA-TTTTTTTTTGACATACATGTTGCATTTTTTTTTGACAT-------------ACATGTTGCATTATTATAACCTAAATTAACTTTGACATACATGTTGCAT--TTTTTTTACATACATGTTGGACTATTATAACCAATTTATTAATGTTGACAAAT-TTTTTGCAGTCATGTAATATTGCTTGGAGATTTAAATTATAGAATTTCTTTACCGGAAGAAACCACACGCTTACTTGTTGAAAAAAGAGACTGGGATTCTCTATTACAAAATGATCAGGTATGTTTCTATACTATGTA-----TGCATGTATCCATGCTTATATTATATTATATATATGT-------------------------------AGAGCAACATTTGGAATACATTTTTTAATAGTCGATAGA----------CATAAAAAAGTCGAGGAAGTCTTTCGTAGTCATAAACATATA-------------GACGCACAGGCAAAAAATTACATA-----------------------------TTATTTTATTCTTTCTCTTTCTAACTTTTTTTCAAATGTG--CGTGTGTATAAAT------AAAATGCCCAA--ATACTTG--TGACCATTTAAGTATTTTCGGAAAAAAGTTAACA----TTTATTAGGTAAGTCCTAGTATAAAGAATATATTAATATTGCTACCATTCCTAGTAGATTTATAGGAGAAATTAAAGACTTGAAATATTTTTTTAATATTGTACTAACTT--AGAGTGAATGAAATTGAAGCTAAAGATGGAGCTAGAGAGTGGACAAATGTTAAGAGGTTGGCATGAAGGAGAAATTAAATTTGCACCAACCTATAAGTATTTCTTAAATTCAGATGAATACTATGGATGTTGTTATCATGGTATGAAAAAAGCAGCAAAGAAGAGATCACCAGCATGGTATAAGAAACATAT--CACATTAATTAATATATATATATAA-----------------AACATTAATGAC----------------TAAGTTTCTTATATTTTGTTTA---TTTATTTTTTTCTTCATTTTAGGTGTGACAGAGTTATATGGTTAGGCAATGGTTTAAAGCAAATTGAGTATGCTAGAAGTGAATCAAAATTATCAGATCATAGGCCTGTTAAGGCATTATTTACAGCAGAAGTCAAGGTTTCATCAGCATTGAAAAGCTTCCCTAGCTTGTTTCTTTCAGAGAGATTTGAACAAATTAAAAATGTTTTTGAAATTTCCCCTACTAGTGAGTTTGTATGTAAAAAACAATCAAGTTTCCGGTTGTA
>Mneapolitanus 
GGTTCTGTATCTGTGAGATTTTTGTTACATGAAACAAGCTTCTGCTTTGTGTGCACTCATCTAGCTTCTGGAGGAAAGGAAGGGGATGAGAAGCATAGGAATTCTAATGTTGCTGAAATATTTTCTAGGACAAGTTTTCCTAAAGGCACTATTTTGAATTTACCAAAAAAGATTCTTGATCATGAGTAAGTAATTAATATTTAATTACAG-------TTAATTGTTTGAAACCGTCCAACCAATCAACCTCAATCATTTGTTTTTAGTTTCC--TTTAATAATTAGGTTCCTTTCCCACCAAATCATGAAAGCAAGGTGCTAATTAATATTGAATAAATTTTTTGTTTTTTCTTGTAT-TTTTATTGCTGTTAAAATAAATATAAGTTGTTCAATATAAGCATTATTATTGGTAGTTTCCAGCTTTGAATTTGTCCTACTAGATTGAAGGCCGCCAAAATTAAACTATACCATTAATTAATGTTTAAACTAAAT---TACTC-----CATTAGTTAATTAATCAACTTTATAGTAATGAAATTGTTGTACTA----TAATGGGACAGAGAGATATTAAT-TTACCTACAAAAAAGTTGCATAAACTACCAAATAGAATAAAACAAGCTAAAGTATAAAAAAGAATAAAACACCTTAAAGAGATACATAGA----TTTATAATTAAAAAGTTAAAACGATATTTGACCTCTTTAAATTACTGAATAATAAAAGTGAATTGAACTACCTTTCTGCCGACTTAT-CTTAAATTAACTTTAGCATACATGTTGCATTTTTTTTTTTACAT-------------------------------------ACATGTTGCATTATTATAACCTAAATTAACTTTGACATACATATTGCATTTTTTTTTTACATACATGTTGGACTATTATAACAAATTAATTAATGTTGACATGTGTTTGTGCAGTCATGTAATATTGCTTGGAGATTTAAATTACAGAATTTCTCTACCGGAAGAAACCACACGCTTACTTGTTGAAAAAAGAGACTGGGATTCCCTATTACAAAATGATCAGGTATGTCTCTATACCATGTATGCAATGCATCTATCCATGCTAATATTATAT------------------------------------------------------------------------------------------------------------------------------------------------------------------------------------------------------ATTATTTTATTCTTTCT-ATTCTTACTTTTTTTCAAATGTGTTAGCGTGTATAAAT------AAAGTGTTCAAAAATATTTG--TGACCATTTAAGTATTTTC-GAGAAAAGTGAACA---TTTTATTATGCAAGTCCTAGTATAAAGAATA---------TACTACCATTCCTAGTAGATTTATAGGAGAAATTAAAGACTTGGAATATTTTTTGTATATTCTACTAACTT--AGAGTGAATGAAATTGAAGCTAAAGATGGAGCTAGAGAGTGGACAAATGTTAAGAGGTTGGCATGAAGGAGAAATTAAATTTGCTCCAACCTACAAGTATTTCTTAAATTCAGATGAGTACTATGGTTGTTGTTATCATGGAATGAAAAAGGCAGCAAAGAAGAGATCACCAGCATGGTATAAGATACATACATCACATTAATTAATATAGAGAAGCCTCCACTCATTAATATATAAACATTAATGATATAAAGAAAAGAAA--AAAATGAGCAAGTTTCTTATATTTTGTTATTTTTTTCTTCATTTTAGGTGTGACAGAGTTATATGGTTAGGCAATGGTTTAAAACAAATTGAGTATGCTAGAAGTGAATCAAAATTATCAGATCATAGACCTGTCAAGGCATTGTTTACAGCAGAAGTCAAGGTTTCATCAGCATTGAAAAGCTTCCCTAGCTTGTTTCTTTCAGAGAGATTTGAACAAATTAAAAATGTTTTTGAAATTTCCCCTACTAGTGAGTTTGCATGTAAAAAACAATCAAGTTTCCGGTTGTA
