# Supplementary material for: Phylogenetic Properties of 50 Nuclear Loci in Medicago (Leguminosae) Generated Using Multiplexed Sequence Capture and Next-Generation Sequencing
Source: PLoS One. 2014 Oct 17;9(10):e109704. doi: 10.1371/journal.pone.0109704 (PMC4201463; doi:10.1371/journal.pone.0109704)
Supplement: S1 Probe Sequences — (FAS) [file pone.0109704.s003.fas]

>gene1_Medtr1g046610.1
TTCAGAGAGAATGTTGCTGCTTGGGTTTGCTTCCATGATAGGAAAGACGTTTTCAAAGAATTTCTCGAGAGGGTTATTCGCTTAAAGGAGGTATTTATCTCTCTATCTTTATGCATTATTATTTTCTATGTAGTGCGACACTTACAATTGAAGAAGTGTTGGTGTCTGACACGCACTGCATTGAAACTTGTGATTACATACAATGACTTCTATTTTATCAAATAATTACCAGTGTTTTTATGTCAGTGTTTATCTAGCTCTATATGCATTATTGTTTCCTATGTAGCACTTTTAGTGAAGGCATGTTTGACTACTGTCAATCAAATTATTACCGGTGTCTATGTGTAGCTGTGTGTCTGATGTTCATGGTTGCGTCATATGTTTGTTTCTCTCTGTTTGAGTTTGAGATGATATTTCACATATTTCGACAATGATGGATGTTTTGTGGTTATTACACAGCATATCTCGAGACGTTATGATTTCGTTTATTATGGATTGCTAGATTTTAGGATTTCACTATTTTGTTACGTTAACATTTGTTATTTTGATTATTTAGTCGGGCTTTCAAGTGTTTGGTAGTTTTTCTTTCTCTTTCCATTTATTTGGCGACGTGATAAGCTGGTATTTGATGGTTGAATCATATATTTATTGTGACATGTTGCTGAATCTTAGGTTAAAATCTTACTGTAGGGAAGGGAACTGAATATTGCAGAGAAGACAAATTACCTTGTTTTCATGATAAATGCCTTTCAGGTATGCTGTCACTGTACTAAATCCTCTAGGCCTTAAGTCATAATGTTGTTGGTTTTAATCATGCATGTTTATGTAGTTGGTGTACAGGTTTATTTTATCAGTTTTTGTTGAACAACGAGCTTACATTATTGTAGAATTGCCATATTTTTGCATAATCATTATGGTTTCAGCAAATTTTCCATTCTTTTGTTTTTTATTATGCCAGAGATTCCAAAAGTGAGACGGATAAGGGATCTTTTTTCATTTTGTAGAAAACTGCATCATCGTAGAATGTTACTGTATTCAATTCAAAAAATTAGGTCAGTATTTCTTGGTAAATGGAAGAAAGACTGATTGATGAAGAAAGAATTTGTAAATTCTAAAGTCACATTCTTGTGTCTGAATATGTACTACGCTGGTCCATTGTCCCACCCCAAGCATGTTCATTCGGAAATTAGGATTTATCTTTTCGCTAATGATTGCCTGTTGGTCCTGCTTGAAAAATTGACAAGGCAAGTCCAATAAAAGAATGAAATGGAATTGTTATTCAATTATCCTACAAGACTTTTGGAACGGTCATTTTATTGCATCCATTTCCTTTCTCATTCTCATCAAAATAATTAATTATCCAACTAGACTTTTAGAATTGTCATTGTTTACTGTAGCTGAACTAATAATCTTGCATTGCAGAGTTTAGAAGATGAGGTTGTTAACGAGGCAGTGTTAAGACTAGCAGATTTGAAGTCCTGGTTCAGTTTGTCTTATGGTCGTTTTCAGGTAAGACACTTTCTTTTGAAGATGAATTATTATTACCACAGTTAAACTTATTATTTTTTTAAGATTTTGTGATGAATGTTAAATATTATTGTTTGTATGCTAACTGCATTTTGGGTCTTCGGTCTTCTTACATGCAGATGGAGCTTTGTCTTAATCCAGGCTTGGTCAAGAAATGGAAAAATATGTTAAAGAAGGAACCTGTGAAAGGGGGAAAGCATTTGGATCCTTCAACTACAGTTGAAGTGACGTTTTTGAGAAATCTTATAGAAGAATTTCTGGAGGTTGTAACTTGTTAAGCACTTTGAATCTATAGACAGCAATCATTTTTATTTTATTTTATGAAGATCATGATATTCACAACCATTTGAACATACTATTTAGACACACATATGTACTTAAACACAATATATATACTTGAAAAATGATAAGAGAAAAAAATAATAATATACGTTTTTAAAATATTAATTAATATATATTTTTTGTGTGAACAACCGAATGTTTTGTCCATTAAAAAAAAAAGCCAAATAATTTAACTTGGAAGCAGTAGTCTGAATTTCTTGATTTTTTTCTTTCTATTTAGATACTGGATTCACAGGTATTTTACCAGAGACAGCTGTCTGGCGAGGATGATGAACTAATTAATGAGACTGGTTCGTGGCTAATTAATGATGCTTGTGTCCTCTATTGTGAGAGGTTTATGGAATTTCTTATTGACCTCTTGAGTCAATTGGCAACAAGAAG

>gene2_Medtr1g046590.1
GGTTCTGTATCTGTGAGATTTCTATTACATGAAACAAGCTTCTGCTTTGTGTGCAGTCATCTAGCTTCTGGAGGAAAAGAGGGAGATGAGAAGCACAGGAATTCTAATGTTGCTGAAATATTTTCTAGGACAAGTTTTCCCAAAGGCACTATTTTGAATTTACCAAGAAAGATTCTTGATCATGAGTAAGTAATATTACTAATAATTAATTACAATTAATTTGTTAGAAACCGTCCAACCAATCAACCTCAATAATTTGTTTTTAGTTTCCTTTTAACAATTAGGTTCCTTTCCCACCAAATCATGAAAACAAAGTGCTAATTAATATTGAATAATTTTTTTGTTTTTTCTTGTATTTTTATTGCTGTTAAAATAAAAATAAGTTGTTCAATTTAAGCATTATTATTGGTAGTTTCCAGCTTTGAATTTGTCCTGCTAGATTGAAGGCCGCCAAAATTAAACTATACTATCATTAGTAAATTAATTAATCAACTTTATAGTAATGAAATTGTTGTACTACTATAGTGGGACAGAGAGATATTAATTTACCAACAAAAAAGTTGCATAAACTACCAAATAGAGTAAAACAAGCTAAAGCATAAAAAAGAATAAAACACCTTAAAGAGGTACATAGATTTATAATTAAAAAGTTAAAATGATATTTGACCTCTTTTAATTACTGAATAATAAAAGTGAACTATCTTTCTGCCGACTTATGCTTAAATTAACTTTAGCAAACAATGTTGATATTTTTGACATACATGTTGTATTATTATAACCTAAATTTACTTTGACATACATGTTGCAATTTTTCTACATACATGTTGGACTATTATAATGAATTAATTAATGTTGACATGTTTTGTGCAGTCATGTAATATTGCTTGGAGATTTAAATTACAGAATATCTCTACCAGAAGAAACCACACGCTTACTTGTTGAAAAAAGAGACTGGGATTCCCTATTAGAAAATGATCAGGTATGTCTATATACTATGTATGCATGTATCCATGTTTATATATATATATATAGTGTATATATGTGTATGCATGTGTAAACACAAAGAGGAATATTAGTGATACATTTTTTTAAATACAATATTAAAAAATATACATAGAAATATCGAGGAAATCTTACATGGTCACAAACCTATTGATACACTATTTGAACACCCAGACGCAAAAATACATATCATTCAATTAATTTAAAATACATATTGTTATTGTATTATTTCTCTTTCTAATTTTTTTTCAAATGTGTAAGTGTGTATAAATAGTGTCCAAATACTTGTGACCATTTAAGTATTTTCGAGAAAAGTGAACATTTTTTACTAGGCAAATCCTAGTATAAAAGATTATTGATACCATTCCTAGTAGATTTATAAGAGAAGTTAAAGACTTGGAATATATTTGTATATTTTGCTAACTTAAGAGTGAATGAAATTGAAGCTAAAGATGGAGCTAGAGAGTGGACAAATGTTAAGAGGTTGGCATGAAGGAACAATTAAATTTGCTCCAACCTACAAGTATTTTTTAAATTCAGATGAGTACTATGGATGTTGTTATCATGGAATGAAAAAGGCAGCAAAGAAGAGATCACCAGCATGGTATAAGAAACATATCACATTAATTAATATATATAAACATTAATGATGCATGCATGAAGTTTTAAAATAACTAAGTTTTTTTTTTTCATTTTAGGTGTGACAGAATTATATGGTTAGGCAATGGTTTAAAGCAAATTGAATATGCTAGAAGTGAATCAAAATTATCAGATCATAGACCTGTCAAGGCATTGTTTACAGCAGAAGTCAAGGTTTCATCAGCATTGAAAAGCTTCCCTAGCTTGTTTCTTTCAGAGAGATTTGAACAAATTAAAAATGTCTTTGAAATTTCTCCTACGAATGAGTTTGTATGTAAAAAACAGTCAAGTTTCCGGTTGTA

>gene3_Medtr1g046550.2
ATGATTCAGAACCAGAAGAATGCTTACTCGCATTTCTCCGGTCCCAAACTGCATCAGCTGCTGTAGGACACTGGATATCACTTCTTCTCAAAGTATGTGAATTTACATCGTTGTTGAGTTTTAACGGAGAAATTTATCATTTTGTTTGGTTGAGTGGGGTGGGGGTACATGATTAAGTTCTTTTAGTAACTGTTTCTGATCACATTTTATAATAAAATAACCAAGATTCATTTGAAGAATAAATGACATTCTATTATAGAAGAAGGCAACTCCAAGTAATCAAGACAGAGACCTAAATCTTTTTATCGGAAAGCACCTAAATGGATGTCTCCCTTTCTTGTTATCAAAATTTGGTTATGTCATTTCATAAGTTTGTAATACCTATTTCTTACAAAAAGGCTGCAGATACAGAGGCTGCAAGGGGACAACGAGGTTCTGCAAGAATTAGAATTGAAGCCTTCAATACTCTGAGAGTGCTGGTTGCTAAGGTAATGTAATAAATTAGTAGCAGTTGTTTATTTGTTTTTTAACAAAAAGAAAATATTTCTAGAGCTGAATAGTTTATAAACAAATAGAAACGAGGGAAAGATATCCCTAGAAAAGACAGTAAAAATGTAAAAAAGTGCAATCAAGTTTGTCTCTGCTGTAAAGCTTTCTGCTCTCCTTGCAAATTTGATAGGGATACCAATAGAGAAACCATGGTAAGGGGACCAAAGAAGTTATAAAATTTTTACCATATCATTACAACAATAAAATAATGAAACACTCTTGAAAATTTGAGCATCCTGCACAGAAAATATATAAATAACTGAACAAACAAGATTCCCTCAAAAAGCTGTACCTCTTTTCTATCTGTGAAATCCTGAAATCCTTTGAAGTAATTCTCTTTAATGTTAAAAGCGCCACATAAAAACACTCCTGTGTAGAGTGTTTCATATGGTCTTTGAACCACTGGTATATGTCATCTGTGTGAATCCTGTTAAAAACCATTCTGCAAACTAAAGGAATAAAAGGGAAAGAAAAAACCATTGATTGTTGTATTAGAAAATAGTTGTTTTGTTGTTCACAGTTATTAGGAATAATTTTTCGTAGCTACTCATATTCTTTTGGCTTTTTTTGTGTGAAAATTTTGCCACAACAATATTCTCTTTCATTTATGAATTCTTTCATAAGAGATTGATTCATTTGATTGTGCTGGCTTACTTTTGCAGGTTGGTTCTGCAGATGCATTAGCCTTTTTTTTACCTGGCCTTGTTAGTAACTTATCTAAAGTCTTGCATGGTGCAAAAACAATGACAAGTGGGGCTGCCGGAAGCATGGAAGCTATTGACCTAGCAATTAGAGGTTTGGCAGAGTTCCTTATGATAGTCCTTCAGGATGATGCTAATGCATCTGTCCTGGATATGGAAGTATCTTCCAGCTCTGATCCAAACGAGTGTAAATCTAGTCTTTCTCTTTTGGAGGAGCTTCGTCACTTGCAAGTTAAAGATTCTGTTAAAACAAAAGTTGTTGAAGATAGAAGTATTGAGTCAGATAAGATATCCTGTTCCGAAACTCAACTCCAAGAAATGGGAAGCACAGTTCCTTCCGGAGAAACCTTGTCTTTGCATGTGACCCGAACAAAAGATTGGATCCAGAAGACATCGTCACATGTAAATAAGCTGTTGAGTGCAACTTTTCCACATGTACGTTCTTATTGATGGTTAATTACATTAGTTTCCTTGCATATTTTTCAGCCTTCAGAGTGCTTTATACCCTCAATACTGAGTGTTTATTTTAATACTTCAACGTAATGATTTATGTGATCAGTGAAACCATTGAATTTCAGATCTGTATTCACTCTTCACAAAGAGTAAGAAAGGGACTTGTTGATGCCACTAAAGGACTCTTATTGGAGTGCTTCTACACACTGGGGGACAGTAGACTGATGCTTCTGGTGAGCTCTGAACTAGTTAACCAGAAATAATGTTTGCTAGGTTTGTGCTATGGCATGTTTTACTTTGGCTGTCTGGTTGACATATTATAATGAAAAATTGCTTATATGTGCCATAGCTTAGTATAAACTTGTGTCCTTTGCAATCACTTAATACTGGGTTTGATATAAGGCTCAGTTAGTGAAGGTACAGGGTTACCTATATATAACTGATGTCTCTATTGTGTCTGTAACAACTCATTACTTACCACCAATACATGAATCAGATTCAATTCTATTGCAATGACTTTCTCTCTTATCTCATAAAGTACTATATATTTTTTTCTTCTTCCCTTTCTATGCTAAGACACTTCATTGTCTTTTTACTGGTGTTCCGTTTTATTTTATCTAATATTAGTTTGTAGAGTATATCTATCCTCTGATGCAATCTTCACTCGTAAATTGCTTTTTATTTTAATTCTTTTTGGTAATGATTCAGGAATGCTTAAGTGCTTTGGCTGTCGATGAATCTGATGACGTGTCTTCAACTGCACAAGATTGTCTCGAGTGTTTGTTTTCTCAGAGTTGGAAATCTCGTATAGAACATGATGCTGCTGAGATATTTATCAGGTTCATATTTTTTTGACAAATTACACACTGCAGATGTTTGTCCCACTATCTATGTCCTTGATCATAATTGTTACCGCTTTCAAATTCAGGCACCTGGAAAAGCTTCCCAAAGTGGTGCTTAGCAATGACGAGCCACTTGCTGTGTTACATGCTCAACAATTACTAACGATAATATTTTATTCTGGTCCTCATCTATTGGTGGATCATCTTCAGTCACAT

>gene4_Medtr1g046580.1
ATGGTAGTATCTTCTTGGCATGAGCAGCGCCTCAATACAGTAGAATTCCTCATCAAATCTGCTCAAGTAACTACTAACTAACCATTCTTTCTTATTTCTCTTGTTACTTTCTTCTCATAATCCTCTTTTTACTTTCTTCCATGTAATGTAGCACCTCCAAGTTTCCCCCATTGTTAAGTACTCCGCATTCTCCTTCTTCGCCGATCGCTTCTTTTCTTCATTACCAACGTAACTAATCTCGAACTCTATTCTTGCAATGTACTCGTGTCGTGTGTGTTCGCATAACTGTCTTTCTCATCAAATATATATATATTACATTTTGTAGTTTCATACAACGTGGGAGTTCATCAAGCTGGCTACTGAAACCTGTTACTGAAAGTACCTTGCAGCTGTTTGTGCTTATTTCTCTATGGATTTCAACCAAAGTCAGTCAGGGTTTCAATTTTCACACTCTCAATCCATTCTTGTGTGTTTTTCAATTTACTGTGTTGTTCATATTTGTTTGTAGATACATGATTTGAAACCACTCTCTGTTGCAAGTTTAAAGGCTTTGGCAGATAAATCCATCAAGGAACAACACTTTACAAATCGGAATTTTCTAGAAGCAGTAAGGAAACAAATCCATTGAGTTGATTATGTTTTTATTTCATGAAAAAATATTGTCTTTATTGTTTTCGTACTTCATTTAAATTTTATTCGTTTTCAATTTGACTTTGCACTATGAGCATTAACTTGTTTTACATACGCATCAAATCGTATTTTTGAACATATTGTAAGAAGTAATATCAGAAAGCGACGTCGTGATGAGGTAGGGTTGGATATATGTTATTGTTTTTGAGTTGGGATCCTCTCCATTTCCTAAATAAAATCTAAATGTCAATTACTATAGCTTTGAACAAAAAAAAAATGATATAAATGAATATATTTCTAAAATTGGAGACATTAGTTGAACATTTATACATGAAAACTTTGGTAATGGAACAAATGGAGAGGATCTTAACTCATTGGCTTTACTATTTAGTGTATAGTCATTAATTTTTTGTAATCTAGTATAGTATCTAATGAAAATAATGTGGTTTTGGTCCCTCTCCATGCACCAGGATATAAATGTTTCTTTTACATATTTTCGATTTAAATTTAAATGGGGATTCACCGTAAAATACATTATTCTTTTTGTTTTTAATTTTGATATAGCATGAAGCTTTTTGTTTTGTATTTCTCTCAAATTTTAAGTTCTTGATTTGCAGGAGGTGCTCTTCATGCAGGTATAAATTGAAGTTGTGGACTCTGCCGAGGTATCATCAAATTTTGACATCGTTTGAGATTTTCTCAGGTGCTGAACTTTGAGATTGGGACAACAAATATTGTCTTTTCAATCCTTGAAGAGCTTTGGATTCAAATCAAGTGAGCTTGAGTCATATTCTTAAGATGGAGACGTCTTTAATTTTGATATTTGAAGTTGAGTTTCTTACATGAATGAATGATTCCCTCTTTCAAACGGTTGAGCTCAGGGGAGTGGCAAAAGTTGGTGAATTGATTAACTTTGAAGCTTGCATGGAAATCATGGATCTTCTCTATGAAAAGGAAAAGACAACGTTTCTTTATAGGTCGCCTCGCTCCCTTGCTGCATCAATCTTGGTGATTTATTAATTCCTTAGCTATTTCCATATACTAAATAATGTCATATAAGCTTTTGATTTTGGAAAACTCTGATATACTTTTGCAGGTTGTGTCATATGTAATGACGGTCCCTAAACAGAGATGGGAGTTCCCAGTTCTTGCATGGGGTAAGAAAGTGAATCTAGATTCAAATATAGTGTTTTCAGGTTTAATTTTCTATAATCTTATTCATACAACTATATGAACAAACTTCACATACCGAGTAACTGACAAAAGGATTTTGTTGTCAGTAAATTTTGCGGCATCGTGTAAGGAAGAAGATATCATAAAAATGGTGACAGAGATTCTCAATCATGTGCTTGAACCTTCTTGA

>gene5_Medtr2g038160.1
AATTGAAGCAGCTTCTGCTGCACATCCTACTGCTGATGTCTTCATCAATTTCGCATCGTTTAGGAGGTTGGTAAATTATTTTTTTGTTTTGAGCCTATGACATCTTATTGTACAATAGTACTTAAATAATGTCTGCATATCTAAAAATATCTCATTTCATATTTTGGTATATTGCATGATTTGTTTCATTAGCTAAATAGATTTTGTAGTTCAGTATTAGAATAATTAGAGGTCAATAATCTGTCTTTGTTTCATATCACATAAAATCAATGTAAATTAAGTTATTCAGTCTCTATTTTTTTGTTTTATTCCTTCCCTATATAAATGTTTCAAATTTTAACAAGGCCAAGTTGATCTATATGCAGTGCCGCCGCATCATCCATGGCTGCTTTGAAGCAGCCTACAATTAGAGTTGTTGCTATTATTGCTGAAGGGGTACCCGAGTCAGACACCAAGGAATTGATTGCATATGCCCGGTCAAACAATAAGGTGGTTATTCAAATGGAAATTGATCAACTTTAGTAGCTTTATTATAAAGTGAAAAAACTTATTTTAGTGCTCATGGTTTGGCAGGTTGTTATTGGCCCAGCCACTGTCGGAGGCATTCAAGCTGGGGCTTTTAAAATTGGTGACACGGCTGGAACAATTGACAATATAATCCAGTGCAAGCTCTACAGGCCTGGATCTGTTGGATTCGTTTCTAAATCTGTATGTAGTCATTTCCTACTTATGTTGATGGCTTTATTTTCTAGTTGAGGATAGAACTTTTTATTGAAAACCACTTAGCTGCAGCATGAATTTTAACAATAATCCTTGACATTGTAGAGATAACTATGAATGATGTCTTCTGCCTGTTTATACTTGTCCTTAACGGCTTAGTTCATCTAAAATCTTGAAAAATAGTTTCTAGGCATTTTCTAGAATACCTAATTTTCTAAAATGATTATTGAGTAAATTGAGTATTCCTAGATAGGTGTTAAGTGAATATAATTGCTATTGCAAAAGGACAGATTGAAATGGTTAGTGATATTGCAATTTGCTGAGATTATATCCTCATATTTGAATTTATTTTAAGTCACTCATATCTTGTTTCTTTCTCCTTCCCAAAAGAATCAAAGAGCTTTCCTTAAGATACTTTGATGGGGACTAAACTCAATCTGATTATATTTACGTGAATTTATTTATTTAATGTTAAAAGTACCAAATGATAGTTTAAAGAAACTTAGAATTTGAGCTTTGTTTCTTATGGTGCATAATGTATGCATGGATGGTTCTGAAAGGAGACTACCTTTTGAATTGCAGGGTGGGATGTCCAACGAATTATACAACTCCATTGCCCGTGTAACTGATGGCATTTATGAAGGTAATGCATGCTGATTTAATCTTTTCGGCTTTTGTCAATGCTAATATTGAGTTATATCTCATTTGCAAAAAATAAATAAAAATACTGAGTTATTATATCTTACTTTGCTATAGGCATTGCCATTGGAGGAGATGTTTTCCCCGGTTCCACTCTATCTGACCATGTTTTACGGTTTAACAACATACCACAGGTAATTTTTTCTTTCATCTTGTAAAACTATGCAAAACATCTGCATTTCAAAAAAGGCTTACTATAATGCAGAGTATATCAGTTCTTTGTCAATGATCTGTCTGGATTTATTTACATTAAACCTCAGGTTAAAATGATAGTGGTGCTTGGAGAGCTTGGTGGGCGTGATGAATATTCTTTAGTGGAAGCCCTAAAACAAGGGAAAGTGACCAAACCTGTTGTTGCCTGGGTTAGTGGAACTTGTGCAACACTCTTCAAATCGGAAGTACAATTCGGTCATGCTGTATGTCACTGCTCCTATCTTTTAACAAATTTCTCAATTAACGCTTTCATCATAAAAGGACCACACTCTTAATGCTACTTGCACTTGTATAAACCAGGGAGCTAAAAGTGGCGGTGATATGGAGTCTGCTCAAGGGAAGAATCAAGCACTAAGAGAAGCTGGAGCTGTTGTTCCTACTTCTTATGAATCTTTTGAAACTTCAATTAAAGAAACATTTGACAAATTGGTTAGTTTGCGTGTATATTTAAATTTTCCATATCTTAATTCACCTCTTAAAGAAGTCTCTTTTCAATTCATACCTTAATTAACTATAATA

>gene6_Medtr2g038230.1
ATGGCTAGTCTGAGATTTTTCTGCGCCACAAATATCTCTGTCTCAACAAAACACAAAGGTTCTTCTAATACTCTTTTTTACACTCTCTCTATATCTATTTATCAATGTATCTAACATACTTATGAGATGAATGTGCTTAATTCCAGCAAAAGTGGATAAGAAGTGTGTTGTTCATCAGAAAGTTAAGAACCTCATCAACACTTTGGAGCTTCCTTCCATTTCATCATCATCATCAACTCCACTTGAGTCTCTCCAGAGAGGTAACTGGGTGAAACTCATTTGTGGTGCAAGTTTTGAGGATGTTGTTGATATCAGAAATCTCAGTTTGGTTTACACTCTTGCTGGAGGTAATAACATTAATAAGCTTTTCTATGATAAACACTTATATAACTACACTTAATTATGTTGTTCACCCAAACAAATTCAAGAATTGGATTATGTGGTTGATTGCAGTTGACTGCATTGACTGTGCTGCTGATGCATCTGTTGTGAGTGCTGTTAATGAAGGAATTGAAGCTGCAAGAGACATCTTATGCTGCCTTAGAAGGCCTTGGGTGATGATCAGTGTCAATGATGATAAAGATCTTCACTTTCGCAAAGCCGGTAAGACAACAGTTCTTATTCAACTTAATTGTTCCGTACATTACACATCCGAAATCTTATGCTTTTTGGTAATCACTCAATGTTAGTAAATCCTTCTTAACAGAATTTGATCCTGAGGACTGTCCATCGGACTGTTCACGCCCTTGCGAAAATGTTTGCCCTGCTAATGCAATCTCATTCCAAGAGAAATCTACTTCACAAATTTCATGTAACACCGAAGCACCAAGAGTACTAAAGGTTTTAACTTGATTTAACTCAAAATCTCAAAGTTTGTGTTCTTAAGTCTTAACATAAAAACTGTCTTTTTAAAATATAAAATTTGTGATGTTTAATTTGATTGAACATGCAGGATGGAGTCATAACGGAGCGCTGCTATGGCTGTGGTCGCTGTCTTCCAGTTTGCCCCTATGATAAAATAAGTAGGATATTTTCTAGTTCCGTCTGATATTATAAATTCTTAGCTCTTTCCCTTAATTATTTGTGTAATATCATTGAATTTTCAACTAAATATATACTTTTCATATTGATCCAGGAGAGGTAACATATGTAAGAGATGCTGTTACAACTTCTGATCTCATCAAGAGAAATGATGTTGATGCTATTGAGATCCATACAAGTGCAAGGTAATATTAGTGTTCCTGAAAAACTAGGATATAACTGCAATTGCTATGAAAATACATTTCATGATTGCTATTCACAAAGTTTGATTGATTTTTCGAAATCCATTTCCTTGTGTCGATACATCCTTCTATAGGCAGAGTAGACTGTTTGAAGAACTATGGCGCGCTTTAGCAGATTCAGTAGAAAATTTGAAGCTAGTAGCCGTAAGTGGGGCCTTCAACCTCTTCTTATATTTAAGGGGTTAATTATAATATATAAGTATTACTTTTCAGTAAATACTTAGCTTCAAGGCTATTTTCATTTGATTCAACAATTTACTATTAAAATGATCCAGGTTAGTTTACCTAATGTTGGAGATTCAACAATATCTTCTATGAACAAAATGTACTCTATTATGAAACCAAATCTTAGAAACTTCAACTTATGGCAGGTGTGGCATTTCTCTCTTTTCAACAGATTGATCAATTTTATATTCTTATAAGCCAAATTCTATTCCATGTTTCTTTTAACAAATTCATCTTTGCCTTGTATACACTCAAGTTAGACGGCCGTCCGATGAGTGGAGATATTGGGAGAGGAGCAACTAAGGAGTCAATAGCCTTCGCTGTTCAGTTGGCTAAAGCAAAAGATAGACCTCCTGGTTTGTATTCACAATTCAATTGACAGTCCTTTGAAAACCTTCACAGGACCCGTTTGATGGTCATGATAGAGACGGATAGGATATGGACATGTTAAGATCTTAGCCTGTCATGTTGGTTTCTAACTTGGCCTCTACTCAGGATAAGATTTTAACGAGATGGGCAGGATATGATGTGTGACATGGTCAAGTTATCATATCATAATGGCTCGTTAAACACTCGAATGAGACATGATATGAACCTATGATGGTTTAACTTTATGCTATCATATCTCTCTTATCCTGGCCATCGAACGGGCCTTCAGGGTTTATACGTATCATGATTGAACTAATGTTTCGTTCCCTTAACATGGCAGGCTTTCTTCAACTTGCTGGTGGAACTAATGCTCACACAATTGAAGGAATGAAAAAAGAAGGACTCTTTCGAACAACTAGTTTAAGTAATGCTATCACATGGTTACTTGATACTTTGTAAAGTGTCTTGATACTTTCTCTTTTCTATTCTCACTTGCACTATAAGCATTCCTGTTTGTTTCCAGAATACTTGGATCATGAAAATTCAACAGTCAGTACATCTAACTCATCATGTGCGTTAATTAGCGGCATAGCTTATGGTGGCTACGCGCGAAAGGTAACACATTATGTGATGAATTGATCTGAGTCACAACTAGAGTCACATTATGTGATGCCATTGGCATGCTATTTTTATTAATCTTTCTATTTGCATACATGTTCAGATTGTTGGTAGAGTATTAAGATCCATGCAATCCCAACATGGTGGAGCTGCTTCAATCGAGGATCATCCTGAGCATCTCTTGTTGGCTCTAAGGGAAGCACTTGCGTTGGTTGGACCTGTTAAATGTCTATAA

>gene7_Medtr2g038270.1
GTCAAGGAGCGAATTGAAAAAGTACGGAAAGCACAAAAAATGTGGGCAAAGACTAGCTTCAAGCAAAGGCGCCAGTTTTTACGTATACTACTGAAGTATATAATCAAACATCAAGCACTTATTTGCGAGTAAGGCCACTTCAATTCCATGGTCATAGTTTGAAGATCAGGTGTTAGTTTTATGCATGGGGGGGACTAGTAAGGGTAAAAGGGGCAAACATCGGGGCTAAAATCACTCCTTTTAAACTTGGGGGGCCAAAATCGCACAATTGTGAAACTTTGGGGGCCATAACTGCAATTAAGCCTTATTTTTATTTTTATTTTTAAAGAGAAAACTTATGTAATGCTGCACTTGTGAGTTGTTACATCCTGGCAAACATGCAGTTTTTAGCATAGTTTTAATTGTTAGTCTGAAAAATAGATTTGAACTGGGCTTGTTGCATAAGAATATCAATATGAGATATATTCTAACTTGTGTCCTTTTATTAGGATATCTTCACGTGATACTGGAAAAACAATGGTAGATGCTTCTCTAGGAGAAATAATGACAACATGTGAGAAGATAAATTGGCTATTGTCAGAGGGTGAAAAATGTTTGAAACCTGAGTACAGGTACTGTCTCAATCTTTTTTGTGTTTTACTAATAATTTTATCATCTTACTTTAGACTGAAAACACTAGTAGTTCTCTGCATGTCTTTATTTATTCAAAAGAAAACAATACCCCCTCCCACCAATCCCAGTAATTGACTCTTTTTCTCTGCTTAAATCGACTCTTTTCTATGCTTAAATTGACTTATGTTAAATTGTCTATCATTTTATTTTCTTTGTTCTTTACTGTATGCTTTCTTTTGCTTAAATCCTTCAGTTTTTTTCTTTCTTTTTTCATGTAAATGAAGAATGTTTCTGTGTTAATATCGCAAATTAGCCAATTCACTTTCATGACCACTTTTTGTTTTGCAATACATTAAAAACATGCAGATCCTCTGGAAGATCAATGCTTCATAAGAGAGCCAGAGTGGAATTTCACCCCCTTGGCGTTATTGGGGCCATTGTGTCGTGGAACTATCCCTTCCATAATATTTTTAACCCTATGCTAGCAGCAGTTTTTTCTGGAAATGGCATTGTGATTAAGGTATAAAATGACTTAATATGTACTGTGTAGTACCTTCTCTAAAATTGTTCATCATATGGATGTATTACCATGTTTTTGTGAAAGTAGATATTGTTAACTATCAGGCAGCCTGACAGTTAACAATGTTCAATTAACACTTGATACTAAAAATTGAGACTCTGCAACATGCAATACCTACTCCTCTGTGTTTATATTTTTCAGTTTGACTGAAATCCTTGTGATTTTGGTTGTAGATATCAGAACATGCAAGTTGGTCTGGATGCTTTTACTTCCGGATCATCCAATCAGCCCTTGCTGCCATAGGAGCTCCAGAGGACCTTGTTGAGGTGATAACAGGGTAGAGCCTTATTTTGCACCCTCCCTTTTTTCCTTTAATTTCAAAGTCATGTCTGCATCTATAATCTCAATTGGACCTTTCTTACCAGGTTTGGTGAAACAGGAGAAGCACTGGTGTCTTCTGTGGATAAAGTCATTTTTGTTGGATCACCTGGGGTTGGTAAGATGGTATGGTTCCTTAAGCCAATCAAATTGGTTCATCCTGTCCTGTCTTCTGTGAATTGCATCACATAGTAGTTTTATTTATGATTCTGAAAATATGGTTTCTGATATGTCATGCATCATATATGTTTAGTAAAGAATTTCCCTAGAATACTTGGTCAATGTTTAGAGTAGCATTTGGAGCAGCTGAACCCCATTCTGTACTCACAAAAGAAAAGAGTAACATCAAAAGTTGTAGTATACCTCTAGTCTAAACAGTGACGCCCCTTAAGCAAAATCAGTGAGTGAGATAGTTTGGGGCTTTTGTCTACTTTTTCGTATATGCTTCTTCTATTCTTTCCGAGATGTTCCATGCAATGAGTTGTCTTTGCACGTTGACGATATCATTTGCTCTTTTATGCAGATAATGAAAAATGCTTCAGAGACACTTATACCAGTTACACTGGAGCTTGGTGGAAAAGATGCATTTATTGTTTGTGAAGACGTGGATGTGGACCATGTATGAATACCTTCCCGTTTATGCATTCGTTGGTGAAATCCATAGTTTTAAACACTCACTAATCTGCTGAATGTAGGTTGCTCAAATTGCTGTCAGGGCTGTTCTTCAGTCAGGTGGGCAGAACTGTGCTGGTGCTGAACGATTTTATGTCCATAGGAACATTTATCCATCTTTTGTCAGCAAGGTTACCAAGATCATAAAATCTGTTACAGCT

>gene8_Medtr3g079820.1
AATCTGCATCAGGGCTATCCTACTGAAATGTTGGCCCGATTTCTCAAAGCTAGGGACGGGAATGTTGCCAAAGCTCAAAAAATGGTTAGTTAAATACCTATGTCTAGTGAAGTCTTAGATGGAATTTCAGATAGGTTGGTTACTCTTGGTGTTAATATTTCGATGACAATTTAAACTATTGCAGTTAATTGATTGTTTACATTGGAGAGTGGAAAATGAGATTGACAAAGTTTTAGCGGTGAGTTCCCTCATTCCACAGTTTTTTTTTTCTTCTTCTGAATTTATCTGTTTTTCTGATTATCTTTTCATGAAACTTTGTTGAATTCTTTTATTGATTGAGTTGTTATGCATCCGAATCTATTTTGGTTAATTTCTATCATATAACTGAAAGTTTATTATATCTCTAAATCAGATCATAACGATGTTGAATTGAATTATCTCCTTTTTTGTATAGCAGAAACCAATTCCTGCGGATTTGTACAAACCTGTGCGAGATTCTCAGCTCATAGGAATGTCCGGTTACACAAAAGAGGTACTACTCATGTTCTAGATATATCTTATAACAGCTCTTGGTCTCTGATGTAAATTTAGAATGGATTAGGATATTCCTATGTGCGCATGTAGATTAAAGAATATTATTAAAAAAATTAAATGCCATGATATATTCTATAATATTGTTAAAAGATATATCTATATATATATATAACACGGATCAAATCTTAAAAAAACACAGATAAACCTTAAGTCATACAATTGAACAGCAAAATAGAGTGTGTGTCTGAGAGAGAGAGAGAGAGAGATGCGTTGTTACGGCTTAACAATCCCTGGAAGCGATCATCGCTTAATCACACCAACACTACCTCCTTCACTATCCTTCCGACCCACCACCATACCCATGACCCGAATCTCATTCGGGGCATCCTTTCCAAAGCTTAAAGCCACCTTCAACGACGGCATGGCGGCGGAGGAACGGAGCTTCTACGATCTTCTTGGCATACCAGAATCCGGTTCATTGATGGATATCAAAAGAGCCTATAAACAACTTGCAAGAAAGTATCACCCGGATGTTTCACCACCGGATCGGGTCAAAGAGTATACCAAGAGGTTTATTCAGGTTCAGGAGGCGTATGAAACGTTGTCTGATCCTTCAAGGAGGATTATGTATGATAGAGATATGGCTATAGGGATTCATCTTGCTTTCAATGCTTGTAAATGCTATAATCATTCTGATCAGGTGAGTGAACAAAAGGGTGATTGGAAATCTCAACTCGCTGGCCTGCAGAGAAGAAGTGATAGCAAGGTTGCTGCTGAGAATATGTCATGGGCGGCTCGAGTGCGCCAGCAGAGGGGGGAATTGTGACTACAATTCTCATTTGTTCTCTATGTGTATAATAACTGTATATATAAATATGTAACTCTTCATACTCTACATCAAATCAGATATGAAGTTTATGTTTAAAAAAAAAAAAACCTTATAGGTTAATAATTTTATGTTGAAGTATGCATTAAAAAGAGATGTATCCAATTTTGCAATCTATGTATTTTTATTGCCACACGTGTGACATGTACTTCCTTTTTGTCTCAGAATGAAGTTTCCTAATAATGTCATAAAATAAAATAGGACTTTTTTTAGTGAAATATTTTTTAGGTTCTGTCTATACATCATCCAAAATGCTTCATCTGTACATAATTTCTAATTTCTTTCATTTTTGGATGAAATATTCCAGGGCCTACCAGTCATCGCTGTTGGCGTTGGGCTCAGTACATATGACAAAGCATCTGTAAGGATCACATCATACTGTCTCTTTTCATCATATCTTTAAAAACTTGATACTTTTTTTTGAAAAATTTAAAACTTGATACATAAACTACATCATACTGAAAATTCCTTTTTGTTCGCCTCGGGACTGTTTTCATTCCATAGAAACTTTAGAACATTAGAAGGTTTAAGCATTAGACATTAATACTTGCAAAAGAAGGCTCTACATGAATGTTTCAGTGTTCAATGCCTGCTTGTGGTCTTCCTATATTTCTCAATCCAGCATTTAAACTCCATAGGATTATCAATGTGATATTGAATTGCTAGTTCTTTTTCTTTTTCAGGACAAATACTATATACAGTCACACATCCAAGTGAATGAATATAGGGATCGCGTTATCTTGGTGAGTGCTTAACTGTTTAATTATTTGTATAAACTCTCTTATGACCTTGCTTATTTGAAAATTTTATTTTAGCCAACAGCTACAAAGAAGCATGGACGATATATTGGCACCTGTGTGAAAGTCTTGGATATGACTGGTTTGAAATTTTCAGCACTCAACCAGTTAAGG

>gene9_Medtr3g079830.1
GTTCCAACCATGGCTATTGAAAGAGTATACATAGCAAACAATACATCACTTGTACAAGACGAAGTTCTTTCCCATAGACTGGGTCTCATTCCTATCGATGCTGATCCCAAGCTATTTGAATATCCAGGTTTTATATCTACATTAACACTTACATGATTGTATTTCTCGTTGCTTATCTGACTTTCTTGTGCGATAAATGGAAAATTGGAAACAATATGCATGTTGTTTGGTGGACACTCCTCATATAGCAAGGTTGAATATTTATTATTTGCCTTTCCTTTTTATAAATAGATGATGCCGGAGGTGAAAACAATGAAAAGAACACCATTGTGTTCAAACAACATGTTCGTTGTGAAAAGGGTCAACCTCGTCTTACCGGTAAATGACTTGAAACTCTTGCTTGATAGTATTTATGCTGCTTTTAATTTCTTCTTCTTCTATTTAACTCCTTGTATGGTGATATTACAATATAATAAATGCAGTGAAATCAGATACACTGAAGTGGTTGCCTAACGGGAGTGAGCTTATTGCTGAAGGTACCAAATCAGCTGCCGATCCAGCACCAAAAACATTTACGACTTTTAATCAAAAGTCACTTCCTAAATTCTCCAAAGATCCAGCTCCTTATAATTTGGATGTTATAGTAGCTAAACTTGGACCTGGTCAGGTAACCTCCCTTCTCTGTTTCTTTTCAATTACCACACCGACACTAAGGAAGTAAACTGTAGGTCTAATGAACTAGAAAACAGGAACAACCCTATCTTAGCAAGTTTGCTCTTATTCGAACAGGCTATCAAGATTAATGAATCAAATTCTCTTGAGTTGGAACCTAGCTCTACCAAGCTAAATCTATCTCCAACATGTATTTGTCCCTTAATTTTGAATTTGAATTGTGATGCTTTGTATGTGTTCTGGTATGTTATGACATTGGTTTGGTATAGTTGGACGGATGTTTTCTATGCACATAACATTAATTGTGTTTAGATACAATGTTAATGATGAAACATTTTATTTGTGTTAAGTACTCCCCAACGGCTTTACCAGTTGAGTTTATGGAGATGCCATGAGTCTATGCGGGTGTATTGAATTTAACAACCTTGATTAAAGTGTTTTGACTTTGCAAACTTGTAATTAGTTGCATGTCCTCCTATAGAAAACTGGAAGTTGTACTTATTACTGAATATCATAGTTGCTAAACACATGCTTTTTATAGGAAATCGAACTTGAAGCTCACGCTGTCAAAGGCATTGGTAAGACACATGCGAAATGGTCTCCGGTTGCTACTGCTTGGTATCGAATGCTTCCCGAGGTAGGGAATATCTTATATCTTGTCTACTGCCACACATTAACAGACTGAAAAATTGACAAAACCCTGAGATCTGTATGCTTTGATTTTATTCTCTAGGTTGTGCTCACGAAAGATGTTAAGGATGAGTTGGCCGAAGAACTAGTAAGCAAATGTCCAGCTAAAGTATTTGATATAGAAGATATTGGAAGAGGTAATTCAGTTTTTGTATTTGCACTCCTAGTGTTATATTTTTATATCTTTCTGTTTTGAACCATGATGGTGAGGTATTATTGTCCAAATTGATTTTGCGTCATCGTTTATCATCAACATCATCTGTGATCTCAAGCTCCCATCTCTTTGGCTTTCTCTTTTTTTTCTCGCTGATTTGATTGTTATGTGCATAGGTAGAAAAAAGGCTGTGGTAAAAAACGCGCGAGCATGCACTCTGTGTAGGGAATGCATAAGAGAAGCGGATGAAGGCGAAGAAGGAGGAGAAGGGGAAAAATGGACTGATCGTGTATCACTTCGTCGTGTCAAAGATCATTTCATTTGTAAGTATTACGTGGCATATTAAATTCATGGTATTAGAACTTTTACATTTCCTGAACATAGAAGAATTTTAGTTGTCCAATGAAGTATTTTTTTCAACGTTGTTGATAGATCAAGATGATAAATAACCGGTGATTTTGACAAATTCAAAGAATAAGAGTGTCTTGATTGTTTGTCTCGCCTAATATATTTTACCAGTATTAGTTTAAGATATGTATTTTCAACTAAAAACTGTGCGAATTTGGTTTTGGCCGAGTTCTTATACGGATTATTGTTCCAAGTCCCTTAAATAACTTACATGTGTGTTATTACTTGTTTGTCTAGTTACTATTGAATCAACTGGAGCAATACCACCGGATGTGCTATTTACTGAAGCTGTGAAGATTCTGGAAGATAAGTGCGAACGAGTGATTACGGAGCTTTCTTGA

>gene10_Medtr3g079840.1
CTTCCAAAGGTTTTGGGTTTCAATTCGGTTGATAGGGTATTATTGGATGCCCCTTGCAGTGGAACCGGGGTAAGAAATTGTGAATAATAAGATAAAGAGTTTTAGTATTTCTTGTCCGTGTTTCTATTTCTTGAAGAACCAAGAAAGGCACTTAAACAATTTGTGTCTGCAGGTTATATCCAAAGATGAGTCAGTCAAAACTTCAAAGAACTTGGAAGATATAAAGAAATGTGCTCATCTACAGAAGGTATATTAGTATTTGCTGAAGGTTTTGTTTGGGACTTATGACTGAGAGGAATAAAATATGCATCTTATTTTTACGCGTTGAGGGTATTCATTTAGCTTTTCATCCAAGAGGAACAGTTCCCTGAACTTGATTATTTTCTTTATAATTGTTTTTTCTTGACTGATGCAAAAAAAAAATTGGAGCATATTTTGTTGCTTCTTCTGATTTTATGTCCCTCTACCAGCGCACAAGTAATCTGTATTTTAAGGACTAGATCGCTGTTTTCATTTTGAACTTGTGATTTTTTAAGACTGATTTTCTCATTCTGCTATTTGACCTTTTGACGGCATGTTGAGAGAGAGTCAAATGGTGCCAAAGTGGGGGTAATTGAAATAGATCTAGAATACTGAAACAGTAGATCCTCCACACCCAACCTTAACGTAATGGCAGAATTTTTCTGTTCCACAGCACCCAAATTTCTTTGCATGGTCCTTTGTCCAAATGATCATGTTCCCTCAGATAACTTATTTTATTTTTGAGATTCATTCACAATCAATTGGCTGTAGTGAAAATATAAAATTAATTGCATACAATTTGCGCCTTTGTCCTTTTTTGCTAATATGCAATAATTTCCTTTTTCTTTTGTAGGAGCTCCTTCTTGCTGCAATTGACATGGTTGATTCTTATTCAAAATCTGGGGGATACGTTGTATATTCTACATGCTCAATCATGGTTGCTGAGGTTTGTTTTTCAGTTGCAACTTGCTTTCATGTTTATATGCTTGCTTTTCCATGTCCTATGTTTCTAATTTTTTTTTCTCTTCAATATTATTCAGAATGAAGCAGTTATTGATTATGTGCTCAAAAGGAGGGATGTAAAGCTGGTTCCTTGTGGACTTGACTTTGGACGTCCAGGGTAATGATTGTTATCCTCTTACAGCATTGTTTTGATTTTTAGGAATCGTCTGTATCGTGACATTTGTTCTCTGTCAGGTTTACAAAGTTTAGGGAACAGCGTTTTCACCCTTCATTAGATAAGACAAGACGTTTCTATCCACACGTACACAATATGGATGGGTTTTTTGTTGCAAAGGTATGATATATGCTCATTTTTAGTTAGCTTTGATTTTTCTTGTTCACATTCACTTCTAAATTTGAATATATGATCACTCTTCAGATTGATTCCCCATAAAGTCTCTTACGGAAGTTTGTTTTAAATTTATCCAGTAATGATTTTGGATACTAGTAAAGCAAACCAACAAATTTCTAGATTGATGAAATTATTTGTACAAGATGGTAAACCGTTGAGGGCTATGCTCTTAGTTTCATAGCTATTGTTGACATGTATAGGATATTATTGACATAGTATGTTTTGTACAGTTTCGTGGCTACTGGTTTAGTTTGATGAAGGATATTTTGAAAAGTTGAAATGATAAAATAATTATCTTAGTGATTTAACATTCTCAAAATATCTGAGAGGTTTTTGTTGTTCTTCATACTTATACATGTTCGAGTTAGTCCGTTTCAAAATATCCTCAGTGTTCAGCGCTTGATATTTTTATTGTGTAGTGGTGATTTTAAAGACACCGATTGCAGAATGTGTTATTGGCTCATGGGCGAAAGTACTATTAGTTTTAACATTTTGATTTGATATCTTTCAGTTGAAAAAAATGAGCCACCCAAAACCTGCTAGAACATCAGAAACATTTGAGAAGGATGAAAAAGAAACCGAGCTTGTTATCGACGACGATAAACCTAGTAATGGCGTTGAAGAAAATGGCAAACATTCTTTTGAACTTGAATCCAAGAAGAGGAAGAAAGATAAATTCCCATCAAAACCAAGTAATGATGTAAAAGCCAATGTCAAAGAAGCTTCTGAACCTGAATCCAAGAAGAGGAAGAAAGATAAATTCCCCTCAAAACCAAGTAATGATGTAAAAGCTAATGTCACAGAAACTTCTGAACCTAAACCCAAGAGGGTGAAAAGGAAACCTCCATCTAGAGAGGAGATTTCAAAAGCCAGGTTAAATGTTTTATTCATATTTAAAAAGAATTTTTTTACATGCCATAAATTTCCAGCAGTTTATGAATATAATTATGTTTAAAAATCTAAGGATTTTGTGATTCCTGCAGAGAGGAGAAGAGACTTGCTTTAATAGAAAAGAAGAGAAAAAGTGGTAAGCAACAGAGAGGAAAAAATGATGAATGA

>gene11_Medtr4g092600.1
TGAGCCATTCAGATATGTTGCGGATGAAGCAAGTCCATGGGAAGAGAAATCAGCAGTGGCCAAGTTTACGAATAAAGTGCATAAGTCTAAACGGAATAAACTCTGGAGGAAGAAAAAAAGGAAGCGTATTGCAGAAATGCTGGCAAAGGTCACTTTGCTTTGCGAGACTTTTTCTTTCCTCTTTATTGTAGCTATTGTCTAAAACTGATGACTTTTATTTGGTTGCTTTGTTAAAAACTCTAGGAGCACGAGCAATTTGATCAAATTGACCGAGAGGCTGATGAATGGAGGGCTAGGGAGATTGCCAAGGAAATTGCAAGTATCAAGGTATTGAAATTTTGCAATCTAAGCCTACATTTATATTGACTGTTATTGATAATTGTTTTTGCCAAAGGCTATCTGAAAGATTATGTCAACACTGTTTTCAATTTTTGTCCAACGAATAAGTTTACAAATTCAGATATACAAATACTGTCTCTGACATTTTTCAAGATTCGGTGCTTAAATAAACCTGATTGATTAGTCAATTATGCTAAACTTGGAGTTGGAGGTCCTGGGTTCCAACCCAGACGAATGAGAAAAAAACTAATCTAACCACCAATTATTAACATTTGCCATTCAAAAAAGTGCACATATTATTCCTGATAAAGAGTGGAGCTGGTTGAAAGGCTTTAGTTCACTATAATTCCAATTAATCATCTCTACAAATTGCTTCATATTACTTGTTGTGCCATTTTCTTAATTATTTCAAACTTTTGGTCACTGTTTTCTTTACTGTCTCCATAGAGGGAAATGGGGAAGGGTCGTTCTAATTTATCATGTTCAGGATTTTGCTTACAGATATATTAGTAATTTAGCCGTTAAATCAGTTTGCAATACAAGTCTTAGTAAAGTCTGAAACATGTCTATATGCAGGTAAAAAAGATGAACGAAATTGGAGAGCTTAAAGTCAAAGAAGAGAAGAAGAAATTAGAGTCTGAGGTAAATTTATTTCCTTTTGTTTTGCCTTTGGGGTTGCAGGGTACTTCTGGTACTCTAGCACTTTTGTACTCTTGACTTTATTTTGTTTATATATATTATTTTGCTATTTTATAAAAAAAGAGTCAGAGGTAAATTTTTGTACAAGTGATGGTAAATCATTTCTATTTTATGGTTTCCGTGAACTCTGAAGAACTTGATCATATATTCTGTTCCTATCTACCATATGGATATAGCTATACATTTCTTTAGTCGATATCAATCACAACAATCTATATTTTATCATTTTGTGTATCAACTGATGTGATTCTCTTGCATTTTGTTATATCACAGCTCGAGTTGCTCTTGATGGAGGAGAAACTTAAAGAATTACGCTCCATAAGGATACAAAAGTTGAAAAAACAAGGTATATATAGAAGAAAATCACTCTGCTTCTAGTTAGTTGTATTGTGATTATATAGCATATTATTTACTAGATTTTTATTGTTTTGCTTGGTTTTGTTTTCTTCTCCCTTGTTGCCACATTTATCTTTTGTACTTCTTATAATAGTTTGTTACCTTAAATTCATAGTTCCGATTCTGAATGCAGGTTTATGGTTGATCATATTTGTGATGTGCATGTTTGAGTTCAAGTTCCAATGTTTGGCATTTTGATTATAGCTGAATAACTATTCATTTTATAAATGTATCATGAGAAATACCTTTACAAAATTTAGTAATTATCAACTAGAAACCATACATTTTTAATTTGATGGTGTCATTTACTTTTTTAATTGAATTGTTTTAGTTCTTGTTCAAAAAAATTGAATTGTTTTAGTAAGTTTACAATTTAAGTATGCAGAAATTTATAATATTCATATATGTAAGTTTCATCTACGCAGGCCATTTTCTCCCAGAGGAAGATGATAAATTTTTTGAGAGAGTTCAGGCTGCAGTGGAAGAAGAGGAGCGTGAAGCTTTGGCTGCAGCTGAAACAGATGCTGCTAAAGATGCAATTGCAACTGCCGAGGAATCCAGGAAAGCCATGCAGAACCAAGGGAAACTTTCGAAAGAAAGCAATGATGAAAGTCAGATTAAGGAGAACAACGGGCAAATAGTCCATAGTGTAACCGAAGAGGGATTAGATGCAACTGATGAGAAGAAATCTAGTAACATAGCATCTGAAGGACAGAACTATGGAGGAGCTTATGATCCTTTGGCCAATTTACCGATTGAGTTCTATCATTATTATCATGGAAGCAACAATGACATGGGCACATTGATCGAGGTAATTTTAACTACTTTTTTTAATCAAGTTCTGCATCTTTTGCTAAGAATTCATATTGGTGGCACGTAACTGTGCATGAAGGCAGTTTTACTTGACTTTTATTTTGAGTAACAGATATACTTAACTGATGCGCCGCTTTTATTATTGTTATTATTACTATTATTAGTTCAAAGTTCAATTACATGTTCTTCCTAAGTCCATTATTGACTGCTGAATAATCTCATGCAGGTTAGAAGAGGATGGGATGCATATATCCGACCAGGAGGAAGGTAAAAAAAAAAATTAAACTTCTTACGCTGAGATTTTATTTTCAGAGTTAGTGTGAAAAATGTAAAATAAAATATTCGAGTATCTGATTTTATTCTTTTTCCTGTTCATTGTAACTTTGTGCAGTCGCATACCAGGACACTGGGTTCAGCCTCCTCCTCCAGCCAACGAGATATGGGCATCTTACTTGGTGAGGTCTAAAAGATAA

>gene12_Medtr4g092630.3
CTGCCAAAAAGAAAGGACTGCGCGATAAAGAAAAGTTATTTTATGCTCCCATGTCTGGGGTTGGGGATCTTTTGTACGACAAAGATGCGGTGTACATAAATATTAATGATCACTTCGTTCAATTCTCAAAAGTTGATGATGAAAACTTTGCCATGACGAGTAAAGGTTACTAAGCATTTTCTCCTTATGTATTTATCTATGTTCATGAAATTAAATCATATCATGATCATACGATGGCAGACATGTTTATCCTTCATCCACTTTATCTTTGTGAAACTGAAATCATATTATAATCATATGGTCGCAGTTTTCATAATTTAATAAAATAAATTCTTGTGTTTTGCTGTCCTGGAATTTTTTCACTCATCTATTACCTACGTTGTTACAGTCTATTACTATTTACATTTTCATGTTTGTATCATGCACATCACTGGCAAATATGTTTTGCATTCCTGTTTTTTTCCCCTATTCATTTGTTTTCTTTAATTAAATTTTGTACTTTTGTGTTTGACAGGAAAGGAAAGGGATGTAGGGGTGGATTTAGTGAAATCACTTCAGAATACCAAATACTCGATCAATGAAAAGCTAGAGAATAGCTTTATAAATCTTTTTGATCAAAAGGGGAAAGTGTCATCAGAAGCTCTAGGTGGCGCACAAGGTACAAACGAGGATGTAGAGGAGGATGGAAAAGTAGAAACTTCAGATAATAATGAAATCGATTCGGATGCTTCAGAGTCATCTGACCGAGATGAAGCTGATGCCATTACAAATGATGATGGAAACCACTTAAAAGAAAAGATTGAGTTTCACAATGGAAGACAAAGGAGAAAGGCAATCTTTGGAAATGACATTGATCAAAGTGATCAGATGGTGAGTCTTAAGGTTGTGTTTCCTGTATGGAAACTTTGTTATTGTCTTACATGCATGAATGAATCTAGTTTTTGTTATGGCCATTGCCTTTCGATTCTTTAGGGAATTTTTGTCTTTGTTTTCAAAGTTAAAATGCATTGAATTGCAGTCCAAGCTCAAACTTACATTGAATCCACTTACTCGGTGAATAAAATTGTTATTTTTTTTTTGCATGAGGAATATAATTGTTACTTTTCTTTCATGTGAGTGTATGTCAGTTTGCATTGAGAGTGCTCTGGTTGAAATGATCGTAATTTCTAGACTGACTTCATTGATAGGATTCAGAGGAAGAGGAAGAGGAAGAGGAAGAGGAAGGTGAAGATGAAGAGGATGAAGATGACACACATGGTGCAGTTTTTCCTCCTTCTCTGTCTGTTATTTTCTGGCTGTACAAGTTTGTAGTAGTCACGCTCTCAGTACCAAGGTCTTGTTAATCAATGATCTGTCCATATTGATACGAGAGCGTGCCCGACATATTGTTTTCTCACTTGTTTCTCCCATCTTAGTTGCTAAGATCATGACTCATTACTAGAGTATTTTTTCTCTCTATGACTCTTCCTTTTTTTATTTTTTTATTTTTTTATTTTTTATTTTCCTTGCAGAAGATGACATGGGAAATATTTCAAAGTGGAAGGAGTCGTTGGCGGAAAGAATCCTTGCACGGAAATCTCCTAGTTTGATGCAACTTGTGTATGGGGAATCTACTAATAATTCGACCTCTATGGACGAAGAGAATGATAGTAGTGAGGATGAAGAAAATGGTGATTTCTTTATACCTAAAGAAGAAATAAAAAAGGTTAGTATTAGTAGTCCTTTACTAACTTGCACCACTTGTATGTAATTGGTCTTAAATTTTTTCAACGTTTCTTTCCCATGTCAGCGACGAATAGATAGCAATATCTGAAATGCGCATGTTGACAGATTCTAAAAACCACTTATTAAAATTTGGTGGCTTTCAGAATATCTGCTTATTTGCTTCATTATTAAGGAACTCTGTGTTTACTTGTTCCTTTTTAAACTACAGCAATATACGAGAGATGGACTGGATGATGGAATGGTCCACACCGAGGATTGTTCCAAGTGTGCCAAACTTATGAGCCAGAAATGGGATGAGAAAGATCATGGAGAGATTCGCAACCGTTTTGTGTCTGGAAATTTGGCAAAAGCTGCACGCAGAAATGCACTTCAAAAAGCTAATACTGAAGAGGAAGAGGAAGATGAAGATGAAGATGTCTATGGTGACTTTGAAGATTTAGAAACAGGAGAAAACCATGAGAATTATAAGACAGATGATGCTTTTGCGATAACAACACAGAAGGGAGTTGATAGAGAAGCTGAGGAGCGGAGGCTCAAGAAACTTGCTCTTCATGCAAAATTT

>gene13_Medtr4g092670.1
TCTTGGATTAGCATTAGGAGTCTCTACACTCTTCATCCATTCATTTGATGCTGCCAATGGAGCTGGTTTACCACCAGAAGAAAAACCAAAATTATGTGATGGAACTTGTGAGAAAGAGCTTGAAAATGTATGGTGAGATTACATAGTTCCCTTTCTATGCCTTACCTATGATTAATGTCTCTGTATTGCTCAGAATGCATTCACATTCCGTGCAGTTGCGTCATCTTTAATATTTATCTACTAAAATTAGGCAGCAAAATTTGAAAAGTTGACTATATGTGACTAAAATGTTTTCCAGTTCAAAAAATTAGGAACTTGAAACTTCAATGTAATTTTCATTAGATATCATTGTAATGTCATTGAAGTTGTTAGTCTTGAAGATTTGACAAAAGGACTTCTATTATAAGGTTCTTCACAAACTGGTGCTAGTGCAATAGAGATCATCACAAGACTCGTTCTATGCTGTCATTTTGGTTCAAATTTTGTTGTAATCACCTTTTCAAAAAAAAAATTGTTGTAACCAAAAATCCCCTGACAGAAGCTCTGTTCAGTTGCATGAAATTTAAGAACTAATATACTTGTGCAGTGTCTAATTCTGTCAAGATAACCATTAATATCGATAGTTAATGATAATGACTTACACTGAGTAATTTATACATGAAGGTACCTATGGTAACTACTGAATCAGGTTTGCAATACAAGGATATTAAAGTTGGGCAGGGCCCTAGTCCACCAGTTGGATTTCAGGTATGTAAATTCTTCTGACCTGTTCAGTTTCCCTTGTATGCCCGTCTCCACCATTTCAAAAACGCAGTCAATGCTAATTTCGAATGAGATTAATGCCCAAATACTTAATTTGTATCTTAGGAATGAAAGCAACTGAATCTTTTTTCCCTAGGAAATGGCATGATACTCTAAATATATATTTATTTTCACCTTCTAGGTAGAAAATACTGAACAAAAATTGATGATTTCAGTGCCTGATAATGATATGAGATTGCTATCAACAGAGTTCTTCACGATAGCAAATGTCTCTGACTCTCTGCAAATGCAATGTGCCCATCTTTGCTTCCTTTTCAATCTAAACTAGATAATGTTTGAAGTTACCTTATAAATGATTAATATATTATTCACATTTTAACCTTGAATAAACTTAAAAGATGACTTTTGTCTGTAGTAAATTCCTCTGTCAGCATTTGATATTGTTCTCAATAAAGCAATACTGACTACATTTTCATGTGCCTTTCTGATAGGTTGCTGCCAATTATGTTGCAATGGTTCCATCTGGACAAATATTTGATAGGTATCCGCCAATTACAAAGTTCTATCGCTCTTTCGTTAGTCCTTAAATTACAAGATCAGCTAGTCATGTTTGCTGTTGTATATATATGATAAGTATTGTTTGAATTGAACTTCCTTCGGAGTGTAATATAAGCAAACTTCACTCATGTTAATTTCTTCTCTCCTAATAAGATGTTGAATTGTGCTATTAACAATATTCTACAGTTGGCCACATTTAGAAAACAGCAAGTACTATTGGAAAGCTTTGGTGTTTTAACTTGATAGTTCCTTTTTTTCAGTTTTCTGTCACCTTCTGATTTTGGTTTTTGATGCTGTCCTCTTTGAACCCTTGATTACAATGCTCACTGATTTTGGCTTCTGATTCTGAGTATGACCCTGACTAATGTGCATTATGTGCTGTTCTCCCCCCCCTTTCAATTTTACAGTTCATTGGAGAAAGGCCAGCTTTACATTTTTCGTGTTGGATCTGGTCAGGTAAACCCTAAATGTTGCTTTGAGTGTTTTTTAAGCTCAAGAATCATACTAAATGTTGATTGAAGTACAGTAATTTTGAGGCCTTGGTGTTTGATAGTCCTTTCAAAGACTAACTGATTATCAACGTGATGGGATAACAGGTGATAAAAGGACTTGATGAAGGTCTTTTGAGCATGAAAGTAGGAGGGAAACGTCGGCTGTACATACCTGGATCGGTAAGCTTCTTTCTTCATTGTTGACAGTAGATTCCCTCCACCCTACTTTTACATGTATGCCAGAAACATCTCCAAGCATAGCAAGATTCAAAACATTAAACTGAAATCTGTGTTTTTATCCAACATAAAGCTGGTGTATGTTTCTCAGTCACTCTGTGGATCAGATTAATCATTTTATGAAACAATTAGATTGATAAGCTATATAAAAGTCTTAAAAAGGGATAATATTTGTGTTTAAAATTAGTTCACTTTTGATTGAAAAGGTGTATGCATGTTACAGAACAATTGCAAAATGCTGACAATTTATTTATAGATTGGATTAATAATTAATTCTAATTGTTGGCTATATGTTTTTGTTTTTGGCAGTTGGCATTCCCAAAAGGCCTTAATTCTGCACCAGGAAGACCAAGGGTGGCTCCAAACAGTCCAGTAGTATTTGATGTAAGTTTGGAATATGTACCGGGACTTGACGTGGATGAGGAATAA

>gene14_Medtr5g033490.1
GAAATGAATCCTATAAAACCTAGACATTCACGCCTTCTGAGGAGTGCTGTGCAGCGAGAAACAGTAAGTTAATTGAGCAGCGAATGCTTTCTTTAAACAACTTTTATTTTGGTTTTTGTTAGTTTTGGTTGTTCATTTTATGTATTTTATAATTTGTTATTGTTTTCTGCTTGTGAAGCCAACATCACAGCTTTCCGAAATATGGGCACCACTAGAAAATCAAGGTTGGAAATCTTGCGATGAATCGGGAAATAGGCCAAGTGAGTGAAAGTTACTTTATTTTATCTTTGAGAACACATGATGTTTGGTTATGTATATTTCTTTATCCAATCATTTTGTGACTGGAACTTGAATTGAAGCAGCATTACCAGAGAAGTCTGAAGGATACATCCAGGTATTTCTTGATGGAGGTCTGAACCAGCAAAGGATGGGGGTACGTATTTTAAAGCCTGTTAATTAGATCAAACTTATTCTTTCGTGTGTGCGAAAGGTTTATAATTTATACTCGGTGTTTAATTATTTTTTTAGATATGTGATGCAGTGGCTGTTGCGAAGATACTGAATGCAACTCTTGTGATCCCATACCTTGAATTAAATCCTGTGTGGAAGGATTCAAGGTAATGTCAGAAACTAGAATTTATTGTATTATTTTGTTTTGTGGACTGTGCACAATGTAATGTACTGATCGAGGTTGCTTATGTTTCTCTGCAGCTCATTCGAGGATATATTTGATGTGGATCATTTCATTGATGTATTGAAGGATGATGTTTCTATAGTTAAAGAGCTTCCTGAAGAGTACTCATGGAGCAGTAGGGAGTACTATGCATTGGCTATTCGAGATACCAGAATCAAGGCTGCACCTGTACATGCAACAGCCAACTGGTATCTGGAAAATGTTTTGCCTGTCCTACAAAGGTTAGTAGTTACCTGAATCTGTACTTTTAAATGCTAGTGCATTCATGACTTGAAATGTTCCGGACCAATAAAAACATTAGTCAATTCAATGACTAAGATTATAGACACTTTTACTCATAATTGCAATTACAACTGCTTTAGCATATATATAACGTTATCAATTACAGAACCTGCACTGAACATTGTTTTGAAGATTATTACTTCTTTGTTCTTTAAATAATCTTTCTATCGATTTTAAATGAAGATATGGCTGAGTTTAAGGTGCATATTACGGGGACGCTGCAAGCTCTGTATATTCTCTTTGAATTTTGAAATTCTAATATCATGGTGTTTTTGTTTGATGCAGTTATGGTGTTGCTGCAATCTCTCCATTTTCTCACCGCCTGAGTTTTGATAACGTGCCGATGGATATCCAACACCTGCGCTGTAAAGTCAACTTTCAAGCTTTAGACTTTGTTCCACATATCAGAGCACTTGGAGATTCCCTGATCAGCCGCCTTCGCAATCCTCAACGCTCGTCTGAAGAAATGAACTCCAACTACCTTCAAGAGGTCACAAATGTAGATGATAATAAAAATGCAGGGAAATTTGTTGTTCTGCACCTCCGATTTGATAAGGTATTTATCTTTCTCTCATTTATCATCATCATCATCTGTACATACAATGTTGTAAACTTTGTCTCTGTTTGTTTCTTGATTTGTCTATTTTTTTGGTATAACAATCCTGACATTACAGGAGTGCTAACAACACACTCCCTGCCCTATTGTTACATGCATTTGTCTGTAAATTGAGAAAGTTTGTGCAATAATATTTTTTGGCAGGATATGGCAGCCCATTCAGCCTGTGATTTTGGTGGTGGAAAAGCTGAAAAGTTGGCTCTCGCAAAGTATAGACAAGTGATTTGGCAGGGAAGGGTTCTTAATTCCCAATTCACTGATGAAGAGTTGAGAAGTCAGGGACGTTGCCCAATGACTCCCGAGGAAGTCGGATTGTTGCTAGCTGCTTTGGGATTCGACAACAGCACTCGTTTATATCTTGCCTCTCATAAGGTTTAACCATGTTATTTTTTAGTTTGAAACAGTAGAGTCTCATTCATTTTAATTATCAGTGCTTGTTTTAAAATGACTATGTTTTTCTAAAATATCTTCCCTTTTCCAGGTCTATGGTGGAGCAGCCAGAATTTCTACTTTGAAGCAATTGTTTCCTCTGATGGAAGACAAAAAGAGCCTTACTTTGCCTTTTGAGCGTGCTCTGATAAAGGGAAAAGCTTCTCTATTAGCCGCACTTGACTACTACATTAGTATACACAGTGACATCTTCATTTCTGCTTCCCCAGGAAATATGCACAATGCATTGGTGAGTTCTCCCCAAGATTTACCATATATGACTCCAATGCATATGCATTGCCAATATTAGTAACTTGTCTAGAATACTGATAATGGACCTTGACTTAACCATGTTGAGGCCATGTTCATATTCAATTATTCATTATGAGATGCATTTGGCCATACAAACAGAATTCCTGTGAACATGGGACATTAATGAGTTTGTCATATAACAATTAATTACTCCCTCCGTATCATATTTAGAGTATTGTTTATCTCACATTATTTGTCATTTTAAAATACCAATATTTTTTTACTGATATACTCTTATTTAGTAAATGAAACACATTTTATCATAGAAATTACTAGCACACAGAATAATTTTCTTAAAAAGTGTGTATATCTATAAATGACAATGACACTTAATACATGAGATGGAGGGAGTAACTATAAGAAATCTATGTTTAGAACTGTCTAGACAGCATATTTATGATGTACTGCAAGGCTGTTGAAACAGTTGAATTGAATTTAAAAATGACAATCAATGCTTTGTTGATGATAGGTTGGACACAGGACATACTTGAACTTGAAGACTATAAGGCCAAACATGGCATTGATGGGTCAACTGTTCTTGAACAAAACCATGGAGTGGTCAGAGTTTGAGCATGCAGTGGTTGAAGGTCATGAAAGTAGACAAGGTCAACTCAGGCTTAGAAAGCCTAAACAATCCATATACACATACCCAGTTCCTGATTGCATGTGCCAAGGTTAA

>gene15_Medtr6g017950.1
TGACTTGTTCAACCTCTTTGGATGCTTATTGGAACCTGCAACTGTGAGTGTTTCTATTGTGTCTCGAAGATTTTAAGTAGCTAGGTTTTCTAAGACTAACCTATAAACATTCACATCACTGTACATGTAGACCAGTGTTGTCAAACAGCGACGCTATACCGCTATTCGTACAGATTGCTATTGTTCCGCGTATTTATCACAAAGTTTTGTCAAATAGCCGCTATAGCGGCACTATAGTACTTTAGCGTTGCATACTATAAACAGACCTATTTTCTGCGATAATGCCATTTTCTTTTATGGTGCCATTTTTCTGCGATTAACAACATCGATATTAGGCCAATATTTATTTCAACAATATATAATTTGTGACAGTTAAGACAATCATAAGGGCGTGTGTGCCAAGTTAGATAACTTAATTTCTTGTTTTTGCAGCTACCGACTCAGCTATATACTGCAGTGGTAAAGACTCTAGCCGAAGATTGAGGTGTTCTAAGACCTTGTAAATAATTTCATCTAACTTCTGAATTCTTGTGCAGTTGTATACGTTGATAACACTTACACTTTGTTTACAAGCCACTTACTATGGACACATATATCCCCGACTTAAGCACAAGAGACAGTTCAAGGTAAAAACTCCGATACTTCATTTTGCCTGTGAAATTTTTGACATACTGTAACTGTGATATGTTTGGTTATGGATATTACTATATCACGATAGAAAGCTGTATATGATATCTTAGATTTAATGCAGTGATGTTGAAATAGCGGCTATAGCGCTATAGAATAGCAGAATTTGAATTAGTTTCTATTGTTTTGCGATACACTATTTACTACAAAATGTTATCAAATAGAGGCTATAGCGGCGCTATAGCACTGTTGTATAATGGAATTTGAACAAAACACTGTTTTTCGCGATCTGTGATTTATAACACTGATTTAATTAAAGAAATCTGCATTTGACTCCTTTCCTATTATTAGGATATATGCAATTATTATTAAGATCATTATTTTGTTTTATTTGTAATTCCATGTACTGTGCCGTGATCAGATTGACCCACCAATAGATGATGGCGAAAGCAATAACGGAGTTGAAAATGGCAATGCTGCTGATCAAAGAACAGCCATTGGTTTGAGTTCACCAATTCCTTTTCCGGCTCAAAAGAGTCATGTTGAAACACAATCATACTACCAGTAATTAATCCTTTTCATTGAAATTTTATGCTAAATTTTACTAGTCTTCTCGTTTAACCATGGTTATAGTGACGGAGCCAACTGAACCATGATCCGATGGTCTCACCAGTTCAATCTCCGACTTGACTATAATTTGTTTTTCAAAGTTCTCAAAACTGTTCTCTTTTGATTTCATTAGGTCAGCAAGATATCTATCAAAGAGTCATACTCCGAAATCAGAATTAGCCCAAAGAATGCCATCTTCTCTTATTTTGGACCCGATAGAAGAGCCTTTGCTTGTTCCATCTGTCTTCACAAAATCGGCACCATCTTTAAAGATAAAGAACACTCTATGTTTGGTAAACTTTTCTATTCCTACTATAGTCTTCCATAACTATGCAATGTTGTAAAATAGCAGCTATAGCGTAGCACAATTTAACAAATCGCTTTTGTTCTGCGATTCACAATTTAGCTCAAAATGTTGCCAAAAAGTGGCTATAGCACCGCTATTTTTCACGATCTGCGATGGATTCACAACACTATGACAATAATGCTAGAATTTAAATCTAATCACTTCTACTTTCTTCAGGTGTCGACGTTAACTTTTCTAGGTGCCTTGAATCTGCTTCATTCACCGGATACAAGAATTCATTCAGATGTTGCAAAACCAAGAAAAGAATTTGTGATTTATGTTGGGAGAAAGCTTTTGCAGGTAACTTAATACAAATCACAATTTTTTTACACACTTGGAGGAATTTCAAAACATCGTTTTTAGTGTTTCCGAATATTTTTCGTCTAGGTATATAAAAATGTTATTATTTCTTAAATTTCAGGTTAGTGGCCATAAGTTGTCAGATCAAGGTGTGGAAGCATACCATAGCATTGGAACTTACCTTGGTTGGGCAATGGCAGTTATATATATGGGTGGAAGACTTCCTCAAATTTGTTTGAAT

>gene16_Medtr6g017970.1
TGTCTGATGTATTTGTACCATTATCCTGATGTATGGTATGACTATGCTACATGGCATGCTAAAGCTGGTTCGATAGATGCTGCAATCAAAGTATTTCAAAGGTCTCTAAAGGCTCTTCCTGGTAAGTGACACTTTTCTTTTGTTAATTCTGCTTACTTTTCAGATATTGTTGTTAGTGCTTGCATATCGTTTTTATTCACAACATTTTCTTGAGTCTCTATGTGAAAACCTTCTCTTGTATTAGCTTGTCTTAATCTTTGGTGAATGCTTTATATCAGTTAAGGCTCCATTGTTATCCTTTGGTGGAGTGTGGTGTAGCTCATAATTATACATTAATGTGTCTTACTTGACCTTACATTTTTTACCTTTCATTTCATTGCTCTGTCATTTCATTTGTGAACAGATTCAGAAATGCTGCGATATGCTTATGCAGAGCTAGAGGAATCCCGTGGAGCAATTCAGGTATTACCGGATAGAAATATGTGATGGAAACGATAGTGATTAATGGTATTATGTGTTGTGGAATTTTTTCATGTGTTATTTGAAAAATTAGAGTCTCAGGAAATTGTTAATTTTTACTATTCATCCTATAAATGTAAAATGCATTTCTTATTGTATGTGCATATCAATGATGCTTAGTACTAGTAATTTGTTGAAACCTTAGTACTAGTAATTCGTTGAAACCTCTCCTAAATCCTTTCTAGTTTCTTCTCAATTTGGTTTTAGAGCGGGCTTGATCTTGCTTCTGCTCTCAATATCTGGGTTTTGCCTCGTGTGAGGCAGGGCTTAAATCTGTTAATAGTCGGCCAGTTGTGTCTCTAACATCTAATCTAGTACCTTCATGGAAAAGTCTATTATTTAGGAATGTATGTATTTGGAGCCATAATAATTTTTTAGGCTTCATACTTTGGATCTAGTAAAAGGCGCCCGTATGTGTCATGATATCTTACTCATTGTTTTTTCGTCCTGTCTTCATTGGTTATTTAATATTAAGGAGTTCTTATTCGTTGTTATCTTGTTTTGTTTCAGGCTGCAAAGAAAATATATGAAAACCTTTTGGGAGACAGTGAGAATGCAACTGCACTTGCACATATTCAAGTATGTCAAATAGTTTGTTTAATATGCTCAATAGTAGTAGAAGTGTTGGATACTTTTCAAAATCTGTAAATATACTGCTGCATGGTGTGGTCCGAAATTTATGTGTTTTACTGTTTCATGCTACAGTTCATTCGTTTTCTAAGAAGAACCGAAGGTGTTGAACCAGCTAGGAAGTACTTTCTGGATGCTCGCAAATCCCCGTCGTGTACATATCATGTTTATGTGGCTTACGCGTCAGTGGCCTTTTGTCTTGACAAAGATCCCAAGGTCTTACTATTTCCTTATTTTGTGCATACTGTTATTGCATTTGGGTCTCAAAATGAATTAAAATAAGGGAACATTGCTAACTATCGTGTTTCTTGCTTGTTATTTTAAGCACTGGAGTCTTGTTTTAATGTCTATAAAATAATTCGGATTATCCATGCAGATGGCTCATAATGTTTTCGAAGCAGGATTAAAACACTTTATGCACGAGCCCGTTTATATTCTTGAGTGAGTTCTACTTTCTCCCAGCTCTGATTAATCTTGTTTTGCGTTGCTTTTTTGATGTATTATGCCAATATTGGAGTATGGAAACTTTATCGTCTCACGAGTTATGCTTTTCTTTATTCCTCTTAACAATAATTCTTTTTCAATGGAAAAAAATGGTGATTGAATATTTAATAATATTTTCATGATGTTTCAGATATGCTGATTTCTTGATACGTTTGAACGATGATCAAAATATACGTGCTTTATTTGAGAGGGCATTGAGTTCACTTCCTCTAGAGGATTCAGTTGAGGTTGGCCTTGACTCTTATTTCCTTGTTCCTTCAAAAAATATTCTGGAATCTTTGTAGTACTTGGTTGACAAGGTTATGTTCCATTTTGAGAACCAATATGTGATGCATGATTTATTTTGCCTTAAAATACAGTAACCAAGTACATGCATGGTTCATGCCAATATTTTATTAAGATTCAGTAGGTATTTAATTCGATGTTGTATAGTATTAATGTTGCTCATAATTTATGTGCTTATTCAGTTGGAAAATGTTTAGTAGTTGTTTTCTGATGTTCAATTTCATTGCAACTAATTTCACTTGTAGGTTTGGAAAAGGTTCGTTAAATTTGAGCAAACTTATGGGGATCTTGCTAGCATGCTTAAGGTAGTACTTTCTTATTCGTTTGAATACAACTTTTACCTTGCTACGTCCAGTTGTTTCTTTTGCGTCTGACTTGCTTTTTCGTAATCATTGATCATATGAAAGGAAATCCTTGATGGAAAAAATTGGGATATATGATTTGTAGAGTTTTCCATCTGTTTTACATAGATTAATATATATACTCGAACTTGAGGGAGAATATTGATTTTAGTTGTAAATTATTTATCCATGTACACAGATGGATGGTAATCATTTTTGATAACTTATCCATGTATCATATGTAGGTTGAGCAAAGAAGGAAAGAGGCATTTGGTGAAGAAGCAACAGCAGCATCGGAGAGTTCTCTGCAAGATGTTGTATCACGATATAGCTTCATGGATCTATGGCCGTGCTCTTCGAATGATCTTGATAATTTATCCCGGCAAGA

>gene17_Medtr7g064560.1
ATGTATAATGCTTTTGCAGAGACTAACACAGTATACCTCTTAGCAATTGCCTTTCAAGTTCAATTATATTTTTGCCATGTTCATATTTGTTACTATCTTTATTCCTTCTATTTTCCGACTTGTGCATTGTCCACCTTTTACTTTTTATCTGAAGATTGTATGCATATACTTTTACGCAATTCTTCATATCATAAGTTTATCCGTCTTGCAAAAATTCCCTGCTTTTTCATCTATATAGTATACTGATTGATATACTTCCTTTTTCGTGAATTTTGATATTTTCTTTTTGTTTACACAGTCGGCTGTTCATCAAAGTTTTGCAAAAGCAGACAACCTTGGTGAAATTTCTGCCAAGGCACAGGTTAGCATAAGTGTTTTTCTTTTTTGTTTACCTTTCTTTAATCTGTTTATTCGTGGATTTTATTATGAATATTTAATATATTGCAGATTCAAACAGTCTGCTTTGACATCCTTGGTCTTATGCTTGCTGCCCTTGTTAATATGTGGATTGGGAACCATCAAAGGTTGTTATTTCATCCATAATATGAAATGTTACTGTTTCTGTTTTGCTGTGAAACTGAAAGCTGACTATAGTGTATGTACCTTAAGAAATTGTGACCTTATCGTTCTAAATAAAAGAGAGAAAGAAAAAAAAAAACTAACTGTTGTTACAAGGCCACAATGTATACTATAATGGACTTTTTTTGTCATGTATAGGTGTATGATATATTTTTCATGTTGTTATTGCTTATATAATTTGACTCGTTTTCTAACTTTAGTTATATCTTGGCTTTCAAGACCACAAGCAGGTCTCCATTTCTTTGTTTATCCCCTTTTCGCTTTCATGGACCTTTTTGGGATTTATCAAGGACTAAAACATGTCCATCTGAAAACTTTGACTAAGGTAAGTTTTCTGATGGCTTTAATTATGAAGTTGTGTACAGATTTAAGATTTTTAAGTTTTATACTTAAGCGATTGAAACTGAGTGATTATGGAAGAAATGAAGTGTGGTACCCCTTCATTGTCTATTTTGTCATAAAACATCTACTATTTTATTTTTCCTTTATTTAACACACAAGTTTTGGTTTTATAGTGTAGGACTTGTTAAGAGTATGTATTTTACTGTCTTGTTGGTGCATTTTGTTTTAGGATAGGCTTGAAATCATTCTGAAAACTTGGATTGAGTTTGGATATGTGCCTTCCCCGGCAGATGTGAGCGAGAAAGAAGTAATCAACTTTATGGGAGTTAAAGGTGAAATGCTACGGTCTCTTACATTCGTGTTTGATACTTTCAATGGTGAGGTTATAGTCAACTAATAAGATTTGATTCAGGTAAAAGCTTATGGCCAGTTAGAATAGGGTGCATAAGTCCCAAGGACCAAATACCTGAGTGGTCAATGAAGACGATACAAAGCATAACTGATGAGGATTATTACTTTGTATGCATGGAGATCTTCGAAGGATTAAAAAGAACTGGCCAGGTGAGCATAATTATGAGATTATCTTGGTCACCTTCCTATAAAGTAGTTTTGTATTCTAATTGTTTTTTATTTTGCTTCTTTTTGTCTGTGGCGATTTTCTAGCTCCGTATCCTTCTTTCCATCCGTGAAGGAGCTGAATCAAAGCATATAATTATGGGTTTGTTGCAGGTGATAAGACTATTCTTCTTAATGATTTTTCAACTACTATTATCAATATTGTTATTAATGTTATTATTACTGCTAGCTAATTTGAATCCTCTCATGTTCCTTCTGTCAATGTCATATCATGTCGGAGAAAGACACAAAGTCCCAGGGTTAAACAACTTAAGTGCTAACTGTATAACTGTATGTATAAGCTGTCTGCATAACAAAAGATAAAATAAAATAAAGTCAAACTGTTTTAATATAAGGTATAAGCGATCACTCGGGAGAACCTGAATTTGAATCATGTGTGGAACAATCCTTTGCCAGACTTTGTTTACCTCCCAGCCGGACTTCGGACTATCACAGCCCTTTTCCTTGAGAACCGGAGGGTAAGACCCAAAAAAAAAAGGAAGAAGCTGTATGCCGTTTTCTTAAGCTATCCTAGGAAGCTTATGGAAATGAGCTGAAAACGGTTTATGAAAATGTCATGTTGTTTTCATAAACTTTGTCAAACAGTTTCACAAATATTTACTCCAATAGATAAGTTCAAATAAACCAATTCAACTAGGTCCAAGATCAGTTATAATGGCTAACAATTATTTTTATAGGGTCCATTAAACTTGACTTTGTATGTTTCGTTGTATCCTCCCTTTCCTCTCATGTGATAAGAGAGGGGTATATTTTTTTTTTTACATGAATCAAACAACGTCATAATATCCCATCATGAAACATGTCTAACATCAGATAATTTAACTCTAAATCATTCTCAATTAGTGAATTATCTTCCATTTGATCTTTATACTATGGGAGGGATAAAACCCTTTGGCCTGAAACCTGATTTACTTATTCTAATGATATTTTCATATGACATTTCTTTTTGAAATGTTTTTTCAATTTGTAGGCCTGCTACATCAGAAGGACTCTTCTTAAGTGGAATATTAGCAGAGGGGAAAACAATGCATCAAACTCAGCACTAGAAGATTGGTCTGTAATTGTTGAGGATGGAAAGAGGTATGCAGAGAGGGATGTAACTGATTTGATTGAACAAATGGTGGGAATGGGTTGGGTGGTGAAGAACATTTTATTGTCAAAGCAAGAACAGGCAAGATACAGTTTTGTGTATGATTAA

>gene18_Medtr7g064580.1
ATGGCTGAGGTATGTGACACATCAATGATACTTGCGGTGTTTTTATTTATCATGAGTCCTGACATTTAATTACTTTAATTGATTGCAGGAGGGTTACAGGGTTACTCTTAATGTTTATGATCTAAGCCAAGGACTTGCTCGACAGCTTTCAACGTCGTTTTTGGGGAAAGCTATTGAAGGGATATGGTGAGTGTTTTTTCCCCTTTGTTTTAGGTCCATGGTATAATGTTCATGATCTAATGGCTTAATTAGTTGTTTTATTTTAGAATTATGGATTAGATGGTTGTTTTATGTTTATGTTGTGTTGAATGAATGGAATTGACTTGGAACATTTGAACTATAAGGGACTGACACAGACACAGAGCACATACACAACACCGACACATTGGCATTGATAGTAACTTGAATAATGGAGGAAGTTGAATGTAACTGCATGTGTTAGTATCGTGAACATTGGCACGTGTCAGACACTGAACCCACCTTTAATCTGTAGTGTCGGTGCTAGATAGCTTTTAATTACTATAGGTTAATCATAGGTTTGTTTCTTTCGTCTGGTATCTTGAAGGTACATGCCAAAATCTTGGTTGTGCTATTTTTTGTTGGCATATTGAACGGTGGTGTCAATGGAAGATCGTAGAAGATAGTGGTATATTCACATTCTACTAATTATTTGACAAAATTTTGTACTAAATTGAGTATTGCGGGAGAATAGCAATTTGTTTAATTTCTATCAATATGATGGTTCTATAGTGTTAATACTATTTGATAACAATGATATTGAAAGGTTACATTTTTTTATAATTTCTGATATTGTTTTTATGCTTCAGGCACACAGGAATTGTGGTTTATGGCAATGAGTACTTCTTTGGTGGTGGCATACAACACTTGCCTGCTGGATCAACACCATACGGAACTCCACTCAAAGTGGTAGAGTTAGGAGTTACTCATGTTCCAAAGGACGTGTTTGAAATGTATTTGCAGGAAATCAATCCGCGGTACTTGCCTGAAACCTATAGTTTGCTTACTCACAACTGCAACAACTTCAGCAACGAAGTTGCTCAATTTTTGGTTGGTGCTACGATTCCTGATTATATTCTTCAGCTCCCTAATGAAGTTATGAGCAGCCCAATGGGTTCTCTTTTCTGTAAGTTATCATCTACAACACTTCACTCAAATCAGAAACTCTTCTTAGCTTGTAGACAGGGTTATGCTTTAGTATGTATAATATTTTGATATATTAGTAACAAAATACATTCAATCAAATCTTTATGGCATGTAGAAACTATTTAACCAATAACCATAGACAATTTAGAAATACTTTTTATAGGCATTTTCATCTAAATATTGTATGCTTTTGTTTCAAAATATATTTTTTTGTCTAATTAGAGTTCCGCATAGTATGCGACAACTGCTCTAGGACCTCTCGAGCCATGCTGTATATGTCCAATATGGCCGTGAGGGGGTATGTGACGAGTCCTACATTGATGACACATGGCCGGATAATGAGTTTTTAAGTAGGAGACATCTATATCTTACAAGTCGTTTTTATAGTGCTGAAATTCACCCACCCTTTCAAATATCCACTAGTGTCATCAGACAAGTCTAAATAAGTCATTATTAATACATCCTTAGCTTTTCTACTTAACCTTGCAGTTGCAGCAATTCGCTTGCATATTACAAGTAATTTTCAAACTACATTTGTTACTGTCTAAATTGAATATTTAATGTTCATGAATGTTTGTTCTGGTTAATACTGTAATTAATTACTTACGTCTATATCTTCAATTTGACAGTGCCAATGATTCAGAATTTAGAGACAACATTAAAATCCGGCGGAGTTCCACAAGTACCACAATTCAGGCCTACCACAGTGAGTCCTGCTTCAAATTTTGCCTCAGTCACCACCCAAAAGAGTTCAACTGCACCTAACTCATCCACAGAGAAAAAGGCTATTCCCAGTAAGGAAGTAGCAAAAGGCAAAGAAGAAGATAAGAAGACAGAAAATGCAGTGTCAGCTTCTGAAAAAGCAGCAGCAGCATCAAATGGTGTTGTAAAGGATCCTTTAGGTGATGCAAGGAGCAAGGTTCAAGATGAGATAATCAAAGAGTTTGCTGCAATAATGGCAACTGGGACAATGCGTGCTAGTGAAGCTGCAGCACTTGCTACTAGAAGAGTTATGGAAAGACATGGTCAGATGTCTGTGTCACAGAGTTAA

>gene19_Medtr8g083970.1
ATATGTACCATCTTTTATACCGCCTCCATTGGCAACCAAGGGGAAAGAATCTGAAAAGAAAGTCAGTATCATAATTGAGGCTATGATCTCTGTTTTTATTTTCAATGTTGAGATGTATCTAGATCTAATGTTTGTGCGTTGTACATTTCAGAAAGAGGAAGAAAAGCCAAAGGAAAAAGAGAAAGGAAAGTCAAGGAACATTGATCATTTTATGGAGGAGCTAAAGCAAGAGCAAGAGATGAGGGAGAGACGAAATCAAGACCGTGAACAATGGCGTGATGGGCGTATTGGAGAGCATTCTATTGTTAGTGATACCTTTTCTTACTTGTTTGCATGCTTCTTATAGGTGGCTTGGTTTTGGATTTTGGTCCTTCTATCTTTAAATGCACAAAACTTGTTTATTGCTTGTACGTTTCTCTTTTAGTCAATGTAGAGTGCTGTTGGATAAGACTAAACTTTATTATGTGGTAAATGTATCATAGAATTTCATTTTTATTTGCTCTCTTTTGCCTGTTTTGATTTTGTGCATTACAAATATGACTTGGCGTACTTTATAATCTACATAGCAAAAATAATTACTGGTATATGTCTATTCTTGATTTTGGTTTATTCCTTTGTATTCAATAAATTTATGAAGCAGTTCTGCTGATAGTTTTCCCTCTTATCAACAGTCCAGTCGTTTTGATGAACTACCTGACGATTTTGATCCAAGTGGAAAGCTTCCAGGATCATTTGATGACGGTGATCCACAAACTACAAATCTTTACGTTGGAAATCTCTCACCCCAGGTTTGACGGTCTTCTCAATGAATAAGATTTGTTGTTCTTTGAGAATTAAGGCGTGTAATCTCATGTTGCCATAATCACAATTTTAGGTTGATGAAAACTTTCTTCTGCGCACTTTTGGAAGATTTGGACCTATTGCTAGTGTGAAGATAATGTGGCCTCGAACAGAGGAGGAGCGAAGGCGGCAAAGAAACTGTGGTTTTGTTGCATTCATGAACAGAGCTGATGGACAGGCTGCAAAAGACGAAATGCAAGGTCTGTTTTCTTTTATATCTTAAACCAGAAATATGCTATGCTTAACTTCTTCAAACTTTAATTTTAAATGAATATTACTTTTATCTTCAAATGATATCAGTTGAGATCTTTGAGAAGTATAAGATGAAATGATTCTGAATATGCTGAAGTGATTGATCACTCAGATGTCATATTTTATATATCAAGTTTACAAGGCCAATAAATTCTAGATAAAATTACAAAGTGATAACTCTATTCCTTTAGGTGCATTAATCCACTCTATTTGTATACAAAGAATCTAAGCCAAGTGGGACATTAATCTGAGTTTATGCTTTGTGCAGGAGTCGTGGTTTATGAGTACGAATTGAAAATTGGATGGGGAAAGTCAGTTGCCCTCCCATCACAAGCATTACCTGCACCTCCACCAGGGCATATGGCCATCAGGAGTAAGGAGGTATTGTTTATTACTATTATTATTATTTTTTTATTTATTTTTAAAGAGTTGATCCAAACAACTTATGAGCATTATAATTACAATTTGGGAACAATTACCCTTCAGTAGTTATTTTTCCCTCATTATAATAATTCATATTCTGAAACAACAATAACCCCCCTCCAAAGAAAAAAACACGGAAAAAAATTGTTCATCGTATCTACCGAATTTCCCCCCAAGTATGAGGATTACTAGAAATGATTTCCATATTGTATTTTTCAACATATTAAATATAAAGGAAACCTTGCAAAACAGGATGTTCGACTCTTCCTTGGACCTATGCATAATAAGAGCTTTATGTCATCGACCTACCTTTCTGATTTACATATAAAAATGTTTTACTTTATTTGCAGGGTAACACTGTTATCTTGTCTGGCCCATCAGGTCCACCAGTAACATCAGTGCCTAGTCAGAACTCTGAACTGGTAAGTTATTTGCTTTTGCTTCTCGTAATTTGTTTAAATTAATACCTACTTGTATCGTCATATCGTGATCAGAAATCATTAAACTGGTAAATTTATGTGAAACACAAATTTAATATGTATCAATGCACTTAGTTTTTTTTTAAAATACTTAAATTTACATCTATTTATCTTTCATATAAACTTTCGTCTTTTGCAATGTTGTTTGTTTATGGATAACTATCCTCTAATTTCCTAATGGCAGATTTTTTTTATAAGTATAAAAAAATTACATAAAATACCAGAGGGTGAAAATACGTGAAGCTTATACTTACTCTCATTCCTTATATAGTGGTTCTTACCCTTAATCTATCGGCTGTAACTTTTGCTAGGTTCTTACTCCTAATGTTCCTGATATAATGGTTACACCTCCTGAGGATGAACATCTAAAGCATGTAATTGATACAATGGCTCTGTATGTATTGGACGGAGGATGTGCTTTTGAACAGGCTATTATGGAGAGGGGTCGTGGCAACCCTCTTTTCAATTTCTTGTTTGTTCTTGGCTCGAAGGAGCATACCTATTATGTTTGGAGGCTCTATTCATTTGCTCAG

>gene20_Medtr8g084020.1
TGGTCCAAATATGAGCTAAGAGAGAGGGATATAAGACAAGGAATTGATCTAGCAACCACATTGGAGAGGATAGAAAAGAATTTTGTGATTTCTGATCCTAGACTTCCAGATTGTCCAATTGTAAGATTAATTAATGACATTTTTATTTTATTGAGAGCAATTGGTGCTTTCTTCCCTTGAAAATGAAAATTCTTTGTCTTAGAAGCATACTTTATTATATTTCACCTAATACATATTAAACTTCTAAGTTTAACATATATACATAAAAGATTATTATCATGTATATAGAGTATGAAACTTGTCAAGTGTGATGATATAATACCTCGAGTTATTATTCTTGGTTTCTTTGCAGATATTTGCATCAGACAGCTTTCTCGAGCTTACAGAATATACACGAGAAGAAATTTTGGGTCGAAACTGTCGGTATAAGTTATACTATATATTCATGCATTTTTTTTCCTTGTAGAATTTCTGATTATATACACTTGTGACTTGTAAATTGACCACTTTACAAAAAGTGTGTTCCCTTTCAAAAAAAAAAATCAGCAATCATAAAGAGTATATTCTAAAGAGTGTGTTGCAGTATTTCTCATTTTTAAAATTAATGTTGAAATTCTTTGGAGGATCAAAGTTATGATACTTGCATTATTGAGAAACAAAAGCAATGACTGGAATCTTTTGAGGACCAGTGATGATGCTTGTATCTTTGAGAACAAGCATAGTTGTTTTCTCATATTTTCTCTCTGTCTGTGGCTTTCTATTTTATGATGGATAGATAGTCTGTAAAGTTAAGCGTTTTTGGTTATTTATGGTAACGAATGGTAAATTTTTCATGGTTAAGATATAATGTCCTAAAAGTCCTGTCTCTTATTCACTTAGATTGACATCTACTTCACATAATTTATAGGTTTCTTCAAGGACCAGAAACAGACCAAGCAACTGTCAATAGGATTAGAGATGCTATCAAAGATCAGAGGGAAATCACAGTTCAGCTGATCAACTATACAAAAAGTGGTAAGTTATTGGTCAAACTAGAGTATCTACACTCGCAACTGCGATGTAAAACCGAGGATAAGTCAAACTATTGAGCATCAACACTTCTGACTCTATTTCCTCATTGGAGGATGAATTATCCTCTTCCAAAGTTTTAAATCGCGGTCGCAGAAAAATATTTTGTGACTAAATGTGGCCTCAATCACAGTTGTGTTTCAGTCGAAAAGACATTAAAAACCCTGATGTTGCAGCCCAAATCATGGTCGCTGTCCTTTTTCTTAAACACTGCTACCTTCTAATTATTCATCTCTTTTCTCCGATGTAAATTTCCAATTATCAAAATAAAGAAAAAATGTTGTACTTTCGACTAAGACTAAAAGGATGTAATAATGTGGCAACTATGGCTCTATCTGGATATTGTGTTTTTGGCTTTCAAATTGAGCATCATTTTGTTATTGATAAGATGAGCCCTTCTGATTTATAATTTGTAGGAAAGAAATTCTGGAATTTGTTTCACTTGCAACCTATGCGTGACCAAAAGGTGATTAAAATACTCTATTATTCTCCTAGAACAGAATTAACTTGAACCATTAAAAGTTAATATCTATTTATTTATTAATATAGAGTGTTAATTTTAATGATTTTATGCTTAGGGTGAACTTCAATACTTCATTGGTGTACAATTAGATGGAAGTGATCATTTAGAACCTTTAAGAAACCGCCTGTCCGAGGGTTCTGAGATACAAAGTGCTAAATTGGTAAGTGTTATGAATCTCTTTCTTATAAGTATTTATCTTTGAATTCACCTTGAGTTAGATATGTTGACTAATTTGAACTTATGTACGAACGTAAAAGCTTGGGAGAACTTATGAAAACAATGTATAACATGTTTAGAATACAATAATGTATCATGGCACTATTCACATAATTTATGTTACCAGGTGAAAGCCACTGCAGAAAATGTTGATGGAGCTGTTAGAGAACTTCCTGATGCCAATTTGGTAAGGTATTCCTTTTGGGTTATAAATAAAATAGTATATATTGTTTCATATTTTTATGTAAAAAAATAGATTATGATTGATTTTGTACTTATTTGGTTACAGAGACCAGAAGATTTGTGGGCAATTCATTCTCAAGCAGTTTCCCCAAGACCACACAAAAGGGACAATCCTTCTTGGGTAGCTATTCAAAAGGTACCAATTTATTTGTTTCACTTCCTTTGTGGTGAAGTTTATACAAATAATATATACTTCCTTTTTCTATATCTAGATTAAAAAAGTCATATATATTTTGTAATTAATATTCTTATACGTATGTTGCATACAATTTGTCAAAAAAAAAAAAGGTAAGTTATTTACATCAACATTGTGTGGAATAAATGTGCAAAATACTTTTCATCTACATAATTGTTATGTAAAATGTGTAAATAATCAATTTAATTAATTTGTTTAATGACATTCGTTTAGATAACTGCAAGAGGAGAGAAAATTGGGCTTCATCATTTTTCTCCCATAAGGCCCTTGGGTTGTGGAGATACTGGCAGGTAA

>gene21Medtr8g084050.1
GTTGTCCCTCATATTACTGATGCTATTCAAGATTGGATAGAAAGGGTGGCCCACATACCAGTGGATGGAAAAGAAGGTCCAGCTGATGTATGTGTCATAGAATTGGGTGGAACCATAGGTACAATCTTGAAAACATTCCTCAGGCTTCTTCATGGTTAGAATTAGATGGATTGTTAGTTTCTATTGTTTTATAATTTGAATTTAAATTCTTCTGGATGCAGGTGATATTGAGTCCATGCCTTTTATTCAAGCATTAGGACATTTCTCATATAGAGTAGGTGAGAATACTTTTTTTATTTACAAAGTTTGCCCTTTGGTTTTAAATTGTTGTAGCCGCAACAGCGTTTGCAACGGAAGCCTTTTTATTGCGATGGCCTTGCAGAGACTTCTAAAACTGTTATTGTGGCTGCAATTTTAGTTGTGGACCACAATTAAAAACTTACATGTCCTTTTTATAGTTTTTTATTTTTTTTTTATGGAGAGGCTGTTTTTCTAGTTGTTACATGATATATGTTCATTTGCAGGTGCTAACAACTTTTGCTTGGTTCATGTCAGCCTTGTTCCTGTTTTAAATGTTGTTGGTGAACAAGTAATGTTTTACAACTCTAAATGGCCTTTGAGATCTATGTAAAAAATGATTTTTATTTCATCTAACATATAAAATAACCTTTTCATGTTCAGAAAACAAAACCAACACAGCATAGTGTGAGAGGACTTAGAAGCCAAGGACTGACTCCACAAATCTTGGCTTGCCGCAGCACAATGGTTACTCTCTCTCTCTCTCTATATATATATATATATATATATATATATATATATATATATATATATTATATATATGTCAACAAATGTGCAGAATATAACACACAAGGCACCACATACACTTCATATTGAAAAATGTTCGTGTGTCCATTACAACGCTGACACATTTGATTACATTTATACACTTTTATTTTCTCCAATTATTATCAGTGTATACGTGTCAGTATCATGTCTCTGTCAGTGCTTCATAGCATTATAGTATATGCACAAAAGGAACACAAATGCATGCTGCAATGCAATCATACTATTCTTGACTGGAACTTTTTAGTATAGGATTCTAAAACTTAGTTGTTTCTCAGGTACTGGATGAGAATGCAAAGGCGAAACTTTCTCAATTTTGCCTGCTTCCGGTATGTTTTCGTAATGATATATATGTACAAGTTCAAATGATTTGTGATTTGCAAGAGTTTTCTCTACTAAAGTTGCATTATGTTTTCAGGGGGAAAATATAATTACTCTTTATGATGTTCCCAACATATGGCACATTCCTTTGCTTTTAAGAGTAAGTTTTCCTACAAAACTGCTGAACTATAAAATCATCTTATCTGTAGGTACCTTTTCTTACAAATTATTTTCCTCTGGTCTATAGGATCAGAAGGCTCATGAAGCTATATTTAAAGTGCTGAACATTAAAGGGTTAGTCTCACTAACTCCCTGAATTTTTTCTATTTCATGGACTCGATGAATATCAACAATTTTTTATCTCTTATTTTTCTGAAAGGCTGGTTTTTTATTGTATCTACAGTATGACACAAGAGCCTAATTTAGAGGAATGGACTTGTAGAGCTGAATCTTGTGATTTGCTTCATGAACCAGTGAGTGATCAAAATCCAATTTTAATTTTATTATTATACTTGATTATTGTAAATATTTATATTTTTATTCCTTGAAAATGGCAGGTTCGTATAGCGTTAGTCGGGAAATATACATGTCTTTCTGATTCCTACCTCTCAGTTACAAAGGTGACGTTAGCTTAAACTTTATGGCTGCATTAATCTTATAGCTTCCTGAGTTTTTTTTAAAGAGTGAAATATATATTTTAGGCTTTTCTCTGAGCCTAACTTCCTAACATGCTTACTTGCATATGTCGGTCTCCTTCCTGAAGTACATGTGCTTGTTTTTTTGTTACTTACATATGTTGATACATTTAATATTTGATATCAGGCCTTGGTTCATGCTTCTGTTAGTTGCCAAAAGAAACTTACCGTGGATTGGATTTCAGCTACCAACCTCGAAGATGCAACTGCAAAAGAG

>gene22_Medtr3g010000.1
CTACTATATTGTTGCAAGTGCGAGGTTTGTGAATGAATCATTATGGCAGAAGGTTACAGGTGTTGCTGTTTTACACTACTCAAATTCCAAGGGTGGAGTATCTGGTCCTCTGCCACCACCACCGGATGATTTTTATAACAAGGGCGCATCAATGAACCAAGCAAGAAGTATCAGGTTTGTTTCTTAGAATCTGATGTCATAGAGGATTATATCGCATGGAATATAGTTCAATATTTCATTATTTTTTAAGTATTTTTTGGATCTTTTTGGGTGATAACAATTTCCCTTGTGAGGTTGACAACTTCATTAACATATTGGCATGCTTCGCTTCTACATTGATACCTTTTTCAGCAGTGTTGTTAAATAGGCAACGAGATAGCGGAATTCGAACAAATTGTTATTTTGTAAAAAATATTGTCAATTAGTGACCCTAGCGTCTATATAACAATGTAACAGATTTTGAACAAACCGCTATTTTATGCGACTGACAACACTGATTTGCAAGAGTTAAGTGACAACTCACGTTGGTTGATGGAGTGTAAAATATAAATGTGGAGAGTTTTGCTAAAAAGATTATGGCATCTTGTTATATTTAGTTCTAATGACTCGGAATGATCAAGGGAAAAGCTATATGTTTTCTGTATTTTGTTGTTATATTTTGTAGCACCTTGATGTTTTCCCTTATCAGCTGGCTAATATGCATTGTTTTTTACATAATGATGTTGAGTAGGCTAAACACATCTGCAAGTGGAGCTCGTCCTAACCCTCAAGGGTCCTTTCGGTACGGCTCAATCAACATTACGGATACTTACTTGTTAAAGGTTACAGCACCAGTGGCGATCAACGGCACAACTCGAGCTGCAATTAACGGAATCTCATTTCTAAAACCCGACGTTCCGTTTCGGCTCGCTGACAACAATCAACTAAGAGGAATTTATAAGCTTGATTTTCCAAGTAAGCCGATGAACAGAACACCAGTTATTGATAGATCAATCATCAATGCTACATATAAAGGGTTCATTGAGATTGTGTTGCAAAACAATGACTCCTCTGTTCAAAACTTTCATCTGGATGGGTACTCATTTTTCGTTGTTGGGTAAGAATCAACACCTTTCACTTTCTCTTGTTATTAATTACAATATTGTTTAATGATCACATTTGTAACAATTGATTTCTTGGATTTAGGATGGACTATGGTGATTGGTCCGAAAATTCAAGAAACTCTTACAATAGGTGGGATGCAATATCTCGCAGCACAACTCAGGTGTGTGATCTTCTTCTTCTTCTTCTTATTATTATTTTATTTGTTAAATTGTATCAGTTCTTTGATTGAAAGTTTTGCTCTAAATTTTGTAATATTGAAAAGTGACAACTAGCTAGATTTTCTAATGATTTTAATTTAGGGCCTGTTTGCTACGAACATTTTTCATGGTTTAAAAGATTTATATAGGAAACAAAAATCTTCTCCACAAATTGTTTCTCAAAATGGAAACAAAAAGTGTTTACTCTAACGAAAGAGTACCTTAGGTTTTTTTCAAATGATTTGTACATGTTAGCAAGCTTATGCATGGAGACATGTGCTTTTTAAAATATATTAGGGACATAATTTTTTCTTGTTAATTAAATGGCACTACTATGTAATGAAAAAGTTACAAGCATTTGATCTAAAGTTAGACCTAATACATAAACACCTTTGAAGGGAGTATTTTACAATTGTTCAATTCATAGGGGACTCAATCAATCATTTGACTATTTTACCACTATAACAGGTTTTTCCTGGAGGATGGACAGCAATCCTGGTGTCTCTAGACAATGTTGGATCTTGGAATCTGAGAGCAGAAAATCTGGACAGGTGGTACCTAGGTCAAGAAACTTATCTGAGGATTGTCAATCCTGAAGAAGCCGGCGACACAGAGACTGGTGCACCAGAAAATGTTCTATATTGCGGCCCTCTAAAATACAAACAAAAGTAACATCTCATTTTTCCATTGACAGTGTTTTTGTACCCGATTTTTCCATTGACGCTGTACAAAACAAGCCTATTTTTTTAATTTTTACTTTTTTTATACCTGCAGAAAGCAGACACCTTCTTCATCGTCTGCAGATTCTTCTTTGGGAAGTGGCTTCCTTTTCACATTGTTCATGGGAATTCTTGTGATTTTCACATCTAGCTAA

>gene23_Medtr3g009920.1
GATGTTCGTTCTAATGGTTGGCTTGATGCAATGAGATCATCGTCTCCTACTCACAAGAAAATATCTATGGATATTGGTCATGGTGTTGCATCTTCTGAAGCTGATGCTGCTTATTTAACCTGGCTGGTATGAAACACATACTAGTACTAACTCTATGTAATTTGTTGTGGAAGTTCGGTTTGCGCAGTTTCCTTATTCGTTTCCTCTTTTATAATTTTTGCAGCTAGAGTTTCCATCAGCAATTGGGGCCTTCGAACAAATTACTAATCTTGCTAAAGGCAAGAAAATAGCACTGTTTCTTGATTACGATGGGACTCTTTCGCCAATTGTTGACAATCCTGAGCGTGCTTTCATGTCCGAAAACGTATGTAATATTTTGCAAAGGCGAATGCTTACAATAAATTTTCTAACTTTGTAAAAAGAGTGTGTTTCTAGCATTATTTTTCTTCTCTTGTTTTGATTTAACTGATTCTGATCATGTAACATCTGCAGATGCGTGCTGCGGTGAAAAATGTGGCAGAATATTTTCCAACTGCAATAATTAGCGGAAGAAGTCGTGAAAAGGTAGCTGAAGAATTCTACTATGAAATAAAACTGTTATCTTGTACTTCATTTTTCTCTTTTATGCTTACTAACACCTGCATATCGAGAAATGTAAATGACAAACTTCCATGTTTGTACTAGCTCAGTGGTAAGAGCTCGACCTTGTAACCTCAAGGGACAGAGTTCAAATCCCCTCTGGTACAGTTGAAAAAAGACCATTAGTGTCACTTTACTTGTAAAAAAATGTTCGTGTTAGGTTTTGATTCCAAACATTGTTGCACCTTATTTCTTCAGGTACATGAATTTGTTGGATTAACAGATCTCCATTATGCTGGTAGTCATGGAATGGACATAATTGGTCCTCTTAGACAGTCTATATCTGATAATCACCCTAACTGCATTAGGTCTACTGATAAGAAGGTACCAGTTTTTAATTCATCGTTTCTATCTAGCATATGTTTCTGATATTACTTCACTTTGTCTATCTAGTTCTAGAAGTATCTTTCTAAAGGGTCCCTATATTGATTTATAATCTTCTAAAATTACAGGGTAAGGAAGTTAATTTATTCCAACCTGCTGCTGAATTCCTGCCTATGATCGATGAGGTATGCATAACGTATATATGAAAAATACTTCAATTCAATCACCTATCAATTTTTATTCTAGATTGAAATACGTTGTTATCCTAGCCTGTGTAGCACCACCGGCATTTCACATCACAGGCCAGTCTGGTGTCCAACACCGACAGATGTATTTACATTGAAATATTTCATTTTCTCAAGTTATTATTGGTGTCAGCATGTCCTTCTTACTGTTAGTGCCGTGCTCGGCGTCTATGTTAGTGCTTCATAGATCATGACTGGCTCATGTTTATGCAGGTCCGTAAGTTGCTCACTGAGTCTACAAAAGACATCAAAGGAGCAAAAATTGAGAACAACAAGTTTTGTGTGTCTGTACATTATCGTAATGTAGAGGAGGAGGTACTGTCTACTACTCCATTCCTTCCTTTTTGGTTCTCGCTCATGTATAAAGTTGCATTGAACTTTGAAAACGACAAAAACATAGGAACAAATTTTTTATACATGAGCGAGAACCAATATTGTTTTGTCAATGAATCGGTAGTTTTTCTGCGTAAAATGATTTCATTTTTAACCAACTTATCACACATTTCATCATGGTTATTGTGTTGTTTCCTCTTAATTTAGTTTCACTTTCATATAATGTACAGAGTTGGGATTTGGTGGCTCAACGCGTTTTTGATATTATGAAGGACTATCCACATTTACGATTAACTCATGGTCGGAAGGTACTATTTCAGTTCTAGACCTAGAATTTTCTACTCATTTTACAAGAGACATAACTTGTTACAAAACTTTAGTAGTTTAGGTTCACTAATTTCCATGTTCCTTTTAAGAGACATATCTGTTATTCAACTTGGTAACATATGTTTACCGATAATGTTCAGGTTTTAGAGGTTCGACCAGTGATTGACTGGGATAAGGGAAAAGCTGTTACATTTTTGCTTGAATCACTTGGTGAGTTAATTTGTTGATTATGTAATGGTTAGTTTGCGTGTATTCAAGGATCAGAAATTTGTATTGCAGTAACTGACACTAGACATGTTTTCATTTAGGACTTAACGACGACGATGATGTGCTAGCTATATATATTGGTGATGATCGGACTGATGAAGATGCATTTAAGGTTATTATGATGCTATACTTAAATTGAATGTTCATTGATTTTTCTTTTCCTTACTTTATATAACTGATATAAAATGAACTGTAACAGGTTTTGAGTGAGGTTAATAAAGGCTTTGGAATCTTAGTCTCTTCCGCTCCTAAAGAAAGCAACGCGGTTTACTCTCTTTGTGATCCTTCAGAGGTAATTCTTATGGTTGTAATTTAGTTTATATGATTCCTTTGACAGTTTTGTTGCAATTTTGTACTTTGGAATAATGTTTGCATCATTAGGGCCTTGTTTGGATAAACAACTTATTTAAAGTCAAACTTGTGGCATATGCAGGTCATGGAATTTCTCAAGTCACTTGTGGTATGGAAATCAAGCTCTACAGTATAA

>gene24_Medtr5g091180.1
TGCTGGTATGGTGGGAGAGAGTTTTGGTTCTGTTGGATCTCTTGCTGTTAAGATTTGTGTTATTACCACTAATCTTGGTGTTCTTATCGTCTATTTCATTATTCTTGGTACGTTTTTCTTCGACTTTAGTCTAAATTAAATTAGCATAAAGTTTGTCATCATTCTTCATTTGTTTATATAGTTTTTTCATATAATTGTAAAGTACATGAATATATGTTAGTTTAAGTTTTGCACCTTAATTTTAACTGGTTAGGATTTTCCAATTATATATACTTTGAGTAAACCACTAAACTACTCTAAACATGGTAGAACATTCTCAAATGGGTTGTTAATTATATTAAACTATTAAATACTTAACTTGATTCTCATATTTAACTACTAATCAATTAAGTCCTATATTTTAAGGACACCGGATTCACTGTCATAGGTAGTTCACACAATTTCATGTTGTAATGAATCTCAGCCGTTGATTTGAGAACCAATGATTCAGATTTTAAATTTGATGTTACGCAGTAATACGATCCCAGCCACCGATTTAAGAACAAACAGTCCTAATCTTTTACAACGTTCTTCTGTTTTCAATTCAATAATTTAACCATTTACTATCAATTTAGTACCAATATTTAAGGACGTACTACCAATTTAGCCCATGTCATCAAAAATATTTTTTTTTTTAGGGGTTCTAGATCATCAATTATATAAGTTATTTATATGCTTGTTGATGTTATAGACAAACATGTGATTATAATGTAAAATATGACAAATGGATTCTTGGCATTAGTTGTCAGGATAGGCTGGGCCAATCTATTCTTGTTCAAAAAAAATAATTGGTACAAGTCCATTATTGTACCTGTTATTATAGACTTATTTTAAGTACAATATGACATTTTTAAAGTTTGGTAAAACATATATTGGATTAGTTAAAGGTCTATTCTGTATTTATATTTTTAATATAATATTTGGACTGAACCAGTGACTTTGCTTTAATAGGAGATGTGCTATGTGGAAATGAGTTCAATGGTGACACACATTTAGGTATTCTACAGCAATGGTTTGGTATCCACTGGTGGACATGTCGTGCTTTTGCTCTTCTTACAGTTGCACTTTTCATAATGCTTCCCCTAGTTATGTTACGCCGTGTAGGTACAGGCATTTAATTAATTTTCCAAGTTATTAAACTCTTCATCTTATCTTAATCAAGTAGCATTAATTCAGAGCAATTCTTTTTTTAACAGATTCACTCAAGTATAGTTCTGCTTTATCAATCCTACTAGCATTGGTTTTTGTTGTAATATGCTCCTCAATGGCATTACATGCATTATGGTCCGGGAAAACTCAGTCTGTGAGAATACTACCCGATTTCTCTCAAGTCACTGCCCTCGATCTTTTCACCACTGTCCCCATTTTTGTCACAGGGTTTGGATTTCATGTCAATGGTTAGTTTCATGACATCAATATTATCACACTACATGTGCCATATGATTATAGCATAAAAATATACCATTTAACATCAATGTTTAAATATAATTTTAGTCCTATAAACATATCAATTTTTGTTTTTGTCCCTAAAATAATTTCCTTTAAACTTTTAACTCTACATATTTCCGGTTACCCTCATCGCTTAACTATTGTTACATCTGTTTAACAGAAGAAGAGTGAAAGAATGTGCAGTAAAAAATTTCTTTATAATTTTAAACTTACAAATGATTTATTATTGCAGTTCATCCCATTAGAGCAGAGCTTGTAAAACCAACAGACATGAGTATTGCCGTTCGACTTTCATTGTTAATATGCGTAGCCATTTACTTTGCTATCGGGTTCTTTGGATACCTATTGTTCGGGGAGTCGATCATGCCAGATGTATTGATAAACTTCGACCAAAACTCCGATTCAAGCATCGGTCGATTGCTTGACGATGTTGTTCGGCTAAGCTACGCGCTCCATCTTGCACTTGTGTTCCCTATCATGAACTATTCCTTGAGGGCCAACATAGACGAACTATTATTCTCAAAGAAAAATAAGCCTCCTTTGGCCTTGGATACCCCTAGATTTGTGTCACTCACTCTTGTTTTGCTAGCATTCACATATTTGTTAGCTGTGGCCATTCCAAATGTTTGGTACTTTTTTCAGTTTTTGGGATCCACTACCATTCCTTGCCTCTCATTCCTCTTCCCTGCTGCAATCATTCTAAGGTATTTTATCAATTCGTCACCTCTTTTATATGAATTTGATTAATTGATCTAGAAATATTGAGCAAATGATCGAAATGGTTCTCGACTTTGCAAGAATGTGACAAGTCAATCGCTAAGACAAATTAATATTTGAAAGATCGTTAGGTATTGCCGTTTATCATCATTTCAGTCATATAGATTATATTGAAAAAAAATCTAACTTGTCACACGATTTGCAAAAACGGGGATTCTTAATAATATTTAGTCTTAGTTTTAAACCAAGATAATTTTGATGATTTATTTTATAAATATTTGATTTCTAACTCTTGTCCTAATATTTTTTGGGCACAGGGATAGGCATGACATATCAAAAACAAAAGATCAAGTAATAGCAATAGTGGTGATCATTTTGGCTGTTGGGACAAGTGGAATTGCTATATGGACCAATTTGTATGGTTCTTCTAGTGCTTGA

>gene25Medtr5g091210.1
ATCTTGCGGTAAAGAAGAAGATTGAAAAACATAGAGAAAAAGTGCTTCATGTTGATAGCATACTACAGAAAAACCAGTTTGTTAAGCCAGTGCCTTCTTCCACTCTAAAGAAACATGCGAAAAACCGTAAAGTGGTGTCCAAAAGTTTAGTTGCCAATGAAAATAGTCACAAGGTCAGTAAATTGTTATTCAATGCATAAACCTAAATAATAATATGCTTAGTTGCAAACATATTTGTTTTATTGATGTTTTCTGTAATAATCTATATCAGGAGGGTTCTGTGTTAGATTCGGACGTGTTTGATATGTGGGGTGATAAAGGTACTTACTCTAAAGCATTTAGTATCCATTTTGGTTATTATAATTTAATGGGATGTTAACATTAGGATTCTTTTATATTGTCATGCAGACGCAGATGAAGGCAACAAGAAAGTGAAAAAGGTACAATTTTTTTTGCATAGCGGTTTCTATCTAGTGTTTCTTCTTCCATTTTATTGTTGCTGCACATTCAGTATTTCAGTTGATATTGATAATATGATTGCTGACTGCTTCACAGTTGTCCAAGCCTACTCATATTCCAGCTGTCGAGGTTGATCCTCCAGGATGCTCATTTAATCCCACACATGAAAGTCATCAGGTAGTTTTTGGAGATATTACGTGTTCCTCTGCTGTTAGCGATGTTGTTCATGTTATGATTTATGATGAAGAATTTTAAGAACTTTATTGTTTAACCAGGATACACTAGCTACTGCTGTTGCGGAAGAAATGATTAAAGTCTACAGAAATGAATTGGGCCCTGAACCAGTGCCTTTAACTGTTCCTGCTGGAGAAGCTATTTCTGAAGAAGATGTGAGTTTCATTGTTTTCATATATGTGATATGTAGCTACTGTAACTATGAATTTGTTTCCATATTTATGAAGCTTTTGATATGTTAATTTATACGTCTTGAGTCTCTATTCGTGCTTATTCAATAACCTTGCTTTTTTGGCCAGATGTATTTTCTTGATGTGGAGAAGAGTGACGATGATGAAAGTAATCACGAAGATGATGGTGAAAATGAAGATGATGCGTCAGAGAAAAAGTAAGCTATCATTAACTTAGTTAGCTTCTTTTAGTTAAAATACTTTCTTTTTTGCCAGTGTACATTACCAATCAGGTCATATAAATTACATTCCATTTCTTTCCTGCTCAAGTTTTCATGTATAATTTGAATTCAGACATGCAAATGCACGTTGATAGCTAATGAAGGCTAAATTAAGCTTCTTAGATGTATAAATTTTTATTTTTATGGAGACCACATGGCCGGTATTCTGCAGCCTATTTTTTTCTATACCCAATAATGTCTAAATATCTGATGTATTTGTATTGTTTGAATCACTATTTGACAGGCCCATTAAAACAAAGAAAGTGACTAGAGTTGAGTTGAATAAGAGAATTCGGCGCAGAGAACAATTGAAAAAAGAAGCCGAATCAAAAAAGAAGAAGAATTTCTCAAAAGAAATTGATAGGTAATATGACCATTCTCTCATCCTCCCTCGTTTATCTTTCTACTAAAATAAAAGATGATTTTTAAGCATCTCTGGTTCTTTTGGATGCAGCATCTCAAAAATTGCTGAAGAAATTAAGCATGAAGATGAGGAACAATCGAGAAGACATCTGAGGCGACAAGTTGCTAAACAAGAGAGGTTAAAGGCATGTCCTCCTCGCTTAGGAAAGCACAAGTAAGCAGTCTTTTGTGCTTCCCTTATCATACTTGTGTTAATGGGTGCAGTTGTTTAGTTTTCAGTTTAATGTTCTAGTGAGTTACACCATTTCTATAACAATTACGTTTATGTTAATACCAATTCCATTATTGTAACAGGTTTCAGCCTGCTCCTGTTCAAGTTTTATTAAGCGAAGAGATAAATGGATCCATCCGAAAGCTTAAGGTAGACTTGTAAATTATATTTTGATAATTTTGTTGACCAAGTTTATTTAAACATGCAGTAAGTTTCCCTACTTTTTTTACACTAATTTTCCTACTTATGTTGGTGTACATAATTAGGGTTGTTGCACACTTCTAAAAGATCGGTATAAAAGCATAGAGAAGAGAGGGTTGGTTGTTCCAAAACCCAGGAGGAACAGGTTAGTTTAAACTGCTATTGTTGTTGTTGTTGTTGTTATCGTCTCAGTTTTGCTGCCATATTTGTTCAAATCAGGATTTGTGTTATCTTCGATTTAGAATTTGAGGATAATACATTTTTTTAGCAAGATTAACCAACTCATCTCCTTCCATATTGTATATTTCAGTGGATTTTATTTTGTAATTTTATAGTACTGATTGCATTATGATTATGCATTATACAGGTAG

>gene26_Medtr5g091250.1
ATGGTTTCTAGGGAGCAAAAGAGAGCAGCACTGCATGAGAAGCTGCAACTTCTTCGTTCTGTTACTAACTCTCATGCTGTAAATATTCCCTGCATTTTCTATCTCTTATCTTTCTTTTCTTTCCATTGGATTTCTCTCCATCAATATATTCTCAATGAAATCACCCAATTCTATAAAAGAATATTCACACCTCTGCTATACTTTTTCCTGATTTTGGGTCCATTTTTATTATTGGAATTAATGTTTTCAAGTTTGCTATTTTTTTATTAGTTTTTTGAATTTGAATCTTTCAAGTTCTATATATATTTACTTTGTTAATTCCTTGTTAATTTTTTTTTTGCATCGTCCACCGTCTATACTTTTATGCTCTCATATGCATATCTAGGTTCAAAATTTCAAGATATTGATTATAAAAAAAAAAAGTAACTATATATATATATATATATGTTGTAGTTTTTTTTGAAGGAATATATGTTGTAGTTATGAATTGATATTGAAAATATATAGTGATAGATTTTTCATCGATAAAAAATAGTAGTGATTGATATAAGTCTCTAATTTGATATCATTTATCTTGTTAATTAACTAACCCATAGTAGTGTATCCTTATCCTATATTTTTATAAGCTATGTGGAGCTTATTTGATATTGTATTCTAATAATTTTCTAATACCACTTCTTATGGTTTTTATGCATGGTATGGTTGCAGCTAAATGATACCTCGATCGTAATCGATGCATCAAAGTATATTGAAAATCTAAAGGAAAAGGTAGAAAGACTGAATGAAGAAATAGCTTCTGCAGAAAGTTCAAGTGTCCACAATCCCAATTTGCCTATGGTAATTGAAAAAAGTACATGAGCACATTTATATATATTTTTTATAGACCCAATTAATATTTTTTATTAAGAAAGAAAAAGTACTCAATCAGAATTTGACTGCTTTTGGATAAACAATTTAGATAATCGCTTATTGAATAAATGATTATTATAGTAATTTTTATAACAAAAGATAAAATAAAATAAAATTGTTTTCATCTAAATTATTTTTCATTAATTAACTATCTTGAAGGGCTTGTGGAAATTAGCTGAAAACAACTGATAAACATGTGTTGTTTCCATTAGCTCGCCATGGTAACAATCTCTCAAGTGTTATGTTAGTAGGTAAACTCAAATAAAACAATTCAAATATACCATCCTTGTCTATATATCCTAAAAAAAGTCTTGACCCTAAATAACTCGACGCAGAGTTAATTCACATTTTTTCTCTATCTTGGGATCTTTAATTTCCAGTTATTGTAAACAATTTCTCATATAAATATACATACATACTATGTATGTTGATCATCAAGTCAATGTGTTCTAAGATCTTGCAAGTATGAAATTTGAAATGGATTTTATGGATGGACTCGTGCAGGTTACAGTTGAAACCCTAGAAAAGGGATTTCTTATAAACGTTTTTTCAGCAAAAAGCAGCCAAGGTATGCTTGTTTCAATACTTGAAGCCATTGAAGAGATGAGGCTTACAGTGCTGGAAGCTAGGGTTTCTTGTACAGACAATTTTTGTTTCCAAGCTGTTGGAGAAGAGGTAAGATATATACATATAGTAATCAACAAGAGAAAATTGTACGTACAAGAGAACAATTATTTGATAGTGTAAAAATTATTTTACATTTTTGCTGCATATCAATTGAATTTTCATGGTATAAGTTCAACATGCGTATCATTATTCTCTCTATCTGTTTCCTTCACTTGTCAATATTTTTGTGTCACATGTTTTGTCCCTTTATATAAAAACGTTCCTCATTGGGGTTCTCGAGAAAAGGGACCGAGTTGCTGTACATTGAATCATTGATATTGGTCATGCAATTCATATATGATGCCTAATCTTAACCCTAATAATAATATATATAGTCTTCATTTAATTGTCTACTACGTATAGAAGCCAGCTAAGTTCATCAATAAGGAATATATCTTGCATTTTATTTCCCATCATGCATGAGAATGACGGAAATTTTTTGTGACATATGTAGAATGAAGAACAAGGTGATACTATTGATGCACAAGCTGTGAAACAAGCAGTGGGACAAGCAATAAAAAATTGGAGTGAAAGTTCCGATTAA

>gene27_Medtr6g083920.1
ATGCCAATGTCAGAGGACGACTTGGGATTCTGTACAGAAAATTCAACTCAAGATGTGGGAAATCATGATTTTGCTTCTCAAGAGGATGGAGAATTACCTCGAAAACGGAGACCCGGTTTAGGCCTCAATCGTGCACGCCCACGTTTCTCCCTTAAGCCGACCAAAAAGTAAAGCTTATTTGATATTTATGATGGTTTTTTTACTAATATGAGTGCTGATTTTTTATTTTTTTACTTGTATACATGTTTCTCAATTCTCACGTGTTCAATCTTTGACAGACCCTCTGTTGAGGATTTGTTACCGATTCTTGACTTGAAAAAACTGACAGATCCCGAGGAATTCTTCATGGCCCATGAACGGTTGGAAAGTAAGGAATAGTTTGTTTCTTTTCTTGATTGTGCCAAAGATACGTTTTTTTTTGTCTTGTTGTTAACTTCTGCATTTTGATTCGATAGATGCAAAAAGAGAAATAGAAAAGCAGTTGGGTATTGTGTCATCTCAGCCAAGTCAGGATTCAACTAAACCACGGGAACGTCGACCGGGACTTCCTGGGTTTAATCGGAGGTAACGTCCATGAATACTTCTTCAACAAACAACCTGCATTGTGTTTATGTTGTTTGTCATTCTCTTTTGGTTGCTTGATTTGTTCTTGATGTTATATTGGTCAGGCCAGTTAGATACAGACATAGGGTTTCAACAGAAGCTTTGGTCAATAATGATGATGTCCTATCCTCCCAAGAGGCATTTGAATCCGACGGTCTTGATCCTGTTGGTGATAACACTGACAAAGGCAAATTTTCTCTTGCATCATTGGATAATGAAGTAACTGGTGAGTGAATTCTACTCTGTAAAATCTTGCCGGGCTTGATTATCCCTGTGCTTTGGATTCTTCTACTGTTGTTCTTTTCTCTTTTGATTTCAGTACCTTTTTTTGTAACTTAATTTTTCGTACTTCAAATCGATCGTGATTGTGACAGATTCACCAGCTATTGAAGAGAATAAGATGAATGACATTTTGAAAGGATTGCTTGATTGTGATTCTGAAGAACTTGAGGGTGAAGGAGCAATGAATCTTTTGCAGGAGAGGTTACAGGTCAAATCGATTGTTTTCGAGAAATTATCTGTTCCAGACTTCCTAGATATCCAACCTATTGATCTGAAATCTTTGCAAGGGACTTTGTCGAAGCCAAGCAAAGGAAAGGCTTTTTCTGACGTAGATAATTGGTTGAAAGGAATGAATATTCAGACACCTCTTAGACGGAGTGTAGGATACGCTGAGAAGCAGTTAGCTTCACCCACACCACCAAAAAGTCCATTTGCTTCATTGTCATCATTACAAAAGCACATTTCACGGTCAAAGCTATCTACGGATCCATTTTCAACTCATGAAATTGACCTTGTACCTACAAGAAGCTATTCACCAATTCACATGGCAGACCAGGAAGTCGATATTGTTGGTTCTAGTAAGCTGTCGGATGAGCTGACTGCACCTACAACCGAAGATGTTATTGCTGCTGGTGAGAAAAATACAATTCCGGAGACTTCTGAAAATTCCAAGGAACACAATTCTAGGAATCCATCAGATGAAGTTAATGCGCCCATAATTGAAGATATTGTGGACAATCCTGACAGAAATTGCACCATTACTCCTCAAAAGTCCATGGTTGATAATTCAACCGAACCTGGGTTTAATGCTAATGTTGACTCGAATGAACCTGCTGTTGACATGGATGTGGATATTGGTCGTAGTGGTATGGGAAAAAGGGTTATGGATGACACAGAAGGAAGGCAAAATGTTGAGCCAAATGAACCTTTTCATTTTGATGACAACGTATGTTACATCTGAGTATTTTAATTTAATAATCCTAAGTTGTTGTTGAAGGTTTAGCTTTGAAATCTGAATGAATATGTTTATTATGATAGACGCTGGAAGAAAACATGCAGGGATTTACAAGTTCTATACCAACAGATGACGCGAATCTGAACACGGAGCTTCCACTAGGTAAGTTTATATTCGCAACATTTTATAAGAAGAGACCTTACTCTTAAGTTTATTTATCAAAAAGCTCAATGTTATTTTTTGACTATGTAGCTGGCCTTTCATAGCGGGAAAATACTTGATTATTGTTATTGTTTTGATGGTGAACTTTTATAACAATGCAATAAACTCTGCACATAGGTTTTCCTATGTACCTTTGATGGCACTAACTCACTTGTGATATGCATTAGCTGATCAATCAAATCCAGTTACCTATCAAGCCAATTCTATGGACAAAGGGTCTAGAAGATCAGATGATGGTCCAGAACAGTGTTTACAG

>gene28_Medtr6g083950.1
ACAGTAAAAGGGAAGCCTGTTTATCATTATTGCGGTGTTTCAAGTTTTAGTGAATACACAGTTGTCCATTCTGGATGTGCAGTGAAAGTCAGTCCTCATGTACCTCTTGAGAAAATATGCATTCTTAGCTGTGGGGTTTCTGCAGGTAAATATTTCCAAATGTTTATTATTGACTATAGGGAATTGTAACATAAGGTTTAAGGAAACTCCAGTAATCTCTTCGTCCATATTGAGTGTCACTTTATGTTATGTCCCATTGTGTAAACTGTAGAGACTACTTTATTGTTATTAACTATTATGTGTTAACTATTTTCATTTTCATTTAGACCGTAGTATTTAAATACAACTTGTACTATAATCTTTAACTGTTGCATAATAGAAAACTACAGCAGACACTGTTTTCGGAGATGTAGGTACAATTGGTTGAACTCTGTGATCAATCGTTGAGTTCTTGCATGTTTATTTGTATATTTCTTCAGAACCGAATTTGATAATCCGTGTTTATTATCTGACAAGGGCATTGCAAATTTCCATCCCCTTCCAGTACTAGTTAGTTATTTTCAAGGCCATAGTTCCCAATATTTTGTTTCTAAATGGAGAGGATTGAAATTGTAATGTCATTGATGAGTTCTCTGTTGTGTTGATTATGTGACAACTTTGTATTACAACAATAGGTCTAGGTGCAGCATGGAATGTTGCCGATGTGTCAAAAGGATCAACAGTGGTTATATTTGGTCTTGGAACTGTTGGCCTTTCTGTAAGTCCAAGTACTCAATAACTATATCTATCTTATCTTCTGATGAGGATCTCAAAAGCACAAAGAGAATTCATATCTTAATAAATTAAAATGTTAAAATTTAAATTATCTTTGTGCTCTCGAGATCCTCATAATCTTCTCCACAGATGAATGCTTTAAGCCTATAATCTTTTCTAAATCATAGCTTTCTTGTTCAATAGGTTGCACAAGGGGCAAAACTAAGGGGTGCATCTAGAATAATTGGTGTTGACAACAATCCACAGAAGTGTGAAAATGGTAACATAATCAGTTCTCCGAATTACTCTGAATTTATTTTTAAACCTTAAAACGGCTCATAGTCTCTTGATTTACTGTTTGTTGTTTTGTTCATTTCTACCACACAGCTAAATCTTTTGGGATTACAGAAGTTGTTGATCCGAGTTTGTACAAAGAACCTATCGCGCAGGTCGGTTATTCGTCTCATAACAAAATTTCCAATTTCACCTTTTCAAATAATCTTATATACTTGTAATATATGACTATCAAAAGTATATGCTGCTAGATGACAGATAGCATTGGGGTAATCCATGAAGACACGCACAATTGCACATAAGCTATAAATAATAATGCAATTACCATTTCTGTGTTGAAAATTTCAGGTTATTAAGCGCATTACTGACGGCGGAGCAGATTTCTGTTTTGAATGTGCTGGTGACACTGATATGATAACCACTGCCTTGCAATCATGCTGTGATGTAAAACTCTATATCCCATAAGTCATGTTTTGTTATAGAAATAGTTTGACTTTATTATATATGAAAAACAGTTTGACTTTATTTTATATTTTGTTATAGAAATAGTTTATATATAAGCACTTACATGATAAGAATACACCTGAGCTCCCTAATTTATTTTAAGAAAAAAATAAAAAAAACACTTACATGATAAGTGTGTATGTGATAAGCGCTTAATTAATCTGTTTATCCAAACACGGTCTGACGAGAATTTCATTCTATCTTTCCTTGTTTCCAATAGGGATGGGGCTTGACTGTAACACTAGGTGTGCCAAAGGTGAAGCCTGAGATGTCAGCTCATTATGGACTATTCCTGACAGGAAGAACTTTAAAAGGATCTTTATTTGGAGGATGGAAACCTAAAACTGATCTTCCTTCATTAGTAGAGAAGTATGTGAACAAGGTAAAGTGATCTTCCTTCCTTTATCTAAGCATGATTTTATATTTTTTTTTCTTTATGGTAACACATGATAATGTCTACTTGATCAAAATATCGTTTCCCTTGTTGTGTACATAAATTTGTCACCTACCCTTAACTTTTAATATAAACAACAATATGAAAGAGATTTTATTTTTTGAGAAGGAAAAATAATTGCTAGTCACTCGCTCATGTGCTTTTCTCGTTGTGGATTTTTATTCCTTAGGCAGTATTTATTAAGCATAAAAGTATTTACTAATGATATGATAAATAAATATGCAGGAAATCCAGATTGATGACTACATAACACACAATTTGTCATTTGATGAAATTAACAAAGCTTTCAATCTCATGAAAGAAGGAAAGTGTCTTCGTTGTGTTATCCACATGTCAAGATAA

>gene29_Medtr4g114440.1
GACGGAATGTTATTCTTTCTGAATCTGGAAAACTTAAAGTAATAAATGACGGCGTCACAATTGCTCGATCCATAGAGCTTTCCGATGCAATTGAGAATGCTGGTGCCATGCTAATTCAAGAGGTCGACCATGGTTGTTAGGTTCTACCTTAGATTAAATGGATGATAATTTCAAGACATAAAATAACACTAGACATGCTTATGTTTTTTATTTTTCCTGCTTGTAGGTTGCAAGTAAAATGAATGATTTGGCTGGTGATGGTACCAGCACTGCAATTATTTTGGCTCGCGCTATGATTAAATCTGGATTATCAGCAGTTGCTTTTGGGGCAAATCCTATTTCTTTGAAGAAGGGAATGGAAAAGACAGTAAAAGATTTGGTGAAGTTCTTGAAGAAGAGAAGTATTCCTGTTGAAGGAAGGGATCATATCAAAGGTCTTTATTATGCACCAATGCTTGTTTGAGTTTTTCAAAGTACAGTTTCTTTGTGAAAATGTGTTGAAGATATTTCTTCCCCACCTTGTGCAGCTGTAGCTTCGATTTCTGCTGGAAATGACGAGTATGTTGGTAATTTGATTGCTGAAGCTATAGAGAAGATTGGATTTGATGGGGTAATCACCATTGAGTCATCCCGATCATCTGAAACCTCTGTGGTAATTGAAGAAGGGATGAAGGTATTGATGATGATAATAATTACAATAATAGTTCTCAATGACAACTGTTTGTTCTTTCCCAGATCTTAATGATCATGTCCCTGTGTTTTTCCCTATTATAGCTGTTGTCTGTTATTTCTGTACAGATTGATAGGGGTTACATGTCTCCTCACTTCATCACCAACCAGGAAAAATCCATTGTAGAGTTTGACAATGCTAAAGTTTTGGTAACGGATCAGAAGATTTCAAGCGTCAGAGAAATAGTTCCTTTGCTGGAAAAGGCTATGCAGTTGAGTGCTCCGCTCTTAATTATTGCGGAGGACGTTACTGCACAAGTGTTGGAAACATTAATAGTGAACAAAATGCAAGGATTACTACGAGTTGCAGCTGTAAAATGTCCAGGATTAGGAGATGGAAAGAAAGCATTGTTACAAGATATTGCGCTCATGACGGGTGAGTTCCTACTGCATTTGATTAACTCGGTCGTTATCTCTGCCAGCTTCATTCATACTAGGCTTGCATTTTTCTATTTTGGAATTATTTTAATAAAGTCTATGGTATGCTCCAAATAGTTGCTTCTTTTGCAGTATAAGAAGCTTTTCTATGTCATTGCCTTTTGTTTTCATTAACATTTTTAGTTGGACAGTATGGCTGTCTTGGGTGTTAATGCAAATCCATTATCTCATTTTTTAACTGTCTAGTTCTAGTTGCCAAGATTGCAATCCACCTAGCGGATTGTTTCAGTACGTCAGTTGACTGTTAATAGAAGTTTTATAATTGGGTGCTGTTGAATTTTGTTGTTTTATATGGGTGTAACTGTATGAGGGTATATTGAAATTATGATTTATTTTTGCCTCAAATGTCTTTGTTCCCGTCTTGCAATGAATCGTATGGCTAGCATCTTTTACGATCAAGTATCAACACATTTTCAGCTTTGCTTGCTTGACCCCCTGTTGACTTTAATATCATAGGTGCGGATTTTCTCTGTGGAGATTTGGGTCTTACACTTGAAGGTACAACATCAGACCAGCTTGGTTCTGCACTGAAAGTGAAAATAACCAGCAATGCAACAACTATATTTGCTGATCCAAACACTAAGGCTGAAATTCAGGCTAGAATTTTACAGATAAAGAAGGATCTTATTGAAACAGACAATGCAAACCATTCGAGAAAGCTCTCAGAGAGAATTGCGAAACTCACTGGCGGTATAGCTGTTATAAAG

>gene30_Medtr4g114500.1
TTGGCTGTTCTTCTTCTGGCTCTCTCTGGTTTGGCAAGGTCTAATGGGGTGCTTAATGCTGGCTATGTCTGTTTTCAGACTATGCATCGGGCTTATCATGCCCTCTTTCAAAATAAGAATTTTACTGTGAGTTCATTGCTTCTTTGTTCTTTTCTCACATGTTGGTTAAGTGGCAGTGTTGTTTGTCTCTGAGAAATGATTTTGGAAGGATAGTTTCAAATTTTCATTTGCATTTAGGCAATGCCTTTATACTTTTCACTGAACTCCATAGCACTGTGCTCATATTAGTAATGGGTTAAACTAAGGTCTCTGTTCTTTGCTTTATCTTTTGTTTCTGAGTTCGGGCACTTAAATTAACTGCTTCTGGAACTTGCATATTTTACAATGAACATGGTCGATGGCATTACCAGTTCAAGAACTATATCTGCTTCTTCGTTATTTGGCAATTTGATCTCTAAATTTGGTTTAAGGATTATGGATGCCCATGATATTACAGATGGAAGGAGAGGGAATGGTTGGGCACGATATTGTAAATTTTATGTTATAAAAAAGGAAGAAGATATAAGTTCAAGCGTTCTTTGTAGTTGTGTTTTTTTTTTCCACATGTAAATGGTTAGAGTACAAGAAGTATTAGACCTTGAACAATTGGTGTTTCCCCATCAATTTAGGCCTTATGAACTATGTGCTACAGACTGACACATGCATCCCTCACTATTTAGGGGTAGATGTTTTAGGATTGATATCCACATTAACTGAATAGATAAAAAAAAAATTATGCATCATTATTACTCCATATCATAAACAATAATTACTGATTGATTACGTTGTTTGGCCAGTTGGCTTTGCAGATTATTATTGTTGGGGCTTTTCGCAGTGCATGTATATTTGCTCCATTTGTAGCCTTCCAGGCTTATGGCTACTACAATATGTGTGTTGGGCGTTTTCCTGATGAGATTAGGCCTTGGTGCAAGGCGAGGGTGCCATTACTTTACAATTATATTCAAAGTCATTATTGGTATGTCTTTTTTAAGTTCATCATTTCTTTTTCTGAAGTTATGCTATTATGATGCATTATCTTTGTTGTCTATAAATGGATGTTGAAAAATTAAGATGTTCCATTGAAGGCTGTAACTTTATGGTTGTCCAGGGGTGTAGGTTTCTTGAGATATTTTCAGCTGAAACAGTTGCCTAACTTCCTTCTTGCATCTCCAATCCTGTCTCTGGCGTTTTTCTCAATTGTTCACTATGCTAAGTCAAGGCCTCGGATCTTTTTCTCGCTTGGTTTTGACACTACAATTGAAGAAAAGAGCTGCGACGTTATGTTTTTGTCTGAGGATCTCTCAAGGTCCAAAGTAGCTGGCAGTGTGGAGAAATCCTCTGTTAGAATAGAAGGTATAATTCTCAAACAGATAATTATGTCTTGCAATTGTTGTCTGCTTAGAAGTACATTGTCATTTAAGGGATGTCATACCACAATTAAATATATTTTGACCGTTCCCATGTGCTAGTACTATTTTCTGATTCTCTCAGAGTCTTTTGTGTTGTTTGTCTCGTCATTCTTGTATGGTGATATATGTGCACTTATAAGCTACACTTTAATCCTTAATCCATTATTCTATACCTCATTTAAGCACATATGTATTATGATCTTGTGTATTTGCATATATAATCTCTCATTATCTTTGCAACTGTAACACTACTCACTCTGTAACAGAACATTTCAATGTTAGGAAGAGGAAGAATGTAATCAAAGGAGATGTTTCCCATGTTCCCAAAAATTCTGAGCCAGCAGCCAGACCAGGATACTTGTCTGCATCTGTTCTGCCGTTTGTGTTACACTTGGGATTCATGGCAGGCACTGCTTTTCTTGTCATGCATGTACAGGTTAGTGCCAACAGTCTTGCTGACCTCTGCTTCTGTTTATCATGTTACTGAATAAGAGATACAAACAAGTTTCATCTTGAACTTTTGTTAATCGTCTTATCTTTTACACACGGTCCAGAATGTTGCTTAGATATTCTTGGTAGCAGTATAACTGGGGAAGTGAAAACAGGGAAATGAAAATGGACATATTATGTGGACACACGGAAAAAGTGTAGATACACCTTTCATTTTCATTCCTCTATTTTCTGTCTTCCCACCTTTACTACCAATTACATCTTTAGTCGATTCCTATAGTATCTCTTTGTTGCTTCAGAATGGCTGAAGTGTTTTAATTCTCACATATAACAGGTGGCAACTCGTTTCTTGTCTGCCAGCCCTCCTCTCTATTGGTTTGCTTCATATATAATGACATATCCTGCAAGATACCTTAGATGGGGATACCTGATATGGGCATACTCTGCAGCATATATTCTTCTTGGCAGTTTGCTCTTTTCAAACTTCTATCCTTTTACATGA

>gene31_Medtr7g088900.1
TTGGAAAAGAAGAGCAAACATTGCCATATTTACTATTTTTGCAAGGTGGTCCTGGGTTTGAGTGCCGACCGCCAACTGAATCTAGTGGATGGATTCAAAAAGTTTGCGAACAGTTCCGTCTCATCTTAATGGACCAGGCATGTTTTTATGGACACTTGTATTGTGCCTTTATCTTTTTCGTTGTGTGATAACTTTATGAATGATCTGTTCCATTACTTATGTACTTCTCTGCAGCGAGGAACAGGCTTATCAACTCCTTTGTCTGTGTCATCAATGTCACAATTCAAGTCTGCACAGGACTTAGCTGACTTCTTAAAATATTTTCGAGCTGATAGTATAGTAAAGGATGCAGAGTTTATTCGAGTTCGCCTTGTTCCAAATGCTGGACCGTGGACAATTTTGGGGCAGGTATTCACATAATTGTTTTCTCATGGTATCGGTGCGAGCTGCTGATTTTGATACCATAGTCGTTAGCATTGCTATAGGGATTATCTTCTTTCTTGATTTGTGAGCATGTGGTTTGAAATGATTTTGTAATTTGTACCCTTGAAGCTAATTTAATCTTGAAATTCAATGACTTACTATACTTGTGTTCTTTTTAAACTATGGCAGAGTTACGGTGGATTTTGCGCAGTCACATATTTGAGTTTTGCACCACAAGGACTGACGCAAGCCCTTCTGACCGGTGGAATTCCTCCAATAGGACAGGGATGCACTGCAGATTCAGTATACAGAGCATGCTTTGAGCAAATTATGCATCAAAATGAGAAGTACTATAAAAGATACCCTCAGGATATCAAAATTGTTCAAGAACTTGTTAACTATTTAGCTGAACAAGAAGGAGGAGGGGTAATTATCTGTCTCACACTTTTTTCTTATTGTTATCGTAGATGGAAGTATTAGCCAAGTTTGTTCAATTCCTTATTTCCATTTCTCTTTGCATAGCATAGGTGGCCCTTCCTTCTGGGGGCATCTTAACCCCAAGAGGGCTGCAGACTCTTGGTCTCTCTGGCTTAGGATCTGGAGCTGGTTTCGAGAGCATGCACTATATGTAATGCGTAATAATTACCTTGTGTTTTTTACAACTATCTTGAACACAAATTAATCTCTCATGTTTTCTTCCCTACCTTTCTAGGTTTGAGAGAGTGTGGGATCCTACTTTAGTTCCGGGATCACCTAAGAGAATAAGTCACTACTTCCTAAATGCTGTAAGAAAATCTTTATTGTGATTACAAATACTCAATTTCAAGTTTCCTTTTGAAAACCGACCTCCAATTTTTGTTCTATGCAGTTTGAAAGCTCGATATCTGTTGAGACAAATCCACTGTATGCTCTTCTACATGAATCCATCTATTGTCAGGTAAAACTTCTTTTGAGTTGCTCTTGTATGCAACTATTGTGAAAGTCTAGGCTGATAGGTAAAGACACACGCATGATTTTATATTATACTATTGTCAACATGTCTCACATCTAACTAAGTATCCTTTGTCTCGAAGTATTAACAATGCTTAGGCTTACCTGCCTTGCGCTAAAATTTAACTTTTTATCAGAAGAATGAGAGCATCAAAGATTGAACTCTGGACCACTCGGTCACAGGGGCTCTGATACCATGTCATGAACCGCTAACCTGAAATTCTAATATTGTTGGGTAACGGCATACAAATAGTTTTATATTATATCTCTAACATGCATGATCTGTTGTTCTCCCTCGACACTGCTCTCAGGGTTCTGCTAGTAAATGGTCTGCCAATAGAATAAGGACTGAAGTTGAAGACAAATTTGATGCAATTAAAACTGCTAAAGAAGGACTCCCTGTACTTTTTACAGGAGAGGTAGAGTATAAAGAATCTCATTTTATTTTATTTTTACTATTCACAAAGCATCTTTACTTTCTGCATAATTATTACATTGGTAATGTGCTGTCTTGTTTTGATTCTTCCACATATGCCAAAACTGATACTTGGACATACTTCAATCATAAAATATGGTAATACACTGGAACAAGGTTGAATTATGGAGACCTGTAGCCAAACATAGACTTTATAACTTCATCATAATTAATATGAAATCATTCAAGCCTTTCATGTCTCTGCAATTGCAGTCGGCTTATGCAGGCATTGAATGAAATATGGTTTTGATTTGGTTACAATTGACATGCATGTGTTTGGTGCGAAGCATTATGCATGAATTTTATTTTCCATACAGGCAATTATTAACTATACTAAATCAAAGCTAAATCTATATGTTTCCTTTTATTTACTATCATGATTACCAAATGCTTATCATGTTCTTTTTCATTTCTTATATAGATGATTTTCCCATGGATGTTTGATGAGATTCATGCCTTGAAACCGTTCAAAGATGTAGCTCATATACTGTCCGAGAAGAAGGATTGGCCCCGATTATATGACATTCAGGCTTTGAACAACAACAAG

>gene32_Medtr7g088910.1
ATATTCGAATCCTTAACTTCAGGCCCTTGTCATGCTATTGACATAACTAGAGAGGTTAGTTTGAAGGGTTTGAAATGCATTTCTACATGCTTTAGGGCAAAATTAGGTGCTTCTTTATAGGTGTTCTTCTCCAATCATAACACATCACGTGTATTAAATTTTTGGGTTAAATTTAAATTTAAAATGATTCTGTTTTTACAATTGGATACACGATCCATGTGTTGAACTTTGTTTGGAGAACAGTAGGAACAACATACAAGGAACTGCACCTAAGTTTAGTCCTAAGCTATATTGTTTCGAATGAGTCCTAAGCTATACCCTCGTGTTATATAGGCTATAAGGGAAGGGGCTGATGCTGTCATTGCTGTTGGAGGTGATGGAACACTTCATGAGGTATAGACTGTTTTCTTTTTATTTGTTGCCAAAGTGAATTTTTCAGTAGTTTCTACTTACTGTCGTATGAGAAAGGGTGAAATCAAGCTTGCTTTTCATCTTTTTGTTGTAAAACATATTTAGTTGATGGTAAGCATAATTGTTGTTGAATTTGTACATTCTTTCTTGTTTTGCGCCTAATATACCTCATCTCATTACTAGCAGGTTGTTAATGGGTTTTTCTGGGCTGGAAAACCTGTTACTAGTCAAATGAATGAGTCTACGCGTTCAACTGCTCTTGGTGTGAGTAGCAGCATCCAGATTGCTATGTTCTTGGTTTTAATTCAATGCATGTGATTTTAGATTCTCAAATCCCTAATAAATATCTTAAATGGTGTTATTATTAACTATGTTCTGCCTTTATGCAGCTCATCCCCTTGGGAACTGGTTCTGATTTTGCAAGAACATTTGGATGGTTAGTTTTTGTTTTTTATATTTACACTCATTTTGCACCTCTATATATTGAAGTAAAAGGAAACATCTGATGACTCTTTTCCAGGAAAAATGATCCTTGTGAGGCCGTTGAACGTGTTGCTAGAGGTTTGTTCTTTTTCTTGTTTTAAAATTGGTATTTTGTTTTTTTTTGAAGAAAAATCGGTATTTTGTTTTATCCTAGCTGTATCATAGCCCTAGCATGGAGAAGCTAGCTTCGCATCTTATGTTGCTACAAATTCATTTAGTTTTGCTCTTAATTCATTCTAATATATTTTTTCTTTGGATCCAACTCCTTTAAAATGAACGATTCACTTTAGAGGGTAAAGTAAGTAATCTTAACTATTGATAAATAAGTCAAATGGTTGATATTTCATGTCTTTGAATATCAACTATTGATTTTCTCATCAACGGTTGAGATGTCTTACTATACCTACTAGAGTGAGAGCTCATTTTAGAGGAAACATATCCTTTTTCTTTAGGGTTGAGATCAAAGATAGATGTCGGCGTTATCACTGGAGAAAGTTGTGAACATCATTACTTCGTAAATATTGCTGACATTCATTTGTAAGGCTAACTTTGAAATGTCAGAATATAAGCATAACAACAGAGGAATCATATCTAAATGCACACTTGACCAAATTTTGCAGGAGTGCGAAGGCAGGTTTTCATGCTGCTAGGTACAAGAGATTCGGAAAATTGTGCTATGTCATTGGTGCATTGCAAGCCTTCATGGGGCATCAAAATCATGATCTGAGAGTCAAGGTCAGTATTAGTTTTTCACCCTTGCTATGAAAGGTATTATGGAAAATTGTCTACAGTGGTCATGTAAAAGTTTAGCTCTTCCATAACCTTTATGTACGCACACTAGAAGTGTCACACTAGTTTTATAATATATGTTTAAGTGCAGTTCAATGAAGGCGAGTGGGTTAAATGTCCTCAAGTGACAGCCGTTTGTGTTGGTAATGCAAAATACTTTGGCGGCGGCATGAAAATTACACCAAATGCTGATCCTTTCACTGGAAATTTAGAGGTGAAAACACCTTTCTATATGTTCTCAATGATGAAGATTATCATCTGTCTTTAGTGATCTGTTGGCTAATATTTCTAAACTCCTACTCATCTTCTATTGAAGTTTACATTTTCATATTAATTCTGCAGGTTGTGATTCTTCAGGATTTCAAGTGGTATGATTTTGTCCTGAAATTACATAAGCTTTACAACGGGACACATCTCTCAGTTAAAAATGTATCTACAAGAAG

>gene33_Medtr7g088950.1
TTGAACAAAAAGCTTACAAACTGTATAAGCACAATAGATGCCAAAAATATTGAACTAATAAATCTGCAGACAGCTCTCGGACAGTATTATGCTGAAATTGAAGCTAAGGTTATTTTAAATTTTTTATTATTACAAGTTTGGTGAATTAAATTGAGTTGTTAACACCTTAAAATCCCACTCACCTTTTTATTTTTGTCATTATCTTTTATGTATCTATGTTATATTATTACACAGAGTAAGCTTATATCGCTATTAATTTTATTTTCTGAAGGAACATTTAGAAGAAGAGTTGGCTCGTGCAAGGGAAGAAACGGCTAATCTTTCTCAACTGTTGAAAGTATGGATATATCTCACTTTTGCTAAATTAATAATATGCAGAAAACTTCGTTTAAAATTTGAATTGAACAAAAATTGGATCCTTTATGATTATAGCACAAAAGCATATGATGATCTTTGCTAGTTGTTATAACACAAGTATTTGATTATTTGTATGATCTTGAACTATACGTTTTATAGTTACTCTGTCTTAATACTTAAAAAGCATAATGCATCTTGTATTATCTTATCCTCCATCATTCCTGAAAGTTTTGCTCAGCATGTAGATTAAATGGTTGTTATTGCCAGGATGCAGATTCCAGAGTGGATATATTGAGTGGTGAAAAAGAAGAAATTTTAGCCAAGCTTTCTCAATCTGAGAAAGTACAGTCAGAATGGAGAAGTAGAGTAAGCAAGCTTGAGGAAGAAAATGCTAAATTGAGGCGAGCTCTTGAACAAAGTATGACACGGCTAAATAGAATGTCGGTGGATTCTGATTTTCTTGTTGACAGGTTGGCACGTTTTTCTTCTGAGTATAATTTCGAGAATAAAACATTATGGCATTATTTGACCCATGTAACCGACCCGGCCTAGTCTTGGAGAAAGCTGCAATTAAATTTTTTAAAAAATAAGCTAGGAGCTTTTCTGTCATGATAATTTTTTAGAATAAATTATCTTACACGTTTTAATTGTACTTTGACAGGCGCATTGTGATAAAACTCCTTATTACTTATTTCCAGAGAAACCACAGCAAAGAGGTATCAAGTCTTTTAACTGTGGTTGCTTTATATGCATTTTTCAAGACTGAAACCCTTTCCTTTATTTCTTCTGTGAGAATAATTTGTGTGTATATATATGATGAGTATCTAAGAACTTGGCGAACCCACCCTCAAGAACTAACCATCAAGGGGGGAACCAAGCCACATAAATAGTCCACCGAGCCTCCCATACTACTCGACGTGGGACTTGTGCCCCCCATAATACCCAAGTCCCTATCAGTACACCCTTGTGTGTTGGGGAGAGTCCGGGGAGAGAAATTTAAGGGCTCAGTTTTTATACTATTAGCCGAGTTAATTTATGGTTACCGGATTTTCCAAGAAAATTAGTATATGGTCAGATTCATGAGGATGCCCGCATCTATACCCTAGGATAGGGTTTTATGAAGTTGCAGTCTTGGTTGATATTTTAAGAACCATTGAACTTGTGAAGGTTATAAAATTATGTTCTCCAGTTTCACATGTTTGCGTTTGGCTGTATATTTTGGTTCCTTCCCTTAACATTTGCTCCCAATGCTGTGTTATTTTATCTGGTTTGCGTTACTATATTGTTCAACTGATATTTTTTCATGTGGTTTTTTATGTTGGGACAGGTTTTGGACTTGATGGTTCGCATGCTGGGATTTTCTAACGAGGACAAGCAAAGGATAGGCCTTGCTCAACAAGGTCCAGGGAAAGGTGTTGTCCGTGGTGTTCTTGGTTTGCCTGGCCGCCTGGTCGGAGGTATCTTAGGAGGAAGTTCAACTGAATCAGCTGTAAATGTTGGATCTGATAACCAGGTAATTTCTTCTCCTCTGGTATTAGTATATTTTCCGGATAATGATGTATGGTGTGAAATTGTCGCATTTTACACAACTTTGATATGGAGTTTACAATCAAAAATTCATATTTGAACAAGTATTTTCCCATTTCAGTCCTTTGCAGATATGTGGGTTGATTTTCTTCTCAAGGAAACAGAAAAGAGAGAGTTGTCAGGAAGTACAGGTGAATCTATGGGTGATTTACGTGATAATAGTACAAGTACTAATTCTGCTTCTTCACCACTTTCCAGTCAGAGGTTTAGTACTGGAGCTGCATCAATTAGCTCGCCTACTAATAATCAGAACACGAGTCCTATCTCACATGGATATTTTCAGCATTCTGAACAAATTGGTTCAGAATTCTCGACAGTTCCCCTTACATATTCAGATAGCAAAACAACTAGTTCAAAACTTTTTCCCAGACACTAA

>gene34_Medtr1g120740.1
GTGGAGGATTTGTGGTGACTCCTGTTAACAAAGGAACTCAGTCAGTTGTGAGACATATGCTTACTATTGACTGGAAGTTATGGAAACTATATTTGGGAGCTTCATCTACTAGATCCATAACCATTCGTATGCTCGAGCGAATTGCAGGTATCTACCTATCTGTTCTAACAAAAGTCTTCTCTCTGTTGACATGTGACACAATTTCGCACTTATCTTTAACGGCATTCGGTGTTAACATGTGGGATGTAACTATTAGTAAGTAACTAATAGTAAAAGCCCCGTGCAAGTAAATGTATAGAACGTTCTTGCATGCAATCTTTACTATTACTTACTTTTCGATGAAGTTACTTCTATGTAGTTTACTCGCATAATTTTATACATATATGAATGTGATACTATAGATGAGTTTTTACAATGATCCTTTCTTTTTTTGTTAGCACTAAGAGAGTTGTATAGAACAAAAGTAGGAAACTACTCAGAACCTATTACAATGACAAAGGATATTGTATTGCCTGTTACTGTTACTGTAAAGAAGGATGTTAAGATTGAAGTTGCAAATGAGAATAAGAGCAAAATTGAGGAACTTGTTGAGGTGAAAGATCAAGTGGACGACAAAGAAATTCCCGGTCGCATCAGTTTAATGGGATTAACTGATTCTGATGAGTTCTTTGATGTTCCTGAATCAACAGAATATGATCACTATGATAATCAATGGCACTCTGACTTTCCTTCAGAACCCAAACCATCACCAGCTGGTTCTTTTGTGAAAAAGTTACAAGAACTTGCCGGTTAGTTTTAATTGAAGTTTCTCAATTAGAATACTTTGGGATGTAATTTGAGGCCAATGCCTTTTTTTTAAAAGTATTTTATGAGAAAATGTTTCATGTTTAAACATATGTTGCAGTTCATAAAAAGGGTTACATGGACTTGCAAGAGGTAGCTAAGGAGGAAAGTGCATCATGCTCTTATGGAAACACTCTTCAAAAAGATCCAAATTGTACTTTACCTTGCAGCTGGGCTCCTTCTGATCCATCTTTATTTTTGGTTCGAGGAGAAACTTATTTACAAGATCATCAAAAGGTAAACTAATACGAGTAAAGCAAATAATCTCAAGTATATATAAGCAAATTAATAATTAATGTTATACATAAGAAATTCCGTGTATGAGAATATAGAGCATTGATTTTCTTATCAATGATCCATATTATATGCTTTCCTTTCCACTCTAAAGTGGTTTACTCGCTTCAGAGAAGCCAAATCCATCTTAGAATTAAATGCGCTTACACATGACAGTTCAAATTTTTCTTTTATAGGTCAAAGCAAACGACACCTTGATGCAATTAGTAGGTGCAGATTGGCTCCGATGTAACACACGAGAAGATGATTTGAGTAGTCGTCCCAGTTCCATAGTTCAGGTATTTTCTTTTTCCTTTCATTTTCTACTTGAGAGAGATTACTTATCATTGTTAAAATATTACTGCTAGAAATTTCTTATCATGTGTGCTATTGGTTTGTATTTATTCAGAAATATGCAGCAAAAGGTGGTCCAGAATTCTTTTTTGTTATCCACATACAAGTGAGTATGATCTTATATCTTGATTATTTATTATTAACCACCTTTAAGTATTGGACTGTTAATTTACTTACACTATTGTCATGAATCAGATGCCAGGAAGTCCCATGTATAGCATTGCACTCTATTACATGATGAAAACTCCTTTAGAAGACAATCCATTATTGCACAGCTTTGTTGAAGGAGATGATACTTATAGAAACTCAAGATTTAAGCTGATACCATATATTTCCAAGGTTAACAACATTCTAAGATTTCAGCTGCATTTTTTAAGTTCATTACAAGTATAAATTTGGAACAAAATTGTAGGGTAGAGTTTAATTTTGGCACACTTTCAACAAATCAAAATCAATCATCTGTGACAATAGTAGTTATGCTCAAGTCAAACAATTTTAATGATTGGACGATTACAATCAATTAGCAGTGTGAAAAAATCTTTACAAATATATAGTTTATATATCAAGATGATTATGTATCTAATGGTTTGCATTACCTTGTGATTTTCTTCTCTTAGGGATCATGGATAGTCAAGCAAAGTGTTGGAAAGAAAGCATGTTTGGTTGGCCAAGCACTAGAAATACGTTACATTCGTGGCAAGAACTATCTAGAGGTTAGTGACAATGCAAACTATATCTAATCCTTAAAGCAATAGTGGTTGCTGCTGTATCAGTTTTAATGATATGCTAACATTTAAATTGTGTCAATCATATTATTAGCTTGACATCGATGTTGGATCTTCGACGGTTGCAAGAGGAGTGGCAAGCCTAGTTCTTGGATATCTGAACAATTTGGTGGTAGAAATGGCATTTTTGATACAGGTAAAAATAATTAATCAATATGGTTATGACTTGTTGATAATGTAGAACTTTTGTAACTCTTTTGTATTACACAAAAATAATGTGCAGGGTAACACACAAGATGAGCTCCCTGAAGTCCTCATCGGAACGTGTCGACTAAATCATATGGATGCATCCAAAGCAATTGGAGTGAATCCTTAA

>gene35_Medtr1g120720.1
ATTCATATTCTCCTGTACTTGTTCATTTTGAGAATAACAATCCCTTTGCCGTTGTTGAGGAGCTAGAACGTGAAATTGAAATATCTCATTGGGGAAGCCTACAAATCACAGAGCGATATAAGCTGGTTCATGCTGGTGCTAGACACAAAGGTGTTTTTTCAAGGTATATTTGCTATCTCTTGCCCATTCTTCTCAGTGCTCCATACCTTCATTTTGTTCTTTGCGGAACAACACGTGTAACTGTAATTAAAAAAAACTACTTACATGACAAAATGATCTCTTCAACACCTTGAAGTAGTTGGAGTTTTAGATATTTAGCGACACACCCCGCCTTTTGATATATTTATATGCTAGTTGTATGGATGTTTTTCTTATGTGTATTCTAATTCATCAATAGATGTATCATCAAAATTGTGTTTCATTGCAACTTGGAATGAAACATGTAGGGTTTTGCAACATTTGGTTGGCAAAATAGATCAATCGTTCTTTTTAAAGTAGTTAATAGCAGAAAATGATCATTCTACAGTACGTTCTCCAGTTGTAGTTATTACTCTTGTATTAGGAGTTAGGACTGTCATGATTTGGAAAAGGCCTAGGCTTTGACTTATGCTTTTCCAATGGACCAGCTGGGTTAAGGTTAATAAAACATTGGCTAGCATATAGCATCTCTTGGTTTATGTATAATCTTGAAATTCTTCTGGATTTATTGTAATATTTTTTCATTTCATCTGAAATTTCTTTTATCATGTATAATTGGGGTTTTCTCTATTGACAGGGTTGAATATCAAACTAGATCAGGTGCTAGTGGTGTTGCTTCATTTAAACATCTTCTTGCAAAACTACCCCCTAGGGTTCACTCAGTATACTATCGGGATGAAATAGGCAATATTTCTTCATCACATTTACGCACAGATTTTCTAAAGGTGAGATATATCATTTGGGGTTTAAAATAACATGCCTTTTCTCACACCCCCACCTGACTTTAGTTTAGTCGTTCAAATTCACTTGTATCTCTGTAAACCAAAAAAAAAAATTACACTTGTATCTCTTTCTTTAACATGAGTGTAATCTTTATTTGATTTATGACCATGTACTATTGGATGCCATTGACACAGACCAGACCATAGTGAGCCGATAAAAGCAGATGTACGGAAGTGATGATTTCTTGTAGTTTCTGCATGGCATGTTTCTATGTTAATGAAATGTTTTGAGGGGAAATATTATACTACTAGTTTTGTAGAGGCTAGAGTTCATCAAAAGGAAGGACAATAGTCTTGAGTCTTGACAAACAAAAATGATGCATCTTACATATTCTATATTTTATTCCGTCAGCCTTTCTGATGTCATACTTCTTTACATGTTTATTAATTGCAGTCAGAGCTTGAATTTGAACCTCGGTATCCTCTATTTGGAGGCTGGAAATCCACCTTTCTTCTTGGTTATGGACTACCATTACAAGACTTCCTTTTTGAGTCTCCAGATGGCAGAAGATACCTCAACTTTACTTATGGTTGCCCTCTTGCTCAGACGGTGGTTGACAAGTTGATTATAAAAGTGGGGTTTGATTTGCATTGTTATTGTTGCCCTTTGGTTCTGCATGCAATAATGGAGGCTAAATTTATCTTTTTGAATCATTTAATTTAGGTTGTTCTTCCAGAGGGATCCAAAGATCCTGCAGCCGTGATTCCTTTTCAAGTAGATCAACATCTAGAG

>gene36_Medtr1g120640.1
GTATGAAAGTTTTGCAAACAAATGAAAAGGAATTGGTCATGGAACAAGTCATCAAATGGGCTGGCAACCCAAACATAGTACTGACCTTGCATGTGTTGTCTATGAAGATCAAAGTTCAGGTCTGTTAAGCCTGCCCTCACAGAAAATTAGAAAATAATAATTGTTTTTTAAGTTCCTCTAATATTGATTTTGATTTTTCTCAGTTGGTAGACTTACAAGTTTTTGGGACGCCGCGGATAAGTTTAAGACCTTTGGTGTCTACACTTCCATGTTTTGCAAAGATTGTGGTGTCTTTGATGGAGAAGGTAAGGGAAAAATATTCTATTTCTTCTAATTTCACTTCTCGGCTTTTATATTATTAGAAGTCAGAAAAATCCCTTCTCATCTGATAAATAATTATGTTCAATGTACAGCCTCACGTGGATTTTGGGTTGGCAATATCTGGAGGGGACATCATGTCAATACCTGGTCTTTATAGATTTGTTCAGGTACAGAGATTTCTGTTGACGTCATCTTTCCTGCGAATGGAAGTTTCCTAGTTGTAAATTTCATTTAACATCATTGAATTCAATTGATCACTAAGAACACGGGAATTTTAGGAATTTGATGGTTTTAGTTTGTGAAAAATTTATCATTCCTATCCACATTTAATCTTCAGTTCTTTGATGGATTTGTTGATTGTTTATATTCCTTTACACTATTCTAAAAAGTGTTATCGTTGTTGTTACTTTCTCGCCGTCATATTTCCCCCCTTCACTTTAGGAACTAACCACTGCAGTTTCTCGCAGGAAACAATAAAAAAACAAGTTGCAAGCCTTTATCTTTGGCCTCAGATCTTGGAAATTCCTATACTTGATGAATCAACGTAAGTCTTATAAAATATTAAAATGATAGAGTTCTATATGCCACTGAAGTTACTTTTTATGGTTTATAAGTTTTGTAAATTTTTATCTTGCTTTTTTTTTTACAAATAATATATAGTATAAGCAAATACGTGCTCCACTGCTCCTTATTTAAATAAGTTAGCATATTTAAATAAGCCAACATAGTTAAGTGTGAGGCCCTAGTAATTATTTTGCATATAGTAATATTTTTCAGTGGCTAACAATTGCTGGAATTGCACAAAGCTTTTATCAGATGTCCTACTTGAATTATACTGCAAATTAGTATCGTCAAAGTTTAAGTTTCACAATAACTTTATATTTGCTCTGTATTAAACATGAGCATTAGCAATTGGGTCCTTATTTTTCTTCACATATTTATAGGGTGGCAATAAAGAAGCCAGTGGGAATATTACATGTGAATGTGGTTAGGGCAGTCAAGCTTTTGAAAATGGATTTGTTAGGAACTTCTGATCCATATGTCAAACTAAGCCTGACTGGTGACAAACTTCCGGCGAAGAAAACCACTATCAAGAGGAGGAATTTGAATCCTCAATGGAATGAGAAATTCAAGATTGTTGTGAAGGACCCTCAATCTCAAGTTCTCCAATTACAAGTCTATGATTGGGACAAGGTTTTTACTTATCTTCTTCTGGTTACTTTTTCAAATTTTGGTATTAAGCACTTGTCATGAATAGTAGTAGTAGTCACCTATTGACCAAACACTCTGCCTTGAAAGCATCTAGTGTCAGCCCTTAAGATTGTCATATTTGAACGGATTATGGATGGTCTTCATTTTGCCTCTGAAAATGGTCAAATGAAGCTTAATTGACAACTTATTTTCAAACTTTGTTTATAAATTTGTAATCTTTATTGTTAATTTATTTGTGTAAGACAAATAAAACTGATTAATAACATTCACATCGGAGATGGACGGTAACCATACAATATTTTCAAACGGAAACTTTGGAACCAATTTCAAAGAGTGAATTTACCTTTTTTACTAGAGTAGAGGCCCATAGTTGGTTTTTTTACTTTTAAGGAATTTCTTTGTTTTCTGTATGTCGGCAGCTGCATGTTTAATTTTTCTTCTTCAAAGTTATGTTGGCATTTACGAGACAGTTTATTTGTAAATTTTAGATTAGTTATTAGTATGATACAGACACAAGCTATCTTTCTCCAATCTTATTTTCATCTCTGTCCATTTGATTCATTGATGATATGCAATTAAGTGCAGGTTGGTGCACATGACAAGCTGGGAATGCAGTTAGTCCCTCTAAAGCTGCTTAAGCCGTACGAGAATAAAGAATTTACACTTGATTTGCTTAAGGACACAAATGTCAATGAGACTCCAAATAAGAA

>gene37_Medtr2g122490.1
GCCTACTTTTTTGTCAAGGATATCGCTTAGTGATACATGGAGACCTGCAACAAGGAAATACTGCAGAAATGATCCTTGGAAAATGTTAAAAACTTCCATTTCCATACTTTTCTCACGATCAGTCCTGCAGGTATTACCCATATTCTACAATTTCTTGTAGGGTTACACAGATATGTATTTAGGTGAGCCATTCTGACGGCATGTCTTATGTTTGTGACCTTCATTTCTACATGGGATTCCCTTCCAAAAGGGGGAAGATAGATTATAAATCTTTTATTACGTATAAAAATATGGAACTCTCCTAATTTTACTAATAATGATTTAGAGAGGTTTTCAATTTTTCAGGCAAGGATTGAGTAAGTTCATAGTTGCAATAGTTGACAGAGTTCTTTACTGGCAATATTTTTCCAAGGACTGATAATTATGCTGGAATATTGATCCAAATTTTATACGTTTGCAAAATAGGAACCAGCCTTTGAAGAATTAATTCTACTATATACCAAGGAAGTTGAAATAAATGGTAAAGATAAAGCTGAGGTTCCATCATTGCAATTAAAGATCTATGAGAAAATTCCTTTTCCAGATTTACCGGTAATTATTTTGATACTACAGGGTCTGTCATATGTCAGATAAGAAGACCCTTCTTAGTGTTGTTCCTGTTGTAACTTTGGATGTTTATATGTTTAAAATTCTTCAGATGGTATTCAATTTATTTGCAGGTAGTTTTTCCTCACAAAAAGCTATCATTCCGCATCATTGACACAGTAAGAAATCTTCTAGAACTCGCGCTTCTTGTTTTTGAGTTTTAAACTCTTTTTAAAGTTGTCTGCTATGTCCCTAAGTGTAAATCATGATATAGTTTGAGCTTTCTCTGCTCCTAAATTTTCAGAGAAAAGCAAACTTTTTTTTTTATCAGAACCTGGCCCAGTTTTACAAGCCAATACATTATACATGTCTGTGTATTTCAGATATATAAGTATGCATTCTTTCCCGTAATAATTGAATAAGAATGTAGCGATGAAATAACATTAGAATATTGGTTGTAAAGTACCTTTAATTACCCTATTTGTTTAGTGTTGTAACTTTTAACTGCAAACTTACAGGTGCGCTTGGATGTTGCCTCAATTTTGGGACTCCTGGCATATTTTATAAACTACAAATTTGAGAATCTCTCAGATTCCCCGTATGTACATCTTAATTTCATATGATATTTATGATATTCCTAAACGATGTTTCTGCATCTAAATGATTTTTACTGATTTTAATTATGGTTCTAATTTCGTCTCTAGACTCAATTATCTTTGATGCTAGAAAGGAATTGCCTTTGTTTTTTTCTTTCACAATGCTGGTAGCTACCTTAATCGTGTACTTTTTTCCTTCCTTTCCAAACATTTTTTCAGAATAATACTATCAACAAGGGGAGATTATGATGCAAACAATATAATAGGAATATATTTGGTTAATATATGTTACCTTAGTAATAGGTTTTATTTTGTTTTGAACCTTACTCTATGCACATATTTTCTTGATGGACTAGTAGGAAACACCTCATTTCTACCTCCACCAATAATTTTCCTGCTTAGAAGTTACATCATCTGTGAAACTTTTGGAGTGCTTGTTTACAATATTTTACTTTCATTTTTATTTCAGATCAGCTATATTACTTGATGTAGTTGCCATAAGTGCCCTAATAATATTTGGGAGTCGTGTGGTTCTTGGTTACAAACAGACGTGGGATCGGTATCAGGTAGATTAACATGATATTTTCTTTTAGATGCTATTAATATTTGAAACTGTTGTTATACCAAAAGAATATAGTTCTACCTTCCACATTCTATGGAAATAAAACTATCTGAGATTCTGAGTTGTCAAAAATATTATATTGCAGCTATTAGTGAACAAGACGCTTTATGAAAAGACACTAGCAAGTGGCTTTGGCTCGGTGCATTTTCTTTTAGATGCTTCTGAACAGCAGCAA

>gene38_Medtr2g122410.1
TGCAGTTGAACTGAAAGTTGATGATGACCGTAAATCAGTTAAAGTTAATCCTACTAGCATACCACTAGTCAGTTATGCACCTAAAGCATCCAAGGCTCCCACTTCATCTGGTATGGGAACAATCTGTTTTTTCTATATTTTGAATGTGTACTGCTCAAAGAAATCGTATCAAAAGATTGTGAAATGATCTCCATTGTGTTATCAACTCGGCAGCATAAATTTTCATTACATTTTTCTGTTCACTATAATTTTACACTCTGGGCCTGACCCAAGAATTCTAGTTAATCATCTATGAAAGTGATGGTTGTTCCCAATACATACTTATATTATTCAGTAACTAGTCATTTTTTCATAGCTTATGAGATTACTTTGTCATGTATAGAAACCCATCAAGAAATGTTTATGCTTTACTTCAGATAATAACTTCTGTTTAATCTTCTTCTACCATGTGCTATCTTCTTTAATTTGAAATATCACTGATTTCTTTTTCATTTTTACAGACTTGGGGATTGAAAAATCTATATTCATCAAGCCTAAGACATTTCACCTCACAGTACTCATGCTTAAGCTGTGGAACAAGGACCGGGTTAAGACAGCTACTGAGGTCTTGCAGGTAAGTTTTATTAAACACAACATAATAATATAGTATGCGATTAAATTCTTTCTTTGTAATTATGTTTGTAACCGTGCAGAGTATTTCCTCAGAAGTTATGGAAGCATTGGATAATCGACCTGTCTCGATAAGATTAAAGGGGCTGGTAAAAATCTATTTTTAACTCCAGCTTATCAATACAACACTCATGAATTCCTACGTGCTAATGGTTTGTTGACAAAATATAGTAGGACATTTTAAGACTGATGCATTCACTAAATTTATAGAAGGAAGTGCTAAATACCATACAAGTTGATTTCTGCAACGTGTCTTTTATGTTGCTTTTAAAATTATAATTGATTCACATTTTGAAAGTTTTTCCTTTTCAAACTCAGATAAAATGTTACATTAACTTCAGCATTGCATTGTGAGATGTTTGTCTTTTAATCCTAATACTTATGTTAACTTGGGTTTCATCGAAAGATTTCCAATATGTATGTTGGATAGAAACTTGCTTTCTTATACCACAAAGTTTGACCTTATGCAATTTGTTTGATAGCTTTGATAAGGGAAACATGTGTTTAATCTTGCAGGAATGCATGAAAGGTTCGTTGGCCAAAGCCCGTGTCCTGTATGCTCCTGTAGAAGAAATTGGCAGTGAGGGGCGTCTTTTACGTGCCAGTCGTATCCATATATGAAATATGAATAGTTTTCTGTTAGTGTTACAAAGTTTTTTTTCTTTCTTTTTGGTTCTGTAAATTACAAATAATTATGGATCTGTCATCGTACCTGGTTTTGATTATACATTCTACTCAAAAATTGTTTTTTGCTGAGCTTATTTAGAAGTCATAATTGATGCATATGTTAAAGCTGGACTTGTCTTGGAGAGTGATGCTAAACAAGGACTGAAGGTAAATTAAATTTAGCGTATTCATTGTGCTTATGTGCAAATATTTGAAAAGATGTTAATAGAAAAGTGGTGCAACCTACTTTCAATATGATTACTTTGGTTCAAGGCTACTAGTCGAGCTATATATTAGATGTCATTTTTCCATAATTTCATTTTCTTATCTGAGATTTATATTAATATAGTGTCAAACCAGGTTTTTGCCATGAATTTCATTTGTATATTTCTATATAAATTCCCGTGTGAGTGTTATTTATTCATTATTTCTAGCAGAAAGGTAATTTTCTCTTTCCAGCTTTAAATTATAAAGATTTTGGAATACTACTTGAGTTTACTTCTTCAATGAGAAAAAACTAAAGAAGGATATCATCTTTGAGGCCCTGATAGGAAACCTTACCATCAGAATAAGACTGTACTTTCCCTATGCCGTTATACTTTGCTTGTAGCTTTGGTAATTTCAGTGATCAACGACTTTTTTCTTGTGTTGCAGCTGCACGCCACTTTGATGAATGCAAGGCATAGGAAAAGGTGCTTCTACCCTTTTTATCTTTTCTTTTAGACTTCAAGTATTCCTTAGCTTTTGCTGCTGAACATTCTCCCTTTCTTTTTAAAACATTGTTAGATTATTTTAGTTTAAATAGCTGATATAAGGCACTGGTGTTCAGGACAAAACAGAAGAGAAATGATGTATCTTTTGATGCACGAAACATATTCAAGCAGTATGGATCAGAGGACTGGGGGGAATATCTTATTCGTGAAGCTCATCTATCGAAGAGATTTTCATTTGATGAAAATGGATACTATCATTGCTGTGCTTCAATACCTTTTCCTGAAAATATGCAGGTAGAGTGA

>gene39_Medtr2g122350.1
GTTAGCACCGATGACTTATTACAAGCTGCTCAAATGGAAGAGAGAGGAATGCTAGATAGAAAGGAGCGAAGCAAAGAGAAATGGGAACAAGTAGCTATAAATGAAGCAGCAATGGCTGTTGCTGCTATGAACTTGCCTAATTTCGACAATATCGAATATGTATGGACACCACATGCATTTGAAATAAATTGTTATTGGGTTTATTAATTTTCTGTTTACTTTGTCCTCTTAATATTCATCATCTGACTGCTATTGGCAAGGAACTAAAACATTTTAGCATTTTATTGCTTTGTTGTAGATCACAATTGCTCCTAGAGCTGGTAGGGAATTGGGATATGTTCGGACGATGCTGGAGTCCATAAATTTTAACGATGGAATGCTCACGTATGGATTCTTTAATTAAACCTTTGCACCTTTATTTTAAATAAATATAAGCTGTTGGTTAATGCCCTCTGAATGAAATGTTTGTCTGCATTTTTAGCATTAGTCAAGGATAATGTTTGCAAAGGTTCTATGTTGCCTTCATATTCATCTGATTTAAATTACTGCTTAATCAAATTGCATTACAAACTATGTTTAGTGTCTACCATATTATTTTCTTGTAACTACTAATATCATGCAGTCGGCAATCCCTTTTTGATCATATTACTGTTCAACTCGCACCCCGTGCAGCTGATGAAATGTGGTTTGGGAAAGATCAGGTAAGAGAATCTTTCTACTTGTTAACTATAAATTCCCGACTCTAGTTCCTAAATACAGTTGCAGAACATACACGTAATGCAGTGAGCAAAACTCAATTTTAACACTGTTTAAGATATTTGTTAACTAGCTTTGATGAATGTCAAGAATATGGTATTTCTAGGGACATTTTATATTAAAATAAGTGGGATTGCAATTGCATGTCTGGGAAATCTGTTATGAAAAAGAATGAAAATACAGCATAGTTATGAACTGGCCAGAGGAATGGCTTTCTAAGTTCTTTGATTTTCTTGTTACCATTTATCACACCTTTTTTTTTTTCCATTGTAAATTACAATTTTTATGTCAATGTCATTGTGTACACAAGTTATGAGCACCGCGTCTTTGATTATATATGTATATATAGTTTATGGTTACGTTAAAATGTTTTTTAACTTGATTTGCAATATTGCAGTTGAGTACGATATGGGCTGAAACTGCAGACAATGCTAGGGTTGCAGCGAGAATGTATATGATTGGCGGGCTTTCTGATAAGTATCGTGGAGTATCCAATTTCTGGGTTACAGACCGAATTAATGTACCTACTCTGTCTCAAGTTTTATTTTCTCATCTTGTTTCTTGTTTCAGCTTCAGCCTAAGTTACACTTGCATCTAAAATGCCAAAACTAGAACGCCTTGCAGTATATCTCGAAAAAACAAGTTAAACTAATGTAGACCCATAGGAGACAATGTAAAATCCTCTATAACATGGAGAGACAGAATAATAAATAATACTTATATATGGCAATATTGGATAACATGTGCAAAATTGCATTGTATTGTCAGGAAATTGATTTGGAAGCAATGAAGATTCTCAACCTTTGCTATGAACGCGCAAAAGAGGTATGTATGTTATATAGTTCAGTTTCAGTGAAGGATTAAAAAACTTGATGACGACTCTTGATTGGATTCAATGTCACAGCCTTGTTTCACGTGAATGATGATTATTGATTAAAATTTGATCACTTTGTTTTGCATGTTATCAGATCCTGCAGCAAAATAAAACACTGATGGATACATTGGTGAATGAACTTGTTGTGAAGAAAACCTTAACCAAAGAAGACATTGTTCGTCTTGTACAATTGCATGGCCACGCAAAACCAATTCCTATTAGCGTACTTGACATAAGGGATGCCAAACATAAAGAACTACAAGAAATAGCTAGTAATGGAAAGGAAATAAACGAATCATAA

>gene40_Medtr7g005780.1
GTTGCAAGCTTTGGAGCATCTCTAATGGACTATGATATATTGACAATGTCAATTGCACCGAGTGATGAACATGATGCTCAAGTGATGTTTGCTCTTGAAAGAGGACTTCCTGCAATGCTTGGAGTATTCAGCACTCATAGGCTAACATTCCCTTCAAAATCATTTGATGTGGCTCATTGCTCTAGATGCCTTGTCCCTTGGATTGCTAATGGTAAATTTTCAATCTTTTTGTTACTTAGATAATACCTAACTCTTATATATATTATTGTACAAAATGTCTTTTAATGTTTCTGTTTCGTAGTTAACAACCACTAACACAGACATTGACATACCGATACTTGTAATAATTTAAGAAAATGAAATAATTAAATGTAACCATTTGTATCGGTGTTTGGTGTCAAATACCAACGCGTGCTGGATACCAGACACGCCTTCAACATGAAGCGTTGGTACCTATGCAGCACCTGATACGTCATACTGAAGGAAAGTGTCGGAAATGTGTCATTGTTCGACATTGAATACAACATTGAAACATATTGCATTCAATCGTTCTATTTTCTCAAATTATTACTGTTGTCAACGTATCAATGTCAGTATCATGTCTGGTATTTGTACCGCAGTGTAGATGCTACATATTACTAGTCATCTAGAATCAAGTTTTCATATGAGAAATTGAGAAGCAATTAATGCTTAAACTTATATATCATATTTAATATAGAGAATTTGGTTTTTCAATTTATGATTCTACTATCTGATATTCTTCAATTTAATTTGTCAAAGATGGACTATACCTAAGAGAGATTGACAGGATTCTGCGTCCTGGTGGATTTTGGGTACTTTCTGGGCCACCAATAAATTGGAGGGTAAACTATAAAGCATGGCAAACAGAGCCAACAGTGTTGGAAAAGGAACAGAACAATTTAGAGGAACTTGCAATGCAAATGTGTTGGGAAAAAGTTGCTGAGGGAGGACAAATTGCTATATGGCAAAAACCAATAAATCATATAAAATGCATGCAAAAATTGAATACTTTGAGTTCTCCAAAGTTTTGCAATTCATCTGACTCTGATGCTGGATGGTAAGCTTATTTTTTAATTGATATTGTTGAGTGACACTAGATCTAGATGTAAATCTAAAACCTGTATTTTACTATTATTTATGTTCTCTCCTTAAAAATCAGTTTGAGTTGACTTATCTAAACTTACCTAGTAACATAAACACTTGTGAGAAAGAGCTTATACCTTATATGAGAAGAGTTTTATTTTATTTTATGATTTGATACAGAAATGGCTTATACATAAACGCTTGTAAAATAGGAGCTTATGCTATAAGCACTTAATTAAACTATTTATCCAAACAAAGACTCTGATGTAGATTGAAATCTCAAAACACTTGTATGACTGCATGCATTTTTCTATTCTGCTATGGTTTCTGTTAACTTAATTTTTAGTAGTCTAGTTTATTTTCTAGATCATCATTTTCCAATGTTTTATATTCAAACTTTAAAGCTATGAACTATTGAACAGGTATACAAAAATGACTGCATGCATTTTTCCTCTTCCAGAAGTGAAAGACATCGATGAAATCGCCGGCGGTGTTCTTGAGAAATGGCCTATAAGATTGAATGATTCACCACCAAGGTTGAGAAAAGAGAATCATGATGTTTTCTCACTCAAAACCTATAGTGAAGATAACATGATATGGAAAAAAAGAGTATCTTACTATGAAGTCATGCTCAAATCACTCTCATCTGGTAAATATAGAAATGTTATGGATATGAATGCTGGCTTTGGTGGATTTGCAGCTGCATTGGTGAAATATCCAGTTTGGGTTATGAATGTTGTTCCATTTGATGCAAAAAGCAACAATCTTGGCATTATCTATGAAAGAGGCCTCATAGGAACTTACATGGATTG

>gene41_Medtr7g005790.1
GTGGAAGTAATCCTCGTTTAGGAGACGTTCTTGTTATCGCTGGCGCTACCTTGTATGCATTCAGTAATGTCAGTGAGGTAAGCTGATTGAACTTGTGCTTTTATGCATTTTGCAACACTTTAACAATCAACAATGCAGAAAAACAACACAATAAATACATATACTCACTAATTATTAGTATTGAAAAGGTTGGTTACTAAAAAAAGATTGCACTTTTCTGTCATCTTAATGTTCATTTTCATTTGGCAGTATGTTTTGAAACGACGTTTAAACTCACTGCAAGTGTTTCGGGAATCAGGAGTCATCTTTTTATGTAACAGGGCGCTTAGTTCAACCATGCTCATTATTATCTTCAGAATAAACTTTTTAATTATTAAAATGTTAGTAGTAATTGAAAGTTTGATTAATCTAAAACAATACACAGATCTTTCCATGATTACCTGTGCCCTACTTATGGGCTTTCATTTACTGTCCATAGTTTCTTTCTTGTCAAACTGAATTTCATTCAAAAGGAAAAATTTGTTATGTTGAATTTGGGGGAAATATTTAGGTGCTTTCACACCTTTCATGCACTTGCGTCATATTATTGTTTCATTGTGTATAATCTCTCTCGTGTTATTGTTATTCTGTTTCCATGGCAGGAGTTTTTAGTAAAAAATGCTGATAGAGAAGAGCTCATGGCAATGTTAGGTCTCTTTGGTGGTATCATCAGTGCCATTCAAATGTATCCTTGAAAGTTGATTATATATTGAGGACTATTGGTGTTTTTTGTTACTTTTATTTTCATTTTGAAGCCTTAACTATCATTACAGAGCTATACTTGAGCGCAATGAGCTTAAATCTATTCACTGGTCGGCTGGGGCAGTAAGCTCTCTCTCTCTCTCTCACTCACTATAATTTAGTAATTTATAGAATTTCTCTTTAATTAAGATGCCTGCAAAGCAATACAAGGTTGTGAATTCAAAAGTTTATGATTTTATTAGAAAGATGAGAAGAATCTAATGAAGTTTAAACTCAGAATAAGTCTCTTGGATTGATAGAGTAAACATCAAAGAATTATAGTGGAAATAGTTTAGAGGATTCTGTTTATCTTCATTTCATGTTTATTTTCTCCAACCTAAAGTTTTTTATGTCTGACCTTTTATTACTCTCTTTATATTCATAATATGAAGTTGAATTTTTTGTCACAATATGCCAATTAGTTTGATATATGAACTGTATGTATTGTTATTTATGTTAATATCTTCCAATGTTTCTTGCAGGCATTTCCTTTTTTTGGATTTTCTGTGGCTATGTTTTTGTTTTATTCTCTAGTCCCTGTTCTGCTTAAGGTACGGATTTAAACATAACGATTCTAAAGATTTTGGTTTAGCGTAGAATTTTTTTGTCTCTGTTATAAATATCTAGCTTTTCACTGGAAACTAATATTTTTTAAATGTGCTCTGTTATTTTGTCGCACAGCTCAATGGTTCTACTATGCTAAATCTGTCTCTTCTGACCTCAGACATGTGGTCTGTCTTAATTCGCATCTTCGCTTACCATGAGAAGGTCTGTCAGTAACCTTCCTTCCTTTTTATTTCTCTTACTGAAAAATTCCTACTAATTATGAGTCACAAATTTTAGTTTGCTAACATCACTAGAACTATTATGCTTTCCAGGTTGATTGGATGTACTACTTGGCGTTTGGTGCTGTTGTCATCGGCATTGTTATCTACTCTATGTACGTATTGTTGCACTTTCATTTCATGAACTTCTTGTTCTGTTTGGAGTCTTTTTTTCTGGTATTTTTTCAAAATGAATGATTTCAAAATTGATTTAGCTAGTTCTTCAATGTTATTACGTAAGTTAATGTCTGCAATAAATAACAATGATCAACTAAAAGCACAGTCTTAGCATTGTCAATCGTGTTGGGGATTTATGTTTATTATCAAAGTGTGGCTTTTGCTAAAATCACGGTGGTCTCACCGTGATTCCACCAAACTCATCGTCAATTCAGACATGCATGAAACTATGATTGTGTGTGTGTGAGAGAGAGAGAGAGAGAGAGAGATATCCTTAGTCTGTAATAGACCAAATATTTTTTTTCTTATGATGTTTCGTCGTATTGCAGAGGTTTTGGAGACGAGGATCAAAACCCTGCTAATGCTGTTGAAGAACCTGTTGCAATCAGACAGGATGAGGAAGCCAGTTCAGCAACTCATAGCAAAGGAAATGTGTCTGGGAGTTCAAAAACCTGGGTAGCTTAA

>gene42_Medtr8g025590.1
AAACAAGATGAATCTCTTCTAGAGGATGTATGGACTCTTCTAAGGGCTGGAAGGCTAGAAGAGGCGTGTGGACTTTGCCGTTCTGCTGGACAGGTGAGCATTACTTTGAGAGACATGTCAAGTTTATGGACTTCATAGTTCAGCAATTAACAGCTTAATATTTTCTTGTAGCCATGGAGAGCTTCCTCTCTGTGTCCTTTTGGAGGTTTGAACCTGTTTCCTTCTGTTGAAGCTCTGGCGAAGAATGGTAAAAACAGGACTTTGCAAGCTGTTGAATTTGAAAGTGGCATTGGTCATCAGTGGCATCTTTGGAAATGGGCTTCCTATTGCGCATCAGAGGTAGTGGCAATATGTTACTCTGATTGAATGCTCTTGCTGTTCCATTCATGTTTGTGCCGTTAACTTCTTTATTAACTAATACCCTTGTCTCCAGATTTTTCGTGTTTTCAAAGTTATTTTTTATTTATAAAAATTAAAAACTTCTATTTTGCCCTTTATTTTGCAGAAAATATCAGAGCTAGGTGGGAAATATGAAGCAGCTGTGTATGCAGCCCAATGCAGCAATCTAAGACAGATGCTTCCACTCTGCACAGATTGGGAGGTATTTTTTCTTCTATTAATTTATTGCAGAAGTTATCATTCATTCATGCAAAAACCCTTGAGAAAATGCCCTTGAGATTCATAGTTATACTTTTTGTGTCTGATTGGCAAGCTTTAGAACAGAGTGATAGTTAAACTAAATAAAGAAGACTGTCTTTATGGTTGAGGCTGTTAAGCTTCATTGTCAGATTCTTATTTCTATAACTACTATAAAAGTCAGTAAATCTAGTATTCTTTTTATCATCCCACATTCCTTGTTGGAAACTTGAACATGATTTACAGAATAGCATTTAACATTTGCAGTCAGCATGCTGGGCAATGGCGAAGTCTTGGCTAGATGTGCAGATAGACTTGGAAGTCACTCGTTCACTGCCAGGAGGAGGAGTCAATCAACTTGGAACTTTCGGAGATGTAATGGACCGAAGTCCTGGACAAGTTGATGGCTCCTTTGATCCTTCTAATGGACCTGAAAATTGGCCAATTCAAGTTTTGAATCAACAGCCACGGCAACTTTCATCTCTTCTGCAAAAACTTCATTCGGGGTATCTGTACAATTCTTTTCACATGTGGCCCTCGTTTTGTTGTTTCCTATTACATATCTGTTTCGTTTCTGTTTTAGGGAAATGATCCATGAAACTGTTACACGGCAATGCAAGGAGCAACAACGACAAATTCAGGTATTTCTGTAAAAGATGTTCTTTTTTCTTTTTTGGAGTTTCTTATCATCATATTTCAACATTTTAGATTATTTTGTCTACAATAATAAGAAAAAGGTGATAAGTAATGAGTTGTTGGGTCCTTCAATTCCAAATATGATGTAAACACGCAACAGTTCATTATAAGACAGCCCTTTACTCAAATTATGTGATCTTCAGCTACTCTGTTTCCAATAATATTTTATGTAGAAAAAGAAAAGAAACGGTGCTACCACTTTGGGTACAGACTACAGAGATAATATTAATCAACTCTTTTTTGTTCTCTTTATCTTTCTATATTTATATATGTTTCTGACGTCTTAAGTTGTACATTGCCTGACAGATGACCTTAATGCTAGCGGACATACCACGTGTACTAGACCTTATATGGTCATGGATAGCACCTGTGGAAGACGACCAGAATGTATTTAGGTAAGTTTTATTACTAGTTCTCTTTCCCGTAACTGGCCAAATAGGGTCTTGCAATACCACATTTAGAGACACTTGACATCAAATTTTTTTTTTAACAAAATTAAAATTAGCCTCACTGTAATGAGAGAGAGAGAGAGAGAGAGAGTGTGTGTGTGTTGAATCTGAAATGAAGAGAGAGAGGTAAGAGACTAAACTATGAGAGAGAGAGAGAGAGAGAGAGAGAGAGAGAGAGAGAGAGAGTGTGTGTGTGTTGA

>gene43_Medtr8g025650.1
GTATGTGGGCAACGTCCATACACAAGTAACCGAGCCACTTCTGCAAGAAGTTTTTGCGGGTACTGGCCCAGTTGAAGGGTGTAAACTTTTTAGGAAAGAGAAGGTATGTTTTTGTATATACATATGTCTTTGTCTAATATATCGATTTAAAGTACTAGATAAAACTGTAGCTTTGTATTTGACATCTTATGTCTCTCTTTTGCAGTCATCCTATGGATTCATTCATTACTTCGATCGCAGATCTGCTGCTCTGGCCATATTAACTCTCAATGGAAGGCATCTGTAAGTGCAGTTCTTCTATAATTGTGTTAGGTTGGTTTGGATTTAAACTCAAAGTTCAATTCAATGGTTTGTAGATTCGGGCAACCTATCAAAGTTAACTGGGCATATGCCAGTGGTCAGAGAGAGGATACATCAGGTTGGTTCAGAGATAATTATAAGATACATATGTTTTGAACAAACCATTTTGGTGAATATATTATATAATATGTTTCTTTGAATTTGCAGGCCATTACAACATATTTGTTGGTGACCTCAGTCCTGAGGTTACCGATGCTACACTTTTCGCATGCTTTTCTGTCTACCAAAGTTGTTCGTAAGCTTCATTCTCCTATGATTTCTTAGTAAAAATAGCATCCATTTTATATATTTGGGATTGGAGCAATCTTCATTTATTCAAAATGGGAAAAAATGTGTTTGTGCTTCCATATATGTGATAATGGTGCATTGCATACTAAACAACTTTGTTGGTGACTTGGCATGGCTCACTAACTTTATCTTTTTGATGGTTTTAGAGATGCAAGAGTTATGTGGGATCAGAAGACTGGGCGTTCAAGGGGATTTGGATTTGTTTCATTCCGTAGCCAGCAGGTCTATTTTTGTCTTAAAATCTTAATTTGCGTTTTGGGGTAAGAAACTTTATGATGTTTTTGACTTATATTTTTTGTCATTTTGTAGGATGCTCAAAGTGCTATAAATGATTTGACCGGTAAGAAACTTGTCATTGACATAGCAACCTTATTTTATTTTAGCCGATTATAATTTGGAAAAGTCTCCATTGATTTTTCGTTAGTAAAACCAAAACAAAACCATCGTCTCAGTGCAAGGGAGTTGCACATTAGGTTCTTTTGTATGAATTGATTTTGACTTCCTATGTTTAATTATTTTAAAAGTTCATGACGATAAATTTGCTATATATTTTTTTCAGCATATCGACTTCTGGTGATGCACTGTTTAATTGATTATAGTTCATATTATTTTCACTTATGATCGAGGAATAATGATGCCCTGTCTGTGCCTTTCAGGTAAGTGGCTTGGAAGTAGACAAATACGCTGCAACTGGGCAACAAAAGGTGCTGGCGGCATTGAAGAGAAGCAAAACTCAGACAGTAAAAGTGTGGTGGAACTAACAAATGGTTCATCTGGTGAGTAAATTATGCCGTAGTTCCTGAAACAATAATAGATGGTTGAATCAAGTACTTTCACATTTAACTTCTATATTTCTTGATTTAAAAATAGATCTGGGGCCTTACTAAAACTTTGGTGTCCTCTTTTTACCCTTGACCTAATGATTTTTAGGTGATTAAACTTTTAAAAAGTATTGTGTTCATAAATACATCTGTTTTCTTAGTTAACAGATGGAATACTAGACATGCAATTAACAAACATTTTTTTCATCCTACAGAGGATGGTAAAGAGATATCTAGCAATGATGTTCCTGAGAACAATCCTCAATATACAACTGTTTATGTCGGTAACCTTGGATCGGAG

>gene44_Medtr2g046770.1
GCAGAAGTTGCGAATGACTGCATTGTGAAACTTTATTACTCATTTCAAGATCCTGAATTCTTATATCTTATAATGGAATATTTACCTGGTGGCGATATAATGACTTTGTTGATGAGGGAAGAAACTTTGACAGAAAGTGTGGCAAGATTTTACATCGCCCAAACCGTTTTGGCCATCGAGTCTATTCATAAACACAATTACGTTCATCGGTTGGTATTATTACATTTTAAAATCTACTTTCATCTAGTTTTTGTAAACCATATTTTGCAGTTATAAGTTTCTTCACATTTCCTCGTTTCCTCAGGGATATAAAACCTGACAACCTTCTATTAGACATAAATGGTCATATGAAATTGTCGGATTTCGGTCTTTGCAAACCTCTTGAAGTCTCAAATCTATCACCTATAAGTGAAAAGGAAATATTGGATGATGATAACTTGAACGATACAATGGACGTTGATGGAAATTACCCGAATAGTAGAAATGGTAGGCGTTGGAAAAGTCCTCTCGAACAACTTCAACATTGGCAAATGAATAGGAGGAAGTTGGTAAGCATTTCATGATTTTGTATTTTGTATTTGGTCCTTCTTTTCATTTCACATCTTTTTCGGGTGCAATCATTTCAGCGCAGCTTGTGCTTCTCGACTTGTGTACCTTCTTTTTCAATTAGTATATGGTTTTTTTTGCTTATAAAAGGAACAAGTCCATTTTGATAGCATTTTATCACTTCAAACATGCTTACATTTGCTCGCATGAAAGTCCTTCTCCAACTTGTCTATTCATTTCATGGCAGGCATTTTCCACTGTCGGAACTCCAGATTATATTGCTCCGGAAGTGTTACTGAAAAAGGGTTATGGCGTGGAGTGTGACTGGTTTGTTGATATTCTTTTTCATTTGCTAGAGTTGCATCTATTTATTTACTGTTTTTGTAGTTTTCCCATTTTGACGTGATGCGATACTTTCATATATTCAGTTGTTAAGTGTAGTAAAAAAATATCTTTGTTCTAAGTTATTGTTTCTTTCTTAAAGTTAAAACACTTCGAAGGAAACAAATTCTATCTAGTTTTAAGAATTCCTCATTATGAGTTCAGGATCATACAATTCCTTATTATTCGTCATTAAGAATTCTCTGGGGGTTATTGAATTTATTCCTTTTTTAAATGAAATATCTTCCTTGTTTCCAACATGTATTCTGACTTGCTGCAGGTGGTCTCTTGGCGCTATAATGTATGAAATGCTTGTCGGTTATCCTCCATTTTACTCTGATGATCCTGTAACAACATGCCGAAAGGTTTTAAACTTTTTCCCTTATTCTTCTCTCCTTAAGCACTTCTTTTCAGCCTTATTATGAATATATGTTATACAGACTTATACGCAATGATTCCCAATACACTTGACCAAAATATTAAATTTTCATCATGTATGACTGATTCTCTTGTAAAATTTATAATTCCCTAATATTTCTCTATTTTTTCTAGCAACACTGACCGTAACGGTTAAATTTATGTTGTACTCATTTTGCCTGGTGACGAGTTTCTACAGATTGTCCACTGGAAAAACCACTTAAAATTTCCGGAGGAGGCAAGATTGACACCCGAAGCGAAAGATCTGATGCACAGGTTGCTTTCTGGTGTTCCACATAGGCTTGGAACCAGAGGAGCAAGAGAAATTAAAGTGAGTAAGATGTGGTTTTATTTCTCTCTTTTCCACCTTACTATGGATTAGTATTAAATCACGTTATTCCCTGATGACGTTAATCGTTCTTAATTGTCAGGATCATCCTTGGTTTAGGGATGTTTTATGGGATAGGCTCTATGAAACCGAGGCTGCATTTAAACCACGAGTCGTAGGGGAACTTGACACTCAGAATTTTATGAAATTCGATGAGGTATAAGATATTAAGAAATAGGTGGATTATATGAAATTTTATGAGGTGTACTTATATGTGCGTGGATTTTCATATCTTTTGCTTTGACTTGGTTCGATTACGTTGAAATTGTGATATTCATTGTAATTGTCTTAATAGGTTGAACAACCAGTGCCAGCTCGATCTGGGTCCGGACCCATCAGAAAGGTAAAACTCTATTTACCTGCATGAAGATTAAGATTTTTCAGGAAAAACTAGTCAATCATCTTGTCTTAGCTATTCACTTTTATTCATCATTCTATTCGGATTGCAAATTTCATTTCCTCTAGGATGTATAAACAGTTATAATAGCTGCATGAATGAGTATGTCTCTGTTGAACTTACACATAACATTAATCATCATACAAATCAATAATCATTGGCTTTATTTACCCTGATACAAAATTTCCAGGTTAAATATAAGTTGATTGATTTTGTAGTACATATAACAACTCTTATGTTTCTTGTATGCTTTTTGTCTACAGACGCTCTTAACTCCTCAAGATCTCAGTTTTGTTGGCTATACATATAAGAATTTTGCCGCTGTCAAGGGGAAGCGTCATTCTGTTG

>gene45_Medtr2g046700.1
TTGCCACCTATCTGTGTTGGAGATGGTATACTAGATCTAGTTGTTATTGGTTGTGGTCCTGCTGGTCTTGCTCTAGCTGCTGAATCTGGCAAGTTAGGATTAAAAGTTGGACTTATTGGTCCGGATCTCCCTTTCACAAACAACTATGGTGTGTGGGAGGACGAATTTAAAGGTATCCTTCTTGCTGCATCTTTCTGATTACATTATCTTTATATTTTAATATACTATTCATTACAACATTATAAAACATGTTAGGCAATTTTTGCAAAGCATATTTGTGAGATTTTGATAGATTTTCCCTTATGATTTCATTTTTGCCCATCTTTTTATGAATCATAGAAACTATGATCTTAGAACTTTTCATTTTCACTCTACTTGTGTTAGTACTGCCTAACAGATTTCATTTAAAGAAATTTCTGTTTGCTTCTTTATTCTGATGATCCCTGATATTTTGATATTTTTCATTCACCAGCTTGGATATTTATGTCCTGAAAAACAGTATATATTTTCTTGCTGGACAAGAGCATATACTTTGCTTTCTTAGTTGATATTAAGCCTTACCAAGTGCACTTCATTATAATTTCAGGTCTTGGACTTGAAGGTTGTATTGAGCATGTTTGGAAGGATACCGTTGTATATATTGATAATAAAAATCCCATTTCAATTGGACGTTCTTATGGCCGTGTCAGTCGGCATTTGCTTCACGAGGAATTGTTAAGAAGGTATAACTGCTGATGATATCTATAGTATCACTATTATTTCTGAATTAACTTCTTGGTTATAAATGCTTTATTTCCTTCTGTAGATTTGTAATTCATATTAATTTTCCCTAGGTGTGTCGAGTCAGGTGTCTCATATCTTGGCTCAAAAGTAGAAAGGATTGTTGAGGCTAGCAATGGTCATAATCATGTTGTCTGTGAATATGATACTGTAGTGCCTTGCAGGTACGATTTGCATGCTTTTATAATTTTTATCATCTCATCTATCTATAATATATTGAAACTTCCCTAAGCCTTGCTATGGAGGTAGTTTTGTAGCACCAGGTTTCCCTTATTATATATTGAAACTTCTGACCTGTTATTATAGGCTTGCTACTGTTGCATCAGGAGCAGCTTCAGGGAAACTATTGCAGTATGAGGTTGGGGGTCCAAAGGTGTGTGTACAAACAGCTTATGGTGTGGAAGTTGAGGTAGGGGGTTGGCTCTTGCATTCTAGTATTTTTATTACACTGTTGGTATGATATCATGTAGCATTACTCCTGTCCTACAAAATATGATTTTGATGAATAAGTCAGGTAAATTGTACCAAGTCCGGGAAGTTCCCAAGTATTGGTCTAACCATGCTTCCTTCCTTGTCTTTAACAACATAACATGTATACTCTTCTAATTGAAAAATATTGAATGTATAAAATGTGATGTATAGTAATAATGAGTAATGACTTTTTTTGTTTTGTTATAATTTTAGGTTGAAAACAGTCCTTATGATCCAAACGTGATGGTTTTCATGGATTACAGAGACTATATGAAGAACAATGTTCAAAGTCTAGAAGCTAAATATCCAACATTTCTTTATGCAATGCCCATGTCCCGTTCAAAAGTGTTCTTTGAGGTCTGCTCAATGTTTTTTCAGTGTAGTGTTTTCCATTAAGTATTGCAGTTCTGTTAGTATTTATAGAGAAATTCCAATCGCAGGAAACATGTTTGGCGTCTAAAGATGCCATGCCTTTTGATTTATTAAAGAAAAAGCTCTTATCAAGATTAAAGACAATGGGGATCAAAGTTACAAAAACTTATGAAGAGGTAAGGGCTTTGGCAACACGCTCCCTCCTATTGGCTGAAAATTGAATGGTTCCCAGACTTTGGAAATGGTTCTTTCTAAATTATATGGGTTCCACATAAATTTAGCAAGGGCTCATCTTGTCAAAAATAGGACGCATCCATTTTCCATATAGGATAATACTTTGTTGCGCATAAGTATTGTTAAATGACCACTCTGTCCTATCGTACTATTGCATATCTAACTCTGAAAAAAATACAATTTCTGATATTTGCTGTGATCATTGGTCATCAATTTTTTTATTTGGTTCTTTTTCCGCCGAAAGCATGTATTATACTGGAAAACATTAACGGGTGAAAAACAGCTCTTCCCTTGATAACAGTCTTTTACCCTAGCTTTCCAATTGTCCTTTGAGCTGTTACATAATAGTTGGGAAATTATAATGAGATATACAAGTTATTTTAGTGCATTTGGACATATTTAGCATCTGATGTTGAATTCTGAGTGTTCTTATCTACAAATTTGTGTAGGAATGGTCTTATATCCCAGTTGGTGGATCCTTACCAAACACAGAGCAGAAGAACCTTGCGTTTGGTGCAGCTGCCAGCATGGTGCATCCAGCCACAGGCATGACATC

>gene46_Medtr2g046560.1
AGTCATGCAGGACTGTTCAATCTCTGTATTGTGGTGCTTGTTGCAGTGAATAGTAGGCTTATTATTGAAAATCTGATGAAGGTTTGTCCATCTATCTGCAAAATTTGAATTTCCAACTTGTAAAAAAATGCATTTTTATCTGTTTAAGCAGTTTTGATTTTCTAAAATTTTCATTTTTATATGTAATTATATGTTTTGCAGTATGGATGGTTGATTCGATCTGGCTTTTGGTTTAGTTCAAAATCGCTTAGAGATTGGCCCCTCTTCATGTGTTGGTAATGGGTTTGATGATCCTCTTTAATAGATTTTTACTGTTATTTGACATTCTGTAACAACGTTTATGATTATTTCAGTCTTAGTCTTGCAATATTTCCACTTGCTGCCTTTGTAGTCGAAAAGTTGGCCCAACAAAAACGTATTTCTGAACCAGTAAGTGATTTCCCAAGTAAGCTTTTATTATATTTCATTTCATGGGGAAAATAAGTGTCTTGTAATCACTTCTGTTCCTTGATTGTTGTGCAAGTAACAACAGTTTTAGAGCATAATTAATTGCGGTGTGATATTTTTAGTCATGTGATTTTCAATATTTGACATACATTGGAATATTGATTTGAATGTTGCAGGTTATTGTTCTCCTTCATATTGTAATTACAACTGTTGCGATCATCTATCCAGTTTTAGTTATCCTCTGGTCAGTATAGCCTTAAAAGTCGACTCCTCGACTTCTATCTAGACTAATTCAGACAATTATTCATTCACGTATCATATATAAGCTTCATTTGATGATTGTGTTTTAGTCATGAAATTATGTCATTATCTAGGAAGGAATGTTTGAACATTATTTTTGCATCATGTTAGAAAAGTTCCAAAGCTGTTTGAGGAACCTCATTTTAGTGTTTGGTTGGTATAATGTAGAAGTTAAATTATATTTGAAATTAATATAATTAGAAACACAGAAGGTAATGTCTAGGGAACAAACAATTGGGAACAATTTTGTTACTTCTTCATAGATATTCATATCATGTGATGAAGGCATTTGACAGACATTCATGAAACACTTGCAAGCTCTTAACTGGTTATTTGATCAAAGTAAATAGAGTGTTTCTTGAGCATAAAAGTTGACCACATCTGTGGCATTTATTTTAAACATTGATTTGCCTTATGATGGATATAATATCTATAATAAAAGTTTCTTCTTGGTCATTTCATGGGAATTGGTATAGTGAAGATATCTTATGGATCCATGGCCTTGCTGTGCAGGTGCGATTCTGCTTTTTTATCTGGTTCCACGTTAATGCTATTGACTTGCATAGTGTGGTTAAAATTGGTGTCATATGCACATACAACCTATGATATGAGAGCGCTTGCTGTTTCAAATGAAAAGGTAGTGACTACTATTTTGGTAAATATAAGAGGTAAATATAAGAGGTTACGCTATACGTTCTATGTGTTTAGTTTTTGAACAATAAAGTCCTGCATGATTACACTGTAGTCTGTGATTCTAGTATTCTAATTGTTATAGTAAAATCCATTCTGCTTCCACTTCCAATCCTCTGTTCATGGCTTCTTGCTGGATGGTGATATTAAGCTATAATCTGTTCAAACGAGTGTCTGATAAAAGTTATGTTTTTTCCCCTTATTCAATCATGTTACCTGTGGTATAGGGAGAAACAATGCCCGATACTTTCAATATGGAGGAGTACCCACACAATGTGAGCTTCCAGAGTTTAGCATACTTCATGGTTGCTCCTACATTATGCTACCAG

>gene47_Medtr4g080820.1
GGATGTCTCCAGGCTCCCAAAAGTTTAAGACTCCCCCTAAGAAGGGAGAAGGTGGTGACCTTCCTCCACCTATGTCCATGGAAGAAGCAGTTGAAGCTTTTGACCATTTGGGTGTCTATCCTCAAATTGAGCAGTGGTGTGATGGACTAAGACAATGGTTCTCTTCAGTTTTGCTTAATCCTTTGCTTCACAAGATTGAAACAAGTCATGTTCAGGTTCATTTACATCCTAATCATTTTTTGTTTTATGGTCAAAGTAATGTTTTTTAGGATACATGGTCAAAGTAATGTTGCTTGCATATTTCTAAGATTGCACCACACCCTTCCCTGGCAAAAGGAATGTCAAGCAAACCAAGAAAATATTGACAGTGTGTTGTTAAAATTGAATTACTGCTTAGCAATTTTAATTCCTTGAAAAGCGATGTTATTTTCAGTTATCTTTATTTGTGTGTATAGATAACTGAAATAAGATTGTGTTTGAAGGAATTATTTTTGGGTTTAGTTATTTTTTAGAGAATGACTTTTACATTTGGATGTGTTAATCCAAAAGTATTACAAGAATGAGTCTTATTTGGTTACTTGGAAAAATTACTCTAGGTATGGTGTGCAGTACCAAAAAGAAGAGTATGAAATATACTTTATGTTATTATTTGGTTGTTATGATTATGAATCTATGATTGGTCATGATAATGGTTAATACTACCCCAAAAGGCTGAACATTGAAAAGTATGTTTTACTTCTGTTGAATCTTCAGCTCACAAAGGCTTAAAGAACCCAAAGTTAGGTTTTGGATGACCACCCAAACTAAGAAAACCAGTAAAAAAACCTCATTTTGGTTGTTTCCAATCAAGCTTGTGCTTGTTTTACAATGCTGAAGCTTGTGCTCCATTATTACGGTTGAAGTTCTATGGTATTTATAGAGGTCCAGATAGCTCAAGTTAGATACATAAAGCATCATATATGATTGAGCACCAACTAATAAAATTTTTGTATTCATAGGTTATGAACACAGCTGCCAAACTTGGTATATCAATTACAGTCAATCAAGTGGGCAATGATACGCTGTCTACAGGAACCCCCTCTACAAGTTCATCCATTGATAAGACTCAAGACTGGCAACCATCAGTTACCCTTAGCGAAGATGGATTGCTTCATCAGTTGCATTCTACTCTTGTGCAGGCCATAGAGGCTTCCAAATGTATGTTGATTCATTTTCATATGCATATTGGTCAATTAAACGTAATATTATGTTTCCCAGTTTGATTATATTTGCTGATAGCTTCTGATTTCTGATATTCTTCTACTGGTTCATGTTTGCATGCAGCCAACTCGTTTGTACCTAATATGCAACAGTCCCCACAGCAGGGTCCTTTAGTTCCTGTCATGCAGGACTGTGTCGATGCTATCATTGAACACCAAAGACTTCAGGCCTTGGTTAAAGGGGAGTGGGTCAAAGGTTTGCTACCTCAAAGCAGTGTTCGAGCTGATTACACTGTGCAAAGGATCCGAGGTAGGCATATAATTATGGAATTTTGTTCCTATTAGTCATTAGATTCATCAGATTTTCTGCAGCAGGAGTTCATTTTTCTGATATTGGTTTTAATGCTTGCATTTACCTTGTCTAAATTTTCAGAGCTTGCAGAAGGAACCTGCTTGAAGAATTATGAGTATCTTGGTAGCGGGGAAGTTTATGATAAAAAGAATAAGAAGTGGACACTTGAGCTGCCATCAGATTCTCACTTGCTCTTGTATCTGTTTTGTGCTTTCCTAGAACATCCAAAGTGGATGCTACATGTGGATGCAACGTCTTATGCTGGAGCTCAGTCTAGCAAAAACCCCTTATTCTTGGGAGTCCTTCCTCCAAAGGATAGGTTTCCAGAGAAATACATCTCCGTAGTGTCTTCAGTCCCTTCTGTGCTGCATCCAGGAGCATGTATACTAGTTGTTGGAAAGCAGGGTCCCCCAATTTTTGCCTTGTACTGGGATAAGAAGCTGCAGCTTTCTCTTCAGGTGGGTGAAGCCTCTGTAGCCCCAATGTTACTATATGAACCAACAACCTATTTACTATGAACCGACAACCTATTAAACCTTTCAATACTGTTTTTTACCAATACCTATTTTATGTATTTATAATTTATTATCTTGGTTTGCTAACAGCTCTGAGAATTATTTTTCAGGGAAGAACAGCACTTTGGGATTCCATCTTGATTCTGTGTCATAAGATTAAAGTTGGGTATGGAGGTATCGTTAGGGGTATGCATCTAGGTGCTTCAGCTTTAAGCATTCTACCTGTTATGGAGACAGAATCTGAAGATTGA

>gene48_Medtr3g113790.1
GAAAGGGACAAGCGCAAAGCATTTCAGGAAGTTTGCAGGAATTTCAGGTTTATTTCCTGTGAAGAGTTATTATAATTGGTCGTTAGGATTTAGTATTGAGTATATGGGCTCCAGGCAACATGTTTTACAATCTTCTCATGTCTCTTCTTCTCTATTCACTCTCTTTTAAAGGACTGTGAAGTCATAGTCAAGTTAGCTTGATCATATTGTCTTTTGCAGGCCTGTCATGCATTTCTTTTTCTTGGAGAGGTTTCTACACCCAGCTGAGTGGTTTGACAAGAGACTTGCGTATACCCGAAGTGTTGCTGCTAGTTCTATGGTAAGTGCCTTCTACTTTTCCATGCATGCTTATTTTTTCAGTATTGGATCCACCCTTGATCGAATTGAAGTGTCAGTGCTCTTTGTCCAAGTAAAGTGTCCCATTCAACAACACTAACATGATTCAATTTAAGTCCTTTTCCAGTGCACTGGTTGAAGTTTTTATTTTCCCAATTTTTTAAGCAAACATCTAGCCTTCATAGTGTAGCTAGGTTGCACTGAATACAGCTCTGACTTCTAAACTAACCCTTCATTAGTTCTATTTTCTTTCAGAATATTTTCTAATTATTTTCTATCTGAAATATGATCATTCAGAATAATTATTTTCTAATTATTTTCTTTCTGAATATATTCTAATTATATTTTTATCTAATTTCAGAATATTTTCTAATTATTTTCTATCAGAAATATCTCATTCTCAGGCCTTGGTATATTTATTCATTGATTGATATTCAGGTTGGTTATATTGTTGGCCTTGGAGATCGACATTCAATGAATATTTTAATTGATCAGACCACTGCAGAGGTTGTTCACATTGATCTTGGTGTTGCTTTTGAACAAGGCTTGATGCTTAAGACCCCAGAACGGGTATGTCTTTGATAATCCTTCATTAATGATCTAGAAAGCTTGCATGTATTATTATAGAACTCATAAAATTATTATAGAATCAAAACAGAGACTAGGATGAACTAACAAAGAATATAGTTCACCACGAATCTTTAGTTGACACCACTGAATAGCAATGAACAATTGATCGTATGAGGTTTCTTATTGGCTACTGAAAGGAATATGTAATTTCAAATTTGCAAATTAGGTTAGTTTTCCATCTCCAGCCAGTGTTAATGAAACTAGTGAAAGAGAAACCCTAAAATGGGACACTGATCAGAAAGAGAAGTAGTTGTAACTAGAAATAGAGAACCCTAAATACTCCCAAATATGTTTGAGGCTTGTGCCTGTGCTCCATTACTGCAGATGACCTTGTGACCATGAGGGACTTTGCAACCTCTATCACAACTAGGATGTTAACTGTCCAATGTCAACTTTGCTGCCTCATTTACATTGTTGATATCTTCTCTATGTGCTGCAGGTTCCATTTAGGCTCACAAGAGACATAATTGATGGAATGGGTGTAACTGGTGTAGAGGGGGTTTTCCGAAGATGTTGCGAGAAAACTCTCTCTGTTATGCGGACAAACAAAGAGGCATTACTGACAATTGTGGAAGTAATCATACTTCACTCAAATTTATATTGAACGAATTGAGCCTATTAATTTCTTTTTATTTTCATAATCAATGTGTCTTTTGTAGGTATTCATCCATGATCCTCTTTATAAGTGGGCTCTATCTCCTCTGAAAGCTTTGCAGCGTCAAAAGGTATTCTAAATCCTCAAAAGTTAGTTTCATTATTTAGCCTTTGAAACAAAAAGAATCCTTTTGTCCGGCATATCTTATGGAATTTGGTGGCATGGCAACCCCATTCGGCGAAGTTTGTTCATCTTGCATTATTTGATTTATCCCCATTGATCTTTTTCCTCTTTTCTCCACAGGAAATGGACGTTGATTTGGATACAGGTTTGGAGGAACCTCAAAACGAGTATGAAGGAAATAAGGATGCTGCACGTGCACTTTTACGTGTAAAGCAAAAGCTGGATGGGTATGAAGATGGTGAAATGCGAAGTATCCATGGACAG

>gene49_Medtr3g113840.1
GGCCTCTTGGTTTGGTCATGCAAAACCACATGACCTGCTCTCACTTCGTGCCGCCTTTTGTGATTCTGATTGGGACAGTGATAGGTTTTAGCTTTTTACTGTTAATTTATCTCCTTTGTATTTTCCTTAGTCGTAGCAGATTGGTTGTTTTTACCTGATCCCTATGTATATATATATGTCTTTATGCATAGATATATGCTATTTGCCAACCTGTCCAGTGTCCATTTGATCCATATCTTGCACAATTATCAAATTTGAAGTTTTGATCTGTTTCTTTCTCATTTACTTTTTCTTAAATTGAGTGAATGCAGTTATCTTTTCAACTTGATTGGACCATTGATTGGATATCCTGCTTTACAAGACCAATGCTGTCGTATACTTTCTGCATTGTTGCTATCTTTTAAGAAGCACCTATCAGCAGATATCACTAGTATGCTTGGGGAACAGCTCCAGGTTTATATTGTTTCATTTTTACAACATTATCAATTCATTTGATTTTTTTATTCCATTATTTACTACATTGTGTTCTGCTCAGTTTCTTGTTTCAAAGTTAGTGGCATGTTGCACTCCTTCGCAAAGGAAAGAATCATGTGATAGCGTTGTATCAGGAGCTTTATCTCTCCTCCATATGTTTACTTTGGATTCTGATCCATCCATGCATGATTACGTCAAAGTGAGTTTCTTCTACTCAACTTCTCTCTGTTGTTTTAAGGATTTGGTCTTGTTATGCTTTATGGATGCATAAAAAATATTCTTGCAGGAATTGGAGCCTTTTCCCGAATTAAAAATATTCGACAAGATACGGAAGTTTCATGAAGAATTATGCCACACTTACTCTATTCGTGACCACATATTGAAGGTAATGAATTATAATCTATTTTCATATTTATGAACTTGTTAGGGTCCATGACACATGATTACCACTCCATTAAAGCCTGTTATCAAACCTCCTTTAAAAGCCGGTTATCAATGGGAAGCACAAAGCCACTTAAATACTTTATCGAGCATCCCATACCACTTAATGTAAGACTTGGGGGCACTTCCGTGTGAGTGTTGATGTTCTGGCGGTTGCACTATACGACATTTTACTTGGCCTTTCCTTTTCAGTCCCTCCTCATTAGGTAGCTTTTTTGAGCTACCGACAGCCAGACTTATATACAAATTGATAAGTATCCTGAGACTCGGAGAACCCTCCCTTAAAAGCTAGCTATCAAGGGGAAGAACTAAGCTACATCAATACTCCACCAGGCATCCTATACTACCTGATGTAGGACTTGGGCACCCTATAATACCCTTGTCCCTATCATCTATTTTTTACATGTTTTATGTAAAGCGGAAACTATTTTCCAATTGTTCCTGCCGGTTAAAGCAAAAATCTTGATCATGAGGTTTGCTAATTCTCTTTTAACTTGTTATCTGTTACATTGTTCATTCTCAGTTTGCAAAGAGGTCTTGCTACCTTCCACCGCGGTTACTTTCGTCAAGGTGATTTCCTTTATTAATGGTCTTTCCTATTTTTTATCTTTCATATTATTTAAATAACTAAATTTTAAGTCAAAATCTCGTGAAAATATTACTTATACTGTGTGCATGAGTTTTTCTAGAGAGAAAGAGAGAGCGAGAGATAGAGAATTGGAGGACAAGTATTTACATATTAAATATTAGACAAACAGCATTATAACTCACAATTTGGTTGTGTTGTGTTGAAGTTTCTGTGATTTGTGATTTTTAAATACAGTTTTTCTTCAGTCTCCAGGCATTGCACAAGAAGTTACTGATTGAAGAATCCTTTCAAATAAGAGGCAGAGAAGAAGGTCAATTTAAAGACAAGTATTGGCATGGTGACCATGAAATTGCGCATGCAGTTTGGACACTTGTTCACATGGGTGGCTCGGATGATGCAAGTGGTGTCAGAGAATTGGTTTCAGATTTCATTTCTAGG

>gene50_Medtr3g113960.1
GCTACTGGAGGTGGAGCATACAAGTTTACCGACCTTTTCAAAGAAAAACTTGGTGTTAGTCTTGACAAAGAAGATGAAATGAATTGTCTTGTGGCAGGAGCAAATTTCTTGCTTAAGGTGGACGCCTGTTATAAATTATCATTTTCGCCTGCATTTTGTTTAAGTCAGCTTGATAGGGAGGATGTATTGTTTCTTTGAATAGGTACAATACACCTTACTTATTGAGATGAGTAATCAGAAATAAATAATTAAAAAAAGAAAAAACAGTTGTTCCGCTGACTTTGCTTCTTTTTGAGTCATATTATTGTGTTTTTCCCTTGTAAGGTAAAGAGCATTTGTTCGGCTAAACTTGACTACCTTATGTTTACACTTTGGTTCAAGCAATAAGCTTAAAATTTAAATATGCAGGAATTTTTTTTACAGCTATAGCTGAATATTGCTGATTACTGTATTTTCCTTAACTTTTAATGTTTGGGGCTACTAGCCAAGATCGAATTGAAAACTACGTTGGTCCTTTACTATTATCATAAAACAAGTTGTCATTTAATTGGAATTTGTGATCAAACTGTGATATGGTACTAATTCATTTTTTTAACTGATCTGTACTCTATAGTTTTCTTCTTCTCTTGATATCTCTGATTAGAAGTTCTAACACTTCTTAGTAGGCAATTCGCCATGAAGCTTTCACGCACATGGAAGGCCAGAAAGAGTTTGTGCAAATTGACCAAAATGATTTGTTCCCTTATCTTCTCGTTAATGTCGGTTCCGGTGTTAGTATGATCAAGGTATATTTTTCTTGGATCCTAACTTCATTACACTTTTGATCTCTTTGGACAATGTACGATAAAAGCTAACATGCTATGATGCTTTCTTTTTATTTGTCATAGGTTGATGGGGATGGGAAGTTTGAGAGGGTTAGTGGGACAAATGTTGGTGGTGGTACTTATTGGGGACTGGGAAGACTGTTAACAAAGTGCAAGAGGTCATTTTGATGAGACTTTTTATCATTTTGATCTACTGCTATGTTTAAACTATTGACAAGGTGTTCTGTTGAAATGAATTCCAGCTTTGATGAGTTGCTTGAGCTGAGCCAGAAAGGAGATAATAGAGCTATTGACATGCTTGTTGGGGACATTTATGGTGGTTTGGATTATTCTAAGGTAATTTTGCAATTGATCTTATTATTATATATAAATGTCCATCATATAGAGAAGGGAAAAAAATTCCAAATTAATATGGCTGAGTATTATCTGGTCTTAAATAATTCTAGATTGGCCTATCAGCTTCCACTATTGCTTCAAGTTTTGGAAAAACTATATCAGAAAAAAAGGAACTTCAAGACTACAGACCTGAAGACATATCACTCTCTCTTCTACGGATGATTTCATACAATATTGGTCAGGTGAGTTGGCAAATATAATTTTATCCATTTAGTTCATAAATATAGGCAGCCAAAACTGTTATTCTGCCTCATCTAATCTATTATTTAAAATCTCAATGTCAAGTTTTGTAAATTAGACATGTAAAAAAACAAAGTTCTTTGTATTTAGTTTATGTATTGAATATAAATCCAAGTACACGTGTTACAAGGAATTCCTTTCAGCAATTCCAATATTATATTCCATTACCTTCCGTTCTTTCAGCAAATACCTGACAATCCTGTGTTCTTTTCATCTCTCTGTAGATAGCTTACTTAAATGCATTGCGATTTAAGTTGAAGAGAATATTTTTCGGAGGATTTTTTATCAGGGGTCATGCTTATACCATGGACACTCTTTCATTTGCTGTTCAATACTG
